# Supplementary material for: Reprogramming neuroblastoma by diet-enhanced polyamine depletion
Source: Nature. 2025 Sep 24;646(8085):707–15. doi: 10.1038/s41586-025-09564-0 (PMC12527938; doi:10.1038/s41586-025-09564-0)
Supplement: Supplementary file 4 — Source data for Supplementary Figs. 1–7 [file 41586_2025_9564_MOESM4_ESM.zip]

Archive with 8 entries (7 files):
- source data for Supplementary Figures/
- source data for Supplementary Figures/Supplementary_Fig1_Final.xlsx
- source data for Supplementary Figures/Supplementary_Fig2_Final.xlsx
- source data for Supplementary Figures/Supplementary_Fig3_Final.xlsx
- source data for Supplementary Figures/Supplementary_Fig4_Final.xlsx
- source data for Supplementary Figures/Supplementary_Fig5_Final.xlsx
- source data for Supplementary Figures/Supplementary_Fig6_Final.xlsx
- source data for Supplementary Figures/Supplementary_Fig7_Final.xlsx
