# Supplementary material for: Reprogramming neuroblastoma by diet-enhanced polyamine depletion
Source: Nature. 2025 Sep 24;646(8085):707–15. doi: 10.1038/s41586-025-09564-0 (PMC12527938; doi:10.1038/s41586-025-09564-0)
Supplement: Supplementary file 4 — Source data for Supplementary Figs. 1–7 [file 41586_2025_9564_MOESM4_ESM.zip › source data for Supplementary Figures/Supplementary_Fig1_Final.xlsx]

## Sheet: a
Intervention	Mice ID	Macrophages	Endothelial	MDSCs	B-Cells	DCs	Tumor	NKs	T-Cells	not_defined	CAFs
CD	5696	0.015483	0.000647509	0	0	0.000425318	0.966112	0	0.00225161	0.00571953	0.00936066
CD	5778	0.0075633	0	0	0	0.000475677	0.964452	8.78011e-05	0.000949244	0.0135812	0.0128911
CD	5781	0.00145788	0	0	0	0.000190722	0.988801	0	0.00132044	0.00414654	0.00408352
CD	5812	0.0318946	0	0	0.000239552	0.000922773	0.948134	0	0	0	0.0188091
CD DFMO	135	0.0481043	0	0	0.000798914	0	0.905318	0	0	0	0.045779
CD DFMO	5747	0.0493057	0	0	4.93129e-05	0	0.89159	0	0	0	0.0590553
CD DFMO	5802	0.0426861	0	0	0	0	0.920629	0	0	0	0.0366845
CD DFMO	5806	0.0380246	0	0	0	0	0.925419	0	0	0	0.036556
CD DFMO	5823	0.0493281	0	0	0.000753769	0	0.89903	0	0	0	0.0508884
ProArg-free	5702	0.0271281	0	0	0.000717307	0.000225874	0.920809	0	0	0	0.0511196
ProArg-free	5705	0.0476482	0.00387929	0	0	0.00112253	0.903314	0	0	0	0.0440361
ProArg-free	5784	0.0186129	0.00627779	0	0	0	0.952282	0	0.00149696	0.00682704	0.0145036
ProArg-free	5785	0.0174132	0.00378305	0	0	0.000260094	0.941965	0	0.00270996	0.0125158	0.0213528
ProArg-free	5828	0.00333048	0	0	0	0	0.980153	0	0.000716627	0.0111421	0.00465817
ProArg-free DFMO	5732	0.0225075	0.00288721	0	0.00172135	0.00072565	0.898387	0	0	0.0344875	0.0392843
ProArg-free DFMO	5736	0.0363301	0.0018878	0	0	0.00030647	0.90439	0	0	0.00813986	0.0489459
ProArg-free DFMO	5746	0.0432349	0	0	0.00113028	0.000762188	0.888889	0	0	0	0.0659832
ProArg-free DFMO	5805	0.0187016	0.000478186	0	0	0.000746498	0.899489	0	0	0.048486	0.032099
ProArg-free DFMO	5825	0.0332034	0.000902144	0	0.00188794	0.00121767	0.893084	0	0	0.021954	0.0477508

## Sheet: b
Intervention	Mice ID	CAFs	Macrophages	Tumor
CD	5696	0.00936066	0.015483	0.966112
CD	5778	0.0128911	0.0075633	0.964452
CD	5781	0.00408352	0.00145788	0.988801
CD	5812	0.0188091	0.0318946	0.948134
CD DFMO	135	0.045779	0.0481043	0.905318
CD DFMO	5747	0.0590553	0.0493057	0.89159
CD DFMO	5802	0.0366845	0.0426861	0.920629
CD DFMO	5806	0.036556	0.0380246	0.925419
CD DFMO	5823	0.0508884	0.0493281	0.89903
ProArg-free	5702	0.0511196	0.0271281	0.920809
ProArg-free	5705	0.0440361	0.0476482	0.903314
ProArg-free	5784	0.0145036	0.0186129	0.952282
ProArg-free	5785	0.0213528	0.0174132	0.941965
ProArg-free	5828	0.00465817	0.00333048	0.980153
ProArg-free DFMO	5732	0.0392843	0.0225075	0.898387
ProArg-free DFMO	5736	0.0489459	0.0363301	0.90439
ProArg-free DFMO	5746	0.0659832	0.0432349	0.888889
ProArg-free DFMO	5805	0.032099	0.0187016	0.899489
ProArg-free DFMO	5825	0.0477508	0.0332034	0.893084
