# Supplementary material for: Reprogramming neuroblastoma by diet-enhanced polyamine depletion
Source: Nature. 2025 Sep 24;646(8085):707–15. doi: 10.1038/s41586-025-09564-0 (PMC12527938; doi:10.1038/s41586-025-09564-0)
Supplement: Supplementary file 4 — Source data for Supplementary Figs. 1–7 [file 41586_2025_9564_MOESM4_ESM.zip › source data for Supplementary Figures/Supplementary_Fig2_Final.xlsx]

## Sheet: b
ODC1
shSCR	shODC1-1	shODC1-5
1.091	0.058	0.062
0.981	0.057	0.059
0.935	0.059	0.063
1.099	0.058	0.035
1.008	0.056	0.037
1.108	0.057	0.037
1.138	0.051	0.082
1.073	0.058	0.082
1.129	0.053	0.077

## Sheet: c
Arg dropout media
Day	shSCR-0%				shSCR-1%				shSCR-5%				shSCR-30%				shSCR-50%				shSCR-100%
0	0	0	0	0	0	0	0	0	0	0	0	0	0	0	0	0	0	0	0	0	0	0	0	0
2	31.8519	25.5556	57.037	47.4074	137.407		300.741	257.778	329.259	341.481	342.222	401.481	424.074	-91.8519	341.852	333.704	435.185	324.074	349.63	362.593	383.333	417.778	335.185	368.519
3	-11.1111	-17.7778	-1.85185	21.8519	572.593	425.185	644.074	484.444	685.185	623.704	877.037	768.148	885.926	814.074	854.815	971.852	561.111	684.074	850	1036.67	958.889	912.963	812.222	896.296
4	16.2963	5.55556	-11.8519	-23.7037	1112.22	785.185	893.333	875.556	2181.48	1988.15	1589.26	1625.56	2228.89	2029.26	1924.07	2234.07	2431.48	2552.96	1534.81	1723.7	2460.74	2043.33	2631.85	1811.11
Day	shODC1-1-0%				shODC1-1-1%				shODC1-1-5%				shODC1-1-30%				shODC1-1-50%				shODC1-1-100%
0	0	0	0	0	0	0	0	0	0	0	0	0	0	0	0	0	0	0	0	0	0	0	0	0
2	-2.91777	-3.97878	22.8117	11.6711	158.886	140.849	160.743		170.292	133.422	148.806	137.666	226.79	163.66	72.9443	231.3	172.149	140.849	202.387	203.979	252.255	180.902	241.379	229.443
3	-18.3024	-18.8329	-29.9735	-21.4854	214.854	179.841	232.626	206.366	238.727	285.146	171.883	179.576	210.345	248.276	309.284	218.833	210.08	303.714	191.777	204.775	292.573	260.212	296.021	193.899
4	-21.7507	-20.1592	-23.3422	-28.6472	241.379	218.037	212.467	189.92	207.427	219.894	326.525	241.91	351.194	220.69	286.737	226.525	363.66	305.57	280.371	274.801	223.607	272.944	249.867	209.814
Day	shODC1-5-0%				shODC1-5-1%				shODC1-5-5%				shODC1-5-30%				shODC1-5-50%				shODC1-5-100%
0	0	0	0	0	0	0	0	0	0	0	0	0	0	0	0	0	0	0	0	0	0	0	0	0
2	38.8679	65.283	28.3019	48.6792	206.038	161.132	233.962	181.132	232.453	239.245	171.698	155.094	204.906	237.358	205.66	134.717	303.019	288.679	188.302	213.962	220	238.868	200	175.849
3	20	13.2075	-13.5849	6.03774	242.264	261.509	229.434	256.604	276.604	287.17	388.302	333.585	364.906	408.302	323.396	364.151	345.283	276.226	392.453	437.736	392.83	323.019	358.868	447.17
4	-16.2264	-19.2453	-40.7547	-39.6226	418.868	382.264	347.17	273.962	585.66	634.717	507.17	452.83	629.057	670.189	643.774	496.981	659.623	607.17	615.849	460	764.528	675.094	740.377	789.811
Pro dropout media
Day	shSCR-0%				shSCR-1%				shSCR-5%				shSCR-30%				shSCR-50%				shSCR-100%
0	0	0	0	0	0	0	0	0	0	0	0	0	0	0	0	0	0	0	0	0	0	0	0	0
2	365.306	312.925	475.17	358.503	368.707	385.714	498.639	411.224	386.054	353.741	413.605	385.714	409.524	439.456	355.102	350.34	345.238	347.959	376.531	399.32	371.429	355.102	416.327	386.054
3	642.517	658.163	940.476	950	851.361	961.224	996.599	927.211	786.054	719.388	935.374	901.02	991.837	963.265	895.918	986.735	614.286	704.422	852.721	950.68	897.619	876.531	853.741	970.408
4	2254.42	2504.76	2024.83	1854.42	2056.46	2274.49	1990.48	1975.85	2192.52	2301.36	2020.07	1737.41	1780.27	1932.65	2099.32	2150.34	2217.69	2159.86	1777.21	1678.23	2226.53	2095.58	2201.7	2142.18
Day	shODC1-1-0%				shODC1-1-1%				shODC1-1-5%				shODC1-1-30%				shODC1-1-50%				shODC1-1-100%
0	0	0	0	0	0	0	0	0	0	0	0	0	0	0	0	0	0	0	0	0	0	0	0	0
2	138.801	171.924	241.325	245.426	224.921	216.404	226.498	224.921	143.849	177.287	233.754	234.7	242.271	228.391	271.924	199.685	179.811	151.104	224.606	242.587	194.953	191.798	222.082	258.36
3	309.148	324.606	218.297	241.325	234.385	283.912	249.842	322.713	305.363	222.397	188.328	212.303	221.767	292.429	313.565	334.385	329.653	304.732	207.256	187.382	317.666	228.707	266.562	225.552
4	234.7	287.382	309.148	242.902	265.615	341.64	236.909	282.65	297.476	375.394	231.861	333.754	332.492	227.76	242.271	290.221	300.631	263.722	283.281	280.126	307.571	291.798	299.369	215.142
Day	shODC1-5-0%				shODC1-5-1%				shODC1-5-5%				shODC1-5-30%				shODC1-5-50%				shODC1-5-100%
0	0	0	0	0	0	0	0	0	0	0	0	0	0	0	0	0	0	0	0	0	0	0	0	0
2	254.851	225	204.104	240.299	219.776	231.343	226.866	201.493	204.851	189.179	248.134	209.701	229.478	187.313	187.687	183.209	230.224	171.642	220.896	206.343	203.731	148.881	183.209	163.433
3	286.94	294.776	352.985	408.955	337.687	365.672	324.254	364.925	275	266.045	336.94	320.896	371.642	378.358	358.582	269.776	236.194	216.418	372.388	303.731	386.94	312.313	353.731	344.403
4	620.149	580.597	451.866	429.104	521.642	544.03	708.582	718.284	655.597	814.552	437.313	292.91	604.851	682.09	748.507	672.761	783.582	698.134	382.463	426.866	642.164	548.881	447.761	591.418
ArgPro dropout media
Day	shSCR-0%				shSCR-1%				shSCR-5%				shSCR-30%				shSCR-50%				shSCR-100%
0	0	0	0	0	0	0	0	0	0	0	0	0	0	0	0	0	0	0	0	0	0	0	0	0
2	72.7273	88.3117	36.3636	67.2078	291.558	268.506	287.013	312.338	312.987	385.39	280.195	353.896	332.792	335.39	371.753	323.052	312.338	442.208	291.883	403.571	431.494	388.961	451.299	381.169
3	0	5.84416	17.5325	32.7922	433.117	554.87	491.558	529.87	626.948	568.831	886.688	951.623	776.948	956.818	781.818	782.143	617.532	678.896	676.299	760.714	911.364	808.117	737.987	998.377
4	-7.14286	-6.16883	2.92208	-9.09091	957.792	735.39	829.87	902.597	1511.69	1722.08	1301.3	1347.73	1653.57	2188.31	2204.55	1975.97	2336.36	1951.95	1531.49	1432.79	2047.08	2248.05	2388.64	1881.17
Day	shODC1-1-0%				shODC1-1-1%				shODC1-1-5%				shODC1-1-30%				shODC1-1-50%				shODC1-1-100%
0	0	0	0	0	0	0	0	0	0	0	0	0	0	0	0	0	0	0	0	0	0	0	0	0
2	7.43802	24.5179	-3.85675	2.47934	111.57	104.683	105.785	126.171	120.386	100.826	100.551	159.78	166.391	138.292	150.413	174.105	105.234	105.51	142.975	133.884	143.526	111.846	179.339	102.204
3	-22.5895	-4.95868	-5.23416	-13.4986	155.647	172.176	160.606	180.992	116.529	101.653	186.501	152.893	180.165	222.039	193.664	190.083	147.383	125.895	213.499	165.014	219.835	256.198	216.529	252.066
4	-29.7521	-19.2837	-35.2617	-33.0579	148.209	138.017	124.518	173.554	137.466	174.105	107.713	77.135	276.584	174.38	182.92	177.686	193.939	163.361	115.702	82.3691	256.474	223.691	199.174	152.342
Day	shODC1-5-0%				shODC1-5-1%				shODC1-5-5%				shODC1-5-30%				shODC1-5-50%				shODC1-5-100%
0	0	0	0	0	0	0	0	0	0	0	0	0	0	0	0	0	0	0	0	0	0	0	0	0
2	27.8638	50.4644	90.4025	43.0341	167.183	160.062	104.644	108.669	144.582	126.316	139.009	99.0712	162.539	100	159.752	127.554	177.09	128.483	122.291	134.365	184.211	157.276	179.876	164.087
3	-21.0526	-14.2415	0.928793	9.59752	156.347	138.08	179.876	145.201	161.61	140.867	252.012	231.269	226.625	232.198	231.889	236.223	158.514	166.873	239.009	219.505	309.907	186.068	231.269	223.839
4	-23.2198	-30.6502	-43.9628	-44.8916	258.824	209.598	218.266	264.087	389.474	411.146	237.152	325.387	517.647	481.115	354.489	448.916	462.848	403.406	460.062	307.121	619.195	454.799	415.48	367.183

## Sheet: d
Day DFMO[uM]	2						3						4						5
1	114.934	109.99	106.611	97.006	85.5161	85.943	86.2289	109.449	115.34	80.1439	103.478	105.36	93.015	100.538	97.947	94.8551	115.629	98.0159	94.5393	101.133	96.1878	105.24	104.987	97.9122
10	105.188	95.1918	89.1089	100.777	79.6822	94.3736	79.3488	112.727	121.619	77.7423	112.062	119.104	109.445	110.878	109.557	111.823	111.698	95.675	116.375	113.72	103.823	108.885	99.6746	96.5833
30	97.0416	90.1761	96.8281	99.7095	81.532	78.7929		113.246	95.0238	82.1073	92.0868	100.654	97.9283	101.415	100.094	99.6432	101.415	108.356	102.902	107.977	96.5802	105.272	104.927	98.9121
100	78.5083	69.0105	73.8483	64.4928	63.6391	61.0423	57.2966	73.7668	70.4078	66.4161	71.138	65.1017	48.2381	58.4528	53.6021	50.241	57.0508	53.0826	54.0234	53.1058	59.0796	48.3502	50.679	49.6981
300	50.086	55.5997	55.1373	52.8962	54.8171	45.924	39.9502	40.0963	42.4167	37.3215	41.9624	39.5446	18.3702	22.9643	20.8738	21.3307	19.1275	18.6143	12.8272	15.1464	11.2673	11.128	13.1847	11.5141
1000	42.758	49.1255	49.0188	45.4616	41.9043	49.7302	30.4738	30.2304	34.0113	30.3927	28.6727	33.281	12.0924	12.1237	12.662	13.9638	13.2065	10.271	5.17326	4.36326	4.62271	4.61955	3.98357	4.63537
3000	43.1493	42.7225	38.6316	35.9637	41.1929	38.8095	23.4314	24.7782	25.3624	21.8087	26.5307	27.2122	8.93785	8.95663	8.93785	10.9783	11.3601	8.19929	4.28415	3.67982	3.57224	3.35075	3.41087	11.5489
10000	45.3548	40.3747	40.3036	39.1652	35.6436	32.6911	26.0601	27.8289	24.8918	22.831	27.9587	24.1454	7.50454	7.59216	6.7472	7.04763	7.91763	6.86612	3.14192	2.88563	2.2718	3.30962	2.33825	1.88895
30000	41.7976	34.5764	40.3747	31.0547	36.5329	37.2443	17.4275	12.3972	17.0381	17.2166	20.9163	15.9509	4.6254	3.82425	3.54885	3.86806	3.76166	3.91187	1.55672	1.4618	2.65466	1.73708	1.52192	1.7434

## Sheet: e
DFMO+ProArg Day	DFMO-0.5%				DFMO-1%				DFMO-5%				DFMO-10%				DFMO-50%				DFMO-100%
0	0	0	0	0	0	0	0	0	0	0	0	0	0	0	0	0	0	0	0	0	0	0	0	0
2	41.9453	47.2644	57.1429	19.9088	104.559	102.584	104.559	103.495	149.696	145.593	141.945	134.498	173.556	178.267	166.717	193.921	227.66	188.298	215.502	195.897	223.404	160.334	206.839	132.827
3	19.6049	10.3343	21.8845	9.42249	78.8754	63.5258	72.3404	58.2067	81.7629	185.866	163.982	166.261	210.03	218.389	244.225	211.55	273.252	258.511	267.173	256.687	223.556	265.805	284.802	232.979
4	-10.6383	-0.303951	-14.7416	-10.4863	20.9726	46.5046	51.6717	40.4255	164.59	136.474	121.277	160.942	198.632	166.717	251.368	148.784	340.881	336.018	338.906	214.438	370.213	316.565	369.605	264.742

## Sheet: f
GC7 Day	0				1uM GC7				2.5uM GC7				5uM GC7				6.25uM GC7				10uM GC7				15 uM GC7				20uM GC7				25uM GC7				50uM GC7
0	0	0	0	0	0	0	0	0	0	0	0	0	0	0	0	0	0	0	0	0	0	0	0	0	0	0	0	0	0	0	0	0	0	0	0	0	0	0	0	0
2	676.2	473.2	543.4	604.4	592	475.2	462.4	515.6	471.8	542	539.4	450.6	284.2	352.4	288.2	323.4	309.2	307.8	321.4	226.4	160.2	174.6	171	185.8	128.8	115.8	131	120.6	97.8	97	120.8	97.2	52.4	90	102.4	84.2	-2.8	14.8	6.6	-0.6
3	1134.4	1268.4	1169.4	1271.2	1067.6	1190.2	956	1367.8	1115.6	1109.4	1186.6	1222.6	468.6	525.4	533.2	587.8	427.6	406.8	473.6	465	188	184.6	208.2	256.4	146.4	93.8	121	147.8	72.6	63	41.6	72	41.4	37.2	40.8	60.2	-21.2	0	-0.4	-0.6
4	2501.6	3316.8	2972.4	3288.8	2534.4	3436.2	2501.4	3098.2	2142.2	2962.4	2635.2	3294.2	748.6	911	848.6	1003.2	512.8	565.6	662.8	632.6	188.4	189.2	168.8	232	99.2	82	147.4	67.2	57.2	48	69.6	60	64.6	49.2	49.6	35.2	5.4	30	69.6	-8

## Sheet: g
DFMO+GC7 Day	0+DFMO				1uM GC7+DFMO				2.5uM GC7+DFMO				5uM GC7+DFMO				6.25uM GC7+DFMO				10uM GC7+DFMO				15 uM GC7+DFMO				20uM GC7+DFMO				25uM GC7+DFMO				50uM GC7+DFMO
0	0	0	0	0	0	0	0	0	0	0	0	0	0	0	0	0	0	0	0	0	0	0	0	0	0	0	0	0	0	0	0	0	0	0	0	0	0	0	0	0
2	191.4	295.2	267.2	264.2	246.6	226	242.8	262.6	314.4	236.4	257.8	299.8	261.4	255	223.8	241.6	278.4	281.6	269.4	268.8	169	167.6	180.4	183.6	156.2	158.6	165.8	145.8	116.8	77.8	138.2	103	67.2	64.6	94.6	34	-2.6	-36	-8.2	-20
3	317.4	329.8	306	291.6	311	367.6	298.4	277	375.6	368.2	422.8	379.4	258.8	324.4	288.8	346.6	305.6	335.6		290	151.6	189.4	141.4	151.6	115.8	70	116.8	133	25	-6	4.2	23.2	5.6	12.2	-2	1.6	-10.2	-28.8	-29.2	2.8
4	319.8	397.8	304.6	290.2	397.8	329.6	388.2	324.6	375.2	400.8	434.8	385	275.2	312.4	256.8	324.4	255.6	319.8	211.6	324.8	108.6	134.8	84.8	98.8	30.8	56.8	8.6	22.4	12.6	5.4	13.6	14.8	0.8	17	-4.8	-22.8		-37.8	-22.8	-7

## Sheet: h
	Control								DFMO								DFMO+20%Pro/Arg
0	1970.33	1725.76	2727.27	2513.26	2438.26	2477.15	3135.61	3059.72	134.091	249.369	321.843	322.601	379.04	335.48	385.353	348.232	186.364	150.252	174.369	179.798	181.187	173.611	225	174.495
Putrescine-1uM	2919.82	2814.27	2786.99	3006.57	2636.49	2410.73	2445.2	2756.82	2267.93	2360.73	2473.11	2203.03	2398.23	2205.81	2315.66	2314.9	2391.41	2149.75	2157.7	2231.19	1824.75	2002.15	1959.6	1941.04
Putrescine-10uM	1785.61	2641.41	2697.6	2680.05	2721.47	2890.91	2591.54	2945.33	2849.12	2795.2	2784.09	2622.98	2463.89	2289.27	2543.81	2373.61	2175.63	2576.89	2192.05	2403.16	2429.8	2061.62	2374.12	2435.1
Putrescine-100uM	2754.17	2739.14	2868.06	2934.6	2613.01	2222.35	2674.24	2907.2	2706.94	2876.26	2757.83	2586.99	2624.37	2840.53	2461.87	2909.22	2368.43	2565.4	2674.87	2432.83	2486.49	2697.22	2129.42	2442.42
Putrescine-1000uM	2689.77	3288.13	3227.4	3145.58	2616.54	2588.13	3148.36	3046.47	2872.85	2910.23	3210.61	3080.56	2476.14	1498.74	2446.09	1793.18	2475.25	2902.9	2590.15	2605.05	2410.48	2602.9	2715.28	2488.26
Spermidine-1uM	2603.41	2537.25	2765.91	2828.79	2716.79	2644.57	2624.24	2695.83	2281.06	2306.19	2338.01	2307.83	1991.92	2258.33	2097.47	2239.9	2037.25	2224.12	2291.03	1958.33	2100	2277.27	2117.55	2079.29
Spermidine-10uM	2705.3	2519.95	2515.66	2736.99	2484.22	2932.2	2640.4	2850.76	2731.82	2791.67	2686.49	2821.34	2352.4	2699.62	2376.64	2558.84	2279.67	2359.85	2216.92	2237.25	2352.02	2477.78	2279.29	2429.04
Spermidine-100uM	2804.42	2817.3	2799.37	2863.13	2051.14	2831.19	2592.42	2642.55	2438.51	2377.15	2654.17	2621.34	2687.88	2703.41	2757.58	2671.21	2390.91	2536.74	2378.91	2519.7	2550.51	2384.72	2541.67	2027.15
Spermidine-1000uM	2921.09	2853.91	2893.56	2983.33	2591.16	2730.05	2608.21	2624.37	2935.73	2886.36	2640.15	2923.99	1631.44	2776.51	2590.4	2612.25	2742.55	2658.97	2537.63	2689.27	2534.85	1828.54	1592.68	1410.35

## Sheet: i
IMR5
	Control									20%ProArg DFMO
0	3477.45	3511.27	4064.93	3830.69	3882.46	3539.25	3458.46	3900.84	3337.16	228.17			251.61	239.35	278.28	233.33	185.81	386.02
Putrescine-1uM	3713.15	3778.29	3570.98	3067.64	2854.07	2354.49	3603.34	3448.02	3189.98	2510.32	2569.25	2705.38	2659.57	2221.29	2682.37	2533.98	2446.45	2722.8
Putrescine-10uM	3682.25	3966.81	3596.24	3152.4	4095.62	3318.58	3126.51	3339.25	3634.24	2624.73	2610.32	2492.69	3317.2	3129.25	3436.13	2927.53	3462.58	2733.55
Putrescine-100uM	3330.06	3728.18	3504.18	2867.43	2659.5	2871.19	3180.17	3331.11	3221.29	3125.81	3317.63	3224.95	3095.05	3014.19	2935.7	3274.84	3119.57	2965.59
SHEP
	shSCR												shSCR+DFMO+20% ProArg
0	395.822	340.947	412.117	395.683	290.947	412.117	431.755	375.488	387.326	448.747	441.365	387.744	171.464	170.099	141.191	151.737	150.869	151.489	156.452	165.012	167.742	158.933	174.07	150.372
Putrescine-1uM	413.649	411.142	548.189	430.084	386.63	486.769	465.32	374.93	399.304	427.716	428.273	406.964	380.893	432.134	437.841	348.759	396.65	394.169	354.342	459.429	372.581	414.144	357.692	427.668
Putrescine-10uM	451.114	412.674	447.493	455.85	387.326	452.646	405.85	396.379	477.994	419.638	433.148	462.953	396.65	418.486	420.844	463.896	409.553	385.856	429.404	394.293	435.732	406.452	454.094	413.275
Putrescine-100uM	346.1	416.574	448.607	418.942	422.423	391.783	488.162	463.092	373.259	423.677	439.833	442.758	358.189	404.839	358.189	359.677	384.615	462.903	471.588	434.119	340.943	382.01	485.856	417.494
SHSY5Y
	shSCR												shSCR+DFMO+20% ProArg												shODC1
0	509.659	605.54	541.051	454.119	479.829	495.881	629.83	564.915	547.159	491.903	597.869	528.693	261.039	264.026	232.727	234.675	211.039	229.351	236.494	225.584	230.779	264.416	247.532	255.195
Putrescine-1uM	484.375	516.477	563.494	566.051	524.29	617.898	570.17	525.568	626.705	520.739	556.534	588.068	462.597	440.909	414.805	446.623	483.247	532.078	532.597	581.948	460	482.208	523.636	407.533
Putrescine-10uM	494.46	601.136	596.165	572.159	566.761	542.756	512.074	608.949	554.119	532.102	516.335	482.954	520.649	516.104	526.623	538.831	460.779	473.766	474.805	596.494	505.065	480.519	548.961	680.779
Putrescine-100uM	522.017	475.142	502.699	527.273	587.784	559.943	488.778	479.829	527.273	504.261	488.636	386.364	514.156	503.636	499.091	532.338	566.364	637.662	546.104	565.844	422.338	568.961	557.013	440.13
SKNBE2
	Control												shSCR+DFMO+20% ProArg
0	1646.85	1736.96	1933.37	1561.24	1776.32	2082.62	1610.69	1770.83	1741.96	1944.86	1862.64	2190.01	316.521	337.422	245.181	249.812	350.563	359.324	312.766	336.295	339.675	388.486	329.036	293.242
1MeSPD-1uM	1752.85	1113.39	1650.65	1929.67	1376.42	1540.26	1877.42	1812.79	1765.63	1330.77	1420.98	1820.68	1232.16	988.235	951.564	997.121	1273.47	1224.53	1297.87	1092.24	1199	1191.62	1343.18	1085.11
1MeSPD-10uM	1263.64	1442.26	1788.51	1952.25	1618.58	1529.47	1403.8	1315.68	1685.12	1303.6	1639.76	1338.66	1175.97	1081.6	1049.06	967.209	1028.29	1725.78	1531.41	1570.59	1262.08	1531.41	1029.16	1184.11
1MeSPD-100uM	1530.77	1927.47	1402.9	1925.08	1497.3	1630.67	1811.39	1731.07	1623.68	1797.7	1226.07	1643.96	1425.16	1343.3	1326.28	1276.22	1107.88	1164.58	1245.81	1155.82	1170.71	1279.97	1058.2	796.12

## Sheet: j
IMR5
	Control									20%ProArg DFMO
0	3723.97	3950.33	4050.11	3689.33	3458.39	3940.09	3790.85	4150.5	3735.95	207.68	238.6	226.1	271.05	240.79	270.18	233.99	240.35	266.01
1MeSPD-1uM	3810.46	3299.56	3805.45	3805.01	3796.73	3577.56	3793.46	3809.6	3453.38	1813.16	1942.54	2186.4	1846.49	1957.24	1942.11	1705.48	2160.09	2188.6
1MeSPD-10uM	3195.64	3601.31	3922.22	2833.12	3359.91	3772.11	3626.8	3157.5	3546.84	2312.5	2193.86	2322.81	2293.42	2502.63	2581.8	2521.93	1984.65	2492.98
1MeSPD-100uM	3216.56	3001.31	2535.73	2656.21	3508.72	2951.63	2911.55	2986.5	2948.15	2428.07	2184.65	2154.83	2166.89	2231.58	2401.97	2567.98	2512.06	1871.49
SHEP
	Control												shSCR+DFMO+20% ProArg
0	95.8217	395.822	412.117	412.118	395.683	412.117	412.118	431.755	375.488	387.326	448.747	441.365	171.464	171.464	170.099	151.737	151.738	150.869	151.489	156.452	165.012	158.933	158.934	174.07
1MeSPD-1uM	436.908	391.226	405.432	314.206	390.111	362.256	333.008	398.329	397.493	442.201	375.766	389.972	425.682	356.576	375.31	395.534	331.141	314.392	446.526	377.916	328.784	347.519	390.819	374.442
1MeSPD-10uM	336.351	394.847	367.549	398.607	375.488	419.777	428.969	392.897	504.457	357.799	369.499	369.499	335.112	388.089	383.871	406.327	363.772	413.027	384.863	404.839	367.494	353.35	365.012	369.231
1MeSPD-100uM	384.819	428.969	416.992	360.306	366.992	371.309	392.897	314.345	397.214	419.916	314.763	273.259	374.566	406.079	391.067	385.36	265.385	357.072	408.685	342.432	354.342	354.715	356.327	404.591
SHSY5Y
	Control												shSCR+DFMO+20% ProArg																								shODC1
0	509.659	605.54	541.051	454.119	479.829	495.881	629.83	564.915	547.159	491.903	597.869	528.693	261.039	264.026	232.727	234.675	211.039	229.351	236.494	225.584	230.779	264.416	247.532	255.195
1MeSPD-1uM	537.5	596.591	573.722	500.568	519.886	508.807	510.796	520.597	549.574	545.455	468.04	507.812	548.961	554.545	514.286	627.792	444.675	422.208	417.143	534.545	424.935	584.935	543.377	432.338
1MeSPD-10uM	521.165	499.574	409.091	542.33	496.307	580.966	413.352	454.688	588.352	607.955	466.193	499.716	448.701	460.13	485.065	520.13	552.467	490.39	497.143	454.546	468.052	408.701	492.857	459.87
1MeSPD-100uM	429.119	566.335	454.119	544.318	516.903	488.921	547.869	459.517	543.324	464.489	437.642	473.438	547.143	568.182	432.857	388.312	422.208	456.493	451.688	352.208	467.922	497.273	480	499.74
SKNBE2
	Control												shSCR+DFMO+20% ProArg
0	1646.85	1736.96	1933.37	1561.24	1776.32	2082.62	1610.69	1770.83	1741.96	1944.86	1862.64	2190.01	316.521	337.422	245.181	249.812	350.563	359.324	312.766	336.295	339.675	388.486	329.036	293.242
1MeSPD-1uM	1752.85	1113.39	1650.65	1929.67	1376.42	1540.26	1877.42	1812.79	1765.63	1330.77	1420.98	1820.68	1232.16	988.235	951.564	997.121	1273.47	1224.53	1297.87	1092.24	1199	1191.62	1343.18	1085.11
1MeSPD-10uM	1263.64	1442.26	1788.51	1952.25	1618.58	1529.47	1403.8	1315.68	1685.12	1303.6	1639.76	1338.66	1175.97	1081.6	1049.06	967.209	1028.29	1725.78	1531.41	1570.59	1262.08	1531.41	1029.16	1184.11
1MeSPD-100uM	1530.77	1927.47	1402.9	1925.08	1497.3	1630.67	1811.39	1731.07	1623.68	1797.7	1226.07	1643.96	1425.16	1343.3	1326.28	1276.22	1107.88	1164.58	1245.81	1155.82	1170.71	1279.97	1058.2	796.12
