# Supplementary material for: Reprogramming neuroblastoma by diet-enhanced polyamine depletion
Source: Nature. 2025 Sep 24;646(8085):707–15. doi: 10.1038/s41586-025-09564-0 (PMC12527938; doi:10.1038/s41586-025-09564-0)
Supplement: Supplementary file 4 — Source data for Supplementary Figs. 1–7 [file 41586_2025_9564_MOESM4_ESM.zip › source data for Supplementary Figures/Supplementary_Fig3_Final.xlsx]

## Sheet: c
MFI
Control	DFMO	20%ProArg DFMO
35596	27881	13380
27735	19865	11182
28554	20554	9248
51314	21149	10022
33538	25453	9897
26885	16847	10640
Percentage of Positive cells
Control	DFMO	20%ProArg DFMO
55.2	38.5	18.7
48.6	30.9	19.1
49.9	32.3	15.5
64.3	32.1	15.4
55.3	38.3	15.6
50.1	27	21.3

## Sheet: d
CD_1.Var1	CD_1.Freq	CD_2.Var1	CD_2.Freq	CD_3.Var1	CD_3.Freq	CD_4.Var1	CD_4.Freq	CD_5.Var1	CD_5.Freq	ProArg_1.Var1	ProArg_1.Freq	ProArg_2.Var1	ProArg_2.Freq	ProArg_3.Var1	ProArg_3.Freq	ProArg_4.Var1	ProArg_4.Freq	ProArg_5.Var1	ProArg_5.Freq	CD_DFMO_1.Var1	CD_DFMO_1.Freq	CD_DFMO_2.Var1	CD_DFMO_2.Freq	CD_DFMO_3.Var1	CD_DFMO_3.Freq	CD_DFMO_4.Var1	CD_DFMO_4.Freq	CD_DFMO_5.Var1	CD_DFMO_5.Freq	ProArg_DFMO_1.Var1	ProArg_DFMO_1.Freq	ProArg_DFMO_2.Var1	ProArg_DFMO_2.Freq	ProArg_DFMO_3.Var1	ProArg_DFMO_3.Freq	ProArg_DFMO_4.Var1	ProArg_DFMO_4.Freq	ProArg_DFMO_5.Var1	ProArg_DFMO_5.Freq
26	110727	26	191140	26	126069	26	127993	26	186634	26	111954	26	140630	26	43856	26	145094	26	183478	26	227494	26	146759	26	304148	26	171186	26	226817	26	181149	26	279991	26	199877	26	253144	26	188542
27	143994	27	254772	27	167795	27	165324	27	271767	27	159604	27	241380	27	95528	27	272414	27	268839	27	332705	27	210406	27	376032	27	298624	27	351427	27	307543	27	468246	27	335911	27	377767	27	257278
28	540524	28	1051031	28	593120	28	657106	28	919364	28	599512	28	1199238	28	588389	28	1588772	28	1382964	28	1609513	28	966921	28	1476997	28	1705263	28	1754579	28	1605046	28	2634794	28	1911266	28	1516658	28	1235673
29	500495	29	1149719	29	580846	29	784282	29	734701	29	964506	29	1202639	29	976644	29	2208197	29	2065938	29	2631148	29	1377042	29	2159310	29	2015745	29	2398086	29	1755165	29	3190189	29	1968993	29	1342854	29	1064649
30	107279	30	268764	30	90003	30	139639	30	100483	30	297368	30	275990	30	236540	30	473173	30	493591	30	794761	30	388842	30	497345	30	355742	30	500285	30	388426	30	702474	30	319883	30	213428	30	145099
31	20406	31	42092	31	12595	31	16111	31	19129	31	48513	31	38444	31	35083	31	64412	31	70741	31	124719	31	67027	31	70332	31	39633	31	66033	31	56198	31	87928	31	47042	31	47343	31	22296
32	12043	32	18211	32	7469	32	5591	32	12925	32	14015	32	13278	32	13552	32	23238	32	24503	32	31540	32	25649	32	26950	32	12680	32	23882	32	20744	32	23956	32	19562	32	32587	32	12665

## Sheet: e
	Frame1	Frame2	Frame3
CD_1	84.8926	8.05512	7.05227
CD_2	85.2665	7.46552	7.26798
CD_3	88.3981	8.73622	2.86565
CD_4	89.0229	8.03355	2.94353
CD_5	87.8728	9.39882	2.72838
ProArg_1	85.409	8.43883	6.15213
ProArg_2	85.8091	6.56018	7.63074
ProArg_3	89.181	7.15753	3.66145
ProArg_4	89.0145	7.19983	3.78563
ProArg_5	88.8729	7.3601	3.76701
CD_DFMO_1	86.6294	7.61405	5.75659
CD_DFMO_2	86.0482	7.62244	6.32939
CD_DFMO_3	88.4954	8.10823	3.39639
CD_DFMO_4	89.9453	6.74652	3.30821
CD_DFMO_5	89.3318	7.04549	3.62268
ProArg_DFMO_1	87.2308	6.73602	6.03317
ProArg_DFMO_2	87.6386	6.68901	5.67244
ProArg_DFMO_3	89.5029	6.89325	3.60384
ProArg_DFMO_4	88.9155	7.51952	3.56497
ProArg_DFMO_5	89.8904	7.0371	3.0725

## Sheet: f
	-30	-29	-28	-27	-26	-25	-24	-23	-22	-21	-20	-19	-18	-17	-16	-15	-14	-13	-12	-11	-10	-9	-8	-7	-6	-5	-4	-3	-2	-1	0	1	2	3	4	5	6	7	8	9	10	11	12	13	14	15	16	17	18
CD	0.612361	0.77804	0.883805	0.625007	0.680193	0.695662	0.513209	0.701152	0.718846	0.596255	0.718978	0.679729	0.463068	0.683233	0.547731	0.260784	0.749014	0.528763	0.298576	0.519364	0.47218	0.289772	0.493343	0.422019	0.317705	0.670094	0.492655	0.215004	0.317771	0.806633	11.0424	1.13555	0.530936	3.81871	0.534626	0.36556	3.32698	0.452253	0.371346	4.92675	0.539404	0.390216	6.58902	0.661276	0.341767	4.85002	0.589849	0.446875	4.1948
CD_DFMO	0.490146	0.56115	0.618563	0.432216	0.639198	0.565597	0.464362	0.55862	0.570782	0.426791	0.504734	0.543606	0.352309	0.508883	0.474807	0.251172	0.569644	0.44829	0.290913	0.491138	0.444462	0.242671	0.436963	0.331117	0.259087	0.462954	0.348618	0.180031	0.271763	0.840774	12.5197	1.20849	0.472129	3.73705	0.42275	0.282634	2.86365	0.364764	0.318793	4.30774	0.397861	0.35157	5.46841	0.551654	0.308588	4.10678	0.495453	0.347586	3.70865
ProArg	0.590244	0.621835	0.636834	0.485543	0.662078	0.672193	0.48602	0.616577	0.701135	0.509312	0.557893	0.58229	0.442213	0.607345	0.516826	0.281911	0.616078	0.491175	0.309699	0.517291	0.518975	0.316281	0.468707	0.37524	0.284882	0.563016	0.409856	0.246447	0.331378	0.875635	13.5331	1.27468	0.611231	4.37646	0.493152	0.3728	3.73153	0.458845	0.439615	5.08936	0.486632	0.404501	6.21157	0.631205	0.365095	4.30184	0.542981	0.463419	3.92352
ProArg_DFMO	0.454759	0.512755	0.491029	0.401927	0.514177	0.502149	0.425665	0.462364	0.511262	0.413503	0.496445	0.465834	0.336171	0.448808	0.428078	0.25176	0.532819	0.42032	0.277925	0.453474	0.415749	0.237973	0.430604	0.327588	0.260053	0.461244	0.306296	0.170732	0.329601	0.819493	11.7556	1.04516	0.49288	3.89645	0.406345	0.294417	3.08641	0.378494	0.354179	4.07841	0.33361	0.320907	4.26758	0.439334	0.34348	3.71874	0.422129	0.331024	3.35593
[truncated: 251 more columns]

## Sheet: g
	-270	-269	-268	-267	-266	-265	-264	-263	-262	-261	-260	-259	-258	-257	-256	-255	-254	-253	-252	-251	-250	-249	-248	-247	-246	-245	-244	-243	-242	-241	-240	-239	-238	-237	-236	-235	-234	-233	-232	-231	-230	-229	-228	-227	-226	-225	-224	-223	-222
CD	2.39654	0.245521	0.120414	2.31272	0.262111	0.0930096	2.51453	0.225846	0.151163	2.34267	0.235275	0.155656	2.34401	0.245862	0.128866	2.37123	0.241551	0.124181	2.26716	0.249302	0.127905	2.43964	0.238674	0.118558	2.32165	0.259767	0.107697	2.32984	0.242493	0.115303	2.30328	0.213132	0.128503	2.5411	0.241857	0.112459	2.41386	0.236603	0.121359	2.48471	0.257357	0.111992	2.32596	0.206516	0.131631	2.44351	0.233194	0.113126	2.47852
CD_DFMO	2.48876	0.252302	0.147801	2.46654	0.235311	0.151133	2.58256	0.231082	0.152874	2.49823	0.20568	0.148858	2.5443	0.240346	0.140662	2.51876	0.231558	0.164003	2.44332	0.233306	0.125044	2.47109	0.224062	0.135678	2.41352	0.224301	0.124335	2.47006	0.217335	0.143425	2.50882	0.207234	0.136753	2.6069	0.242168	0.13144	2.52564	0.242964	0.123895	2.591	0.230516	0.140991	2.51256	0.248124	0.158862	2.56835	0.250889	0.119632	2.54417
ProArg	2.43579	0.241909	0.180178	2.4088	0.234511	0.153616	2.48622	0.217598	0.169816	2.36325	0.192017	0.175786	2.44069	0.262454	0.134931	2.42234	0.22071	0.167092	2.44404	0.23149	0.14531	2.43878	0.20516	0.172484	2.41274	0.231974	0.15707	2.37428	0.185276	0.15114	2.47107	0.221448	0.160456	2.49956	0.238351	0.147266	2.46363	0.229587	0.165875	2.40312	0.186848	0.148846	2.39889	0.23175	0.164115	2.41936	0.234352	0.133239	2.50668
ProArg_DFMO	2.51591	0.226328	0.143711	2.44096	0.207512	0.140123	2.58098	0.199551	0.138202	2.53228	0.196463	0.151288	2.51359	0.207169	0.129238	2.53656	0.217334	0.14357	2.48233	0.216985	0.130396	2.57389	0.227468	0.138125	2.59796	0.189515	0.127971	2.58393	0.22031	0.139243	2.50741	0.203991	0.131569	2.60955	0.204938	0.137643	2.58381	0.22009	0.135543	2.64122	0.221421	0.143125	2.53445	0.196582	0.118776	2.66648	0.206897	0.120908	2.68894
[truncated: 251 more columns]

## Sheet: h
Samples	CD_1	CD_2	CD_3	CD_4	CD_5	ProArg_1	ProArg_2	ProArg_3	ProArg_4	ProArg_5	CD_DFMO_1	CD_DFMO_2	CD_DFMO_3	CD_DFMO_4	CD_DFMO_5	ProArg_DFMO_1	ProArg_DFMO_2	ProArg_DFMO_3	ProArg_DFMO_4	ProArg_DFMO_5
CD_1	1	0.977327453463975	0.97189708751657	0.971604633737463	0.971713882024163	0.970871817243045	0.973279852826389	0.964574993994068	0.97264865609374	0.970852239618567	0.94593608051632	0.963378373852832	0.97030687495991	0.96432536063019	0.970885784689232	0.96831622834545	0.962606035642519	0.9640894590265	0.947648937225098	0.952914484152783
CD_2	0.977327453463975	1	0.98040036267758	0.981611612531824	0.979529301485118	0.980723377699176	0.984692847141609	0.976608880477106	0.985399456971114	0.984817710719287	0.960218648016145	0.972938386165015	0.983744471609033	0.980953646539395	0.983828195915042	0.977566420796089	0.973743498202899	0.972893613407728	0.958916475043945	0.962866864915128
CD_3	0.97189708751657	0.98040036267758	1	0.978110102680738	0.976065900389771	0.979931910459516	0.981545659492746	0.972607271607695	0.982365195648961	0.98129483896338	0.954955694985788	0.965938749704061	0.977079263322563	0.972960326583874	0.976816408482368	0.971916403833211	0.966669358196721	0.965759292371517	0.953820298910576	0.957061756764385
CD_4	0.971604633737463	0.981611612531824	0.978110102680738	1	0.979778102460403	0.980219929645021	0.982550378825044	0.974735761471483	0.983316854359874	0.981661324769136	0.95628096066948	0.967413379792079	0.980018627548445	0.977181161529903	0.980159943506377	0.97479651145132	0.970762434086392	0.967940991497962	0.95756625449775	0.961431672955514
CD_5	0.971713882024163	0.979529301485118	0.976065900389771	0.979778102460403	1	0.977269768724938	0.98009538659899	0.974954817549525	0.982130871500126	0.98059345608818	0.954419431109226	0.966280263130798	0.978013480227307	0.973415554516928	0.978866180865159	0.978475446373032	0.972679402212245	0.969223310876556	0.958944368985117	0.965429650189392
ProArg_1	0.970871817243045	0.980723377699176	0.979931910459516	0.980219929645021	0.977269768724938	1	0.984209779380479	0.975355923199528	0.984558744479806	0.982538975889223	0.954680580580899	0.966106160290906	0.978754155475056	0.97559759572118	0.978789366453649	0.974642827596076	0.968285981633931	0.966918590047941	0.956106790680014	0.960354074195103
ProArg_2	0.973279852826389	0.984692847141609	0.981545659492746	0.982550378825044	0.98009538659899	0.984209779380479	1	0.980444417473425	0.989002121033095	0.987703902831204	0.962173483070488	0.973210976379346	0.984753705535138	0.982345305265232	0.985091038611745	0.980210187394711	0.976529627722605	0.974260026164217	0.962293856093106	0.966073310962483
ProArg_3	0.964574993994068	0.976608880477106	0.972607271607695	0.974735761471483	0.974954817549525	0.975355923199528	0.980444417473425	1	0.985998034024847	0.982847646594366	0.955800484038906	0.967378492905787	0.97999438756127	0.977389037639558	0.979216878071405	0.972556683962529	0.972791983587633	0.968613411706496	0.956990967212864	0.960599466805092
ProArg_4	0.97264865609374	0.985399456971114	0.982365195648961	0.983316854359874	0.982130871500126	0.984558744479806	0.989002121033095	0.985998034024847	1	0.992205619303391	0.964910558061215	0.975725580697379	0.98709887021861	0.984398804135611	0.98719279286044	0.98017153188835	0.97857021302296	0.975503796132829	0.963732822113314	0.966984138649263
ProArg_5	0.970852239618567	0.984817710719287	0.98129483896338	0.981661324769136	0.98059345608818	0.982538975889223	0.987703902831204	0.982847646594366	0.992205619303391	1	0.965485850064354	0.975416609892542	0.986215647310652	0.98327085451564	0.986532085763206	0.977944798264429	0.977183264718048	0.973928904391113	0.961718849901735	0.964043845138711
CD_DFMO_1	0.94593608051632	0.960218648016145	0.954955694985788	0.95628096066948	0.954419431109226	0.954680580580899	0.962173483070488	0.955800484038906	0.964910558061215	0.965485850064354	1	0.981156449745671	0.971736183371649	0.96666425688599	0.971074126863704	0.961399995391111	0.974654202350423	0.971164729599586	0.968509570101955	0.965194893724625
CD_DFMO_2	0.963378373852832	0.972938386165015	0.965938749704061	0.967413379792079	0.966280263130798	0.966106160290906	0.973210976379346	0.967378492905787	0.975725580697379	0.975416609892542	0.981156449745671	1	0.982848924530809	0.977148990724504	0.982384063763549	0.973036579103587	0.982259849761483	0.980418487007946	0.97031811052036	0.969574626091869
CD_DFMO_3	0.97030687495991	0.983744471609033	0.977079263322563	0.980018627548445	0.978013480227307	0.978754155475056	0.984753705535138	0.97999438756127	0.98709887021861	0.986215647310652	0.971736183371649	0.982848924530809	1	0.988289451215137	0.990084516524077	0.980541955762509	0.983442970675379	0.979543590151998	0.96742186991119	0.969231218534361
CD_DFMO_4	0.96432536063019	0.980953646539395	0.972960326583874	0.977181161529903	0.973415554516928	0.97559759572118	0.982345305265232	0.977389037639558	0.984398804135611	0.98327085451564	0.96666425688599	0.977148990724504	0.988289451215137	1	0.990555805743945	0.982669177961256	0.983881172092067	0.980750329856317	0.96824196508601	0.971126957229935
CD_DFMO_5	0.970885784689232	0.983828195915042	0.976816408482368	0.980159943506377	0.978866180865159	0.978789366453649	0.985091038611745	0.979216878071405	0.98719279286044	0.986532085763206	0.971074126863704	0.982384063763549	0.990084516524077	0.990555805743945	1	0.986175722957572	0.986545122962745	0.9839420602731	0.970948607586226	0.974365161594685
ProArg_DFMO_1	0.96831622834545	0.977566420796089	0.971916403833211	0.97479651145132	0.978475446373032	0.974642827596076	0.980210187394711	0.972556683962529	0.98017153188835	0.977944798264429	0.961399995391111	0.973036579103587	0.980541955762509	0.982669177961256	0.986175722957572	1	0.984225912330427	0.982041739086784	0.96936136136568	0.977780937612115
ProArg_DFMO_2	0.962606035642519	0.973743498202899	0.966669358196721	0.970762434086392	0.972679402212245	0.968285981633931	0.976529627722605	0.972791983587633	0.97857021302296	0.977183264718048	0.974654202350423	0.982259849761483	0.983442970675379	0.983881172092067	0.986545122962745	0.984225912330427	1	0.991608017026394	0.984151122831928	0.985499636722781
ProArg_DFMO_3	0.9640894590265	0.972893613407728	0.965759292371517	0.967940991497962	0.969223310876556	0.966918590047941	0.974260026164217	0.968613411706496	0.975503796132829	0.973928904391113	0.971164729599586	0.980418487007946	0.979543590151998	0.980750329856317	0.9839420602731	0.982041739086784	0.991608017026394	1	0.983123680989484	0.983806606852305
ProArg_DFMO_4	0.947648937225098	0.958916475043945	0.953820298910576	0.95756625449775	0.958944368985117	0.956106790680014	0.962293856093106	0.956990967212864	0.963732822113314	0.961718849901735	0.968509570101955	0.97031811052036	0.96742186991119	0.96824196508601	0.970948607586226	0.96936136136568	0.984151122831928	0.983123680989484	1	0.985720254292081
ProArg_DFMO_5	0.952914484152783	0.962866864915128	0.957061756764385	0.961431672955514	0.965429650189392	0.960354074195103	0.966073310962483	0.960599466805092	0.966984138649263	0.964043845138711	0.965194893724625	0.969574626091869	0.969231218534361	0.971126957229935	0.974365161594685	0.977780937612115	0.985499636722781	0.983806606852305	0.985720254292081	1

## Sheet: i
Start						Stop
Nucleotides Relative to Start	CD	CD DFMO	ProArg-free	ProArg-free DFMO		Nucleotides Relative to Stop	CD	CD DFMO	ProArg-free	ProArg-free DFMO
-3	0.446363	0.430801	0.484538	0.439884		-252	0.912231	0.971345	0.936623	0.965727
0	4.23632	4.73337	5.13943	4.43119		-249	0.881371	0.933801	0.940189	0.943146
3	1.57265	1.48066	1.74725	1.53222		-246	0.932202	0.94352	0.938718	0.979732
6	1.38324	1.18237	1.54308	1.27293		-243	0.896283	0.920629	0.933837	0.971721
9	1.95245	1.68611	1.99347	1.57784		-240	0.895791	0.943516	0.903479	0.981065
12	2.53016	2.10942	2.40263	1.68319		-237	0.881542	0.950834	0.950887	0.947556
15	1.96236	1.65001	1.76943	1.49049		-234	0.964952	0.993312	0.96154	0.983854
18	1.71888	1.49908	1.59929	1.35786		-231	0.923763	0.963981	0.952848	0.979625
21	1.76364	1.5686	1.64337	1.36037		-228	0.951168	0.987312	0.912761	1.00173
24	1.85226	1.49895	1.59205	1.3566		-225	0.887863	0.972995	0.931406	0.949753
27	1.83157	1.44541	1.60264	1.3031		-222	0.929763	0.979436	0.928803	0.997901
30	1.88272	1.4993	1.71091	1.34223		-219	0.958742	0.965367	0.938032	1.01015
33	1.80344	1.42612	1.63429	1.28085		-216	0.901899	0.964604	0.935572	0.972592
36	1.84545	1.38945	1.56371	1.24645		-213	0.909051	0.972657	0.918802	0.971298
39	1.70578	1.34175	1.52288	1.24564		-210	0.903982	0.960006	0.889149	0.976058
42	1.6491	1.3271	1.51211	1.24196		-207	0.929876	0.939267	0.926721	0.939112
45	1.59343	1.24854	1.50781	1.18369		-204	0.962248	0.957593	0.921002	0.96584
48	1.60433	1.26599	1.47736	1.18442		-201	0.891658	0.945389	0.926156	0.992898
51	1.51665	1.20784	1.44962	1.18404		-198	0.939359	0.975027	0.907949	0.94451
54	1.41998	1.16003	1.37616	1.13781		-195	0.942421	0.964864	0.935512	0.965323
57	1.44205	1.16926	1.37048	1.14135		-192	0.916479	0.964548	0.943103	0.973388
60	1.47603	1.20277	1.39908	1.1405		-189	0.945389	0.97371	0.935222	1.00676
63	1.40002	1.15025	1.30905	1.16329		-186	0.905493	0.963896	0.907998	0.964598
66	1.34742	1.14917	1.28961	1.1121		-183	0.90164	0.998523	0.983485	1.01168
69	1.29778	1.12921	1.31059	1.10067		-180	0.931596	0.986017	0.972994	0.96699
72	1.3594	1.11402	1.26208	1.10711		-177	0.941266	0.980623	0.939608	0.998536
75	1.29751	1.11665	1.26984	1.12993		-174	0.942619	0.965855	0.915603	0.953082
78	1.2889	1.12179	1.26333	1.07779		-171	0.910078	0.964539	0.934873	0.93976
81	1.30995	1.11526	1.28822	1.11396		-168	0.881971	0.941629	0.918921	0.973399
84	1.2945	1.06179	1.26644	1.096		-165	0.914344	0.975626	0.925278	0.970034
87	1.18691	1.05327	1.21254	1.05923		-162	0.900782	0.976972	0.975549	0.987121
90	1.19453	1.04159	1.21316	1.06832		-159	0.928384	0.980551	0.966974	1.00726
93	1.2822	1.10799	1.2636	1.11864		-156	0.931254	0.959932	0.901481	0.980262
96	1.15762	1.04141	1.19116	1.05877		-153	0.98148	0.965372	0.936614	0.981833
99	1.20723	1.05616	1.20013	1.07787		-150	0.927544	0.97735	0.915783	0.96387
102	1.17131	1.02874	1.14824	1.07008		-147	0.900316	0.980927	0.929846	0.980163
105	1.2272	1.06437	1.13596	1.04983		-144	0.927228	0.966511	0.942138	0.981107
108	1.15037	1.06847	1.14335	1.07684		-141	0.959935	0.970841	0.936918	0.968336
111	1.15545	1.03949	1.16756	1.04692		-138	0.947921	0.987726	0.942942	0.979478
114	1.14973	1.02684	1.11551	1.06694		-135	0.968589	0.969507	0.924217	0.977739
117	1.1258	1.05708	1.10847	1.05014		-132	0.963479	0.943138	0.962142	1.00246
120	1.11035	1.04619	1.13567	1.0321		-129	0.899087	0.965129	0.981763	0.978207
123	1.17208	1.07393	1.16784	1.06935		-126	0.941602	0.976619	0.953193	1.00045
126	1.12149	1.05749	1.11941	1.07908		-123	0.92066	0.953992	0.888789	0.966247
129	1.11133	1.05482	1.15078	1.0456		-120	0.952051	0.989822	0.940429	0.976051
132	1.13993	1.05327	1.1636	1.05721		-117	0.999997	0.983765	0.953854	0.989898
135	1.10302	1.04921	1.1123	1.05541		-114	1.01966	0.981197	0.952682	0.982275
138	1.08962	1.05512	1.11106	1.05639		-111	0.924154	0.967656	0.956922	0.985931
141	1.11044	1.06302	1.09461	1.07997		-108	0.964092	1.00193	0.955499	1.00815
144	1.0282	1.0178	1.10198	1.04528		-105	0.915634	0.984984	0.972336	0.992607
147	1.14942	1.05512	1.08479	1.04436		-102	0.998435	0.971632	0.950827	1.00728
150	1.10996	1.01306	1.1058	1.06521		-99	0.963962	0.981853	0.954473	0.993308
153	1.09356	1.03656	1.0739	1.09808		-96	0.953191	0.978306	0.96726	0.993374
156	1.02579	1.0141	1.06604	1.03776		-93	0.905143	0.961739	0.918901	0.972734
159	1.04584	1.01867	1.08583	1.04406		-90	0.91807	0.957892	0.95884	0.988828
162	1.0389	1.01186	1.0813	1.0131		-87	0.869018	0.957062	0.921164	0.956118
165	1.05955	1.03962	1.08289	1.05437		-84	0.921304	0.967912	0.943307	0.98588
168	1.10835	1.03253	1.08061	1.02435		-81	0.934317	0.963969	0.898258	0.988077
171	1.13724	1.03082	1.0872	1.04755		-78	0.929074	0.979954	0.910943	0.970392
174	1.08703	1.01771	1.05715	1.04912		-75	0.947038	0.959253	0.932286	0.980694
177	1.06538	1.02976	1.09789	1.04735		-72	0.976215	0.984359	0.91628	0.964523
180	1.08638	1.04211	1.05199	1.03371		-69	0.924749	0.95703	0.934739	0.993896
183	1.01781	1.02012	1.05214	1.06152		-66	0.93457	0.973268	0.905052	0.97505
186	1.09487	1.03559	1.09496	1.01095		-63	0.935786	0.943168	0.962974	0.95848
189	1.07364	1.0058	1.04734	1.03688		-60	0.906118	0.973869	0.927672	0.953655
192	1.0658	1.0409	1.04843	1.04166		-57	0.909018	0.959732	0.927043	0.962871
195	1.0501	1.0193	1.07217	1.05526		-54	0.929181	0.965186	0.920892	0.962201
198	1.09943	1.00102	1.04441	1.05104		-51	0.893411	0.975884	0.912144	0.973069
201	1.07053	1.01044	1.08115	1.04563		-48	0.888874	0.932576	0.895175	0.935096
204	1.08344	1.03627	1.04795	1.04		-45	0.922486	0.960408	0.935045	0.958018
207	1.01182	1.0213	1.01325	1.01834		-42	0.86921	0.897348	0.91482	0.945149
210	1.06342	1.00435	1.02465	1.01566		-39	0.831447	0.946301	0.927177	0.925244
213	1.00957	1.02499	1.04093	1.05994		-36	0.884713	0.938029	0.920137	0.965262
216	1.0424	1.01023	1.02899	1.0223		-33	0.917373	0.988967	0.928268	0.99678
219	1.03415	1.00488	1.01985	1.00475		-30	0.908456	0.934653	0.898366	0.958977
222	1.03616	1.02541	1.02744	0.994123		-27	0.899043	0.959723	0.923925	0.971131
225	1.06048	1.04085	0.977551	1.03151		-24	0.835672	0.962423	0.892565	0.962984
228	1.03148	0.994601	1.00692	1.04692		-21	0.939251	0.916538	0.922667	0.955807
231	1.03273	1.00758	0.997594	1.03901		-18	0.922872	0.944276	0.904315	0.938321
234	1.0697	1.00752	1.02558	1.04846		-15	0.993861	1.07673	0.998331	1.07801
237	1.01327	1.03377	1.02543	1.00913		-12	0.890745	0.935582	0.878185	0.975382
240	1.00247	1.00605	1.02661	1.00863		-9	0.959522	0.995101	0.916217	0.999007
243	0.935265	0.993253	0.995589	0.998009		-6	0.973885	1.00249	0.981256	1.01404
246	1.03981	0.983903	1.01045	1.01769		-3	0.536098	0.569392	0.849028	1.44004
249	1.00751	0.996742	0.991696	1.0124		0	0.04194	0.0790998	0.0620401	0.0724651
252	1.0031	0.975731	1.01926	1.04659		3	0.0172316	0.0249687	0.0291891	0.0324535
