# Supplementary material for: Reprogramming neuroblastoma by diet-enhanced polyamine depletion
Source: Nature. 2025 Sep 24;646(8085):707–15. doi: 10.1038/s41586-025-09564-0 (PMC12527938; doi:10.1038/s41586-025-09564-0)
Supplement: Supplementary file 4 — Source data for Supplementary Figs. 1–7 [file 41586_2025_9564_MOESM4_ESM.zip › source data for Supplementary Figures/Supplementary_Fig4_Final.xlsx]

## Sheet: b
log2(Eif5a/sh-contrl)	codon	CodonEnding
0.707916	F-TTT	T
0.557312	S-TCA	A
0.5402	F-TTC	C
0.531293	S-AGT	T
0.463794	S-TCT	T
0.410839	C-TGT	T
0.407809	L-CTT	T
0.395072	Y-TAT	T
0.365546	T-ACG	G
0.365216	S-TCC	C
0.34756	R-CGA	A
0.29875	Q-CAA	A
0.272931	L-CTC	C
0.259354	S-TCG	G
0.258018	L-CTA	A
0.256083	L-TTG	G
0.25298	L-TTA	A
0.250814	V-GTA	A
0.218123	R-AGG	G
0.202872	I-ATA	A
0.197565	S-AGC	C
0.183381	A-GCA	A
0.173309	I-ATT	T
0.172139	G-GGT	T
0.139659	R-CGT	T
0.0926557	R-CGC	C
0.0924352	Y-TAC	C
0.0821824	C-TGC	C
0.0710419	I-ATC	C
0.0561469	V-GTT	T
0.0506852	T-ACA	A
0.0503856	G-GGC	C
0.0351646	G-GGA	A
0.0165675	T-ACT	T
0.015459	T-ACC	C
0.00314009	R-AGA	A
-0.010182	Q-CAG	G
-0.0174852	A-GCT	T
-0.0299103	N-AAT	T
-0.0307759	E-GAA	A
-0.0343372	G-GGG	G
-0.0452562	R-CGG	G
-0.0586922	L-CTG	G
-0.0766947	H-CAT	T
-0.0959977	A-GCC	C
-0.11045	V-GTC	C
-0.111888	A-GCG	G
-0.122279	P-CCC	C
-0.169889	E-GAG	G
-0.184053	P-CCT	T
-0.192507	V-GTG	G
-0.212972	H-CAC	C
-0.263959	P-CCA	A
-0.270009	N-AAC	C
-0.282711	K-AAA	A
-0.339267	K-AAG	G
-0.366194	P-CCG	G
-0.367779	M-ATG	G
-0.458279	W-TGG	G
-0.53797	D-GAT	T
-0.79505	D-GAC	C

## Sheet: c
log2(eif5a/sh-contrl)	log2(ProArgDFMO/CD)	codon	CodonEnding
0.29875	0.51806	Q-CAA	A
0.395072	0.511741	Y-TAT	T
0.0506852	0.499094	T-ACA	A
0.202872	0.491178	I-ATA	A
-0.0766947	0.425921	H-CAT	T
0.183381	0.394287	A-GCA	A
-0.010182	0.378454	Q-CAG	G
-0.263959	0.378366	P-CCA	A
0.250814	0.360921	V-GTA	A
0.557312	0.345895	S-TCA	A
0.25298	0.306382	L-TTA	A
0.00314009	0.301716	R-AGA	A
0.258018	0.290426	L-CTA	A
-0.212972	0.284003	H-CAC	C
0.0924352	0.26994	Y-TAC	C
0.0710419	0.269338	I-ATC	C
0.015459	0.182801	T-ACC	C
-0.270009	0.181151	N-AAC	C
0.531293	0.165851	S-AGT	T
0.197565	0.15778	S-AGC	C
0.173309	0.15148	I-ATT	T
-0.79505	0.139876	D-GAC	C
0.0165675	0.105589	T-ACT	T
-0.0299103	0.0881673	N-AAT	T
-0.122279	0.0792776	P-CCC	C
0.5402	0.0713333	F-TTC	C
-0.53797	0.0638425	D-GAT	T
0.365546	0.0580147	T-ACG	G
0.410839	0.0351521	C-TGT	T
0.139659	0.03115	R-CGT	T
0.365216	0.0311215	S-TCC	C
-0.367779	0.0184499	M-ATG	G
0.0503856	0.0155024	G-GGC	C
0.272931	0.00690997	L-CTC	C
-0.282711	0.00571778	K-AAA	A
-0.11045	0.00153992	V-GTC	C
0.0926557	0.00131632	R-CGC	C
0.0821824	-0.00171344	C-TGC	C
0.34756	-0.0149207	R-CGA	A
0.218123	-0.0154348	R-AGG	G
-0.184053	-0.0303719	P-CCT	T
0.172139	-0.0493445	G-GGT	T
-0.0959977	-0.0505647	A-GCC	C
0.707916	-0.0513831	F-TTT	T
0.0561469	-0.0848935	V-GTT	T
-0.339267	-0.0852395	K-AAG	G
0.407809	-0.146934	L-CTT	T
0.463794	-0.149739	S-TCT	T
-0.0307759	-0.162672	E-GAA	A
0.0351646	-0.166437	G-GGA	A
-0.0174852	-0.193465	A-GCT	T
-0.0452562	-0.227372	R-CGG	G
-0.366194	-0.232651	P-CCG	G
-0.0343372	-0.243413	G-GGG	G
-0.458279	-0.260608	W-TGG	G
-0.111888	-0.293201	A-GCG	G
-0.169889	-0.327402	E-GAG	G
0.259354	-0.332093	S-TCG	G
0.256083	-0.339186	L-TTG	G
-0.192507	-0.340113	V-GTG	G
-0.0586922	-0.389662	L-CTG	G

## Sheet: d
log2(Dhps/sh-contrl)	codon	CodonEnding
1.04071	R-CGC	C
0.808267	R-CGT	T
0.54972	R-CGA	A
0.526159	P-CCC	C
0.493874	R-AGG	G
0.490601	L-TTA	A
0.482616	R-AGA	A
0.356425	P-CCT	T
0.305686	P-CCG	G
0.25514	P-CCA	A
0.250123	F-TTC	C
0.240698	R-CGG	G
0.227503	F-TTT	T
0.191279	S-TCC	C
0.173532	S-TCA	A
0.146238	Q-CAA	A
0.129735	T-ACC	C
0.126379	K-AAA	A
0.0735806	K-AAG	G
0.0531437	H-CAC	C
0.048875	T-ACG	G
0.0312742	L-CTC	C
0.0285095	H-CAT	T
0.026792	L-CTT	T
0.0259767	S-TCT	T
0.0255689	M-ATG	G
0.0181995	S-AGT	T
0.00141965	C-TGT	T
-0.02641	I-ATC	C
-0.0275201	T-ACT	T
-0.048997	S-TCG	G
-0.0505866	C-TGC	C
-0.055797	Q-CAG	G
-0.0739211	I-ATA	A
-0.0757161	S-AGC	C
-0.0768638	I-ATT	T
-0.08772	N-AAT	T
-0.100932	Y-TAT	T
-0.10318	D-GAC	C
-0.123847	D-GAT	T
-0.124041	E-GAA	A
-0.12872	L-CTA	A
-0.129641	A-GCC	C
-0.135468	G-GGC	C
-0.146274	T-ACA	A
-0.162481	A-GCA	A
-0.171237	G-GGA	A
-0.181275	L-CTG	G
-0.183047	Y-TAC	C
-0.191853	V-GTT	T
-0.200623	G-GGG	G
-0.212165	N-AAC	C
-0.217494	L-TTG	G
-0.227954	A-GCT	T
-0.230195	V-GTC	C
-0.242809	A-GCG	G
-0.267944	E-GAG	G
-0.273511	V-GTA	A
-0.310115	G-GGT	T
-0.400927	W-TGG	G
-0.515712	V-GTG	G

## Sheet: e
log2(Dhps/sh-contrl)	log2(ProArgDFMO/CD)	codon	CodonEnding
-0.162481	0.394287	A-GCA	A
-0.129641	-0.0505647	A-GCC	C
-0.242809	-0.293201	A-GCG	G
-0.227954	-0.193465	A-GCT	T
-0.0505866	-0.00171344	C-TGC	C
0.00141965	0.0351521	C-TGT	T
-0.10318	0.139876	D-GAC	C
-0.123847	0.0638425	D-GAT	T
-0.124041	-0.162672	E-GAA	A
-0.267944	-0.327402	E-GAG	G
0.250123	0.0713333	F-TTC	C
0.227503	-0.0513831	F-TTT	T
-0.171237	-0.166437	G-GGA	A
-0.135468	0.0155024	G-GGC	C
-0.200623	-0.243413	G-GGG	G
-0.310115	-0.0493445	G-GGT	T
0.0531437	0.284003	H-CAC	C
0.0285095	0.425921	H-CAT	T
-0.0739211	0.491178	I-ATA	A
-0.02641	0.269338	I-ATC	C
-0.0768638	0.15148	I-ATT	T
0.126379	0.00571778	K-AAA	A
0.0735806	-0.0852395	K-AAG	G
-0.12872	0.290426	L-CTA	A
0.0312742	0.00690997	L-CTC	C
-0.181275	-0.389662	L-CTG	G
0.026792	-0.146934	L-CTT	T
0.490601	0.306382	L-TTA	A
-0.217494	-0.339186	L-TTG	G
0.0255689	0.0184499	M-ATG	G
-0.212165	0.181151	N-AAC	C
-0.08772	0.0881673	N-AAT	T
0.25514	0.378366	P-CCA	A
0.526159	0.0792776	P-CCC	C
0.305686	-0.232651	P-CCG	G
0.356425	-0.0303719	P-CCT	T
0.146238	0.51806	Q-CAA	A
-0.055797	0.378454	Q-CAG	G
0.482616	0.301716	R-AGA	A
0.493874	-0.0154348	R-AGG	G
0.54972	-0.0149207	R-CGA	A
1.04071	0.00131632	R-CGC	C
0.240698	-0.227372	R-CGG	G
0.808267	0.03115	R-CGT	T
-0.0757161	0.15778	S-AGC	C
0.0181995	0.165851	S-AGT	T
0.173532	0.345895	S-TCA	A
0.191279	0.0311215	S-TCC	C
-0.048997	-0.332093	S-TCG	G
0.0259767	-0.149739	S-TCT	T
-0.146274	0.499094	T-ACA	A
0.129735	0.182801	T-ACC	C
0.048875	0.0580147	T-ACG	G
-0.0275201	0.105589	T-ACT	T
-0.273511	0.360921	V-GTA	A
-0.230195	0.00153992	V-GTC	C
-0.515712	-0.340113	V-GTG	G
-0.191853	-0.0848935	V-GTT	T
-0.400927	-0.260608	W-TGG	G
-0.183047	0.26994	Y-TAC	C
-0.100932	0.511741	Y-TAT	T

## Sheet: g
log2(GC7/contrl)	codon	CodonEnding
0.0390497	A-GCA	A
-0.0705401	A-GCC	C
0.0683882	A-GCG	G
-0.00533783	A-GCT	T
-0.0353338	C-TGC	C
0.0443545	C-TGT	T
-0.109892	D-GAC	C
-0.133156	D-GAT	T
0.0298535	E-GAA	A
-0.0180185	E-GAG	G
0.0414591	F-TTC	C
0.119564	F-TTT	T
0.0304438	G-GGA	A
0.0689293	G-GGC	C
0.0243693	G-GGG	G
0.0709581	G-GGT	T
-0.0152534	H-CAC	C
0.0346932	H-CAT	T
0.00957071	I-ATA	A
-0.0500988	I-ATC	C
-0.0529966	I-ATT	T
0.0744897	K-AAA	A
0.0546142	K-AAG	G
-0.0833678	L-CTA	A
-0.0303974	L-CTC	C
-0.0944687	L-CTG	G
-0.0415168	L-CTT	T
-0.0388791	L-TTA	A
-0.0458397	L-TTG	G
-0.0343523	M-ATG	G
0.01524	N-AAC	C
0.0943863	N-AAT	T
0.0143079	P-CCA	A
-0.027334	P-CCC	C
-0.0955296	P-CCG	G
0.00220117	P-CCT	T
0.01026	Q-CAA	A
0.0422403	Q-CAG	G
-0.112434	R-AGA	A
-0.00292574	R-AGG	G
0.0604629	R-CGA	A
-0.0697027	R-CGC	C
-0.126608	R-CGG	G
-0.0226275	R-CGT	T
-0.0404034	S-AGC	C
0.0629066	S-AGT	T
0.0848956	S-TCA	A
0.0764105	S-TCC	C
0.0203651	S-TCG	G
0.110042	S-TCT	T
0.0312394	T-ACA	A
0.00605489	T-ACC	C
0.0654416	T-ACG	G
0.0166337	T-ACT	T
0.0359782	V-GTA	A
-0.00757726	V-GTC	C
-0.0748348	V-GTG	G
-0.00408959	V-GTT	T
-0.02262	W-TGG	G
0.0252229	Y-TAC	C
0.16769	Y-TAT	T

## Sheet: h
log2(GC7/contrl)	log2(ProArgDFMO/CD)	codon	CodonEnding
0.01026	0.51806	Q-CAA	A
0.16769	0.511741	Y-TAT	T
0.0312394	0.499094	T-ACA	A
0.00957071	0.491178	I-ATA	A
0.0346932	0.425921	H-CAT	T
0.0390497	0.394287	A-GCA	A
0.0422403	0.378454	Q-CAG	G
0.0143079	0.378366	P-CCA	A
0.0359782	0.360921	V-GTA	A
0.0848956	0.345895	S-TCA	A
-0.0388791	0.306382	L-TTA	A
-0.112434	0.301716	R-AGA	A
-0.0833678	0.290426	L-CTA	A
-0.0152534	0.284003	H-CAC	C
0.0252229	0.26994	Y-TAC	C
-0.0500988	0.269338	I-ATC	C
0.00605489	0.182801	T-ACC	C
0.01524	0.181151	N-AAC	C
0.0629066	0.165851	S-AGT	T
-0.0404034	0.15778	S-AGC	C
-0.0529966	0.15148	I-ATT	T
-0.109892	0.139876	D-GAC	C
0.0166337	0.105589	T-ACT	T
0.0943863	0.0881673	N-AAT	T
-0.027334	0.0792776	P-CCC	C
0.0414591	0.0713333	F-TTC	C
-0.133156	0.0638425	D-GAT	T
0.0654416	0.0580147	T-ACG	G
0.0443545	0.0351521	C-TGT	T
-0.0226275	0.03115	R-CGT	T
0.0764105	0.0311215	S-TCC	C
-0.0343523	0.0184499	M-ATG	G
0.0689293	0.0155024	G-GGC	C
-0.0303974	0.00690997	L-CTC	C
0.0744897	0.00571778	K-AAA	A
-0.00757726	0.00153992	V-GTC	C
-0.0697027	0.00131632	R-CGC	C
-0.0353338	-0.00171344	C-TGC	C
0.0604629	-0.0149207	R-CGA	A
-0.00292574	-0.0154348	R-AGG	G
0.00220117	-0.0303719	P-CCT	T
0.0709581	-0.0493445	G-GGT	T
-0.0705401	-0.0505647	A-GCC	C
0.119564	-0.0513831	F-TTT	T
-0.00408959	-0.0848935	V-GTT	T
0.0546142	-0.0852395	K-AAG	G
-0.0415168	-0.146934	L-CTT	T
0.110042	-0.149739	S-TCT	T
0.0298535	-0.162672	E-GAA	A
0.0304438	-0.166437	G-GGA	A
-0.00533783	-0.193465	A-GCT	T
-0.126608	-0.227372	R-CGG	G
-0.0955296	-0.232651	P-CCG	G
0.0243693	-0.243413	G-GGG	G
-0.02262	-0.260608	W-TGG	G
0.0683882	-0.293201	A-GCG	G
-0.0180185	-0.327402	E-GAG	G
0.0203651	-0.332093	S-TCG	G
-0.0458397	-0.339186	L-TTG	G
-0.0748348	-0.340113	V-GTG	G
-0.0944687	-0.389662	L-CTG	G
