# Supplementary material for: Reprogramming neuroblastoma by diet-enhanced polyamine depletion
Source: Nature. 2025 Sep 24;646(8085):707–15. doi: 10.1038/s41586-025-09564-0 (PMC12527938; doi:10.1038/s41586-025-09564-0)
Supplement: Supplementary file 4 — Source data for Supplementary Figs. 1–7 [file 41586_2025_9564_MOESM4_ESM.zip › source data for Supplementary Figures/Supplementary_Fig5_Final.xlsx]

## Sheet: b
mod_id	Intervention	log2(ProArg-free DFMO/CD)	adj_p_val
galQ or manQ	Pro_Arg_DFMO_vs_CD	0.454442	0.0273098
Q	Pro_Arg_DFMO_vs_CD	1.38654	0.00236539
A	Pro_Arg_DFMO_vs_CD	-0.0218598	0.908846
ac4C	Pro_Arg_DFMO_vs_CD	-0.137141	0.0591461
Am	Pro_Arg_DFMO_vs_CD	-0.887157	0.299319
C	Pro_Arg_DFMO_vs_CD	-0.12002	0.41252
Cm	Pro_Arg_DFMO_vs_CD	-0.0358617	0.604908
D	Pro_Arg_DFMO_vs_CD	0.0541171	0.569191
G	Pro_Arg_DFMO_vs_CD	0.044926	0.858567
Gm	Pro_Arg_DFMO_vs_CD	-0.0384797	0.453742
hm5C	Pro_Arg_DFMO_vs_CD	-0.364974	0.211335
hm5Cm	Pro_Arg_DFMO_vs_CD	-0.293807	0.0212097
hn6A or m6t6A	Pro_Arg_DFMO_vs_CD	-0.0777419	0.0707921
ho5C	Pro_Arg_DFMO_vs_CD	-0.0816292	0.396235
I	Pro_Arg_DFMO_vs_CD	-0.110016	0.0638164
i6A	Pro_Arg_DFMO_vs_CD	-0.0310658	0.768486
Im	Pro_Arg_DFMO_vs_CD	0.284316	0.533713
m1A	Pro_Arg_DFMO_vs_CD	0.000487857	0.994402
m1G	Pro_Arg_DFMO_vs_CD	0.0185821	0.695769
m1I	Pro_Arg_DFMO_vs_CD	-0.211289	0.0206927
m1Y	Pro_Arg_DFMO_vs_CD	0.110054	0.0826063
m2,2G	Pro_Arg_DFMO_vs_CD	0.00717751	0.839319
m3C	Pro_Arg_DFMO_vs_CD	-0.0801583	0.296597
m3Um or m5Um	Pro_Arg_DFMO_vs_CD	0.121869	0.013695
m3Y or m3U	Pro_Arg_DFMO_vs_CD	-0.116122	0.154179
m5C	Pro_Arg_DFMO_vs_CD	0.0394831	0.72359
m5Cm	Pro_Arg_DFMO_vs_CD	-0.0661219	0.585499
m5D	Pro_Arg_DFMO_vs_CD	-0.193527	0.160162
m5U	Pro_Arg_DFMO_vs_CD	-0.026347	0.678959
m6,6A	Pro_Arg_DFMO_vs_CD	-0.9869	0.38546
m6A or m2A or m8A	Pro_Arg_DFMO_vs_CD	-0.312534	0.602957
m6Am	Pro_Arg_DFMO_vs_CD	-1.49562	0.276558
m7G	Pro_Arg_DFMO_vs_CD	0.00372648	0.943518
mcm5s2U	Pro_Arg_DFMO_vs_CD	0.0733966	0.639508
mcm5U	Pro_Arg_DFMO_vs_CD	-0.105921	0.804094
ms2t6A	Pro_Arg_DFMO_vs_CD	-0.197164	0.750418
nchm5U	Pro_Arg_DFMO_vs_CD	-0.175806	0.513906
ncm5U	Pro_Arg_DFMO_vs_CD	0.0331852	0.728309
t6A	Pro_Arg_DFMO_vs_CD	0.832753	0.282986
U	Pro_Arg_DFMO_vs_CD	0.0222995	0.769811
Um	Pro_Arg_DFMO_vs_CD	-0.0711779	0.292011
Y	Pro_Arg_DFMO_vs_CD	0.018258	0.811874
Ym	Pro_Arg_DFMO_vs_CD	-0.342941	0.0351222

## Sheet: c
sample	mod_id	normalized_intensity
CD	galQ or manQ	0.0744423
CD	galQ or manQ	0.0448004
CD	galQ or manQ	0.0565358
CD	galQ or manQ	0.0628748
CD_DFMO	galQ or manQ	0.0545773
CD_DFMO	galQ or manQ	0.0640869
CD_DFMO	galQ or manQ	0.0718516
CD_DFMO	galQ or manQ	0.0449588
Pro_Arg	galQ or manQ	0.0796632
Pro_Arg	galQ or manQ	0.0900713
Pro_Arg	galQ or manQ	0.0848688
Pro_Arg	galQ or manQ	0.0732388
Pro_Arg_DFMO	galQ or manQ	0.0709498
Pro_Arg_DFMO	galQ or manQ	0.0876385
Pro_Arg_DFMO	galQ or manQ	0.0781682
Pro_Arg_DFMO	galQ or manQ	0.0902588
CD	Q	0.031618
CD	Q	0.0157563
CD	Q	0.0189425
CD	Q	0.0251244
CD_DFMO	Q	0.0146032
CD_DFMO	Q	0.0263028
CD_DFMO	Q	0.0474783
CD_DFMO	Q	0.0164405
Pro_Arg	Q	0.0854688
Pro_Arg	Q	0.062885
Pro_Arg	Q	0.0497227
Pro_Arg	Q	0.0358865
Pro_Arg_DFMO	Q	0.0714955
Pro_Arg_DFMO	Q	0.0420304
Pro_Arg_DFMO	Q	0.0664202
Pro_Arg_DFMO	Q	0.0591276

## Sheet: d
sample	mod_id	normalized_intensity
CD	I	0.104569
CD	I	0.104045
CD	I	0.114892
CD	I	0.10611
CD_DFMO	I	0.108036
CD_DFMO	I	0.0988238
CD_DFMO	I	0.106416
CD_DFMO	I	0.100454
Pro_Arg	I	0.103761
Pro_Arg	I	0.115464
Pro_Arg	I	0.108377
Pro_Arg	I	0.0958734
Pro_Arg_DFMO	I	0.0993513
Pro_Arg_DFMO	I	0.093825
Pro_Arg_DFMO	I	0.0994187
Pro_Arg_DFMO	I	0.105478
CD	mcm5s2U	0.105939
CD	mcm5s2U	0.110842
CD	mcm5s2U	0.122707
CD	mcm5s2U	0.161081
CD_DFMO	mcm5s2U	0.132268
CD_DFMO	mcm5s2U	0.137654
CD_DFMO	mcm5s2U	0.120804
CD_DFMO	mcm5s2U	0.0833199
Pro_Arg	mcm5s2U	0.130711
Pro_Arg	mcm5s2U	0.117667
Pro_Arg	mcm5s2U	0.110955
Pro_Arg	mcm5s2U	0.119113
Pro_Arg_DFMO	mcm5s2U	0.122175
Pro_Arg_DFMO	mcm5s2U	0.142971
Pro_Arg_DFMO	mcm5s2U	0.133564
Pro_Arg_DFMO	mcm5s2U	0.127985
CD	mcm5U	0.0240723
CD	mcm5U	0.0334848
CD	mcm5U	0.0172266
CD	mcm5U	0.0243376
CD_DFMO	mcm5U	0.0260338
CD_DFMO	mcm5U	0.00582945
CD_DFMO	mcm5U	0.0223311
CD_DFMO	mcm5U	0.0368936
Pro_Arg	mcm5U	0.0263156
Pro_Arg	mcm5U	0.0418305
Pro_Arg	mcm5U	0.0314211
Pro_Arg	mcm5U	0.0410085
Pro_Arg_DFMO	mcm5U	0.0113356
Pro_Arg_DFMO	mcm5U	0.0333914
Pro_Arg_DFMO	mcm5U	0.0144475
Pro_Arg_DFMO	mcm5U	0.0329301
CD	ncm5U	0.0528277
CD	ncm5U	0.0442604
CD	ncm5U	0.0458704
CD	ncm5U	0.0402437
CD_DFMO	ncm5U	0.0422212
CD_DFMO	ncm5U	0.0439807
CD_DFMO	ncm5U	0.0435597
CD_DFMO	ncm5U	0.0461945
Pro_Arg	ncm5U	0.0465924
Pro_Arg	ncm5U	0.0469885
Pro_Arg	ncm5U	0.0474509
Pro_Arg	ncm5U	0.0512235
Pro_Arg_DFMO	ncm5U	0.0442003
Pro_Arg_DFMO	ncm5U	0.0467107
Pro_Arg_DFMO	ncm5U	0.0504091
Pro_Arg_DFMO	ncm5U	0.046145
