# Supplementary material for: Reprogramming neuroblastoma by diet-enhanced polyamine depletion
Source: Nature. 2025 Sep 24;646(8085):707–15. doi: 10.1038/s41586-025-09564-0 (PMC12527938; doi:10.1038/s41586-025-09564-0)
Supplement: Supplementary file 4 — Source data for Supplementary Figs. 1–7 [file 41586_2025_9564_MOESM4_ESM.zip › source data for Supplementary Figures/Supplementary_Fig6_Final.xlsx]

## Sheet: a
group	x	y	sample
CD DFMO	45.3942	4.12416	S12
CD DFMO	13.4335	-19.7873	S13
CD DFMO	-14.5112	1.0055	S14
CD DFMO	-6.92337	17.3281	S15
CD DFMO	-13.9296	-27.8428	S16
CD DFMO	16.5949	-27.9382	S17
ProArg-free DFMO	11.791	25.0531	S18
ProArg-free DFMO	30.2329	-23.099	S19
ProArg-free DFMO	12.4778	59.1144	S20
ProArg-free DFMO	52.5114	-4.22592	S21
ProArg-free DFMO	61.4716	7.88275	S22
ProArg-free DFMO	51.7517	-12.8071	S23
CD	-20.9024	26.7923	S1
CD	-17.2417	-11.3262	S2
CD	-22.5195	33.3294	S3
CD	-16.4948	-10.6679	S4
CD	-24.8865	-15.4477	S5
ProArg-free	-28.6844	-36.6725	S10
ProArg-free	-32.1667	-4.23162	S11
ProArg-free	-21.9599	41.1567	S6
ProArg-free	-23.4969	20.0124	S7
ProArg-free	-23.6023	-18.5679	S8
ProArg-free	-28.3398	-23.1848	S9

## Sheet: b
	group	sample	count
0	CD	S1	10735
1	CD	S2	10682
2	CD	S3	10504
3	CD	S4	10601
4	CD	S5	10550
5	ProArg-free	S6	10548
6	ProArg-free	S7	10546
7	ProArg-free	S8	10210
8	ProArg-free	S9	10509
9	ProArg-free	S10	10436
10	ProArg-free	S11	10480
11	CD DFMO	S12	10857
12	CD DFMO	S13	10732
13	CD DFMO	S14	10699
14	CD DFMO	S15	10550
15	CD DFMO	S16	10695
16	CD DFMO	S17	10717
17	ProArg-free DFMO	S18	10891
18	ProArg-free DFMO	S19	10621
19	ProArg-free DFMO	S20	10336
20	ProArg-free DFMO	S21	10648
21	ProArg-free DFMO	S22	10801
22	ProArg-free DFMO	S23	10687

## Sheet: c
Sample	Group	Completeness
S1	CD	95.1
S2	CD	94.6
S3	CD	93
S4	CD	93.9
S5	CD	93.4
S6	ProArg-free	93.6
S7	ProArg-free	93.6
S8	ProArg-free	90.6
S9	ProArg-free	93.2
S10	ProArg-free	92.6
S11	ProArg-free	93
S12	CD DFMO	94
S13	CD DFMO	92.9
S14	CD DFMO	92.7
S15	CD DFMO	91.4
S16	CD DFMO	92.6
S17	CD DFMO	92.8
S18	ProArg-free DFMO	94.4
S19	ProArg-free DFMO	92
S20	ProArg-free DFMO	89.5
S21	ProArg-free DFMO	92.2
S22	ProArg-free DFMO	93.6
S23	ProArg-free DFMO	92.6

## Sheet: d
	CD	CD	CD	CD	CD	ProArg-free	ProArg-free	ProArg-free	ProArg-free	ProArg-free	ProArg-free	CD DFMO	CD DFMO	CD DFMO	CD DFMO	CD DFMO	CD DFMO	ProArg-free DFMO	ProArg-free DFMO	ProArg-free DFMO	ProArg-free DFMO	ProArg-free DFMO	ProArg-free DFMO
bins	S1	S2	S3	S4	S5	S6	S7	S8	S9	S10	S11	S12	S13	S14	S15	S16	S17	S18	S19	S20	S21	S22	S23
0.4 : 0.45	1	1	0	0	1	1	1	2	0	0	0	2	0	0	2	0	1	1	0	0	1	1	0
0.45 : 0.5	0	2	0	1	0	0	1	1	1	0	0	1	1	1	0	1	0	0	0	1	2	1	0
0.5 : 0.55	0	1	0	0	2	0	0	1	0	1	0	0	1	1	0	0	0	1	1	2	1	1	0
0.55 : 0.6	0	3	0	0	3	1	0	0	1	0	1	1	2	4	2	0	1	0	1	0	2	0	0
0.6 : 0.65	1	0	0	1	1	1	2	1	2	0	1	2	0	0	0	1	0	1	0	1	1	2	1
0.65 : 0.7	2	1	2	0	0	0	2	1	0	0	1	2	1	1	1	1	1	1	1	1	0	1	1
0.7 : 0.75	0	5	2	0	3	1	1	2	1	2	2	0	0	0	0	1	1	0	1	1	1	0	4
0.75 : 0.8	1	1	1	4	2	0	2	2	1	0	1	0	1	1	0	0	1	1	0	0	1	4	4
0.8 : 0.85	3	3	0	1	2	1	1	0	0	0	0	1	1	1	2	1	0	3	2	1	0	2	1
0.85 : 0.9	1	1	1	1	1	1	0	0	0	2	1	0	1	1	2	1	2	0	3	2	2	1	1
0.9 : 0.95	1	1	1	2	1	0	0	1	1	2	1	2	0	1	0	3	1	1	1	0	1	1	3
0.95 : 1.0	0	3	1	2	2	0	0	2	0	2	0	0	2	0	1	2	1	0	2	1	2	2	0
1.0 : 1.05	2	1	0	3	6	1	1	2	2	1	2	4	3	3	3	1	0	1	1	1	1	3	4
1.05 : 1.1	0	1	2	0	4	2	0	0	0	4	0	1	0	4	1	2	1	1	1	1	3	1	4
1.1 : 1.15	2	3	1	3	3	3	1	1	1	3	2	0	5	2	4	1	1	0	5	0	3	2	1
1.15 : 1.2	1	2	6	2	3	0	0	2	2	3	1	2	1	6	0	1	2	1	1	0	0	3	1
1.2 : 1.25	2	1	2	1	1	2	0	1	3	2	4	3	2	0	2	4	4	1	7	2	1	1	4
1.25 : 1.3	1	1	1	2	1	1	3	3	6	0	0	2	1	3	3	1	2	6	0	0	0	2	1
1.3 : 1.35	2	2	1	2	3	3	2	4	2	0	2	0	4	4	3	1	1	2	2	0	0	2	0
1.35 : 1.4	3	1	7	7	1	1	3	2	4	4	3	1	1	1	2	2	3	0	0	1	2	4	1
1.4 : 1.45	1	3	2	1	4	1	1	2	2	3	4	1	1	1	1	2	2	1	1	1	5	2	4
1.45 : 1.5	2	3	2	3	1	0	4	1	1	6	1	2	2	1	2	0	3	0	2	0	6	4	2
1.5 : 1.55	0	4	0	3	4	3	3	2	2	3	4	0	2	2	0	2	0	1	5	1	3	6	2
1.55 : 1.6	5	4	1	4	2	6	1	2	5	2	3	1	3	4	3	3	3	3	5	3	0	3	2
1.6 : 1.65	2	4	3	3	6	4	2	3	5	6	1	5	2	5	3	4	1	4	2	4	6	4	6
1.65 : 1.7	2	1	6	2	3	3	0	3	5	1	3	1	1	8	4	6	0	1	3	3	8	4	4
1.7 : 1.75	4	3	4	3	6	2	7	5	2	2	6	6	2	6	3	3	4	3	4	3	3	3	2
1.75 : 1.8	3	5	3	3	4	1	4	7	5	3	6	2	4	3	5	5	6	4	4	1	8	5	4
1.8 : 1.85	6	6	2	4	4	4	2	6	3	9	3	2	5	4	2	4	5	3	7	4	3	6	5
1.85 : 1.9	4	5	3	5	2	5	5	3	8	5	9	2	2	6	2	8	3	3	7	3	5	5	6
1.9 : 1.95	2	7	7	3	6	2	5	3	6	6	4	1	5	8	1	5	6	7	3	7	8	8	3
1.95 : 2.0	1	5	8	6	3	3	4	4	11	7	5	3	5	2	3	7	4	6	7	2	6	7	2
2.0 : 2.05	2	14	3	3	6	6	8	5	1	10	1	4	4	6	1	8	5	5	9	7	10	3	11
2.05 : 2.1	7	9	5	12	5	2	6	9	11	8	3	4	9	7	2	9	10	5	8	3	12	11	5
2.1 : 2.15	3	6	7	5	13	4	4	6	4	11	9	3	10	5	3	2	3	5	9	3	6	8	9
2.15 : 2.2	8	8	4	10	7	10	3	8	4	9	8	4	6	7	0	8	5	6	6	6	7	12	5
2.2 : 2.25	4	6	3	7	8	7	2	8	7	11	12	6	5	8	7	8	5	6	7	8	11	11	7
2.25 : 2.3	4	12	5	6	11	5	9	5	6	6	6	3	5	6	5	8	6	14	6	4	10	7	5
2.3 : 2.35	5	6	6	14	7	5	6	4	6	8	5	5	2	5	10	11	12	5	9	5	8	9	6
2.35 : 2.4	3	13	7	11	8	7	8	6	13	8	9	10	5	6	3	12	5	6	8	5	12	12	10
2.4 : 2.45	5	13	8	6	11	4	9	7	3	11	6	3	11	11	9	12	7	7	8	6	10	12	11
2.45 : 2.5	9	10	12	10	10	12	12	11	8	9	13	9	9	5	8	8	9	13	10	6	9	10	12
2.5 : 2.55	6	7	10	11	12	4	10	8	14	10	12	12	12	16	8	14	5	9	10	10	16	9	9
2.55 : 2.6	16	15	5	13	16	5	10	10	11	13	12	9	9	10	13	8	18	9	8	4	11	11	13
2.6 : 2.65	11	7	18	13	12	6	9	17	15	16	12	4	11	8	9	13	13	13	6	10	10	12	9
2.65 : 2.7	4	11	16	8	17	10	14	13	17	14	8	12	9	10	8	8	13	10	13	11	9	13	13
2.7 : 2.75	9	17	8	13	14	8	11	10	16	10	13	12	18	6	14	10	11	8	14	13	21	17	10
2.75 : 2.8	6	12	12	16	10	10	11	17	17	18	9	6	14	17	11	10	10	9	15	7	11	13	13
2.8 : 2.85	7	12	10	16	14	11	11	11	15	10	15	12	13	12	9	10	15	10	11	11	22	21	15
2.85 : 2.9	4	13	9	11	12	9	13	19	17	15	8	6	9	18	10	20	15	13	21	14	13	14	10
2.9 : 2.95	17	17	9	6	11	13	16	11	22	11	13	13	19	15	8	21	11	19	16	15	12	15	17
2.95 : 3.0	7	19	12	16	16	13	20	18	20	16	12	9	17	17	14	10	19	16	17	12	22	17	16
3.0 : 3.05	12	16	16	17	16	14	13	15	19	13	14	13	15	18	23	15	12	16	16	13	18	12	16
3.05 : 3.1	12	20	7	21	21	8	20	19	15	20	17	22	14	17	14	17	21	13	26	17	20	8	24
3.1 : 3.15	6	14	8	23	22	15	12	27	20	24	24	23	31	15	15	18	18	14	26	17	22	23	27
3.15 : 3.2	17	18	11	15	13	18	12	20	21	23	19	16	13	17	11	25	23	14	18	14	21	17	19
3.2 : 3.25	12	22	17	15	14	20	16	17	13	23	22	15	14	17	14	20	12	14	30	19	15	29	22
3.25 : 3.3	11	22	17	20	19	15	14	24	23	24	23	14	18	19	20	18	19	17	18	16	26	21	26
3.3 : 3.35	28	16	14	18	19	19	26	16	21	17	26	25	22	20	23	18	7	12	17	12	23	23	26
3.35 : 3.4	16	15	18	20	24	21	20	26	25	18	21	16	21	21	17	17	34	21	14	15	13	23	24
3.4 : 3.45	19	16	17	9	14	25	21	20	20	30	28	14	18	18	20	25	23	13	14	19	34	25	24
3.45 : 3.5	18	21	16	23	22	16	20	25	21	22	26	19	22	16	23	31	33	13	22	21	28	28	18
3.5 : 3.55	21	19	17	18	27	17	23	28	27	23	23	19	18	25	21	19	18	16	23	21	25	28	30
3.55 : 3.6	16	23	11	22	15	19	20	24	28	29	32	16	22	27	25	28	25	22	16	19	30	24	33
3.6 : 3.65	12	19	19	21	21	24	21	23	29	27	26	25	27	32	32	25	35	18	30	23	31	35	24
3.65 : 3.7	19	27	21	20	21	20	14	25	34	33	28	21	26	30	19	23	23	30	26	28	35	32	23
3.7 : 3.75	16	30	19	22	27	28	25	28	23	29	23	8	21	31	30	30	31	32	42	14	28	26	25
3.75 : 3.8	18	28	24	27	32	20	21	23	25	31	29	27	32	32	37	20	23	30	36	25	34	30	33
3.8 : 3.85	17	29	25	25	21	38	34	27	40	33	29	24	32	29	24	20	22	31	26	29	38	32	22
3.85 : 3.9	30	21	17	24	23	25	30	28	38	38	36	34	24	30	30	30	37	21	35	21	30	34	31
3.9 : 3.95	24	22	32	27	34	31	21	38	36	30	31	36	27	33	22	23	28	24	44	26	30	38	35
3.95 : 4.0	24	37	24	19	39	28	19	31	30	37	43	33	29	38	28	45	28	27	34	29	41	29	39
4.0 : 4.05	37	28	24	35	29	23	32	41	44	27	34	32	27	28	27	40	42	40	39	27	46	43	42
4.05 : 4.1	24	33	29	26	31	32	22	33	35	46	47	33	49	41	37	29	28	35	38	29	32	36	37
4.1 : 4.15	29	41	27	41	35	24	28	33	32	50	41	30	35	38	33	45	42	37	33	22	36	28	44
4.15 : 4.2	41	39	30	49	30	27	35	55	50	31	40	39	41	31	36	38	39	30	42	31	43	32	44
4.2 : 4.25	37	32	25	40	41	29	43	34	41	45	41	30	36	39	36	60	46	41	43	21	45	31	35
4.25 : 4.3	32	39	22	43	31	26	28	27	39	59	41	32	36	40	51	49	46	37	49	32	46	40	31
4.3 : 4.35	40	43	35	41	53	34	37	47	35	39	37	35	36	53	36	47	48	40	60	26	39	46	34
4.35 : 4.4	28	38	37	56	44	40	38	33	48	47	31	37	49	49	45	55	49	47	53	35	54	44	47
4.4 : 4.45	32	43	28	41	50	25	37	50	43	45	55	36	59	34	40	37	47	33	61	39	42	52	41
4.45 : 4.5	49	29	31	43	55	42	39	32	47	47	45	40	58	60	43	53	49	47	49	36	50	43	45
4.5 : 4.55	36	45	40	53	55	34	65	62	42	42	38	34	43	46	46	62	64	41	47	32	45	66	45
4.55 : 4.6	62	43	45	50	46	52	39	65	52	54	51	44	46	54	43	52	47	47	53	40	54	49	41
4.6 : 4.65	54	59	59	40	44	42	41	50	53	47	53	55	40	57	45	44	56	38	44	37	47	46	51
4.65 : 4.7	61	50	35	59	54	41	60	44	62	56	56	52	41	54	62	62	51	48	47	38	57	47	48
4.7 : 4.75	42	44	43	66	44	55	47	39	65	70	48	67	50	67	55	65	58	58	64	48	67	44	54
4.75 : 4.8	53	55	41	59	51	38	56	59	55	61	60	47	58	68	62	73	57	54	65	54	67	49	51
4.8 : 4.85	54	42	39	47	58	55	56	46	54	51	53	45	67	63	73	64	60	50	53	40	63	65	57
4.85 : 4.9	66	61	48	69	60	48	46	43	45	57	40	59	71	59	69	59	59	58	64	51	55	64	60
4.9 : 4.95	56	60	45	52	66	53	53	69	73	58	56	60	37	73	58	78	49	56	71	47	61	53	64
4.95 : 5.0	59	57	61	58	74	52	52	51	61	70	69	59	71	59	51	72	54	52	73	55	64	64	63
5.0 : 5.05	54	70	54	58	68	49	52	64	70	63	64	57	66	46	65	47	58	55	65	52	59	60	61
5.05 : 5.1	67	73	64	64	59	58	60	62	56	57	67	60	69	58	72	55	71	58	62	60	60	69	54
5.1 : 5.15	53	47	48	79	73	62	55	66	66	58	60	58	61	62	74	49	61	73	67	58	56	69	60
5.15 : 5.2	64	50	58	57	77	69	73	85	69	69	55	64	61	75	58	58	78	67	68	66	55	72	83
5.2 : 5.25	72	63	52	55	63	66	64	79	61	70	61	43	71	61	72	58	54	73	73	68	72	61	64
5.25 : 5.3	58	68	69	60	67	50	64	70	64	65	63	68	76	68	66	76	78	62	73	66	48	55	64
5.3 : 5.35	80	70	56	59	76	47	75	63	67	55	83	56	72	76	75	64	65	59	79	68	63	62	61
5.35 : 5.4	71	67	79	59	66	59	58	67	66	74	83	63	59	69	55	80	77	61	55	54	58	77	75
5.4 : 5.45	63	54	74	68	66	69	55	67	59	77	74	65	68	62	73	72	59	64	69	92	68	67	75
5.45 : 5.5	66	60	58	75	69	70	77	85	61	71	76	73	67	63	74	86	63	62	74	72	75	86	80
5.5 : 5.55	69	77	58	63	81	74	73	68	78	70	71	80	91	68	67	55	67	70	81	78	83	73	75
5.55 : 5.6	63	74	64	74	86	74	74	80	89	85	74	62	71	71	72	73	72	65	75	65	82	57	64
5.6 : 5.65	75	71	68	84	73	76	54	83	70	90	76	74	77	86	103	91	82	69	74	66	69	73	65
5.65 : 5.7	64	70	84	75	76	65	88	72	70	73	81	64	73	84	68	77	75	56	76	77	81	82	79
5.7 : 5.75	65	71	76	76	66	69	86	69	71	80	69	81	83	77	81	77	76	70	79	82	69	59	80
5.75 : 5.8	66	74	84	63	73	83	64	72	81	83	69	79	95	67	67	75	81	58	90	71	63	67	81
5.8 : 5.85	70	82	83	90	87	88	79	83	73	78	76	87	80	69	75	66	90	78	63	74	83	71	74
5.85 : 5.9	109	98	71	74	64	76	96	77	76	73	85	72	75	88	85	77	88	76	71	84	71	92	79
5.9 : 5.95	94	84	83	87	59	78	78	84	95	79	78	85	67	80	77	87	80	70	74	71	67	62	71
5.95 : 6.0	74	85	80	78	78	88	81	67	57	81	73	87	67	92	80	88	71	70	70	85	80	77	68
6.0 : 6.05	82	71	82	86	78	77	80	77	88	65	76	89	74	79	72	80	69	80	77	87	78	66	68
6.05 : 6.1	74	75	65	66	81	67	79	91	82	80	83	82	78	72	67	71	67	76	69	96	55	77	86
6.1 : 6.15	77	67	75	100	72	67	80	75	81	74	83	87	89	74	75	81	66	71	69	91	88	85	76
6.15 : 6.2	94	64	89	70	84	72	84	67	82	80	82	73	86	77	74	64	74	89	85	82	50	73	71
6.2 : 6.25	88	82	95	93	72	80	78	79	66	85	91	73	70	83	87	77	74	78	89	92	77	78	64
6.25 : 6.3	86	79	95	73	91	101	81	78	91	82	62	71	86	64	85	73	69	64	54	91	94	77	84
6.3 : 6.35	78	84	91	78	81	80	91	77	77	75	88	89	66	77	89	77	86	86	84	77	77	72	82
6.35 : 6.4	96	79	84	81	96	90	67	88	76	96	92	90	79	85	91	72	97	80	72	57	92	70	68
6.4 : 6.45	82	87	90	80	77	99	83	82	72	85	78	78	102	91	90	76	78	59	75	76	79	93	69
6.45 : 6.5	72	81	78	78	83	81	73	73	87	91	77	74	75	91	83	74	81	85	71	62	63	75	78
6.5 : 6.55	70	84	79	84	71	81	89	90	69	78	78	80	73	67	83	86	98	93	79	71	74	81	93
6.55 : 6.6	102	102	80	107	75	82	81	81	88	57	68	100	90	80	72	69	76	76	78	97	79	84	74
6.6 : 6.65	66	81	87	79	83	79	83	88	90	76	88	69	73	76	73	69	86	85	86	84	89	86	74
6.65 : 6.7	83	86	86	85	76	72	95	80	70	57	81	81	87	68	76	97	87	56	69	82	87	79	86
6.7 : 6.75	94	88	93	79	94	95	89	68	88	77	79	85	90	75	91	85	78	80	78	82	83	69	79
6.75 : 6.8	96	90	82	83	80	87	78	90	81	75	64	87	83	101	85	74	82	74	75	67	80	65	86
6.8 : 6.85	97	83	89	71	82	91	85	96	92	68	98	80	82	74	90	76	69	91	85	91	76	86	73
6.85 : 6.9	66	86	86	93	84	80	76	77	94	78	77	97	71	89	71	89	91	80	82	89	72	75	75
6.9 : 6.95	80	84	84	75	93	89	86	76	93	67	73	77	70	80	73	75	83	79	78	89	75	63	80
6.95 : 7.0	71	102	78	88	66	103	91	92	75	82	89	76	90	78	88	75	83	90	81	93	83	71	63
7.0 : 7.05	94	100	106	105	78	90	77	82	93	105	87	83	97	77	79	91	86	76	76	81	66	80	80
7.05 : 7.1	94	77	90	75	90	84	86	79	87	77	77	67	79	76	85	80	73	96	87	86	84	99	80
7.1 : 7.15	111	77	80	85	73	91	77	67	70	80	75	90	92	80	80	74	78	78	90	98	78	96	72
7.15 : 7.2	89	81	100	78	85	86	82	75	91	71	90	84	83	83	69	82	67	75	94	76	79	82	86
7.2 : 7.25	77	75	73	75	94	86	88	79	84	81	86	82	69	87	70	89	95	93	63	104	84	67	96
7.25 : 7.3	74	87	91	86	85	100	77	85	86	97	87	91	83	90	77	80	78	75	77	76	67	65	93
7.3 : 7.35	85	75	81	82	87	97	88	89	80	68	88	89	80	80	93	65	80	78	80	85	89	86	77
7.35 : 7.4	73	78	88	93	83	79	84	79	76	62	95	88	81	96	73	97	95	72	74	102	67	82	92
7.4 : 7.45	95	84	89	88	84	89	90	85	91	86	104	74	97	74	81	85	72	85	71	76	84	81	98
7.45 : 7.5	89	87	82	94	90	81	83	86	75	93	80	89	71	88	93	77	90	91	71	91	81	70	75
7.5 : 7.55	82	94	80	96	92	81	89	96	80	81	77	93	87	75	87	78	82	78	71	84	69	65	67
7.55 : 7.6	86	72	86	85	77	91	90	67	79	75	82	79	74	89	85	86	77	93	76	92	81	92	86
7.6 : 7.65	97	80	88	79	78	88	106	93	78	70	78	94	90	88	95	79	73	95	87	84	77	75	79
7.65 : 7.7	59	99	103	82	60	80	77	81	88	74	75	74	82	81	96	80	89	78	84	90	87	67	110
7.7 : 7.75	87	80	98	71	82	74	87	71	88	73	88	81	88	66	90	93	86	79	82	84	71	68	82
7.75 : 7.8	84	94	84	79	79	82	89	77	75	68	87	76	73	79	83	73	65	80	86	88	66	85	73
7.8 : 7.85	83	90	73	74	72	90	73	76	78	67	77	104	96	89	84	70	83	89	80	79	68	77	79
7.85 : 7.9	94	71	98	78	102	85	96	100	63	72	73	88	95	73	80	70	87	80	83	99	65	68	79
7.9 : 7.95	76	94	86	81	66	88	79	73	73	76	72	100	78	76	90	57	90	83	78	81	85	87	66
7.95 : 8.0	88	84	88	83	76	69	93	70	83	77	77	80	68	95	83	97	68	82	79	87	86	70	77
8.0 : 8.05	103	67	90	91	73	69	87	86	90	73	87	94	79	60	73	76	98	86	67	91	83	100	84
8.05 : 8.1	85	82	94	84	75	95	101	73	64	74	81	74	98	81	87	85	82	96	67	73	71	84	79
8.1 : 8.15	76	68	84	94	82	84	92	73	78	54	77	80	90	88	78	85	90	90	90	66	58	70	95
8.15 : 8.2	96	76	99	79	79	83	85	73	73	87	86	87	91	83	70	82	80	76	81	101	80	60	73
8.2 : 8.25	80	90	70	61	68	89	76	76	84	63	78	85	64	67	88	66	80	79	77	84	86	67	92
8.25 : 8.3	77	71	90	69	80	83	66	69	73	79	79	82	63	80	95	78	49	75	89	89	73	72	91
8.3 : 8.35	76	83	92	87	74	71	65	60	81	73	73	72	80	80	72	77	72	84	82	75	67	79	88
8.35 : 8.4	79	84	80	83	75	71	74	96	76	86	72	79	97	85	73	71	75	70	76	66	70	67	89
8.4 : 8.45	76	82	79	71	72	87	78	91	54	58	78	74	74	74	87	80	90	74	83	96	83	59	81
8.45 : 8.5	70	73	84	73	57	76	86	84	68	77	57	74	76	75	68	73	66	69	64	81	72	65	72
8.5 : 8.55	84	80	76	75	79	84	59	67	75	66	84	72	70	62	88	73	81	74	49	81	55	55	60
8.55 : 8.6	83	64	67	70	68	75	77	69	73	69	67	81	64	76	70	70	76	87	75	91	68	87	64
8.6 : 8.65	87	60	78	70	80	80	78	78	70	78	79	72	79	71	78	76	68	78	82	69	59	68	70
8.65 : 8.7	73	80	81	64	65	65	90	74	51	74	62	75	61	82	70	58	71	85	76	69	68	82	63
8.7 : 8.75	66	63	70	68	57	70	60	70	78	69	75	79	83	58	83	77	63	83	78	60	68	73	69
8.75 : 8.8	67	73	70	62	72	82	68	71	68	69	70	72	46	65	68	65	62	68	69	72	60	65	65
8.8 : 8.85	77	55	75	65	63	62	66	58	85	68	62	68	65	71	77	65	64	60	55	52	75	64	58
8.85 : 8.9	65	80	71	67	64	72	67	66	60	55	64	57	68	73	52	59	58	74	51	60	61	65	58
8.9 : 8.95	75	79	64	70	66	68	51	81	69	49	63	82	70	46	56	63	59	57	73	59	69	60	65
8.95 : 9.0	61	57	82	73	67	65	81	46	52	57	57	62	67	68	47	57	63	74	62	81	60	66	60
9.0 : 9.05	77	69	64	52	67	82	66	68	69	64	64	74	61	61	53	68	69	82	58	62	69	54	64
9.05 : 9.1	69	55	72	76	63	69	72	72	63	63	61	81	55	45	60	60	59	67	52	83	69	73	66
9.1 : 9.15	61	69	73	57	71	66	68	71	60	61	66	56	58	67	72	61	62	63	56	65	61	64	65
9.15 : 9.2	64	65	72	63	47	61	77	64	53	59	67	68	59	63	77	51	44	62	68	67	47	68	57
9.2 : 9.25	58	73	62	65	55	79	59	63	62	62	46	50	70	71	55	72	77	54	62	64	62	58	73
9.25 : 9.3	56	55	65	74	80	71	67	49	65	54	65	78	72	55	63	65	64	60	75	63	72	51	62
9.3 : 9.35	54	47	60	57	58	56	48	56	55	56	59	66	65	66	55	63	68	58	61	62	54	68	61
9.35 : 9.4	64	53	65	60	60	53	79	51	42	61	67	57	59	47	72	67	53	46	54	56	60	58	62
9.4 : 9.45	44	56	55	58	56	55	54	53	57	61	51	55	46	67	62	55	54	64	62	62	63	61	42
9.45 : 9.5	53	65	61	47	58	75	65	54	55	56	67	44	69	66	53	48	52	56	50	55	72	58	54
9.5 : 9.55	81	76	66	58	41	73	57	54	59	38	57	79	55	53	59	54	41	59	48	40	65	50	54
9.55 : 9.6	54	53	52	54	59	58	55	45	65	63	41	54	53	49	57	52	57	49	52	58	47	63	52
9.6 : 9.65	54	40	54	51	46	55	68	50	46	55	43	60	51	60	55	59	62	60	57	54	50	59	39
9.65 : 9.7	55	62	56	54	55	44	45	66	38	57	46	43	53	48	39	49	51	55	55	58	40	64	50
9.7 : 9.75	52	37	56	49	44	61	56	44	40	44	62	56	43	41	50	61	60	65	43	60	54	52	50
9.75 : 9.8	55	55	55	58	50	47	34	53	64	44	58	55	53	55	50	43	43	47	54	35	53	44	54
9.8 : 9.85	67	52	55	49	51	56	54	41	50	54	44	50	45	56	44	46	51	55	52	45	48	57	53
9.85 : 9.9	44	51	49	48	43	54	46	54	55	41	49	41	43	55	48	71	48	48	42	44	51	46	44
9.9 : 9.95	47	52	46	58	57	50	57	54	46	43	47	42	46	43	56	54	49	60	45	49	41	41	40
9.95 : 10.0	55	46	56	42	50	46	47	52	43	55	48	48	56	49	53	32	38	49	43	59	49	45	49
10.0 : 10.05	51	55	41	38	46	53	51	43	50	45	42	59	53	40	49	48	50	51	41	47	61	39	39
10.05 : 10.1	43	46	35	46	48	43	49	43	52	43	58	45	36	49	47	38	51	44	48	44	35	47	44
10.1 : 10.15	40	38	41	54	57	42	35	52	47	33	47	58	47	46	39	55	43	47	47	45	47	52	50
10.15 : 10.2	40	41	41	38	44	39	40	39	52	47	35	40	50	32	51	41	48	39	39	41	46	43	34
10.2 : 10.25	40	50	44	43	46	42	35	45	32	42	34	45	37	45	33	42	45	45	45	46	34	40	40
10.25 : 10.3	44	37	38	43	50	41	37	36	33	45	34	44	45	27	24	31	35	42	32	40	46	40	37
10.3 : 10.35	41	44	39	37	32	38	41	38	39	50	43	46	30	43	38	40	31	55	44	34	38	38	34
10.35 : 10.4	46	25	30	45	37	31	39	45	38	26	34	31	30	52	43	32	34	54	45	38	32	40	34
10.4 : 10.45	33	38	35	32	30	40	41	30	35	28	41	34	38	38	31	36	32	31	35	43	39	39	38
10.45 : 10.5	36	45	35	34	39	29	45	36	35	38	32	40	30	25	37	41	32	37	28	41	36	34	47
10.5 : 10.55	30	45	27	36	46	48	29	28	40	35	41	42	27	34	38	30	46	42	28	42	46	36	47
10.55 : 10.6	37	38	39	40	30	44	29	39	41	33	29	31	38	35	26	34	36	42	30	21	35	51	35
10.6 : 10.65	31	24	31	28	27	24	31	24	33	32	36	39	34	38	30	21	27	40	23	32	42	35	36
10.65 : 10.7	46	33	26	24	34	31	33	24	37	28	36	28	31	37	23	28	30	49	32	21	33	35	23
10.7 : 10.75	22	25	28	33	40	26	32	43	29	32	31	29	38	22	32	34	32	47	24	25	27	39	32
10.75 : 10.8	29	31	33	26	30	29	29	42	32	32	27	40	28	29	34	35	29	28	37	35	27	37	35
10.8 : 10.85	31	26	32	26	27	32	41	32	24	33	41	31	21	26	32	44	34	30	34	30	36	22	32
10.85 : 10.9	21	30	44	34	32	33	39	34	25	30	35	32	32	36	28	29	22	34	33	29	37	40	27
10.9 : 10.95	36	25	34	25	21	29	23	26	27	44	28	38	22	29	36	38	25	22	32	35	34	27	25
10.95 : 11.0	23	24	31	29	31	33	39	23	22	25	24	20	35	30	15	29	17	25	22	18	20	24	29
11.0 : 11.05	41	25	31	24	24	37	27	27	25	20	31	25	26	23	23	24	30	20	28	24	21	34	26
11.05 : 11.1	29	34	28	36	19	29	22	26	28	23	16	30	27	24	17	27	38	26	25	34	27	28	24
11.1 : 11.15	30	24	26	34	25	26	31	25	23	34	21	28	24	26	25	23	30	29	35	34	30	25	30
11.15 : 11.2	25	20	27	22	24	28	18	20	17	30	19	30	23	30	28	25	27	32	19	16	28	25	24
11.2 : 11.25	21	28	23	22	29	17	32	19	26	21	25	28	22	21	26	31	19	26	25	26	30	27	28
11.25 : 11.3	19	28	22	17	23	28	21	30	37	35	28	20	29	26	26	21	16	27	30	23	24	34	25
11.3 : 11.35	20	20	22	26	31	23	26	29	23	35	26	21	19	22	20	23	24	30	26	30	30	26	27
11.35 : 11.4	25	29	17	29	29	20	19	26	24	33	22	27	24	27	32	24	28	22	22	29	19	24	27
11.4 : 11.45	22	18	20	25	24	13	20	20	11	25	28	29	23	20	22	20	19	19	21	26	28	21	22
11.45 : 11.5	25	21	18	19	26	20	20	18	23	27	24	17	13	13	20	27	17	23	21	18	18	18	20
11.5 : 11.55	18	21	16	13	24	26	19	17	18	11	18	28	21	13	25	13	18	18	17	29	19	16	21
11.55 : 11.6	11	9	21	17	19	16	19	18	17	16	11	14	23	18	23	16	31	23	19	31	20	25	18
11.6 : 11.65	24	20	33	18	10	24	27	12	20	24	16	32	25	16	24	15	23	26	16	31	24	20	21
11.65 : 11.7	16	17	20	10	13	17	25	19	22	13	15	16	10	21	24	17	21	21	18	11	16	23	14
11.7 : 11.75	21	25	21	20	14	28	14	28	18	16	17	19	23	10	21	21	16	23	16	23	15	22	19
11.75 : 11.8	16	15	23	20	17	24	19	12	19	9	24	18	17	21	20	20	22	26	22	31	21	18	23
11.8 : 11.85	30	19	28	26	18	24	15	16	16	23	18	10	25	26	19	15	13	29	18	19	26	16	14
11.85 : 11.9	16	20	17	24	24	25	18	20	21	18	19	14	15	18	22	21	21	23	17	20	14	21	24
11.9 : 11.95	24	20	22	18	15	32	17	25	16	16	15	23	14	25	17	13	14	16	18	18	25	20	15
11.95 : 12.0	27	20	20	20	17	20	25	23	17	17	25	22	26	20	23	15	13	22	23	23	13	14	23
12.0 : 12.05	19	18	28	14	25	18	23	21	17	18	19	21	14	20	15	21	10	19	18	25	25	18	18
12.05 : 12.1	11	20	19	16	17	22	22	21	16	16	18	19	20	24	29	16	20	21	23	24	20	27	26
12.1 : 12.15	22	19	22	16	22	21	17	14	13	24	24	20	20	14	18	16	21	21	20	28	18	24	24
12.15 : 12.2	17	17	19	23	17	17	24	12	18	17	15	15	19	15	23	20	26	17	20	25	20	26	11
12.2 : 12.25	13	17	19	15	18	19	16	20	22	24	16	20	20	17	13	13	23	27	18	15	19	12	17
12.25 : 12.3	17	24	22	11	25	16	15	18	18	15	16	22	12	12	17	20	24	16	21	11	19	23	18
12.3 : 12.35	16	14	16	15	14	9	14	17	18	21	14	25	17	16	20	20	23	20	13	20	18	14	18
12.35 : 12.4	24	16	11	16	17	10	13	19	19	23	19	12	17	16	12	19	17	15	14	22	11	11	19
12.4 : 12.45	11	12	8	15	15	19	9	21	16	9	19	18	17	12	10	11	12	10	16	11	15	17	12
12.45 : 12.5	14	14	12	12	15	14	14	18	20	16	10	12	18	16	13	21	11	12	17	19	16	19	23
12.5 : 12.55	12	13	17	16	11	13	15	15	9	21	11	12	12	12	14	14	22	11	14	14	18	23	15
12.55 : 12.6	18	16	11	12	13	10	14	14	9	17	10	13	19	19	16	12	12	18	12	12	9	13	9
12.6 : 12.65	11	13	10	19	16	8	5	12	8	18	15	17	12	16	12	18	18	16	18	12	13	15	17
12.65 : 12.7	10	9	10	13	8	18	17	12	17	11	7	10	12	9	10	15	14	16	15	20	16	14	17
12.7 : 12.75	11	5	12	10	12	8	10	14	13	10	11	10	16	6	15	10	11	14	10	11	15	14	12
12.75 : 12.8	11	14	15	13	10	13	7	5	9	12	16	17	9	10	8	18	12	19	18	7	12	15	13
12.8 : 12.85	14	10	17	13	11	15	13	15	7	11	8	13	11	14	13	10	6	11	11	10	12	16	18
12.85 : 12.9	13	13	7	10	11	12	9	13	14	7	16	12	14	10	12	10	19	14	14	18	21	13	14
12.9 : 12.95	9	16	13	11	8	12	13	13	15	14	12	8	9	16	6	11	15	7	10	6	16	22	9
12.95 : 13.0	14	8	9	15	16	16	13	10	11	14	10	11	13	10	12	11	11	8	6	14	12	13	12
13.0 : 13.05	11	9	6	6	8	12	10	11	11	12	6	21	10	8	9	3	9	16	12	11	12	9	13
13.05 : 13.1	6	6	5	10	5	10	8	17	11	14	14	13	9	6	9	12	12	10	4	10	10	10	14
13.1 : 13.15	9	7	19	6	16	6	17	14	5	12	17	10	5	9	3	9	9	20	11	12	6	12	12
13.15 : 13.2	9	6	8	7	15	9	11	6	11	17	10	7	10	6	9	9	11	9	11	7	10	13	13
13.2 : 13.25	7	15	8	9	9	12	16	1	9	5	6	11	7	10	11	11	8	10	6	11	13	12	7
13.25 : 13.3	6	10	12	8	10	10	9	9	5	14	8	8	9	12	11	3	6	8	7	8	11	8	11
13.3 : 13.35	10	13	13	9	9	12	10	14	14	9	11	11	7	14	12	16	6	20	9	10	9	15	10
13.35 : 13.4	16	12	7	12	12	9	9	7	6	12	9	5	11	13	9	9	7	11	8	14	19	11	13
13.4 : 13.45	8	10	8	10	9	9	9	7	8	10	7	8	6	9	6	7	5	6	11	17	4	8	6
13.45 : 13.5	10	7	16	8	9	10	7	10	8	9	14	6	6	7	7	8	12	7	6	14	8	9	11
13.5 : 13.55	12	9	13	10	9	8	8	11	5	10	7	6	11	7	17	7	6	14	7	14	13	10	5
13.55 : 13.6	14	7	8	8	8	11	7	6	8	10	5	8	12	8	9	4	3	3	8	6	8	9	13
13.6 : 13.65	6	8	4	7	8	5	2	12	8	10	6	4	6	4	13	9	7	4	9	6	6	7	7
13.65 : 13.7	7	6	4	5	5	5	7	10	9	8	10	9	5	8	4	5	6	5	13	7	10	5	8
13.7 : 13.75	4	6	4	5	5	8	9	2	5	8	10	8	10	7	3	7	8	9	11	7	13	6	2
13.75 : 13.8	1	2	6	11	6	9	5	6	5	9	6	5	3	7	11	3	8	3	3	10	6	9	9
13.8 : 13.85	8	5	4	5	12	5	10	4	9	9	7	9	5	8	4	6	4	8	10	4	4	7	2
13.85 : 13.9	9	10	6	3	5	10	7	4	11	6	2	3	6	6	9	7	8	5	12	9	5	7	9
13.9 : 13.95	7	3	8	8	2	7	1	7	4	3	4	2	7	3	7	8	1	6	3	4	8	4	5
13.95 : 14.0	8	9	8	5	8	3	2	9	9	10	5	5	14	6	5	8	7	6	6	11	4	3	3
14.0 : 14.05	4	9	7	6	7	8	5	8	5	5	6	11	5	5	8	12	9	8	5	11	11	3	7
14.05 : 14.1	5	2	4	6	6	7	6	2	6	4	2	4	7	5	3	6	4	7	4	10	4	8	7
14.1 : 14.15	7	5	8	2	7	7	6	5	5	4	8	6	1	2	3	2	12	8	4	6	8	7	3
14.15 : 14.2	3	3	4	4	4	9	7	7	5	4	5	7	7	6	4	6	9	8	10	5	2	6	8
14.2 : 14.25	4	6	5	2	3	2	6	4	6	8	4	8	5	3	4	7	2	4	4	5	3	7	6
14.25 : 14.3	4	5	9	3	7	3	4	5	2	6	3	3	3	6	9	5	4	4	5	2	6	2	2
14.3 : 14.35	7	4	4	6	2	5	2	5	3	10	7	2	2	7	3	6	4	4	6	5	6	4	6
14.35 : 14.4	4	4	1	4	6	4	4	6	6	3	5	8	7	5	4	3	4	3	5	5	1	4	2
14.4 : 14.45	0	2	6	6	3	7	4	3	4	7	6	4	2	1	4	3	3	6	1	7	2	4	0
14.45 : 14.5	5	3	3	4	8	2	1	0	3	2	3	3	6	4	5	7	11	7	4	4	5	6	8
14.5 : 14.55	1	5	3	5	6	2	4	4	5	6	0	1	1	4	5	3	3	5	5	5	3	3	5
14.55 : 14.6	4	3	4	3	4	2	1	2	3	6	7	6	3	3	2	1	3	6	4	4	7	6	7
14.6 : 14.65	2	4	3	3	4	3	1	5	5	3	1	2	3	2	1	5	2	3	2	3	4	1	5
14.65 : 14.7	3	4	3	1	2	7	5	1	6	2	4	3	4	3	0	6	5	5	5	4	5	4	8
14.7 : 14.75	7	5	3	5	1	3	6	2	3	5	2	4	4	10	2	2	5	4	1	5	3	6	2
14.75 : 14.8	3	2	5	4	7	3	6	4	1	5	1	1	6	5	7	1	7	2	2	5	7	9	3
14.8 : 14.85	6	4	4	4	2	3	3	2	1	4	2	2	4	4	4	3	3	0	5	1	3	4	4
14.85 : 14.9	3	3	2	4	3	1	4	6	3	5	4	4	4	1	5	3	3	3	4	9	4	5	3
14.9 : 14.95	4	4	2	3	4	5	2	1	3	4	6	1	4	1	3	4	2	4	6	1	2	4	7
14.95 : 15.0	4	3	2	2	1	3	2	4	5	5	1	2	3	3	8	6	7	2	4	4	4	2	2
15.0 : 15.05	5	3	2	2	3	7	3	3	1	4	2	3	0	3	0	3	3	4	3	5	3	3	2
15.05 : 15.1	2	3	2	6	2	0	5	4	4	5	3	2	2	2	3	1	3	1	3	2	4	3	5
15.1 : 15.15	1	0	5	0	4	4	3	2	1	6	4	4	3	4	2	0	5	2	2	2	6	3	3
15.15 : 15.2	6	2	3	3	4	3	2	1	4	1	3	4	0	1	3	4	1	1	1	1	1	3	2
15.2 : 15.25	2	2	4	2	0	2	2	5	4	6	4	0	1	2	3	2	2	1	0	1	2	2	1
15.25 : 15.3	0	4	1	5	3	2	1	4	5	2	2	2	2	3	1	3	3	4	0	1	3	1	2
15.3 : 15.35	2	2	3	2	4	2	1	1	2	2	4	3	6	4	0	3	1	0	2	3	2	1	1
15.35 : 15.4	2	2	1	3	3	1	1	2	1	1	1	1	3	2	4	5	0	3	1	0	1	2	3
15.4 : 15.45	0	0	0	2	3	0	2	1	1	1	0	1	3	2	3	2	3	0	1	5	2	2	0
15.45 : 15.5	4	1	1	3	2	1	2	1	3	5	3	0	1	1	2	1	0	3	3	2	1	2	1
15.5 : 15.55	3	2	4	1	2	1	1	3	1	1	2	1	0	1	4	2	2	0	2	1	4	5	2
15.55 : 15.6	2	3	2	1	2	1	2	2	1	1	4	1	2	2	1	2	2	1	5	2	3	0	0
15.6 : 15.65	2	1	2	0	3	2	1	3	4	2	0	2	1	3	0	2	4	0	1	1	1	2	1
15.65 : 15.7	3	1	2	1	1	2	0	1	0	2	0	1	1	3	0	0	3	1	3	0	1	0	2
15.7 : 15.75	1	1	1	0	3	1	1	0	2	3	3	2	1	0	0	0	3	0	1	2	0	1	0
15.75 : 15.8	1	0	0	3	2	1	0	2	1	4	0	0	0	2	1	1	1	1	0	2	0	1	3
15.8 : 15.85	2	0	0	0	1	1	1	0	1	1	0	1	2	3	1	3	1	1	1	1	1	1	1
15.85 : 15.9	0	0	0	0	1	2	0	1	0	2	0	0	0	0	1	0	2	1	1	4	0	0	1
15.9 : 15.95	0	4	1	1	0	1	0	1	2	2	0	0	0	0	0	1	2	2	2	0	1	0	2
15.95 : 16.0	0	0	1	0	1	0	0	0	1	6	1	0	0	1	1	0	2	1	1	1	0	0	2
16.0 : 16.05	1	0	0	1	0	1	0	0	0	0	0	0	0	0	0	2	1	2	0	1	0	0	1
16.05 : 16.1	0	1	0	0	0	0	0	0	2	0	1	0	0	1	0	0	0	1	0	1	1	1	0
16.1 : 16.15	2	0	0	0	1	0	0	0	0	0	1	0	0	0	1	1	0	0	0	1	1	0	1
16.15 : 16.2	1	1	0	0	0	0	0	0	1	1	0	0	1	0	1	1	0	2	0	3	1	1	0
16.2 : 16.25	0	0	0	0	0	1	0	1	0	0	0	2	0	1	0	0	0	0	0	1	1	1	1
16.25 : 16.3	0	0	1	0	0	0	0	1	0	1	0	0	0	0	1	0	0	0	0	1	1	1	0
16.3 : 16.35	0	0	0	0	0	0	0	0	0	1	0	2	1	1	0	1	0	0	1	1	1	1	0
16.35 : 16.4	0	0	0	0	0	1	1	0	0	1	0	0	0	0	1	1	0	0	1	2	1	2	2
16.4 : 16.45	0	0	0	0	1	1	1	2	0	0	0	1	1	1	0	0	0	3	0	0	1	1	0
16.45 : 16.5	0	0	0	0	0	2	0	0	1	0	0	2	0	0	0	1	0	1	0	0	1	1	1
16.5 : 16.55	0	0	3	0	0	0	1	0	0	1	0	0	1	0	0	0	0	0	0	2	1	0	0
16.55 : 16.6	1	1	1	2	2	0	2	0	0	0	1	0	0	0	1	0	1	0	0	1	1	0	1
16.6 : 16.65	1	0	0	0	0	0	0	2	0	0	0	1	0	0	2	0	1	2	0	1	0	1	0
16.65 : 16.7	0	0	0	1	0	0	2	0	0	1	0	1	1	0	1	0	0	1	1	1	1	0	1
16.7 : 16.75	1	0	1	2	1	3	2	1	0	1	0	0	1	1	1	0	0	1	1	0	1	3	1
16.75 : 16.8	1	1	1	0	0	0	0	0	1	2	1	0	1	2	0	0	1	0	0	0	0	1	1
16.8 : 16.85	1	0	0	1	1	0	1	0	1	1	0	0	0	0	1	1	0	2	1	1	0	0	1
16.85 : 16.9	1	0	0	0	0	1	0	0	1	0	2	1	1	0	0	0	0	0	0	2	0	2	0
16.9 : 16.95	2	2	4	1	2	1	0	0	1	1	1	0	1	3	0	3	0	0	2	2	2	0	0
16.95 : 17.0	2	2	0	0	0	1	0	0	1	1	2	0	1	3	1	0	0	1	2	1	2	0	1
17.0 : 17.05	0	0	0	2	1	0	0	2	1	1	1	0	1	0	0	2	3	0	1	0	0	0	0
17.05 : 17.1	0	1	0	0	0	0	1	1	0	1	1	2	0	0	0	1	0	0	0	1	1	0	0
17.1 : 17.15	1	0	0	0	0	0	0	0	0	1	0	2	1	0	1	0	0	0	0	0	2	2	1
17.15 : 17.2	1	2	1	1	3	0	0	0	0	0	0	0	1	0	0	0	1	0	2	0	0	1	0
17.2 : 17.25	1	0	0	1	0	0	1	0	1	0	0	0	1	0	0	0	1	0	0	2	0	1	0
17.25 : 17.3	0	2	0	0	0	0	1	0	0	0	1	1	0	0	1	1	3	1	0	0	0	0	0
17.3 : 17.35	0	0	0	1	0	1	0	1	0	0	0	0	0	1	1	0	0	1	0	0	1	0	0
17.35 : 17.4	0	0	0	0	0	1	0	0	0	1	0	0	0	0	1	0	1	0	2	0	0	0	1
17.4 : 17.45	0	0	1	1	1	0	0	0	0	4	0	0	1	1	0	1	1	0	0	0	0	0	1
17.45 : 17.5	0	0	1	0	0	0	1	3	0	1	0	0	0	0	0	2	1	1	0	0	0	0	1
17.5 : 17.55	0	0	0	0	0	0	0	0	1	0	0	0	0	0	0	0	1	0	0	0	0	1	2
17.55 : 17.6	0	0	1	0	0	0	0	0	0	0	0	0	0	0	0	0	0	0	0	1	0	0	0
17.6 : 17.65	1	1	0	0	0	1	0	0	0	1	0	1	0	0	0	0	0	0	0	0	0	1	0
17.65 : 17.7	0	0	0	0	0	0	0	0	0	0	0	0	0	1	0	1	0	1	1	0	0	0	0
17.7 : 17.75	1	0	0	0	1	0	0	0	0	0	0	0	0	0	0	0	0	0	0	1	0	1	0
17.75 : 17.8	1	0	0	0	1	0	0	0	1	0	1	1	1	0	1	0	0	1	0	0	0	0	0
17.8 : 17.85	0	0	0	0	0	0	0	0	0	0	0	0	0	0	0	0	0	0	0	1	0	0	0
17.85 : 17.9	0	0	0	0	0	0	0	0	0	0	0	0	0	0	0	1	0	1	0	0	1	0	0
17.9 : 17.95	0	0	0	0	0	0	0	0	0	0	0	0	0	0	0	0	0	0	0	0	1	0	0
17.95 : 18.0	0	0	0	1	1	1	0	0	0	1	0	0	0	0	0	0	0	1	0	0	0	1	0
18.0 : 18.05	0	1	0	0	0	1	1	0	0	0	1	0	0	1	1	1	0	1	0	0	0	0	0
18.05 : 18.1	1	0	1	0	0	0	0	0	0	1	1	0	0	0	0	0	0	0	0	0	0	0	0
18.1 : 18.15	0	0	1	0	0	0	2	0	0	1	0	0	0	0	0	1	0	0	0	1	0	0	0
18.15 : 18.2	1	0	0	1	0	1	0	1	0	0	0	0	1	0	1	0	0	0	1	1	1	0	0
18.2 : 18.25	0	0	0	0	0	0	0	0	0	0	1	0	0	0	0	1	0	1	0	0	0	0	0
18.25 : 18.3	0	1	0	1	1	0	0	0	2	0	0	0	1	1	0	0	0	0	1	0	0	0	0
18.3 : 18.35	0	0	0	0	0	0	0	0	1	1	0	0	0	0	1	0	1	0	0	0	0	0	0
18.35 : 18.4	0	0	0	0	1	0	0	0	0	1	0	0	0	0	0	0	1	0	0	0	0	0	1
18.4 : 18.45	0	0	0	0	0	0	0	1	0	0	0	1	0	0	0	0	0	1	0	0	0	1	0
18.45 : 18.5	0	1	0	0	0	0	1	1	1	0	0	0	1	1	0	0	1	0	0	0	0	0	0
18.5 : 18.55	0	1	1	1	0	0	0	0	1	0	0	0	0	0	0	1	0	1	2	2	0	0	1
18.55 : 18.6	0	0	0	0	0	1	0	0	0	1	1	0	0	0	0	0	0	0	0	0	0	0	0

## Sheet: e
Protein	log2(ProArg-free DFMO/CD)	prolinePerc
0610009B22Rik	-0.0133418	0.035461
0610010K14Rik	-0.332531	0.115942
0610012G03Rik	-0.622693	0.0625
1500009L16Rik	-0.0545865	0.03125
1700017B05Rik	-0.0183118	0.166992
1700037H04Rik	0.169188	0.0342857
2210010C04Rik	-1.04202	0.0403226
2210016F16Rik	-0.177513	0.0383481
2210016L21Rik	0.216219	0.077821
2210418O10Rik	-1.56106	0.0222222
2310022A10Rik	-0.497663	0.0555556
2310061I04Rik	0.157363	0.142405
2410002F23Rik	0.358601	0.0736842
2700097O09Rik	-0.310201	0.0298013
2900026A02Rik	-0.475755	0.10356
4930430F08Rik	-0.14229	0.0670732
4931428L18Rik	-0.00928968	NA
4932429P05Rik	-1.8936	NA
4933403O08Rik	-0.684469	NA
4933427D14Rik	-0.227476	NA
4933434E20Rik	0.109767	0.0433071
5031439G07Rik	9.7306e-05	0.0493827
5730455P16Rik	-0.0644884	0.0406091
6430548M08Rik	1.74088	0.0563725
8030462N17Rik	-0.0381287	0.0425
9530053A07Rik	-0.720811	NA
9530068E07Rik	-0.23045	0.0846154
9930021J03Rik	1.26211	NA
A2m	-0.413009	NA
A630089N07Rik	0.356884	NA
AI182371	-0.722113	NA
AK157302	0.395171	0.0307692
AW551984	1.29346	0.0621118
Aaas	-0.418485	0.0877514
Aacs	0.177043	0.0460624
Aadacl4fm4	1.44635	NA
Aadac	-1.31907	NA
Aagab	0.259723	0.0378549
Aak1	0.29532	NA
Aak1	-0.305865	NA
Aak1	0.470981	NA
Aamdc	0.701302	0.0487805
Aamp	-0.147233	0.0481651
Aar2	-0.540622	0.0675325
Aars1	-0.0248933	NA
Aars2	-0.100054	0.0519878
Aarsd1	-0.249492	0.031477
Aasdhppt	-0.132796	0.0516129
Aass	0.0547191	NA
Aatf	-0.615768	0.0550285
Aatk	0.205993	0.112291
Abat	1.60013	0.0518962
Abca1	-0.144818	0.0486295
Abca2	0.301734	0.0575185
Abca3	0.779559	0.0428152
Abca5	-0.122513	0.0383445
Abca7	1.14579	NA
Abca8b	1.0858	NA
Abca9	-0.539979	NA
Abcb10	0.815304	0.0432961
Abcb11	1.32631	NA
Abcb1a	0.12606	NA
Abcb1b	0.171322	NA
Abcb4	-0.611952	NA
Abcb6	0.221363	0.0344009
Abcb7	0.0342343	0.0252324
Abcb8	0.684536	0.0431755
Abcc10	0.113977	0.0540726
Abcc1	0.534133	0.0379333
Abcc3	-0.650152	0.0420223
Abcc4	0.227396	0.0377074
Abcc5	0.25851	0.0354906
Abcc9	-0.146405	0.0342599
Abcd1	0.499454	0.0474898
Abcd2	-0.122151	0.0404313
Abcd3	0.413556	0.0318182
Abcd4	0.487345	NA
Abce1	-0.0299665	0.0516667
Abcf1	-0.459331	0.0513126
Abcf2	-0.460392	0.0429253
Abcf3	-0.268209	0.0366197
Abcg1	-0.626094	0.0374813
Abcg2	-0.147401	0.0379939
Abcg3	-1.10569	NA
Abhd10	0.63052	0.0604027
Abhd11	0.200612	0.0714286
Abhd12	0.442899	0.0601504
Abhd13	-0.098967	0.056213
Abhd14a	0.0294694	0.060241
Abhd14b	0.0250167	NA
Abhd15	0.39407	0.0847826
Abhd16a	0.977725	0.059034
Abhd17a	-0.707365	0.0771704
Abhd17b	0.166521	0.0553633
Abhd17c	-0.52369	0.0903427
Abhd1	0.412828	NA
Abhd2	0.201066	0.0516432
Abhd4	0.472497	0.0721003
Abhd5	0.539813	0.0681818
Abhd6	0.620674	0.0504451
Abi1	0.038195	0.122407
Abi2	0.155734	0.12528
Abi3bp	0.328891	NA
Abi3	-0.344932	0.13587
Abitram	-0.189826	0.0670103
Abl1	-0.167239	0.0827402
Abl2	0.203134	NA
Ablim1	0.501234	NA
Ablim2	0.968223	NA
Abracl	-0.563494	0
Abraxas2	-0.158589	0.0517647
Abr	0.16416	0.0546512
Abt1	-0.536299	0.0481481
Abtb1	1.22249	0.0480167
Acaa1a	0.182111	0.0541176
Acaa2	0.385334	0.040201
Acaca	-0.187908	0.0473146
Acacb	-0.37814	NA
Acad10	0.120309	0.0672897
Acad11	0.621139	0.05
Acad12	0.567302	0.0593525
Acad8	0.488322	0.0241546
Acad9	0.652257	0.0255591
Acadl	0.641589	0.0324826
Acadm	0.708089	0.0379147
Acadsb	1.05616	0.0300231
Acads	0.941335	0.0387409
Acadvl	0.916623	0.0350076
Acap2	0.153582	0.0272374
Acap3	0.0183652	0.0431655
Acat1	0.809545	0.0494118
Acat2	0.107622	0.0452261
Acbd3	0.344634	0.0475285
Acbd5	0.641949	0.0403071
Acbd5	0.65327	0.0403071
Acbd6	-0.114231	0.0388693
Accs	0.325908	0.0497018
Acd	-0.506536	0.0767386
Acer3	0.369586	0.0447761
Ace	0.193697	0.0616908
Ache	2.01398	NA
Acin1	-0.0580877	0.0866318
Acly	-0.18408	0.0503663
Aco1	0.281868	0.0617978
Aco2	0.350359	0.056338
Aco2	1.01419	0.056338
Aco2	0.650837	0.056338
Acot11	-0.180933	NA
Acot13	0.995967	0.0283688
Acot1	0.342703	0.0761905
Acot2	0.475967	0.0726872
Acot7	0.453801	0.0441558
Acot8	-0.0316704	0.0623053
Acot9	1.28945	0.0545455
Acox1	0.765037	0.0483384
Acox1	1.1603	0.0483384
Acox2	-0.415685	NA
Acox3	0.536425	0.0399429
Acp1	-0.12334	0.0314465
Acp1	-0.194836	0.0314465
Acp2	0.310678	0.0707547
Acp5	-0.512573	0.0609756
Acp6	0.140374	0.0644391
Acsbg1	0.624349	NA
Acsf2	0.276937	0.0551948
Acsf3	0.798148	0.0684932
Acsl1	0.877442	0.05
Acsl3	-0.095984	0.0485437
Acsl4	0.919811	0.0519663
Acsl5	0.261436	0.0614035
Acsl6	0.511784	0.0511757
Acsm1	-1.60115	NA
Acsm3	0.203325	NA
Acsm5	0.00674729	NA
Acss1	-0.141941	NA
Acss2	0.394528	0.0641026
Acss3	-1.42095	NA
Acta1	-1.27942	0.0502646
Acta2	-0.0742997	0.0502646
Actbl2	-0.126943	NA
Actb	0.0923045	0.0505319
Actg1	0.10921	0.0505319
Actg2	-0.254415	0.0530504
Actl11	-0.254681	NA
Actl6a	-0.0965669	0.0511628
Actl6b	0.998231	0.0608899
Actn1	0.110412	0.0335946
Actn1	0.170143	0.0335946
Actn2	-1.17555	NA
Actn3	-0.932148	NA
Actn4	1.19103	0.0317634
Actn4	0.89562	0.0317634
Actn4	0.0644651	0.0317634
Actr10	0.593331	0.0669856
Actr10	-0.932667	0.0669856
Actr10	0.282234	0.0669856
Actr1a	0.0405066	0.0503979
Actr1b	0.401956	0.0503979
Actr2	0.237314	0.043038
Actr3b	0.668531	0.0644391
Actr3	0.258239	0.0620525
Actr5	-0.227582	0.0656814
Actr6	-0.375992	0.0428212
Actr8	-0.255267	0.0496
Acvr1	0.187446	0.0411765
Acy1	-0.853877	0.0709046
Acy3	0.0115535	NA
Acyp1	0.522713	0.02
Acyp2	0.51002	NA
Adal	0.618327	0.0360111
Adam10	-0.0809487	0.056
Adam11	-1.09583	0.0620155
Adam15	0.389566	0.113295
Adam17	-0.0625294	0.0543478
Adam19	0.829949	0.0901194
Adam22	0.309714	0.0420259
Adam23	-1.49809	0.053012
Adam9	0.49501	0.0821759
Adamts1	1.07493	0.0660475
Adamts2	0.20571	0.0790774
Adap1	0.953622	NA
Adap2	-0.418987	NA
Adarb1	0.460166	0.0754986
Adarb2	-0.297671	0.0522788
Adar	0.513607	0.0655209
Adat1	-0.237572	0.066
Adat2	0.545857	0.0572917
Adat3	-0.568078	NA
Ada	-0.366587	0.0509915
Adck1	0.340176	0.0323194
Adck2	0.817864	0.0550162
Adck5	-0.0798696	0.0360206
Adcy1	0.646855	0.0428954
Adcy2	-0.0641927	NA
Adcy3	0.604169	0.039267
Adcy5	0.894071	NA
Adcy6	0.0625441	0.0384944
Adcy7	-0.374394	NA
Adcy8	-0.257577	0.0376
Adcy9	-0.152478	NA
Adcyap1r1	0.0269892	0.0362173
Adcyap1r1	-0.363444	0.0362173
Adcyap1	0.969067	NA
Add1	1.14383	0.0869565
Add1	0.97212	0.0869565
Add1	0.576972	0.0869565
Add2	0.394083	0.0647383
Add3	-0.304016	0.0650636
Add3	0.677823	0.0650636
Adgra2	0.411172	0.0755423
Adgra3	-0.225504	0.0488177
Adgrb2	-0.257123	NA
Adgrb3	0.513198	0.0472751
Adgre1	-0.547679	0.0332618
Adgre5	-0.156443	0.045177
Adgre5	-0.131618	0.045177
Adgrf5	-0.488222	0.0452187
Adgrg1	-1.23218	0.0479651
Adgrl1	0.919372	0.0770279
Adgrl2	-0.224256	0.0462633
Adgrl3	0.035913	0.0451249
Adh1	-1.90955	NA
Adh5	0.00848265	0.04
Adh7	2.82062	NA
Adhfe1	0.098235	NA
Adi1	-0.141813	0.0555556
Adipoq	0.85087	0.0685484
Adipor1	0.473504	0.0531915
Adk	0.227835	0.0414365
Adnp2	0.0650616	0.0960549
Adnp	-0.1906	0.0703336
Ado	0.00747499	0.128405
Adpgk	-0.00129059	0.056338
Adprhl1	-0.528374	NA
Adprh	0.194407	0.046832
Adprm	-0.20595	0.058651
Adprs	-0.0525074	NA
Adrbk2	1.22776	NA
Adrm1b	-0.0888152	NA
Adsl	-0.219464	0.0371134
Adss1	0.164787	NA
Adss2	0.063725	NA
Aebp1	0.573129	0.0921169
Aebp2	-0.732826	0.056338
Aen	-0.158192	0.074184
Afap1l2	0.415278	NA
Afap1l2	0.837704	NA
Afap1	0.189578	0.0696721
Afap1	0.0377262	0.0696721
Afdn	-0.449958	0.0713893
Afdn	-0.478158	0.0713893
Afdn	-0.779864	0.0713893
Afdn	-0.010216	0.0713893
Aff4	-0.323309	0.081826
Afg1l	0.64081	NA
Afg3l1	-0.136624	0.0531646
Afg3l2	0.536167	0.0535492
Afmid	-0.907344	NA
Afm	-0.595304	NA
Aftph	-0.0935951	0.0563536
Agap1	0.301391	0.0477855
Agap1	0.214878	0.0477855
Agap1	0.413209	0.0477855
Agap3	-0.0514172	0.064764
Aga	1.00701	0.054755
Agfg1	0.136831	0.075
Agfg2	-0.379338	0.11875
Aggf1	-0.0790711	0.0547753
Agk	0.364491	0.0616114
Agl	0.447705	0.0554468
Agmo	0.0252678	NA
Ago1	0.00808245	0.0664336
Ago2	0.322153	0.0650407
Ago3	-0.0234875	NA
Agpat1	0.365649	0.0594406
Agpat2	0.127484	NA
Agpat3	0.299167	0.0371353
Agpat4	0.405468	0.0448549
Agpat5	0.221868	0.0437158
Agps	-0.154234	0.047619
Agrn	-0.0468554	0.0761671
Agtpbp1	1.03026	0.0525021
Agtr2	-0.693208	0.0467033
Agtrap	-1.65694	0.0432099
Agt	-0.527485	NA
Agxt2	0.147574	NA
Ahctf1	-0.485435	0.0686275
Ahcyl1	0.510375	0.0338983
Ahcyl2	0.522549	0.0586319
Ahcy	-0.442053	0.0369515
Ahdc1	-0.0475507	0.138558
Ahi1	0.87872	0.0687023
Ahnak2	1.2692	NA
Ahnak	0.981863	NA
Ahsa1	-0.108474	0.0442478
Ahsa2	-0.559875	0.0301205
Ahsg	-0.160108	NA
Ahsp	-1.52361	NA
Aida	0.635532	0.0620915
Aif1l	0.322971	NA
Aif1	-0.0861823	0.0472973
Aifm1	0.132732	0.0522023
Aifm2	0.664957	0.0347594
Aig1	0.259555	0.0376569
Aimp1	0.113692	0.053125
Aimp2	0.0943554	0.0560748
Aimp2	-0.709285	0.0560748
Aip	0.115639	0.0453172
Ak1	0.0328105	0.025641
Ak2	-0.177227	0.0643777
Ak2	-0.230496	0.0643777
Ak3	0.470291	0.0614035
Ak4	0.131389	0.0580357
Ak5	-1.42707	0.0497336
Ak6	-0.428811	0.0404624
Akap10	0.018642	0.0467572
Akap11	0.880722	0.0474934
Akap12	0.302762	0.0605341
Akap13	0.127766	0.0576029
Akap1	-0.0735562	0.0827506
Akap5	0.592512	NA
Akap6	-0.169317	0.0515598
Akap7	1.73366	0.0412698
Akap8l	0.0876946	0.0529595
Akap8	0.165686	0.0625
Akap9	-0.190494	0.0216931
Akap9	-0.453326	0.0216931
Akirin2	-0.352238	0.0792079
Aknad1	0.225213	NA
Akr1a1	0.757165	0.0705521
Akr1b10	0.45549	0.0536278
Akr1b1	-0.0988276	NA
Akr1b7	-0.270304	0.0504732
Akr1b8	1.07548	0.0630915
Akr1c13	-0.651399	NA
Akr1c14	-1.93374	NA
Akr1c20	-2.44449	NA
Akr1c6	-0.47492	NA
Akr1d1	-0.771253	NA
Akr1e2	0.24467	NA
Akr7a2	0.396125	NA
Akt1s1	-0.122669	0.151163
Akt1	0.303506	0.045738
Akt2	0.289168	0.0518672
Akt3	-0.0853279	0.0458333
Aktip	0.285665	NA
Alad	-0.514136	0.0634441
Alas1	0.18228	0.0606532
Alas2	-1.18963	0.0527211
Alb	-0.128684	0.047619
Alcam	-0.208152	0.0582192
Aldh16a1	-0.641763	0.0734745
Aldh18a1	0.189299	0.040201
Aldh1a1	-0.273253	NA
Aldh1a2	-0.316202	NA
Aldh1a3	0.308578	NA
Aldh1a7	-0.48264	NA
Aldh1b1	-0.156713	0.05
Aldh1l1	-1.36912	NA
Aldh1l2	0.815191	0.0443723
Aldh2	0.420436	0.0480769
Aldh3a2	0.864394	0.0474227
Aldh3b1	0.539197	0.0469083
Aldh3b2	1.43554	NA
Aldh4a1	0.458147	0.0603908
Aldh5a1	0.441062	0.0553435
Aldh6a1	0.711658	0.0559701
Aldh7a1	-0.425423	0.0481481
Aldh9a1	0.257053	0.0462428
Aldoart1	1.02234	0.0575342
Aldoa	0.280959	0.0547945
Aldoa	0.255707	0.0547945
Aldob	-2.76546	NA
Aldoc	1.41593	NA
Alg10b	1.05147	0.04
Alg11	0.228026	0.0324544
Alg12	-0.680927	0.0513347
Alg13	-0.233239	0.0421687
Alg14	0.326539	0.0504587
Alg1	0.567391	0.0600414
Alg2	0.519067	0.0504808
Alg3	0.0707706	0.0546697
Alg5	0.469095	0.0338462
Alg6	0.134041	0.0531496
Alg8	-0.218938	0.0512334
Alg9	0.0762808	0.0653595
Alkbh1	-0.16606	0.0769231
Alkbh2	-0.304916	NA
Alkbh3	0.394139	0.0940767
Alkbh5	0.142822	0.0656566
Alkbh6	0.279149	0.121339
Alkbh7	-0.777662	0.0720721
Alkbh8	-0.271371	0.0511278
Alk	0.839696	0.0819975
Alms1	-0.694071	0.0765683
Alox12	-0.241555	NA
Alox15	-0.940673	NA
Alox5ap	-0.434127	0.0308642
Alpl	1.23457	NA
Als2	-0.00108302	0.0508475
Alyref2	0.974747	0.0502283
Alyref	0.085573	0.0351562
Amacr	0.301178	NA
Ambp	-0.484913	NA
Ambra1	-0.338666	0.0753267
Amd1	1.32937	0.041791
Amdhd2	0.103444	0.0560976
Amer2	-0.542035	0.0959119
Amfr	0.295146	0.0484375
Ammecr1l	-0.281487	0.073955
Ammecr1	-0.49525	0.0637681
Amn1	0.164481	0.027027
Ampd1	-0.774703	NA
Ampd2	0.254461	0.0625782
Ampd3	-0.576122	0.0664928
Amph	0.716084	0.084425
Amt	-1.10109	NA
Amy1	-1.16218	NA
Amy2	-3.51919	NA
Amz2	-0.0649719	0.0472222
Anapc10	-0.104394	0.0645161
Anapc15-ps	0.138877	NA
Anapc16	-0.336794	0.045045
Anapc1	-0.257866	0.0606684
Anapc2	-0.291693	0.0453461
Anapc4	-0.249686	0.0358911
Anapc5	-0.251148	0.0242915
Anapc7	-0.199071	0.0300353
Angel2	-0.00826382	0.0587156
Angpt2	-0.464602	0.0221328
Angptl2	0.446831	0.0546559
Angptl4	-0.621221	0.0608273
Angptl6	0.732844	NA
Ank1	-0.885959	NA
Ank1	0.795703	NA
Ank2	2.08493	0.0697257
Ank2	1.12072	0.0697257
Ank3	1.29634	0.0540265
Ank3	0.747986	0.0540265
Ank3	1.02241	0.0540265
Ankfn1	0.331168	NA
Ankfy1	0.18006	0.034188
Ankhd1	-0.387814	0.0753237
Ankh	-0.0422337	NA
Ankib1	0.196417	0.0635359
Ankle2	-0.326025	0.0725389
Ankmy2	0.314643	0.0408163
Ankrd10	-0.868896	0.0538922
Ankrd11	-0.198709	0.0745083
Ankrd13a	0.0984137	0.0390492
Ankrd13b	-0.38443	0.0774749
Ankrd13c	0.206723	0.0664207
Ankrd16	-0.193481	0.0303867
Ankrd17	-0.274846	0.0791091
Ankrd24	0.853359	NA
Ankrd27	-0.144951	0.0476644
Ankrd28	-0.0861555	0.0322581
Ankrd2	-1.04509	NA
Ankrd34a	0.0068105	0.143145
Ankrd34b	0.893412	NA
Ankrd40	-0.123549	0.101648
Ankrd44	0.0520758	0.0301811
Ankrd46	0.212998	0.0305677
Ankrd49	-0.31101	0.0376569
Ankrd50	0.21832	0.0577617
Ankrd52	0.0523975	0.0362117
Ankrd54	-0.754246	0.04
Anks1a	-0.628021	NA
Ankzf1	-0.26077	0.0720961
Anln	-0.242746	0.0606061
Ano10	0.542966	0.0333333
Ano1	-0.679422	NA
Ano6	0.356934	0.0471491
Ano8	-0.157954	0.0754006
Anp32a	0.0167667	0.0282258
Anp32b	0.107711	0.029304
Anp32e	-0.444058	0.0229885
Anp32e	0.179655	0.0229885
Anpep	-0.0742076	0.0455016
Antkmt	0.0450472	NA
Antxr1	-0.599571	0.104796
Antxr2	0.507381	0.0717213
Anxa11	0.611712	0.117063
Anxa1	0.0840854	0.0201729
Anxa2	0.648	0.0235294
Anxa3	0.156237	0.0185185
Anxa4	0.400706	0.009375
Anxa5	1.05193	0.015625
Anxa6	-0.918803	0.0163205
Anxa6	0.335415	0.0163205
Anxa7	0.359377	0.0948276
Anxa8	-0.0982549	NA
Aoc1l3	-0.980001	NA
Aoc3	0.408638	0.0770235
Aox1	0.135842	NA
Aox3	-0.0748605	NA
Ap1ar	-0.0474231	0.0267559
Ap1b1	0.210144	0.0561441
Ap1g1	0.041151	0.0520581
Ap1g2	-0.447246	NA
Ap1m1	0.095325	0.0471698
Ap1s1	-0.0808019	0.0125786
Ap1s2	-0.273347	0.0186335
Ap1s2	0.447792	0.0186335
Ap2a1	0.554231	0.0613497
Ap2a2	0.379912	0.0511182
Ap2b1	0.344273	0.0567227
Ap2m1	0.468258	0.0389908
Ap2m1	0.345859	0.0389908
Ap2s1	0.355051	0
Ap3b1	-0.217139	0.0488246
Ap3b2	0.163114	0.056325
Ap3d1	0.276732	0.055
Ap3m1	0.25109	0.0620525
Ap3m2	0.407002	0.0644391
Ap3s1	0.465676	0.0360825
Ap3s2	-0.317606	0.0309278
Ap4b1	0.0484301	0.0446549
Ap4e1	0.0780053	0.0445236
Ap4m1	0.00970732	0.0622222
Ap4s1	0.219721	0.00689655
Ap5b1	0.256441	NA
Ap5s1	-0.23243	0.0547264
Ap5z1	-0.267597	0.0643564
Apaf1	-0.531091	0.0256
Apba1	1.63756	0.0782918
Apba2	-0.327232	0.069241
Apba3	0.954761	0.0944056
Apbb1ip	-0.309868	0.131148
Apbb1	-0.385403	0.0759494
Apbb2	-0.234062	0.0801577
Apc2	0.013672	0.090989
Apcs	-0.817697	NA
Apc	0.0413308	0.0654238
Apeh	-0.319975	0.0654843
Apex1	-0.224847	0.0628931
Apex2	-1.37985	0.0754352
Aph1a	0.442562	0.0282258
Api5	0.250028	0.049505
Apip	0.100604	0.0578512
Aplf	-0.363812	0.082
Aplp1	0.769749	0.0900763
Aplp2	0.443958	0.0492021
Apmap	0.680621	0.0625
Apoa1	-0.289135	NA
Apoa2	-0.575932	NA
Apoa4	-0.693696	NA
Apoa5	-1.12204	NA
Apobec1	0.165643	0.0695652
Apobec2	0.0750587	0.0488889
Apobr	-0.176971	NA
Apob	-0.862081	NA
Apoc1	0.33552	0.0561798
Apoc3	-0.644335	NA
Apoc4	-0.847488	NA
Apod	0.21166	0.0736842
Apoe	-0.512988	0.025641
Apof	-1.8663	NA
Apoh	0.0762142	NA
Apol8	-0.00297653	NA
Apom	-0.718749	NA
Apon	-1.19331	NA
Apool	-0.184348	0.0714286
Apoo	0.792753	0.0727273
Appbp2	-0.409615	0.0119454
Appl1	0.187388	0.0381356
Appl2	0.56099	0.0346908
App	0.0501762	0.0445402
App	-0.326288	0.0445402
Aprt	0.347337	0.0662983
Aptx	-0.443401	0.0524781
Aqp1	-0.448866	0.0259259
Aqp7	0.430906	NA
Aqr	-0.17291	0.060054
Araf	0.0365955	0.0677686
Araf	1.15236	0.0677686
Arap1	0.266633	0.0510888
Arap3	-0.437198	NA
Arcn1	0.269098	0.046875
Arel1	0.146952	0.0521845
Arf2	-0.197178	0.0164835
Arf3	0.29901	0.0164835
Arf4	0.592389	0.0165746
Arf5	0.215408	0.0220994
Arf6	0.0537416	0.0284091
Arfgap1	-0.00825092	0.0385542
Arfgap1	0.192416	0.0385542
Arfgap2	-0.0466054	0.0383877
Arfgap3	0.556739	0.0533333
Arfgef1	-0.166136	0.0373579
Arfgef2	0.178861	0.0356944
Arfgef3	0.974686	0.0479042
Arfip1	0.587229	0.0381471
Arfip1	0.290753	0.0381471
Arfip2	0.217782	0.0350877
Arfrp1	-0.0569929	0.0258065
Arg1	-1.6281	0.0648148
Arg2	-0.242743	0.0676056
Arglu1	0.20456	0.0110294
Arhgap10	0.151748	0.0622618
Arhgap11a	0.035677	0.0524017
Arhgap12	0.00189531	0.0512515
Arhgap17	-0.307456	0.105077
Arhgap18	-0.17562	0.0421687
Arhgap19	-0.602123	0.0565657
Arhgap1	0.337613	0.075
Arhgap21	-0.0470553	0.0729702
Arhgap22	0.631074	NA
Arhgap23	0.145552	0.0967092
Arhgap25	-0.389929	0.0677966
Arhgap26	1.28259	0.0515337
Arhgap27	-0.770774	NA
Arhgap28	-0.428318	0.0493151
Arhgap29	-0.453768	NA
Arhgap30	-0.241267	NA
Arhgap31	-0.0632112	0.101683
Arhgap32	-0.315167	NA
Arhgap35	-0.0450541	0.0593333
Arhgap36	-1.28343	0.0642978
Arhgap39	0.372687	0.0898981
Arhgap44	-0.0229679	0.10719
Arhgap45	-0.378277	0.0529471
Arhgap4	-0.651451	NA
Arhgap5	0.0580701	0.0571809
Arhgap6	0.51264	NA
Arhgap9	-0.173041	NA
Arhgdia	0.0683888	0.0487805
Arhgdib	-0.304567	0.0646766
Arhgef10l	-0.15518	0.0749415
Arhgef10	0.670471	NA
Arhgef11	0.504815	0.083709
Arhgef12	0.112751	0.0627832
Arhgef12	0.094659	0.0627832
Arhgef17	0.589396	0.0971817
Arhgef18	0.0523702	0.0508806
Arhgef1	-0.157593	0.0755102
Arhgef25	-0.0304543	0.0775444
Arhgef28	-0.677717	0.0470312
Arhgef2	-0.280092	0.0548986
Arhgef39	-1.10221	0.057971
Arhgef40	-0.167076	0.0876153
Arhgef6	0.0537989	NA
Arhgef7	0.250972	0.0625798
Arhgef9	0.221406	NA
Arid1a	-0.23101	NA
Arid1b	0.0699334	0.118931
Arid2	-0.583999	0.09076
Arid3a	0.581185	0.089701
Arid4a	-0.306496	0.0515055
Arid4b	-0.208561	0.051711
Arid5b	0.357929	0.0756939
Arih1	0.263724	0.0305755
Arih1	-0.122071	0.0305755
Arih2	0.0510802	0.040568
Arl10	0.0454422	0.0614754
Arl11	0.00459313	NA
Arl14ep	-0.362256	0.0397112
Arl15	0.274612	0.0536585
Arl1	0.263755	0.021978
Arl2bp	0.698887	0.0182927
Arl2	-0.119304	0.0162162
Arl3	-0.0085769	0.0273224
Arl4c	-0.0199869	0.0362694
Arl5b	0.314691	0.0174419
Arl5c	-0.0217505	NA
Arl6ip1	-0.545243	0.0343137
Arl6ip4	-0.201949	0.026087
Arl6ip5	0.492414	0.037037
Arl6ip6	0.243507	0.061674
Arl6	0.307012	0.026738
Arl8a	0.760643	0.0213904
Arl8b	0.479536	0.026738
Armc10	0.24613	0.029316
Armc1	0.0754417	0.0459364
Armc5	-0.311614	0.0981661
Armc6	0.37696	0.0255864
Armc8	-0.0251404	0.0341246
Armc8	0.766168	0.0341246
Armc9	-0.0819848	0.0550122
Armcx1	0.174053	0.0393873
Armcx2	0.152611	0.089172
Armcx3	-0.391769	0.0289474
Armcx4	0.0508069	0.0339415
Armh3	0.267329	0.0318841
Armt1	-0.173608	0.05
Arnt2	-0.688635	0.0729313
Arnt	-0.0559004	0.0732323
Arpc1a	0.154728	0.0350404
Arpc1b	-0.0239207	0.0375335
Arpc2	0.105281	0.0332226
Arpc3	0.18358	0.0726257
Arpc4	0.0708607	0.0236686
Arpc5l	0.371227	0.0324675
Arpc5	0.0165926	0.0263158
Arpin	-0.00712485	0.0396476
Arpp19	-0.0861999	0.0884956
Arr3	-0.443774	NA
Arrb1	0.541505	0.0729927
Arrb1	-0.277515	0.0729927
Arrb2	-0.189472	0.0754258
Arrdc1	-0.355385	0.0990783
Arsa	0.869863	0.0966469
Arsb	1.01961	0.0915888
Arsg	0.219989	NA
Arsk	0.788793	NA
Art3	0.963508	0.0524862
Art4	0.66701	NA
Arvcf	0.069048	0.0747664
Arxes1	0.175915	0.038674
As3mt	0.313952	0.0450928
Asah1	0.12476	0.0582278
Asap1	0.189719	0.0766551
Asap2	0.519164	0.0649351
Asb1	0.851952	0.0682493
Asb3	-0.322505	0.0380228
Asb4	-1.14281	0.0444965
Asb6	0.162496	0.0548926
Asb7	-0.0822069	0.0344828
Ascc1	-0.00947463	0.0336134
Ascc2	0.0512289	0.0626667
Ascc3	0.104214	0.0432015
Asf1a	-0.532298	0.0634146
Asf1b	-1.00815	0.103448
Ash1l	-0.205893	0.0726597
Ash2l	0.046223	0.0721154
Asl	1.18734	0.027957
Asnsd1	-0.555011	NA
Asns	-0.233824	0.0462633
Aspa	-0.0722754	NA
Aspg	-0.108058	NA
Asphd1	1.18191	0.0909091
Asphd2	0.6972	NA
Asph	0.37574	0.0498652
Aspm	-0.601697	0.0243356
Aspn	0.79939	0.0641711
Aspscr1	-0.108151	0.101633
Asrgl1	-0.126069	0.0336391
Ass1	-0.934965	0.0484262
Astn1	0.882892	0.0617761
Asxl1	-2.18725	0.079868
Asxl2	-0.428707	0.0919037
Atad1	0.430615	0.038674
Atad2b	-0.679418	0.0533881
Atad2b	-0.416544	0.0533881
Atad2	-0.367735	0.0542125
Atad3	0.0428659	NA
Atad5	-0.53285	0.058566
Atat1	0.177122	0.122186
Atat1	0.269019	0.122186
Atcay	0.759363	0.0643432
Ate1	0.569914	0.0715667
Ate1	0.995421	0.0715667
Atf1	-1.69776	0.0481481
Atf2	0.628964	0.106557
Atf6b	-0.640012	0.132956
Atf6	-0.322004	0.0837139
Atf7ip	-0.156243	0.110176
Atf7	-0.136292	0.121901
Atg101	0.163071	0.0228311
Atg10	0.410709	0.0613208
Atg12	0.104576	0.0915493
Atg13	-0.128402	0.0708333
Atg14	-0.0360118	0.0446247
Atg16l1	0.26291	0.0279605
Atg2a	-0.100201	0.0809399
Atg2b	-0.0765867	0.0650289
Atg3	0.139165	0.0444444
Atg4a-ps	-0.35408	NA
Atg4b	-0.169164	0.0558376
Atg4c	0.452495	0.037037
Atg4d	-1.45548	0.0736842
Atg5	0.193673	0.0724638
Atg7	0.245579	0.0600858
Atg9a	0.512287	0.0619048
Atic	-0.015284	0.0438449
Atl1	0.18981	0.0339893
Atl2	0.0477913	0.0308219
Atl3	0.529229	0.0387454
Atmin	1.04679	0.0842491
Atm	-0.253279	0.0313009
Atn1	0.194504	0.191327
Atosa	-0.172178	NA
Atox1	0.533338	0.0434783
Atp11a	0.231098	0.0387205
Atp11b	-0.197636	0.0348639
Atp11c	-0.275913	0.0283186
Atp13a1	0.3878	0.0616153
Atp13a2	-0.224118	0.0752137
Atp13a3	0.483568	0.0432
Atp1a1	1.36378	0.0449219
Atp1a2	1.31688	0.0411361
Atp1a3	1.79221	0.0414201
Atp1b1	2.22221	0.0622951
Atp1b2	0.897686	0.04811
Atp1b3	0.494781	0.0681004
Atp2a1	-0.600531	NA
Atp2a2	0.119495	0.04689
Atp2a3	0.708214	NA
Atp2b1	1.50413	0.047502
Atp2b1	1.68073	0.047502
Atp2b2	1.24738	0.0475396
Atp2b3	1.50472	NA
Atp2b4	0.361765	0.0456053
Atp2c1	0.401834	0.0380849
Atp4a	0.112162	NA
Atp5a1	0.832307	0.034296
Atp5c1	0.706843	0.0200669
Atp5f1a	0.494301	NA
Atp5f1b	0.550323	NA
Atp5f1d	0.423508	NA
Atp5f1e	-0.37606	NA
Atp5if1	-5.72305	NA
Atp5j2	0.725262	0.0337079
Atp5me	0.601132	NA
Atp5mg	0.363248	NA
Atp5mk	0.212952	NA
Atp5mpl	0.579219	0.0677966
Atp5pb	0.572082	0.0466926
Atp5pd	0.573781	NA
Atp5pf	0.427943	NA
Atp5po	0.563969	NA
Atp6ap1	0.427617	0.049569
Atp6ap2	0.514024	0.042735
Atp6v0a1	1.28984	0.0429082
Atp6v0a2	0.0941263	0.0396733
Atp6v0c	0.692662	0.025641
Atp6v0d1	0.923715	0.0369318
Atp6v0d2	0.111923	0.031339
Atp6v1a	0.55064	0.0501618
Atp6v1b1	0.591418	NA
Atp6v1b2	0.561639	0.0605469
Atp6v1c1	0.656162	0.0287206
Atp6v1c2	-0.00216767	NA
Atp6v1d	0.519145	0.016129
Atp6v1e1	0.676918	0.0220264
Atp6v1f	0.567236	0.0333333
Atp6v1g1	0.450586	0.00840336
Atp6v1g2	1.40857	0.0168067
Atp6v1h	0.431598	0.0206612
Atp7a	0.0564881	0.0428954
Atp8a1	0.887345	0.0317597
Atp8a1	1.27541	0.0317597
Atp8a2	0.578108	0.0287206
Atp8b3	1.13044	NA
Atp8b4	-1.30987	NA
Atp9a	1.61304	0.0353053
Atp9b	0.679703	0.0352113
Atpaf1	0.386724	0.0458453
Atpaf2	0.593201	0.0602007
Atpif1	0.929166	0
Atpsckmt	1.09337	0.0645161
Atrip	-0.0701456	0.062341
Atrnl1	0.219047	0.0478608
Atrn	0.225537	0.0552834
Atrx	0.144183	0.0407751
Atr	-0.1418	0.0386071
Atxn10	-0.143058	0.0420168
Atxn1l	0.240175	NA
Atxn2l	-0.000402961	0.150476
Atxn2	0.205223	0.142191
Atxn3	0.0447067	0.0365169
Atxn7l2	-0.658078	0.137733
Atxn7l3b	-0.42917	0.0714286
Atxn7l3	-0.893001	0.0535211
Auh	1.05284	0.0412698
Aup1	0.0922118	0.0977273
Aurkaip1	0.10999	0.079602
Aurka	-1.03803	0.0669856
Aurkb	-0.580382	0.0635838
Auts2	-0.610633	0.151553
Aven	-0.500189	0.058309
Avil	1.46401	NA
Avl9	0.0755532	0.0646154
Axl	-1.06153	0.0854893
Azgp1	-0.886569	NA
Azi2	-0.37203	0.0566502
B2m	-0.305816	0.075
B3GNT2	-1.00502	NA
B3galnt1	0.273837	0.0421687
B3galnt2	-0.353099	0.0534653
B3galt6	0.103385	0.0460123
B3gat3	0.568141	0.10119
B3glct	0.663814	0.0632653
B4galnt1	-0.0941166	0.0692884
B4galnt4	0.0797668	0.0869565
B4galt1	-0.352417	0.085
B4galt3	-1.78495	0.106061
B4galt5	0.248873	0.0616967
B4galt7	0.217517	0.0670732
B4gat1	0.269221	0.0649038
B9d1	-0.463456	0.0829268
B9d2	-0.627422	0.0454545
BC004004	0.579117	0.100287
Babam1	-0.012133	0.0718563
Babam2	-0.0636215	0.0729167
Bace1	0.474329	0.0557769
Bach2	-0.380802	NA
Bad	0.153014	0.0878049
Bag1	0.126383	NA
Bag2	-0.329569	0.0189573
Bag3	0.477513	0.152249
Bag4	0.226933	0.148472
Bag5	-0.0342931	0.03125
Bag6	-0.276921	0.131602
Bahd1	-0.339766	0.139715
Baiap2	0.69815	0.0615672
Bak1	0.0207137	0.052381
Banf1	-0.0995138	0.0222222
Bank1	-0.758403	NA
Banp	-0.286953	0.0619308
Bap18	-0.387767	NA
Bap1	-0.379493	0.0740741
Bard1	-0.881861	0.0691906
Basp1	0.207945	0.114537
Bax	-0.421909	0.0362694
Baz1a	-1.43971	0.0515132
Baz1b	-0.225111	0.0527027
Baz2a	-0.0138694	0.090572
Baz2b	-0.283331	0.0645009
Bbc3	-0.229258	0.175258
Bbs1	0.494017	0.0622896
Bbs2	0.645133	0.034626
Bbs4	0.778627	0.0479846
Bbs5	0.565418	0.0321637
Bbs7	0.885358	NA
Bbs9	0.432176	0.0476731
Bbx	-0.324403	0.0737885
Bcam	-0.218992	0.0658106
Bcap29	0.135379	0.0165975
Bcap31	0.34831	0.0162602
Bcar1	-0.0992373	0.124571
Bcar3	0.0715563	NA
Bcas2	-0.165933	0.0309735
Bcas3	0.697676	NA
Bcat1	-0.113133	0.0645995
Bcat2	0.446784	0.0659898
Bccip	-0.167755	0.0347003
Bche	-0.167244	NA
Bckdha	0.619458	0.0536913
Bckdhb	0.6157	0.0619195
Bckdk	0.0834793	0.0532688
Bcl10	-0.239186	0.0641026
Bcl11a	-0.89014	0.09689
Bcl11a	0.339301	0.09689
Bcl2l11	-0.324939	0.121827
Bcl2l13	0.508096	0.0712644
Bcl2l1	0.225041	0.0299145
Bcl2	0.278612	NA
Bcl7a	-0.200761	0.0663507
Bcl7b	-0.686736	0.08867
Bcl7c	-0.0294615	0.137615
Bcl9l	-0.275414	0.165886
Bcl9	-0.440994	0.178121
Bclaf1	-0.522705	0.0562572
Bclaf1	-0.103223	0.0562572
Bclaf3	-0.370645	0.0730412
Bcor	-0.611553	0.0921205
Bcr	0.227203	0.061369
Bcs1l	0.233959	0.0477327
Bdh1	0.425626	0.0436047
Bdnf	-0.111632	0.0387597
Becn1	0.0637651	0.0267261
Begain	0.898464	0.0693548
Bend3	-0.765236	0.066586
Bend5	-0.439365	0.0545024
Bet1	0.187918	0.0168067
Bex1	-1.06429	0.0620155
Bex2	-1.44079	0.0692308
Bex4	-1.0878	0.0672269
Bfar	0.15461	0.0532151
Bgn	0.936781	0.0621622
Bhlha15	-0.785578	0.0656566
Bhmt	-2.1898	NA
Bicd1	-0.0523037	0.0263158
Bicd2	0.596271	0.0246479
Bicral	-0.81574	0.0818605
Bicra	-0.361899	0.172894
Bid	-0.539565	0.0255102
Bin1	0.000807657	0.0711297
Bin1	-0.663584	0.0711297
Bin2	-0.679157	NA
Birc2	-0.230765	0.0538336
Birc5	-0.602584	0.0638298
Birc6	-0.413702	0.0556011
Bles03	0.129084	NA
Bles03	-0.127291	NA
Blmh	-0.123816	0.0438596
Blm	-0.69424	0.052223
Bloc1s1	0.106187	0.00793651
Bloc1s2	-0.269676	0.0380952
Bloc1s3	-0.364296	0.0969388
Bloc1s4	-0.665445	0.0833333
Bloc1s5	-0.568076	0.0268817
Bloc1s6	-0.796914	0.0693642
Bltp1	0.267976	NA
Bltp2	0.0550333	NA
Bltp3b	-0.379666	NA
Blvra	-0.245225	0.027027
Blvrb	-0.578976	0.057971
Blzf1	-0.0563571	0.0470297
Bmerb1	1.63448	0.0392157
Bmi1	-0.271293	0.0676923
Bmp1	-0.19924	0.0534274
Bmp2k	0.165643	0.0816506
Bmp3	1.64468	NA
Bmpr1a	-0.015178	0.0375235
Bmpr2	0.338882	0.0615977
Bms1	-0.717802	0.0498054
Bnc2	1.7104	0.0764763
Bnip1	-0.254159	0.0131004
Bnip2	-0.719235	0.0611621
Bnip3l	0.146875	0.0821918
Bnip3	0.373128	0.0478723
Bod1l	-0.113896	0.0507748
Bod1	0.0171721	0.103448
Bok	-0.387789	0.046729
Bola1	0.0816924	NA
Bola2	0.0250925	0.0344828
Bola3	0.745927	0.045045
Bop1	-0.598413	0.0832196
Bora	-0.759852	0.0969582
Borcs5	0.348213	0.0561224
Borcs6	0.394877	0.099723
Borcs7	0.161432	0.0188679
Borcs8	0.116753	0.0495868
Bpgm	-0.914696	0.0461538
Bphl	0.205222	0.0616438
Bpifa2	0.200656	NA
Bpnt1	0.753439	0.0453074
Bpnt2	0.221845	NA
Bptf	-0.16766	NA
Bptf	0.498199	NA
Bptf	-0.464591	NA
Braf	-0.326292	0.0708075
Braf	-0.345956	0.0708075
Brap	0.144581	0.0337838
Brat1	-0.423965	0.0716889
Brca1	-0.541352	0.0579151
Brca2	-0.214963	0.0588589
Brcc3	-0.0952888	0.0273973
Brd1	-0.40205	0.0722689
Brd2	-0.180021	0.101377
Brd3	-0.214505	0.103164
Brd4	0.470826	0.17773
Brd4	-0.112596	0.17773
Brd7	-0.407331	0.053681
Brd8	-0.231382	0.092437
Brd9	-0.301714	0.0668896
Brdt	-2.80969	NA
Brf1	-0.0732686	0.0472674
Bri3bp	-0.166331	0.0393701
Brinp2	1.02535	0.0548469
Brip1	-0.246973	0.0468085
Brix1	-0.495399	0.0677966
Brk1	0.231521	0.0131579
Brms1l	0.0805145	0.037037
Brms1	-1.48726	0.0404858
Brox	0.620936	0.0631068
Brpf1	-0.30586	0.0761828
Brpf1	-0.205221	0.0761828
Brpf3	-0.504685	0.0746888
Brsk1	0.333366	0.107831
Brsk2	-0.429811	NA
Brwd1	-0.372624	0.0563991
Brwd3	-0.559995	0.0533333
Bscl2	0.0497414	0.0675676
Bscl2	0.0731659	0.0675676
Bsdc1	0.345699	0.0934579
Bsg	0.200252	0.0538462
Bsn	1.37006	0.124524
Bst1	0.278061	NA
Bst2	-0.26235	0.017341
Btaf1	-0.720501	0.0443483
Btbd10	0.231354	0.0609244
Btbd2	-0.12674	0.0744275
Btbd8	0.26143	NA
Btbd9	0.16156	0.0489396
Btd	0.0134528	0.0566038
Btf3l4	0.384647	0.0440252
Btf3	-0.461382	0.0439024
Btg1	-0.99506	0.0465116
Btg2	-0.579427	0.0566038
Btk	-0.394475	NA
Btnl10	-1.9459	NA
Btnl9	-1.28492	NA
Btrc	-0.421173	0.0363036
Bub1b	-0.927431	0.0588794
Bub1	-0.513184	0.0537736
Bub3	0.0026255	0.0550459
Bud13	-0.120111	0.106583
Bud23	-0.843981	0.0567376
Bud31	-0.282408	0.0482759
Bysl	-0.602953	0.0617849
Bzw1	-0.477003	0.0214286
Bzw2	-0.118497	0.0190476
C130026I21Rik	-2.65574	NA
C1galt1c1	0.312742	0.0315457
C1galt1	-0.598585	NA
C1qa	-0.55424	0.0934959
C1qbp	-0.0106913	0.0642857
C1qb	-0.581204	0.0944882
C1qc	-0.516449	0.109312
C1ql1	-0.648024	0.108108
C1qtnf5	0.445199	0.127049
C1qtnf6	0.437411	0.0603774
C1ra	-0.601011	0.0663842
C1s1	-0.715051	0.0719424
C2cd2l	0.724527	0.0862801
C2cd2	-0.28006	NA
C2cd4c	0.335804	NA
C2cd5	0.572746	0.0609636
C2	-0.628465	NA
C3	-0.704892	0.047476
C4bpa	-0.861977	NA
C4b	-0.681254	0.0517539
C5ar1	0.00306418	0.0539773
C5	-0.760751	NA
C6	-0.258874	NA
C7	-0.882226	NA
C8a	-1.1704	NA
C8b	-1.05064	NA
C8g	-1.05176	NA
C9orf72	0.173467	0.0477178
C9	-0.943909	NA
Ca13	0.0858159	NA
Ca1	-0.304695	NA
Ca2	-0.930389	NA
Ca3	0.1192	NA
Ca4	0.569769	NA
Ca5b	0.479773	NA
Caap1	-0.160028	0.0448179
Cab39l	0.202019	NA
Cab39	0.234346	0.0292398
Cabin1	-0.208457	0.071755
Cabp1	-0.928394	0.0307018
Cacfd1	-0.479018	0.0348837
Cachd1	0.837806	0.0543057
Cacna1b	0.572846	0.0602883
Cacna1c	0.121861	NA
Cacna1d	0.181078	0.0507614
Cacna1s	0.464581	NA
Cacna2d1	0.219451	0.0470046
Cacna2d1	-1.09274	0.0470046
Cacna2d2	-0.0599529	0.0614719
Cacnb1	0.386936	0.0869565
Cacnb1	0.346713	0.0869565
Cacnb2	1.26538	NA
Cacnb3	0.0906879	0.0701031
Cacng3	-0.240918	0.0379747
Cacng4	-0.673079	0.0426829
Cactin	-0.41575	0.0465718
Cacul1	-0.507469	0.103175
Cacybp	-0.191506	0.0304348
Cadm1	0.785183	0.04662
Cadm3	1.42277	0.0604534
Cadm4	-0.16594	0.0411311
Cadps	0.914459	0.0418502
Cadps	0.858334	0.0418502
Cad	-0.622633	0.0655885
Cage1	1.78991	NA
Calb1	1.64114	0.0114504
Calb2	-1.06105	0.0330882
Calcoco1	-0.212947	0.0491329
Calcrl	0.150287	NA
Cald1	-0.425059	0.0392523
Cald1	0.00458536	0.0392523
Calhm2	-0.000560905	NA
Calm1	0.453403	0.0133333
Calr	0.263355	0.0623501
Calu	0.437439	0.0253165
Calu	0.253645	0.0253165
Camk1d	-0.504072	0.0362694
Camk1	0.934152	0.056
Camk2a	-0.00459819	0.0417537
Camk2b	0.763048	0.0460405
Camk2d	1.64285	0.05
Camk2g	-0.367956	0.0471698
Camk2g	0.945976	0.0471698
Camk4	0.0353331	0.0595745
Camkk1	0.834818	0.0849802
Camkk2	0.367372	0.0885609
Camkmt	0.0769583	0.0277778
Camkv	0.667034	0.0506823
Camlg	0.249718	NA
Camp	-1.30563	NA
Camsap1	-0.0549867	0.0739103
Camsap2	0.0712776	0.0733198
Camsap3	0.226843	0.114126
Camta1	0.203741	NA
Cand1	0.27391	0.0463038
Cand2	-0.458116	0.0631068
Cant1	-0.0882749	0.0544554
Canx	0.164194	0.0827703
Cap1	-0.0569325	0.0736842
Cap2	0.738207	0.0796646
Capg	0.129474	0.0571429
Capn10	-0.247669	0.065967
Capn15	-0.258398	NA
Capn1	-0.173912	0.0322129
Capn2	0.483292	0.0356633
Capn3	-1.48034	NA
Capn5	0.672289	0.0468019
Capn6	0.62078	0.0436137
Capn7	0.145869	0.0614251
Capns1	0.314668	0.0260223
Caprin1	-0.348426	0.0805085
Caprin2	-0.171586	NA
Capza1	0.185095	0.0348432
Capza2	0.035467	0.0313589
Capzb	0.123549	0.0395683
Capzb	-0.0702803	0.0395683
Car12	-0.624514	0.0591549
Card11	-0.373207	NA
Card19	0.662112	0.0652174
Card9	-0.32161	NA
Carhsp1	-0.57282	0.134228
Carm1	-0.273017	0.047619
Carmil1	0.310694	0.0545455
Carmil2	0.377364	NA
Carmil3	0.676624	0.0777616
Carnmt1	-0.650363	0.0573566
Cars1	-0.490653	NA
Cars2	0.312992	0.0433996
Cartpt	2.08975	0.0512821
Cartpt	2.38224	0.0512821
Casc3	-0.335269	0.135908
Casd1	0.220659	0.0338346
Caskin1	0.344248	0.128492
Caskin2	-0.179428	NA
Cask	0.212212	0.0534521
Cask	0.24625	0.0534521
Casp12	0.340337	NA
Casp1	-0.104637	NA
Casp2	-0.168302	0.0507726
Casp3	-0.389535	0.0215827
Casp6	0.0487644	0.0361011
Casp7	-0.330525	0.0394737
Casp8ap2	-0.469075	0.0524707
Casp8	-0.0240167	0.037422
Casp9	-0.0614122	0.0615385
Casq1	-1.09409	NA
Casq2	-0.691852	NA
Castor2	0.921533	0.0545455
Cast	0.622159	0.0927152
Cast	0.0683359	0.0927152
Cat	-0.333985	0.0700758
Cav1	0.199918	0.0391061
Cav2	0.713645	0.0429448
Cav3	-0.836442	NA
Cavin1	0.33519	0.0356234
Cavin2	-0.00635539	0.0429594
Cavin3	0.463756	0.0957854
Cavin4	0.074129	NA
Cbarp	1.5439	0.103004
Cbfa2t2	-0.915361	0.0890756
Cbfb	-0.0765041	0.0425532
Cbfb	-0.11836	0.0425532
Cblb	-1.15238	0.115016
Cbll1	0.30483	0.20935
Cbln1	-1.5843	0.0412371
Cbln2	0.166625	0.0622222
Cbl	-0.238468	0.105033
Cbr1	0.812669	0.0539568
Cbr2	0.0117018	0.0408163
Cbr3	0.36426	NA
Cbr4	0.660649	0.0168776
Cbs	-0.517359	0.0480427
Cbx1	0.174075	0.0430108
Cbx2	-0.719941	0.0826923
Cbx3	-0.0783551	0.0380435
Cbx4	0.594734	0.101449
Cbx5	-0.0628757	0.03125
Cbx6	0.249076	0.106024
Cbx8	0.340204	0.0798898
Cby1	0.31732	0.0390625
Cc2d1a	0.0334238	0.0868644
Cc2d1b	-0.213043	0.0789164
Cc2d2a	-0.654324	0.0691554
Ccar1	0.0529551	0.0610288
Ccar2	-0.0477065	0.084507
Ccdc102a	0.42288	NA
Ccdc106	-0.64044	0.0555556
Ccdc115	0.0505318	0.0607735
Ccdc117	-0.11972	0.0971223
Ccdc124	-0.0982654	0.0550459
Ccdc126	-0.182875	NA
Ccdc127	0.604265	0.0268199
Ccdc12	-0.540301	0.0538922
Ccdc134	0.0342731	0.0521739
Ccdc137	-0.254509	0.0687285
Ccdc167	-0.447058	0.0102041
Ccdc169	-0.0682907	NA
Ccdc174	-0.330245	0.0662393
Ccdc186	0.488707	0.0119826
Ccdc22	-0.25144	0.0493631
Ccdc25	-0.368636	0.0191388
Ccdc28b	-0.594048	0.0696517
Ccdc32	-0.0684967	0.0611111
Ccdc43	-0.205345	0.00896861
Ccdc47	0.439028	0.0309917
Ccdc47	0.269932	0.0309917
Ccdc50	-0.0307613	0.0392157
Ccdc51	-0.0376875	0.031941
Ccdc58	-0.36034	0.0275862
Ccdc59	-0.819274	0.0580913
Ccdc61	-0.165954	0.0449219
Ccdc69	1.09658	NA
Ccdc6	0.0658255	0.093617
Ccdc71	0.712595	0.0760369
Ccdc80	0.691454	0.0757895
Ccdc85c	-0.79041	0.0688836
Ccdc86	-0.784209	0.189696
Ccdc88a	0.174509	0.0195016
Ccdc88b	-0.926717	NA
Ccdc88c	-0.667288	0.0477612
Ccdc90b	0.202016	0.0194553
Ccdc91	0.466683	0.0316027
Ccdc92b	-0.773949	0.09
Ccdc92	-0.0384025	0.0634921
Ccdc93	0.168111	0.0269841
Ccdc97	-0.0163927	0.0645161
Ccdc9	-0.642886	0.0825688
Ccer2	-0.842373	NA
Ccm2	-0.0970739	0.0484581
Ccna2	-0.169994	0.0732861
Ccnb1	-0.727701	0.062645
Ccnb2	-0.826194	0.0526316
Ccnc	-0.528431	0.0528169
Ccnd1	-0.212024	0.0506757
Ccnd3	-0.0994933	0.0614334
Ccndbp1	-0.350202	0.0560224
Ccne1	1.28425	0.0660147
Ccnf	-0.64493	0.0501285
Ccnh	-0.445532	0.0493827
Ccnk	-0.370206	0.207547
Ccnl1	-0.122068	0.0506567
Ccnl2	-0.491656	0.0578035
Ccno	0.193053	NA
Ccnt1	-0.177919	0.0744828
Ccnt2	-0.576731	0.070442
Ccnyl1	-0.287931	0.0376712
Ccny	0.200248	0.0555556
Ccp110	-0.140437	0.0606965
Ccpg1	0.527765	0.0359937
Ccsap	-0.114257	0.0948617
Ccser1	-0.605881	0.0647321
Ccsmst1	-0.197885	NA
Ccs	0.249893	0.0327273
Cct2	-0.147515	0.0242537
Cct3	-0.123159	0.032967
Cct4	-0.109172	0.0314815
Cct5	-0.0879718	0.0350554
Cct6a	-0.146828	NA
Cct7	-0.190377	0.0366972
Cct8	-0.19147	0.0327869
Ccz1	-0.0760392	0.047817
Cd109	0.72614	0.04158
Cd14	-0.339393	0.0708447
Cd151	1.09837	0.00393701
Cd163	0.968355	NA
Cd180	-0.354015	0.0332326
Cd1d1	0.0429587	0.0445104
Cd200	1.61681	0.0322581
Cd209g	0.278945	NA
Cd22	-0.316654	NA
Cd248	-0.298307	0.13577
Cd276	-0.0296735	0.0536278
Cd2ap	-0.281213	0.0956113
Cd2bp2	-0.170536	0.0641399
Cd300a	-0.732854	0.0595611
Cd300ld4	-0.458292	NA
Cd300lg	-0.210512	0.100962
Cd302	-0.00833389	0.0272727
Cd34	0.0431196	0.0548303
Cd36	0.424807	0.0570825
Cd38	-0.608625	0.052459
Cd44	0.564859	0.0678617
Cd47	0.516798	0.0341615
Cd47	0.310537	0.0341615
Cd48	-0.824576	0.0539419
Cd59a	0.770403	NA
Cd5l	-0.454403	0.0396601
Cd63	0.591753	0.0125523
Cd68	-0.262004	0.0978593
Cd74	0.240499	0.075
Cd81	0.317477	0.021097
Cd82	-0.303493	0.0149813
Cd84	-0.402627	0.0484848
Cd93	-0.167019	0.0713178
Cd99l2	0.637358	0.0651163
Cd99	0.0561547	NA
Cd9	0.834063	0.0264317
Cdadc1	-0.167778	0.0400763
Cdan1	-0.52536	0.0830645
Cda	0.163898	0.0612245
Cdc123	-0.34189	0.0534125
Cdc16	-0.228808	0.0354267
Cdc20	-0.86686	0.058
Cdc23	-0.292034	0.0334448
Cdc26	-0.265553	0.0348837
Cdc27	-0.332551	0.0544794
Cdc34	-0.374904	0.0847458
Cdc37l1	0.0721644	0.0505952
Cdc37	0.0654345	0.0315789
Cdc40	-0.339782	0.0482759
Cdc42bpa	0.699292	0.0444316
Cdc42bpa	1.49975	0.0444316
Cdc42bpb	0.492804	0.0495916
Cdc42bpg	0.197375	NA
Cdc42ep1	0.109944	0.121951
Cdc42ep2	0.890798	NA
Cdc42ep3	-1.13818	0.0705882
Cdc42ep4	0.16505	0.0771429
Cdc42se2	-0.281671	0.0470588
Cdc42	0.19146	0.078125
Cdc42	1.01025	0.078125
Cdc45	-0.730795	0.0246914
Cdc5l	-0.206261	0.0547945
Cdc6	-1.58637	0.0644068
Cdc73	-0.08422	0.0639098
Cdc7	-0.458309	0.0442478
Cdca2	-0.66227	0.0824008
Cdca3	0.0050891	0.108614
Cdca5	-0.412265	0.10566
Cdca7l	-0.369603	0.047836
Cdca7	-1.12979	0.0548303
Cdca8	-0.477936	0.0482759
Cdh11	0.855623	0.06399
Cdh13	0.85881	0.0727273
Cdh15	1.09761	NA
Cdh23	0.10345	NA
Cdh2	0.424123	0.0815877
Cdh5	-0.287304	0.0522293
Cdipt	0.49835	0.0420561
Cdk10	-0.0115328	0.0692521
Cdk11b	-0.327768	0.0484076
Cdk12	-0.258969	0.102462
Cdk13	-0.0112424	NA
Cdk14	-0.112686	0.0553191
Cdk16	0.00160103	0.054326
Cdk17	0.260767	0.0591603
Cdk18	0.0365113	NA
Cdk1	-0.451255	0.0503356
Cdk2ap1	-0.326262	0.0608696
Cdk2	-0.465189	0.0635452
Cdk4	-0.287628	0.0756579
Cdk5rap1	-0.170852	0.0526316
Cdk5rap2	-0.480099	0.035107
Cdk5rap3	0.29978	0.0337302
Cdk5	0.421424	0.0648464
Cdk6	-0.103889	NA
Cdk7	-0.454102	0.0634006
Cdk8	-0.334592	0.0709677
Cdk8	-0.407658	0.0709677
Cdk9	-0.312691	0.0482574
Cdkal1	-0.176303	0.0604491
Cdkl5	0.0262177	0.0724175
Cdkn1b	0.304483	0.0909091
Cdkn1c	0.234882	0.139881
Cdkn2aipnl	-0.0595496	0.034188
Cdkn2aip	0.406414	0.037234
Cdkn2c	0.402741	NA
Cdkn2d	0.355639	0.0479042
Cdr2l	-0.0909483	0.027897
Cdr2	-0.654142	0.0394737
Cds2	0.833285	0.0449438
Cdt1	-0.296454	0.112903
Cdv3	-0.224336	0.0602837
Cdyl2	0.728058	NA
Cdyl	-0.368205	0.0477064
Ceacam1	-0.0520616	NA
Cebpb	0.485827	0.127946
Cebpg	0.803349	0.0662252
Cebpzos	-0.495131	NA
Cebpz	-0.514524	0.037037
Cecr2	-0.975561	NA
Cela1	-3.1632	NA
Cela2a	-2.30275	NA
Celf1	-0.0899319	0.0466926
Celf2	0.339163	NA
Celf3	0.0177437	0.0944206
Celf4	0.823944	0.0871287
Celf5	0.860158	0.0961969
Celf6	1.10194	0.0874317
Celsr2	-0.315234	0.0722603
Celsr3	0.210031	NA
Cemip2	-0.157194	0.0513006
Cend1	1.92635	0.133333
Cenpa	-1.04199	0.0740741
Cenpb	-0.229753	0.0466667
Cenpc	-0.322084	NA
Cenpe	-0.558092	0.012945
Cenpf	-0.141209	0.0173449
Cenph	-0.560744	0.0165289
Cenpi	-0.600992	0.0441767
Cenpj	-0.416377	0.0572491
Cenpk	-0.593242	0.0456026
Cenpl	1.98796	0.0346821
Cenpm	-0.689069	0.0497238
Cenpn	-0.0862889	0.0443787
Cenpo	-0.386724	0.0501672
Cenpp	-0.547983	0.0209059
Cenpq	-0.640622	0.0373134
Cenps	-0.973517	0.013986
Cenpt	-0.137476	0.104651
Cenpu	-0.709109	0.0632603
Cenpv	-0.0805258	0.0632411
Cep104	-0.106654	0.0614887
Cep112	0.11789	NA
Cep120	-0.153182	0.0616785
Cep128	-0.49634	NA
Cep131	-0.18114	0.0443396
Cep135	-0.157356	0.0166521
Cep152	0.189472	NA
Cep162	-0.506408	0.0384615
Cep164	-0.598791	0.0502249
Cep170b	0.675165	0.103492
Cep170	-0.292911	0.0538315
Cep170	0.0663311	0.0538315
Cep192	-0.563279	0.0664016
Cep20	-0.90874	NA
Cep250	-0.116853	0.0123153
Cep290	-0.606598	0.0133065
Cep350	-0.438415	0.0562016
Cep41	0.0879912	0.0668449
Cep43	0.532239	NA
Cep44	-0.45099	0.0335917
Cep55	-0.325472	0.021645
Cep57	-3.21634	0.0379242
Cep63	-1.00825	0.00742115
Cep68	-0.317592	0.0940054
Cep72	-0.528351	0.0401855
Cep76	-0.786729	0.0606061
Cep78	-0.821275	0.045512
Cep83	-1.05064	0.024531
Cep85	-0.341523	0.0564304
Cep89	-0.832741	0.0441919
Cep95	-0.535392	0.0531401
Cep97	-0.281315	0.0513419
Cept1	0.319766	0.0455635
Cerk	0.199776	0.0413534
Cers1	0.62163	NA
Cers2	0.496944	0.0393701
Cers4	1.01698	0.0482234
Cers5	-0.579639	0.0433735
Cers6	-0.214136	0.0467532
Cert1	-0.0271132	NA
Ces1b	-0.736177	NA
Ces1c	-0.467088	NA
Ces1d	-0.430833	0.0671378
Ces1f	0.244172	NA
Ces2a	-1.49402	NA
Ces2c	-0.724859	NA
Ces2e	-1.51169	NA
Ces2g	-0.470903	NA
Ces3a	-3.27739	NA
Ces5a	0.42073	NA
Cetn2	-0.0038459	0.017341
Cetn3	-0.9484	0.00595238
Cfap20	0.28774	0.0412371
Cfap251	0.441219	NA
Cfap298	-1.24793	0.0446735
Cfap300	0.444385	0.0485075
Cfap36	-0.168285	0.0406977
Cfap410	0.0806247	0.06
Cfap418	-0.161823	NA
Cfap58	-0.265079	NA
Cfap97	-0.260247	0.0535055
Cfdp1	0.0550127	0.0371622
Cfd	0.0195334	0.0538462
Cfhr2	0.584316	NA
Cfhr4	-0.346352	NA
Cfh	-0.551483	0.0782123
Cfi	-0.437836	NA
Cfl1	0.308942	0.0359281
Cfl2	0.421518	0.0299401
Cfp	-0.750938	0.105376
Cggbp1	0.183212	0.0535714
Cgnl1	-0.393447	NA
Cgn	-1.00389	NA
Cgref1	1.37772	0.0889571
Chac2	0.315768	0.0598802
Chaf1a	-0.650192	0.0734649
Chaf1b	-0.71311	0.08726
Champ1	0.223488	0.139477
Chchd1	0.207408	0.0588235
Chchd2l	0.238774	NA
Chchd3	0.296959	0.00877193
Chchd3	0.416137	0.00877193
Chchd4	-0.388793	0.0714286
Chchd5	0.883907	0.0720721
Chchd6	0.688009	0.0693431
Chd1l	-0.186295	0.0388457
Chd1	-0.559602	0.0397196
Chd2	0.0354252	0.0459519
Chd3	-0.289484	0.0734436
Chd4	-0.0473467	0.0678497
Chd5	0.298509	0.0609319
Chd6	0.0409167	0.060472
Chd7	-0.564296	0.0770003
Chd8	0.117584	0.0662021
Chd8	-0.1865	0.0662021
Chd9	0.416838	0.0595819
Chdh	0.82632	NA
Chek1	-0.651138	0.0524109
Chek2	-1.37165	0.047532
Cherp	-0.0793738	0.138947
Chfr	-0.363629	0.0677711
Chga	-0.606003	0.0625
Chgb	-0.699323	0.0501475
Chic2	-0.351029	0.0542169
Chid1	0.84379	0.0428212
Chil3	-1.28468	NA
Chka	-0.513573	0.0779817
Chkb	0.405989	0.0632911
Chl1	0.164163	NA
Chmp1a	0.112197	0.0101523
Chmp1b1	-0.178574	NA
Chmp1b2	-0.361216	NA
Chmp2a	-0.0412339	0.0134529
Chmp2b	0.357353	0.0140187
Chmp3	0.264813	0.0311111
Chmp4b	0.0442487	0.04
Chmp5	-0.201434	0.05
Chmp6	-0.0129227	0.0298507
Chmp7	-0.149527	0.0464602
Chm	-0.162963	0.0437406
Chn1	-0.0224935	0.0478261
Chn2	-0.484405	NA
Chodl	3.42749	0.0583942
Chordc1	-0.208019	0.0542169
Chp1	0.204756	0.0255102
Chpf2	-0.127403	0.0715215
Chpf	0.125105	0.08
Chpt1	1.14822	NA
Chrac1	-0.896785	0.0230769
Chrdl1	-1.76873	0.0778443
Chrna4	-0.21928	NA
Chrnb1	-0.170879	NA
Chst10	-0.813868	0.064
Chst12	0.102903	0.0642857
Chst14	0.172894	0.0981432
Chst2	-0.236722	NA
Chst7	1.2724	NA
Chsy1	-0.190209	0.051186
Chtf18	-0.731032	0.0773196
Chtf8	-0.69152	0.057377
Chtop	0.36433	0.044
Chuk	-0.22785	0.0455764
Churc1	0.416016	0.0265487
Ciao1	-0.089006	0.0441176
Ciao2a	-0.447488	0.0496894
Ciao2b	-0.276673	0.0609756
Ciao3	0.0100071	0.0503145
Ciapin1	0.156212	0.0580645
Cib1	-0.202607	0.0364583
Cibar1	-0.0698192	NA
Cic	0.189237	0.159697
Cidea	-0.864384	0.0504587
Cidec	-0.294724	0.05
Cilp	-1.52512	0.0647482
Cinp	-0.243801	0.0328638
Cip2a	-0.992904	0.0253304
Cir1	-0.921082	0.0399113
Cirbp	0.939211	0
Cisd1	0.955636	0.0275229
Cisd2	0.226122	0.0661765
Cisd3	0.659957	0.0942029
Cited1	-0.54718	0.102941
Cited2	-0.117005	0.0925926
Cit	-0.633019	0.0403696
Ciz1	-0.310375	0.112293
Ckap2l	-0.448291	0.0965147
Ckap2	-0.258165	0.0586466
Ckap4	0.542232	0.0295139
Ckap5	-0.277894	0.0477127
Ckb	0.919248	0.052356
Ckmt1	3.18227	0.0548926
Ckmt2	-1.34802	NA
Ckm	-0.933783	0.052356
Cks1b	-0.424426	0.0875
Cks2	-0.53796	0.075
Clasp1	0.299343	0.045718
Clasp1	-0.0110384	0.045718
Clasp2	0.240752	0.052795
Clasp2	-0.367896	0.052795
Clasrp	-0.331847	0.0597907
Clca3a1	0.394105	NA
Clcc1	0.306741	0.0666667
Clcn3	0.229823	0.0479798
Clcn4	0.462778	0.0481283
Clcn5	-0.55875	NA
Clcn6	0.640509	0.043628
Clcn7	0.218125	0.0472637
Cldn11	0.533814	0.0384615
Cldn5	-0.299045	0.0456621
Cldnd1	0.694901	0.0354331
Clec10a	-0.819108	NA
Clec11a	-1.50345	0.0577508
Clec16a	0.342876	0.0568949
Clec16a	-0.748512	0.0568949
Clec1a	-0.0584618	NA
Clec2d	-0.397758	0.0528846
Clec3b	0.110481	0.0295567
Clec6a	-0.785083	NA
Clec7a	-0.67644	NA
Clic1	0.402124	0.0578512
Clic4	-0.166418	0.0669291
Clic5	-0.200646	NA
Clint1	0.0134877	0.0641026
Clint1	-0.96357	0.0641026
Clip1	-0.658952	0.0258621
Clip1	0.0882931	0.0258621
Clip2	0.696421	0.0365252
Clip2	-0.198345	0.0365252
Clip3	0.202519	0.0875912
Clk1	-0.204623	0.0371901
Clk2	-0.406305	0.03
Clk3	-0.410318	0.0719875
Clk4	-0.456225	0.0311203
Clmn	0.367378	0.0750237
Clmp	-0.283895	0.0534759
Cln5	0.569885	0.0701754
Cln6	0.450661	0.0614887
Cln8	0.207817	0.0242215
Clns1a	-0.30001	0.0619835
Clp1	-0.479237	0.0492958
Clpb	-0.311835	0.0471281
Clpp	0.248141	0.0769231
Clptm1l	0.0706852	0.0425926
Clptm1	0.202099	0.0631579
Clpx	0.0479567	0.0456693
Clspn	-0.871426	0.050152
Clstn1	-0.040394	0.0530612
Clstn3	0.877627	0.0564263
Clta	2.05699	0.0722892
Clta	0.139707	0.0722892
Cltb	0.575343	0.0471698
Cltb	0.393544	0.0471698
Cltc	0.311289	0.0423628
Cluap1	-0.250488	0.0289855
Cluh	0.109821	0.05613
Clu	-0.0184465	0.0423163
Clvs1	1.3796	0.0591549
Clybl	1.23892	0.0442478
Cma1	0.819161	NA
Cmas	0.566225	0.0369515
Cmbl	0.377346	NA
Cmc1	0.110651	0.046729
Cmc2	0.423547	0.05
Cmip	0.570631	0.0607235
Cmklr1	0.076423	0.0430108
Cmpk1	0.683755	0.0482456
Cmpk2	0.728861	0.0714286
Cmss1	-0.333218	0.0505415
Cmtm3	-0.0378851	0.0540541
Cmtm4	-0.334367	0.0334928
Cmtm7	-0.123448	0.0297619
Cmtr1	0.702503	0.0453461
Cmtr2	-0.257803	0.0481771
Cmya5	-0.106898	NA
Cnbp	0.595151	0.0223464
Cndp2	0.123897	0.0483193
Cnep1r1	0.89417	0.047619
Cnih1	0.54104	0.0482759
Cnih4	0.204352	0.0285714
Cnksr2	0.657199	0.0600194
Cnksr3	-0.7266	0.0791367
Cnn1	-0.134835	NA
Cnn2	0.113884	0.0457516
Cnn3	-0.0518965	0.0422961
Cnnm1	1.14437	0.0714286
Cnnm2	0.241629	0.0502283
Cnnm3	0.162009	0.0616246
Cnnm4	0.280963	0.0440415
Cnot10	-0.0565624	0.0389262
Cnot11	-0.107079	0.0928854
Cnot1	-0.0991582	0.0590717
Cnot1	0.138759	0.0590717
Cnot1	-0.282061	0.0590717
Cnot2	-0.0857489	0.0794824
Cnot3	-0.0751743	0.0970745
Cnot4	-0.178426	0.11042
Cnot6l	0.143834	0.0635209
Cnot6	-0.538874	0.0524412
Cnot6	-0.937592	0.0524412
Cnot7	-0.130729	0.027972
Cnot8	-0.339357	0.0204778
Cnot9	-0.232665	0.0666667
Cnpy2	0.0042229	0.0218579
Cnpy3	-0.0935396	0.0469314
Cnpy4	-0.190382	0.0365854
Cnp	0.102445	0.0475059
Cnr1	1.23744	0.035865
Cnrip1	0.767631	0.0666667
Cnst	0.0343693	0.0828652
Cntfr	-0.84044	0.0884718
Cntn1	1.56813	0.0646425
Cntnap1	0.118834	NA
Cntnap2	-0.932639	0.0427607
Cntrl	-0.583596	0.029563
Cntrob	-0.369158	0.0720721
Coa3	-0.308609	0.0642202
Coa6	0.491205	0.025
Coa7	-0.266384	0.0258621
Coa8	-0.603926	NA
Coasy	0.366509	0.0673759
Cobll1	0.526604	NA
Cog1	0.242831	0.0458716
Cog2	0.377656	0.0437158
Cog3	0.315882	0.0458384
Cog3	0.380546	0.0458384
Cog4	0.277396	0.024173
Cog5	0.142261	0.0409639
Cog6	0.330458	0.0379939
Cog7	0.00899183	0.0428016
Cog8	0.291935	0.0717629
Coil	-0.0319659	0.0609756
Col10a1	3.72673	NA
Col12a1	2.02911	0.0854534
Col14a1	0.578392	0.0841226
Col14a1	0.531344	0.0841226
Col15a1	0.445911	0.134503
Col18a1	0.230372	0.162304
Col1a1	1.27939	0.189821
Col1a2	1.10409	0.162418
Col28a1	0.843629	NA
Col3a1	0.513629	0.194539
Col4a1	0.900225	0.192814
Col4a2	0.811744	0.161007
Col5a1	0.585363	0.178902
Col5a2	0.805852	0.176235
Col5a3	0.270699	0.158621
Col6a1	0.923614	0.079922
Col6a2	0.807663	0.0869565
Col6a3	0.635394	0.0784167
Col6a3	0.854772	0.0784167
Col6a5	0.0381629	NA
Col6a6	0.00569568	NA
Col8a1	1.47585	0.226846
Colec12	0.0325166	0.0672948
Colgalt1	-0.0714016	0.0679612
Colgalt2	0.233122	NA
Commd10	-0.278088	0.0344828
Commd1b	-0.231865	NA
Commd2	-0.156038	0.03
Commd3	-0.218606	0.0306122
Commd4	-0.22243	0.035
Commd5	-0.152152	0.0488889
Commd6	-0.268658	0.0340909
Commd7	-0.208022	0.0298507
Commd8	-0.198459	0.0380435
Commd9	-0.118388	0.0301508
Comp	-0.447032	NA
Comtd1	1.16191	0.0722433
Comt	0.570705	0.0488722
Cop1	0.0141638	0.0354223
Copa	0.263612	0.044898
Copb1	0.271396	0.0408805
Copb2	0.209919	0.0364238
Cope	0.183878	0.0420712
Copg1	0.323918	0.0422857
Copg2	0.0601535	0.0458716
Coprs	-0.257177	0.0977011
Cops2	0.000557256	0.027027
Cops3	-0.0612279	0.0330189
Cops4	-0.034016	0.022113
Cops5	-0.0889368	0.0298507
Cops6	-0.0151693	0.0338462
Cops7a	-0.0184711	0.0289855
Cops7b	-0.232067	0.0301887
Cops8	-0.133312	0.0809524
Cops9	0.493842	0.0517241
Copz1	0.330579	0.0224719
Copz2	0.21186	0.0436893
Coq10a	0.447971	0.0884615
Coq10b	-0.09487	0.0569948
Coq3	0.668315	0.0512129
Coq4	0.267481	0.0786517
Coq5	0.572021	0.0304878
Coq6	0.517283	0.033543
Coq7	0.144538	0.0275229
Coq8a	0.556086	0.0464396
Coq8b	0.464441	0.0524345
Coq9	0.720424	0.0509554
Coro1a	0.187842	0.0692641
Coro1b	0.00274007	0.0597938
Coro1c	-0.225209	0.0547368
Coro2a	0.389521	0.0647619
Coro2b	-0.181265	0.0561331
Coro7	0.218366	0.0823402
Cotl1	-0.333564	0.00699301
Cox10	-0.459701	0.0698198
Cox11	-0.998043	0.0797101
Cox15	0.14906	0.0531401
Cox17	0.532726	0.109375
Cox18	-0.316522	0.0662651
Cox19	-0.427627	0.0752688
Cox20	-0.0643569	0.0423729
Cox4i1	0.486083	0.0352941
Cox4i1	0.643429	0.0352941
Cox4i2	-0.5057	0.0404624
Cox5a	0.649424	0.0680272
Cox5b	0.804913	0.0692308
Cox6a1	0.643437	0.106195
Cox6a2	-0.925219	NA
Cox6b1	1.03299	0.045977
Cox6c	0.514129	0.038961
Cox7a1	0.0491311	0.0246914
Cox7a2l	0.470233	0.0714286
Cox7a2	0.995649	0.0357143
Cox7b	0.108037	0.0493827
Cox7c	-0.0411494	0.046875
Cpa3	1.58974	NA
Cpb2	-0.8042	NA
Cpd	0.13591	0.0638607
Cpeb1	-0.893585	0.0800712
Cpeb2	0.646454	0.158107
Cpeb3	0.95608	NA
Cpeb4	1.43672	0.090411
Cpe	0.310649	0.0566038
Cplane2	0.31242	0.0656371
Cplx1	0.557217	0.0518519
Cplx2	0.369091	0.0444444
Cplx3	-0.238749	NA
Cpn1	-0.594348	NA
Cpn2	-0.718569	NA
Cpne1	0.155227	0.0614525
Cpne2	1.64044	NA
Cpne3	0.265958	0.0524345
Cpne6	1.78959	NA
Cpne7	1.9149	NA
Cpne8	0.343083	NA
Cpox	0.465269	0.0608108
Cpped1	0.362971	0.028754
Cpq	0.488351	0.0360934
Cps1	-2.19133	NA
Cpsf1	-0.289685	0.0589459
Cpsf2	-0.191551	0.0434227
Cpsf3	-0.321751	0.0408759
Cpsf4	-0.184187	0.0857143
Cpsf6	0.0707502	0.184783
Cpsf7	0.47259	0.125
Cpt1a	-0.0832222	0.0439276
Cpt1b	0.138578	NA
Cpt1c	0.557819	0.0500626
Cpt2	0.631627	0.0561457
Cptp	0.0310315	0.0276498
Cpxm2	2.74277	NA
Cp	-0.592553	0.0451977
Cp	-0.997279	0.0451977
Cr1l	0.172423	0.0657596
Crabp1	0.585665	NA
Cracd	-0.151328	NA
Cradd	-0.0808842	0.05
Cramp1	-0.326232	NA
Crat	0.746241	0.0574163
Crbn	0.44564	0.0560538
Crcp	-0.346106	0.0402685
[truncated: 8,705 more rows]

## Sheet: f
Protein	log2(ProArg-free DFMO/CD)	Has PolyProline Tract
0610009B22Rik	-0.0133418	No PP Tract
0610010K14Rik	-0.332531	PP Tract
0610012G03Rik	-0.622693	No PP Tract
1500009L16Rik	-0.0545865	No PP Tract
1700017B05Rik	-0.0183118	PP Tract
1700037H04Rik	0.169188	No PP Tract
2210010C04Rik	-1.04202	No PP Tract
2210016F16Rik	-0.177513	No PP Tract
2210016L21Rik	0.216219	No PP Tract
2210418O10Rik	-1.56106	No PP Tract
2310022A10Rik	-0.497663	No PP Tract
2310061I04Rik	0.157363	PP Tract
2410002F23Rik	0.358601	PP Tract
2700097O09Rik	-0.310201	No PP Tract
2900026A02Rik	-0.475755	PP Tract
4930430F08Rik	-0.14229	No PP Tract
4931428L18Rik	-0.00928968	No PP Tract
4932429P05Rik	-1.8936	No PP Tract
4933403O08Rik	-0.684469	No PP Tract
4933427D14Rik	-0.227476	No PP Tract
4933434E20Rik	0.109767	No PP Tract
5031439G07Rik	9.7306e-05	No PP Tract
5730455P16Rik	-0.0644884	PP Tract
6430548M08Rik	1.74088	No PP Tract
8030462N17Rik	-0.0381287	No PP Tract
9530053A07Rik	-0.720811	PP Tract
9530068E07Rik	-0.23045	PP Tract
9930021J03Rik	1.26211	PP Tract
A2m	-0.413009	PP Tract
A630089N07Rik	0.356884	No PP Tract
AI182371	-0.722113	No PP Tract
AK157302	0.395171	No PP Tract
AW551984	1.29346	No PP Tract
Aaas	-0.418485	PP Tract
Aacs	0.177043	No PP Tract
Aadacl4fm4	1.44635	No PP Tract
Aadac	-1.31907	No PP Tract
Aagab	0.259723	No PP Tract
Aak1	0.29532	No PP Tract
Aak1	-0.305865	No PP Tract
Aak1	0.470981	No PP Tract
Aamdc	0.701302	No PP Tract
Aamp	-0.147233	No PP Tract
Aar2	-0.540622	No PP Tract
Aars1	-0.0248933	No PP Tract
Aars2	-0.100054	No PP Tract
Aarsd1	-0.249492	No PP Tract
Aasdhppt	-0.132796	No PP Tract
Aass	0.0547191	No PP Tract
Aatf	-0.615768	No PP Tract
Aatk	0.205993	No PP Tract
Abat	1.60013	No PP Tract
Abca1	-0.144818	PP Tract
Abca2	0.301734	PP Tract
Abca3	0.779559	PP Tract
Abca5	-0.122513	No PP Tract
Abca7	1.14579	PP Tract
Abca8b	1.0858	No PP Tract
Abca9	-0.539979	No PP Tract
Abcb10	0.815304	No PP Tract
Abcb11	1.32631	No PP Tract
Abcb1a	0.12606	No PP Tract
Abcb1b	0.171322	No PP Tract
Abcb4	-0.611952	No PP Tract
Abcb6	0.221363	No PP Tract
Abcb7	0.0342343	No PP Tract
Abcb8	0.684536	No PP Tract
Abcc10	0.113977	No PP Tract
Abcc1	0.534133	No PP Tract
Abcc3	-0.650152	No PP Tract
Abcc4	0.227396	PP Tract
Abcc5	0.25851	No PP Tract
Abcc9	-0.146405	No PP Tract
Abcd1	0.499454	PP Tract
Abcd2	-0.122151	PP Tract
Abcd3	0.413556	No PP Tract
Abcd4	0.487345	No PP Tract
Abce1	-0.0299665	No PP Tract
Abcf1	-0.459331	PP Tract
Abcf2	-0.460392	PP Tract
Abcf3	-0.268209	No PP Tract
Abcg1	-0.626094	No PP Tract
Abcg2	-0.147401	No PP Tract
Abcg3	-1.10569	No PP Tract
Abhd10	0.63052	No PP Tract
Abhd11	0.200612	No PP Tract
Abhd12	0.442899	No PP Tract
Abhd13	-0.098967	No PP Tract
Abhd14a	0.0294694	No PP Tract
Abhd14b	0.0250167	No PP Tract
Abhd15	0.39407	No PP Tract
Abhd16a	0.977725	No PP Tract
Abhd17a	-0.707365	No PP Tract
Abhd17b	0.166521	No PP Tract
Abhd17c	-0.52369	No PP Tract
Abhd1	0.412828	No PP Tract
Abhd2	0.201066	No PP Tract
Abhd4	0.472497	No PP Tract
Abhd5	0.539813	No PP Tract
Abhd6	0.620674	No PP Tract
Abi1	0.038195	PP Tract
Abi2	0.155734	PP Tract
Abi3bp	0.328891	PP Tract
Abi3	-0.344932	PP Tract
Abitram	-0.189826	PP Tract
Abl1	-0.167239	PP Tract
Abl2	0.203134	No PP Tract
Ablim1	0.501234	No PP Tract
Ablim2	0.968223	No PP Tract
Abracl	-0.563494	No PP Tract
Abraxas2	-0.158589	PP Tract
Abr	0.16416	No PP Tract
Abt1	-0.536299	No PP Tract
Abtb1	1.22249	PP Tract
Acaa1a	0.182111	No PP Tract
Acaa2	0.385334	No PP Tract
Acaca	-0.187908	No PP Tract
Acacb	-0.37814	No PP Tract
Acad10	0.120309	No PP Tract
Acad11	0.621139	No PP Tract
Acad12	0.567302	No PP Tract
Acad8	0.488322	No PP Tract
Acad9	0.652257	No PP Tract
Acadl	0.641589	No PP Tract
Acadm	0.708089	No PP Tract
Acadsb	1.05616	No PP Tract
Acads	0.941335	No PP Tract
Acadvl	0.916623	No PP Tract
Acap2	0.153582	No PP Tract
Acap3	0.0183652	No PP Tract
Acat1	0.809545	No PP Tract
Acat2	0.107622	No PP Tract
Acbd3	0.344634	No PP Tract
Acbd5	0.641949	No PP Tract
Acbd5	0.65327	No PP Tract
Acbd6	-0.114231	No PP Tract
Accs	0.325908	No PP Tract
Acd	-0.506536	No PP Tract
Acer3	0.369586	No PP Tract
Ace	0.193697	No PP Tract
Ache	2.01398	No PP Tract
Acin1	-0.0580877	PP Tract
Acly	-0.18408	PP Tract
Aco1	0.281868	No PP Tract
Aco2	0.350359	No PP Tract
Aco2	1.01419	No PP Tract
Aco2	0.650837	No PP Tract
Acot11	-0.180933	No PP Tract
Acot13	0.995967	No PP Tract
Acot1	0.342703	No PP Tract
Acot2	0.475967	PP Tract
Acot7	0.453801	No PP Tract
Acot8	-0.0316704	PP Tract
Acot9	1.28945	No PP Tract
Acox1	0.765037	No PP Tract
Acox1	1.1603	No PP Tract
Acox2	-0.415685	No PP Tract
Acox3	0.536425	No PP Tract
Acp1	-0.12334	No PP Tract
Acp1	-0.194836	No PP Tract
Acp2	0.310678	No PP Tract
Acp5	-0.512573	No PP Tract
Acp6	0.140374	No PP Tract
Acsbg1	0.624349	PP Tract
Acsf2	0.276937	No PP Tract
Acsf3	0.798148	No PP Tract
Acsl1	0.877442	No PP Tract
Acsl3	-0.095984	No PP Tract
Acsl4	0.919811	No PP Tract
Acsl5	0.261436	No PP Tract
Acsl6	0.511784	No PP Tract
Acsm1	-1.60115	No PP Tract
Acsm3	0.203325	No PP Tract
Acsm5	0.00674729	PP Tract
Acss1	-0.141941	No PP Tract
Acss2	0.394528	PP Tract
Acss3	-1.42095	No PP Tract
Acta1	-1.27942	No PP Tract
Acta2	-0.0742997	No PP Tract
Actbl2	-0.126943	No PP Tract
Actb	0.0923045	No PP Tract
Actg1	0.10921	No PP Tract
Actg2	-0.254415	No PP Tract
Actl11	-0.254681	No PP Tract
Actl6a	-0.0965669	No PP Tract
Actl6b	0.998231	No PP Tract
Actn1	0.110412	No PP Tract
Actn1	0.170143	No PP Tract
Actn2	-1.17555	No PP Tract
Actn3	-0.932148	No PP Tract
Actn4	1.19103	No PP Tract
Actn4	0.89562	No PP Tract
Actn4	0.0644651	No PP Tract
Actr10	0.593331	PP Tract
Actr10	-0.932667	PP Tract
Actr10	0.282234	PP Tract
Actr1a	0.0405066	No PP Tract
Actr1b	0.401956	No PP Tract
Actr2	0.237314	No PP Tract
Actr3b	0.668531	No PP Tract
Actr3	0.258239	No PP Tract
Actr5	-0.227582	No PP Tract
Actr6	-0.375992	No PP Tract
Actr8	-0.255267	No PP Tract
Acvr1	0.187446	No PP Tract
Acy1	-0.853877	No PP Tract
Acy3	0.0115535	No PP Tract
Acyp1	0.522713	No PP Tract
Acyp2	0.51002	No PP Tract
Adal	0.618327	No PP Tract
Adam10	-0.0809487	PP Tract
Adam11	-1.09583	PP Tract
Adam15	0.389566	PP Tract
Adam17	-0.0625294	PP Tract
Adam19	0.829949	PP Tract
Adam22	0.309714	No PP Tract
Adam23	-1.49809	No PP Tract
Adam9	0.49501	PP Tract
Adamts1	1.07493	No PP Tract
Adamts2	0.20571	PP Tract
Adap1	0.953622	No PP Tract
Adap2	-0.418987	No PP Tract
Adarb1	0.460166	PP Tract
Adarb2	-0.297671	No PP Tract
Adar	0.513607	PP Tract
Adat1	-0.237572	No PP Tract
Adat2	0.545857	No PP Tract
Adat3	-0.568078	No PP Tract
Ada	-0.366587	No PP Tract
Adck1	0.340176	No PP Tract
Adck2	0.817864	No PP Tract
Adck5	-0.0798696	No PP Tract
Adcy1	0.646855	No PP Tract
Adcy2	-0.0641927	No PP Tract
Adcy3	0.604169	No PP Tract
Adcy5	0.894071	No PP Tract
Adcy6	0.0625441	No PP Tract
Adcy7	-0.374394	PP Tract
Adcy8	-0.257577	No PP Tract
Adcy9	-0.152478	PP Tract
Adcyap1r1	0.0269892	No PP Tract
Adcyap1r1	-0.363444	No PP Tract
Adcyap1	0.969067	No PP Tract
Add1	1.14383	PP Tract
Add1	0.97212	PP Tract
Add1	0.576972	PP Tract
Add2	0.394083	PP Tract
Add3	-0.304016	PP Tract
Add3	0.677823	PP Tract
Adgra2	0.411172	PP Tract
Adgra3	-0.225504	PP Tract
Adgrb2	-0.257123	PP Tract
Adgrb3	0.513198	No PP Tract
Adgre1	-0.547679	No PP Tract
Adgre5	-0.156443	No PP Tract
Adgre5	-0.131618	No PP Tract
Adgrf5	-0.488222	No PP Tract
Adgrg1	-1.23218	No PP Tract
Adgrl1	0.919372	PP Tract
Adgrl2	-0.224256	PP Tract
Adgrl3	0.035913	No PP Tract
Adh1	-1.90955	No PP Tract
Adh5	0.00848265	No PP Tract
Adh7	2.82062	No PP Tract
Adhfe1	0.098235	No PP Tract
Adi1	-0.141813	No PP Tract
Adipoq	0.85087	PP Tract
Adipor1	0.473504	No PP Tract
Adk	0.227835	No PP Tract
Adnp2	0.0650616	PP Tract
Adnp	-0.1906	PP Tract
Ado	0.00747499	PP Tract
Adpgk	-0.00129059	No PP Tract
Adprhl1	-0.528374	No PP Tract
Adprh	0.194407	No PP Tract
Adprm	-0.20595	No PP Tract
Adprs	-0.0525074	No PP Tract
Adrbk2	1.22776	No PP Tract
Adrm1b	-0.0888152	No PP Tract
Adsl	-0.219464	No PP Tract
Adss1	0.164787	No PP Tract
Adss2	0.063725	No PP Tract
Aebp1	0.573129	PP Tract
Aebp2	-0.732826	No PP Tract
Aen	-0.158192	No PP Tract
Afap1l2	0.415278	PP Tract
Afap1l2	0.837704	PP Tract
Afap1	0.189578	PP Tract
Afap1	0.0377262	PP Tract
Afdn	-0.449958	PP Tract
Afdn	-0.478158	PP Tract
Afdn	-0.779864	PP Tract
Afdn	-0.010216	PP Tract
Aff4	-0.323309	PP Tract
Afg1l	0.64081	PP Tract
Afg3l1	-0.136624	No PP Tract
Afg3l2	0.536167	No PP Tract
Afmid	-0.907344	No PP Tract
Afm	-0.595304	No PP Tract
Aftph	-0.0935951	PP Tract
Agap1	0.301391	PP Tract
Agap1	0.214878	PP Tract
Agap1	0.413209	PP Tract
Agap3	-0.0514172	PP Tract
Aga	1.00701	No PP Tract
Agfg1	0.136831	No PP Tract
Agfg2	-0.379338	No PP Tract
Aggf1	-0.0790711	PP Tract
Agk	0.364491	No PP Tract
Agl	0.447705	No PP Tract
Agmo	0.0252678	No PP Tract
Ago1	0.00808245	No PP Tract
Ago2	0.322153	PP Tract
Ago3	-0.0234875	No PP Tract
Agpat1	0.365649	No PP Tract
Agpat2	0.127484	No PP Tract
Agpat3	0.299167	No PP Tract
Agpat4	0.405468	No PP Tract
Agpat5	0.221868	No PP Tract
Agps	-0.154234	No PP Tract
Agrn	-0.0468554	PP Tract
Agtpbp1	1.03026	PP Tract
Agtr2	-0.693208	No PP Tract
Agtrap	-1.65694	No PP Tract
Agt	-0.527485	PP Tract
Agxt2	0.147574	No PP Tract
Ahctf1	-0.485435	PP Tract
Ahcyl1	0.510375	No PP Tract
Ahcyl2	0.522549	No PP Tract
Ahcy	-0.442053	No PP Tract
Ahdc1	-0.0475507	PP Tract
Ahi1	0.87872	PP Tract
Ahnak2	1.2692	No PP Tract
Ahnak	0.981863	No PP Tract
Ahsa1	-0.108474	No PP Tract
Ahsa2	-0.559875	No PP Tract
Ahsg	-0.160108	No PP Tract
Ahsp	-1.52361	No PP Tract
Aida	0.635532	No PP Tract
Aif1l	0.322971	PP Tract
Aif1	-0.0861823	No PP Tract
Aifm1	0.132732	No PP Tract
Aifm2	0.664957	No PP Tract
Aig1	0.259555	No PP Tract
Aimp1	0.113692	No PP Tract
Aimp2	0.0943554	No PP Tract
Aimp2	-0.709285	No PP Tract
Aip	0.115639	No PP Tract
Ak1	0.0328105	No PP Tract
Ak2	-0.177227	No PP Tract
Ak2	-0.230496	No PP Tract
Ak3	0.470291	No PP Tract
Ak4	0.131389	No PP Tract
Ak5	-1.42707	No PP Tract
Ak6	-0.428811	No PP Tract
Akap10	0.018642	No PP Tract
Akap11	0.880722	No PP Tract
Akap12	0.302762	No PP Tract
Akap13	0.127766	PP Tract
Akap1	-0.0735562	PP Tract
Akap5	0.592512	No PP Tract
Akap6	-0.169317	PP Tract
Akap7	1.73366	No PP Tract
Akap8l	0.0876946	PP Tract
Akap8	0.165686	PP Tract
Akap9	-0.190494	PP Tract
Akap9	-0.453326	PP Tract
Akirin2	-0.352238	No PP Tract
Aknad1	0.225213	No PP Tract
Akr1a1	0.757165	No PP Tract
Akr1b10	0.45549	No PP Tract
Akr1b1	-0.0988276	No PP Tract
Akr1b7	-0.270304	No PP Tract
Akr1b8	1.07548	No PP Tract
Akr1c13	-0.651399	No PP Tract
Akr1c14	-1.93374	No PP Tract
Akr1c20	-2.44449	No PP Tract
Akr1c6	-0.47492	No PP Tract
Akr1d1	-0.771253	No PP Tract
Akr1e2	0.24467	No PP Tract
Akr7a2	0.396125	No PP Tract
Akt1s1	-0.122669	PP Tract
Akt1	0.303506	No PP Tract
Akt2	0.289168	No PP Tract
Akt3	-0.0853279	No PP Tract
Aktip	0.285665	No PP Tract
Alad	-0.514136	No PP Tract
Alas1	0.18228	No PP Tract
Alas2	-1.18963	No PP Tract
Alb	-0.128684	No PP Tract
Alcam	-0.208152	PP Tract
Aldh16a1	-0.641763	No PP Tract
Aldh18a1	0.189299	No PP Tract
Aldh1a1	-0.273253	No PP Tract
Aldh1a2	-0.316202	No PP Tract
Aldh1a3	0.308578	No PP Tract
Aldh1a7	-0.48264	No PP Tract
Aldh1b1	-0.156713	No PP Tract
Aldh1l1	-1.36912	No PP Tract
Aldh1l2	0.815191	No PP Tract
Aldh2	0.420436	No PP Tract
Aldh3a2	0.864394	No PP Tract
Aldh3b1	0.539197	No PP Tract
Aldh3b2	1.43554	No PP Tract
Aldh4a1	0.458147	No PP Tract
Aldh5a1	0.441062	PP Tract
Aldh6a1	0.711658	No PP Tract
Aldh7a1	-0.425423	No PP Tract
Aldh9a1	0.257053	No PP Tract
Aldoart1	1.02234	No PP Tract
Aldoa	0.280959	No PP Tract
Aldoa	0.255707	No PP Tract
Aldob	-2.76546	No PP Tract
Aldoc	1.41593	No PP Tract
Alg10b	1.05147	No PP Tract
Alg11	0.228026	No PP Tract
Alg12	-0.680927	No PP Tract
Alg13	-0.233239	No PP Tract
Alg14	0.326539	No PP Tract
Alg1	0.567391	No PP Tract
Alg2	0.519067	No PP Tract
Alg3	0.0707706	No PP Tract
Alg5	0.469095	No PP Tract
Alg6	0.134041	No PP Tract
Alg8	-0.218938	No PP Tract
Alg9	0.0762808	No PP Tract
Alkbh1	-0.16606	No PP Tract
Alkbh2	-0.304916	No PP Tract
Alkbh3	0.394139	PP Tract
Alkbh5	0.142822	No PP Tract
Alkbh6	0.279149	No PP Tract
Alkbh7	-0.777662	PP Tract
Alkbh8	-0.271371	No PP Tract
Alk	0.839696	PP Tract
Alms1	-0.694071	PP Tract
Alox12	-0.241555	PP Tract
Alox15	-0.940673	PP Tract
Alox5ap	-0.434127	No PP Tract
Alpl	1.23457	No PP Tract
Als2	-0.00108302	No PP Tract
Alyref2	0.974747	No PP Tract
Alyref	0.085573	No PP Tract
Amacr	0.301178	No PP Tract
Ambp	-0.484913	No PP Tract
Ambra1	-0.338666	PP Tract
Amd1	1.32937	No PP Tract
Amdhd2	0.103444	No PP Tract
Amer2	-0.542035	No PP Tract
Amfr	0.295146	No PP Tract
Ammecr1l	-0.281487	No PP Tract
Ammecr1	-0.49525	No PP Tract
Amn1	0.164481	No PP Tract
Ampd1	-0.774703	PP Tract
Ampd2	0.254461	No PP Tract
Ampd3	-0.576122	PP Tract
Amph	0.716084	No PP Tract
Amt	-1.10109	No PP Tract
Amy1	-1.16218	No PP Tract
Amy2	-3.51919	No PP Tract
Amz2	-0.0649719	No PP Tract
Anapc10	-0.104394	No PP Tract
Anapc15-ps	0.138877	No PP Tract
Anapc16	-0.336794	No PP Tract
Anapc1	-0.257866	No PP Tract
Anapc2	-0.291693	No PP Tract
Anapc4	-0.249686	No PP Tract
Anapc5	-0.251148	No PP Tract
Anapc7	-0.199071	No PP Tract
Angel2	-0.00826382	No PP Tract
Angpt2	-0.464602	No PP Tract
Angptl2	0.446831	PP Tract
Angptl4	-0.621221	No PP Tract
Angptl6	0.732844	No PP Tract
Ank1	-0.885959	No PP Tract
Ank1	0.795703	No PP Tract
Ank2	2.08493	No PP Tract
Ank2	1.12072	No PP Tract
Ank3	1.29634	PP Tract
Ank3	0.747986	PP Tract
Ank3	1.02241	PP Tract
Ankfn1	0.331168	No PP Tract
Ankfy1	0.18006	No PP Tract
Ankhd1	-0.387814	PP Tract
Ankh	-0.0422337	No PP Tract
Ankib1	0.196417	PP Tract
Ankle2	-0.326025	PP Tract
Ankmy2	0.314643	No PP Tract
Ankrd10	-0.868896	No PP Tract
Ankrd11	-0.198709	PP Tract
Ankrd13a	0.0984137	No PP Tract
Ankrd13b	-0.38443	PP Tract
Ankrd13c	0.206723	PP Tract
Ankrd16	-0.193481	No PP Tract
Ankrd17	-0.274846	PP Tract
Ankrd24	0.853359	No PP Tract
Ankrd27	-0.144951	No PP Tract
Ankrd28	-0.0861555	No PP Tract
Ankrd2	-1.04509	PP Tract
Ankrd34a	0.0068105	PP Tract
Ankrd34b	0.893412	No PP Tract
Ankrd40	-0.123549	PP Tract
Ankrd44	0.0520758	No PP Tract
Ankrd46	0.212998	No PP Tract
Ankrd49	-0.31101	No PP Tract
Ankrd50	0.21832	PP Tract
Ankrd52	0.0523975	No PP Tract
Ankrd54	-0.754246	No PP Tract
Anks1a	-0.628021	No PP Tract
Ankzf1	-0.26077	No PP Tract
Anln	-0.242746	No PP Tract
Ano10	0.542966	No PP Tract
Ano1	-0.679422	No PP Tract
Ano6	0.356934	No PP Tract
Ano8	-0.157954	PP Tract
Anp32a	0.0167667	No PP Tract
Anp32b	0.107711	No PP Tract
Anp32e	-0.444058	No PP Tract
Anp32e	0.179655	No PP Tract
Anpep	-0.0742076	No PP Tract
Antkmt	0.0450472	No PP Tract
Antxr1	-0.599571	PP Tract
Antxr2	0.507381	PP Tract
Anxa11	0.611712	PP Tract
Anxa1	0.0840854	No PP Tract
Anxa2	0.648	No PP Tract
Anxa3	0.156237	No PP Tract
Anxa4	0.400706	No PP Tract
Anxa5	1.05193	No PP Tract
Anxa6	-0.918803	No PP Tract
Anxa6	0.335415	No PP Tract
Anxa7	0.359377	No PP Tract
Anxa8	-0.0982549	No PP Tract
Aoc1l3	-0.980001	No PP Tract
Aoc3	0.408638	PP Tract
Aox1	0.135842	No PP Tract
Aox3	-0.0748605	No PP Tract
Ap1ar	-0.0474231	No PP Tract
Ap1b1	0.210144	No PP Tract
Ap1g1	0.041151	PP Tract
Ap1g2	-0.447246	PP Tract
Ap1m1	0.095325	No PP Tract
Ap1s1	-0.0808019	No PP Tract
Ap1s2	-0.273347	No PP Tract
Ap1s2	0.447792	No PP Tract
Ap2a1	0.554231	PP Tract
Ap2a2	0.379912	PP Tract
Ap2b1	0.344273	No PP Tract
Ap2m1	0.468258	No PP Tract
Ap2m1	0.345859	No PP Tract
Ap2s1	0.355051	No PP Tract
Ap3b1	-0.217139	No PP Tract
Ap3b2	0.163114	No PP Tract
Ap3d1	0.276732	PP Tract
Ap3m1	0.25109	No PP Tract
Ap3m2	0.407002	No PP Tract
Ap3s1	0.465676	No PP Tract
Ap3s2	-0.317606	No PP Tract
Ap4b1	0.0484301	No PP Tract
Ap4e1	0.0780053	No PP Tract
Ap4m1	0.00970732	No PP Tract
Ap4s1	0.219721	No PP Tract
Ap5b1	0.256441	No PP Tract
Ap5s1	-0.23243	No PP Tract
Ap5z1	-0.267597	No PP Tract
Apaf1	-0.531091	No PP Tract
Apba1	1.63756	PP Tract
Apba2	-0.327232	No PP Tract
Apba3	0.954761	No PP Tract
Apbb1ip	-0.309868	PP Tract
Apbb1	-0.385403	No PP Tract
Apbb2	-0.234062	PP Tract
Apc2	0.013672	PP Tract
Apcs	-0.817697	No PP Tract
Apc	0.0413308	PP Tract
Apeh	-0.319975	PP Tract
Apex1	-0.224847	No PP Tract
Apex2	-1.37985	No PP Tract
Aph1a	0.442562	No PP Tract
Api5	0.250028	No PP Tract
Apip	0.100604	No PP Tract
Aplf	-0.363812	No PP Tract
Aplp1	0.769749	PP Tract
Aplp2	0.443958	No PP Tract
Apmap	0.680621	No PP Tract
Apoa1	-0.289135	No PP Tract
Apoa2	-0.575932	No PP Tract
Apoa4	-0.693696	No PP Tract
Apoa5	-1.12204	PP Tract
Apobec1	0.165643	No PP Tract
Apobec2	0.0750587	No PP Tract
Apobr	-0.176971	No PP Tract
Apob	-0.862081	No PP Tract
Apoc1	0.33552	No PP Tract
Apoc3	-0.644335	No PP Tract
Apoc4	-0.847488	No PP Tract
Apod	0.21166	No PP Tract
Apoe	-0.512988	No PP Tract
Apof	-1.8663	No PP Tract
Apoh	0.0762142	PP Tract
Apol8	-0.00297653	No PP Tract
Apom	-0.718749	No PP Tract
Apon	-1.19331	PP Tract
Apool	-0.184348	No PP Tract
Apoo	0.792753	No PP Tract
Appbp2	-0.409615	No PP Tract
Appl1	0.187388	No PP Tract
Appl2	0.56099	No PP Tract
App	0.0501762	No PP Tract
App	-0.326288	No PP Tract
Aprt	0.347337	No PP Tract
Aptx	-0.443401	No PP Tract
Aqp1	-0.448866	No PP Tract
Aqp7	0.430906	No PP Tract
Aqr	-0.17291	No PP Tract
Araf	0.0365955	No PP Tract
Araf	1.15236	No PP Tract
Arap1	0.266633	No PP Tract
Arap3	-0.437198	PP Tract
Arcn1	0.269098	No PP Tract
Arel1	0.146952	No PP Tract
Arf2	-0.197178	No PP Tract
Arf3	0.29901	No PP Tract
Arf4	0.592389	No PP Tract
Arf5	0.215408	No PP Tract
Arf6	0.0537416	No PP Tract
Arfgap1	-0.00825092	No PP Tract
Arfgap1	0.192416	No PP Tract
Arfgap2	-0.0466054	No PP Tract
Arfgap3	0.556739	PP Tract
Arfgef1	-0.166136	No PP Tract
Arfgef2	0.178861	No PP Tract
Arfgef3	0.974686	PP Tract
Arfip1	0.587229	No PP Tract
Arfip1	0.290753	No PP Tract
Arfip2	0.217782	No PP Tract
Arfrp1	-0.0569929	No PP Tract
Arg1	-1.6281	No PP Tract
Arg2	-0.242743	No PP Tract
Arglu1	0.20456	No PP Tract
Arhgap10	0.151748	No PP Tract
Arhgap11a	0.035677	No PP Tract
Arhgap12	0.00189531	No PP Tract
Arhgap17	-0.307456	PP Tract
Arhgap18	-0.17562	No PP Tract
Arhgap19	-0.602123	No PP Tract
Arhgap1	0.337613	No PP Tract
Arhgap21	-0.0470553	PP Tract
Arhgap22	0.631074	No PP Tract
Arhgap23	0.145552	PP Tract
Arhgap25	-0.389929	No PP Tract
Arhgap26	1.28259	No PP Tract
Arhgap27	-0.770774	No PP Tract
Arhgap28	-0.428318	No PP Tract
Arhgap29	-0.453768	No PP Tract
Arhgap30	-0.241267	No PP Tract
Arhgap31	-0.0632112	PP Tract
Arhgap32	-0.315167	No PP Tract
Arhgap35	-0.0450541	PP Tract
Arhgap36	-1.28343	No PP Tract
Arhgap39	0.372687	No PP Tract
Arhgap44	-0.0229679	PP Tract
Arhgap45	-0.378277	No PP Tract
Arhgap4	-0.651451	PP Tract
Arhgap5	0.0580701	PP Tract
Arhgap6	0.51264	PP Tract
Arhgap9	-0.173041	No PP Tract
Arhgdia	0.0683888	No PP Tract
Arhgdib	-0.304567	PP Tract
Arhgef10l	-0.15518	PP Tract
Arhgef10	0.670471	No PP Tract
Arhgef11	0.504815	PP Tract
Arhgef12	0.112751	PP Tract
Arhgef12	0.094659	PP Tract
Arhgef17	0.589396	PP Tract
Arhgef18	0.0523702	No PP Tract
Arhgef1	-0.157593	No PP Tract
Arhgef25	-0.0304543	No PP Tract
Arhgef28	-0.677717	No PP Tract
Arhgef2	-0.280092	PP Tract
Arhgef39	-1.10221	No PP Tract
Arhgef40	-0.167076	PP Tract
Arhgef6	0.0537989	No PP Tract
Arhgef7	0.250972	No PP Tract
Arhgef9	0.221406	PP Tract
Arid1a	-0.23101	No PP Tract
Arid1b	0.0699334	PP Tract
Arid2	-0.583999	PP Tract
Arid3a	0.581185	PP Tract
Arid4a	-0.306496	No PP Tract
Arid4b	-0.208561	No PP Tract
Arid5b	0.357929	PP Tract
Arih1	0.263724	No PP Tract
Arih1	-0.122071	No PP Tract
Arih2	0.0510802	No PP Tract
Arl10	0.0454422	No PP Tract
Arl11	0.00459313	No PP Tract
Arl14ep	-0.362256	No PP Tract
Arl15	0.274612	PP Tract
Arl1	0.263755	No PP Tract
Arl2bp	0.698887	No PP Tract
Arl2	-0.119304	No PP Tract
Arl3	-0.0085769	No PP Tract
Arl4c	-0.0199869	No PP Tract
Arl5b	0.314691	No PP Tract
Arl5c	-0.0217505	No PP Tract
Arl6ip1	-0.545243	No PP Tract
Arl6ip4	-0.201949	No PP Tract
Arl6ip5	0.492414	No PP Tract
Arl6ip6	0.243507	No PP Tract
Arl6	0.307012	No PP Tract
Arl8a	0.760643	No PP Tract
Arl8b	0.479536	No PP Tract
Armc10	0.24613	No PP Tract
Armc1	0.0754417	No PP Tract
Armc5	-0.311614	PP Tract
Armc6	0.37696	No PP Tract
Armc8	-0.0251404	No PP Tract
Armc8	0.766168	No PP Tract
Armc9	-0.0819848	No PP Tract
Armcx1	0.174053	No PP Tract
Armcx2	0.152611	PP Tract
Armcx3	-0.391769	No PP Tract
Armcx4	0.0508069	No PP Tract
Armh3	0.267329	No PP Tract
Armt1	-0.173608	No PP Tract
Arnt2	-0.688635	No PP Tract
Arnt	-0.0559004	No PP Tract
Arpc1a	0.154728	No PP Tract
Arpc1b	-0.0239207	No PP Tract
Arpc2	0.105281	No PP Tract
Arpc3	0.18358	No PP Tract
Arpc4	0.0708607	No PP Tract
Arpc5l	0.371227	No PP Tract
Arpc5	0.0165926	No PP Tract
Arpin	-0.00712485	No PP Tract
Arpp19	-0.0861999	No PP Tract
Arr3	-0.443774	No PP Tract
Arrb1	0.541505	No PP Tract
Arrb1	-0.277515	No PP Tract
Arrb2	-0.189472	No PP Tract
Arrdc1	-0.355385	No PP Tract
Arsa	0.869863	No PP Tract
Arsb	1.01961	PP Tract
Arsg	0.219989	No PP Tract
Arsk	0.788793	No PP Tract
Art3	0.963508	No PP Tract
Art4	0.66701	No PP Tract
Arvcf	0.069048	PP Tract
Arxes1	0.175915	No PP Tract
As3mt	0.313952	No PP Tract
Asah1	0.12476	No PP Tract
Asap1	0.189719	PP Tract
Asap2	0.519164	PP Tract
Asb1	0.851952	No PP Tract
Asb3	-0.322505	No PP Tract
Asb4	-1.14281	No PP Tract
Asb6	0.162496	PP Tract
Asb7	-0.0822069	No PP Tract
Ascc1	-0.00947463	No PP Tract
Ascc2	0.0512289	PP Tract
Ascc3	0.104214	No PP Tract
Asf1a	-0.532298	No PP Tract
Asf1b	-1.00815	PP Tract
Ash1l	-0.205893	PP Tract
Ash2l	0.046223	No PP Tract
Asl	1.18734	No PP Tract
Asnsd1	-0.555011	No PP Tract
Asns	-0.233824	No PP Tract
Aspa	-0.0722754	No PP Tract
Aspg	-0.108058	No PP Tract
Asphd1	1.18191	No PP Tract
Asphd2	0.6972	No PP Tract
Asph	0.37574	No PP Tract
Aspm	-0.601697	No PP Tract
Aspn	0.79939	No PP Tract
Aspscr1	-0.108151	No PP Tract
Asrgl1	-0.126069	No PP Tract
Ass1	-0.934965	No PP Tract
Astn1	0.882892	No PP Tract
Asxl1	-2.18725	PP Tract
Asxl2	-0.428707	No PP Tract
Atad1	0.430615	No PP Tract
Atad2b	-0.679418	No PP Tract
Atad2b	-0.416544	No PP Tract
Atad2	-0.367735	PP Tract
Atad3	0.0428659	No PP Tract
Atad5	-0.53285	PP Tract
Atat1	0.177122	PP Tract
Atat1	0.269019	PP Tract
Atcay	0.759363	No PP Tract
Ate1	0.569914	No PP Tract
Ate1	0.995421	No PP Tract
Atf1	-1.69776	No PP Tract
Atf2	0.628964	No PP Tract
Atf6b	-0.640012	PP Tract
Atf6	-0.322004	PP Tract
Atf7ip	-0.156243	PP Tract
Atf7	-0.136292	No PP Tract
Atg101	0.163071	No PP Tract
Atg10	0.410709	No PP Tract
Atg12	0.104576	No PP Tract
Atg13	-0.128402	No PP Tract
Atg14	-0.0360118	No PP Tract
Atg16l1	0.26291	No PP Tract
Atg2a	-0.100201	PP Tract
Atg2b	-0.0765867	No PP Tract
Atg3	0.139165	PP Tract
Atg4a-ps	-0.35408	No PP Tract
Atg4b	-0.169164	No PP Tract
Atg4c	0.452495	No PP Tract
Atg4d	-1.45548	No PP Tract
Atg5	0.193673	No PP Tract
Atg7	0.245579	No PP Tract
Atg9a	0.512287	No PP Tract
Atic	-0.015284	No PP Tract
Atl1	0.18981	No PP Tract
Atl2	0.0477913	No PP Tract
Atl3	0.529229	No PP Tract
Atmin	1.04679	No PP Tract
Atm	-0.253279	No PP Tract
Atn1	0.194504	PP Tract
Atosa	-0.172178	No PP Tract
Atox1	0.533338	No PP Tract
Atp11a	0.231098	PP Tract
Atp11b	-0.197636	No PP Tract
Atp11c	-0.275913	No PP Tract
Atp13a1	0.3878	No PP Tract
Atp13a2	-0.224118	PP Tract
Atp13a3	0.483568	No PP Tract
Atp1a1	1.36378	PP Tract
Atp1a2	1.31688	PP Tract
Atp1a3	1.79221	PP Tract
Atp1b1	2.22221	No PP Tract
Atp1b2	0.897686	No PP Tract
Atp1b3	0.494781	No PP Tract
Atp2a1	-0.600531	No PP Tract
Atp2a2	0.119495	No PP Tract
Atp2a3	0.708214	No PP Tract
Atp2b1	1.50413	PP Tract
Atp2b1	1.68073	PP Tract
Atp2b2	1.24738	No PP Tract
Atp2b3	1.50472	PP Tract
Atp2b4	0.361765	No PP Tract
Atp2c1	0.401834	No PP Tract
Atp4a	0.112162	No PP Tract
Atp5a1	0.832307	No PP Tract
Atp5c1	0.706843	No PP Tract
Atp5f1a	0.494301	No PP Tract
Atp5f1b	0.550323	No PP Tract
Atp5f1d	0.423508	No PP Tract
Atp5f1e	-0.37606	No PP Tract
Atp5if1	-5.72305	No PP Tract
Atp5j2	0.725262	No PP Tract
Atp5me	0.601132	No PP Tract
Atp5mg	0.363248	No PP Tract
Atp5mk	0.212952	No PP Tract
Atp5mpl	0.579219	No PP Tract
Atp5pb	0.572082	No PP Tract
Atp5pd	0.573781	No PP Tract
Atp5pf	0.427943	No PP Tract
Atp5po	0.563969	No PP Tract
Atp6ap1	0.427617	No PP Tract
Atp6ap2	0.514024	No PP Tract
Atp6v0a1	1.28984	No PP Tract
Atp6v0a2	0.0941263	No PP Tract
Atp6v0c	0.692662	No PP Tract
Atp6v0d1	0.923715	No PP Tract
Atp6v0d2	0.111923	No PP Tract
Atp6v1a	0.55064	No PP Tract
Atp6v1b1	0.591418	No PP Tract
Atp6v1b2	0.561639	No PP Tract
Atp6v1c1	0.656162	No PP Tract
Atp6v1c2	-0.00216767	No PP Tract
Atp6v1d	0.519145	No PP Tract
Atp6v1e1	0.676918	No PP Tract
Atp6v1f	0.567236	No PP Tract
Atp6v1g1	0.450586	No PP Tract
Atp6v1g2	1.40857	No PP Tract
Atp6v1h	0.431598	No PP Tract
Atp7a	0.0564881	No PP Tract
Atp8a1	0.887345	No PP Tract
Atp8a1	1.27541	No PP Tract
Atp8a2	0.578108	No PP Tract
Atp8b3	1.13044	No PP Tract
Atp8b4	-1.30987	No PP Tract
Atp9a	1.61304	No PP Tract
Atp9b	0.679703	No PP Tract
Atpaf1	0.386724	No PP Tract
Atpaf2	0.593201	No PP Tract
Atpif1	0.929166	No PP Tract
Atpsckmt	1.09337	No PP Tract
Atrip	-0.0701456	No PP Tract
Atrnl1	0.219047	PP Tract
Atrn	0.225537	PP Tract
Atrx	0.144183	PP Tract
Atr	-0.1418	No PP Tract
Atxn10	-0.143058	PP Tract
Atxn1l	0.240175	PP Tract
Atxn2l	-0.000402961	PP Tract
Atxn2	0.205223	PP Tract
Atxn3	0.0447067	No PP Tract
Atxn7l2	-0.658078	PP Tract
Atxn7l3b	-0.42917	No PP Tract
Atxn7l3	-0.893001	No PP Tract
Auh	1.05284	No PP Tract
Aup1	0.0922118	PP Tract
Aurkaip1	0.10999	No PP Tract
Aurka	-1.03803	No PP Tract
Aurkb	-0.580382	No PP Tract
Auts2	-0.610633	PP Tract
Aven	-0.500189	No PP Tract
Avil	1.46401	No PP Tract
Avl9	0.0755532	No PP Tract
Axl	-1.06153	PP Tract
Azgp1	-0.886569	No PP Tract
Azi2	-0.37203	No PP Tract
B2m	-0.305816	No PP Tract
B3GNT2	-1.00502	No PP Tract
B3galnt1	0.273837	No PP Tract
B3galnt2	-0.353099	No PP Tract
B3galt6	0.103385	No PP Tract
B3gat3	0.568141	PP Tract
B3glct	0.663814	No PP Tract
B4galnt1	-0.0941166	No PP Tract
B4galnt4	0.0797668	PP Tract
B4galt1	-0.352417	PP Tract
B4galt3	-1.78495	No PP Tract
B4galt5	0.248873	No PP Tract
B4galt7	0.217517	PP Tract
B4gat1	0.269221	No PP Tract
B9d1	-0.463456	No PP Tract
B9d2	-0.627422	No PP Tract
BC004004	0.579117	No PP Tract
Babam1	-0.012133	PP Tract
Babam2	-0.0636215	No PP Tract
Bace1	0.474329	No PP Tract
Bach2	-0.380802	PP Tract
Bad	0.153014	No PP Tract
Bag1	0.126383	No PP Tract
Bag2	-0.329569	No PP Tract
Bag3	0.477513	PP Tract
Bag4	0.226933	PP Tract
Bag5	-0.0342931	No PP Tract
Bag6	-0.276921	PP Tract
Bahd1	-0.339766	No PP Tract
Baiap2	0.69815	PP Tract
Bak1	0.0207137	No PP Tract
Banf1	-0.0995138	No PP Tract
Bank1	-0.758403	No PP Tract
Banp	-0.286953	PP Tract
Bap18	-0.387767	No PP Tract
Bap1	-0.379493	No PP Tract
Bard1	-0.881861	PP Tract
Basp1	0.207945	No PP Tract
Bax	-0.421909	No PP Tract
Baz1a	-1.43971	No PP Tract
Baz1b	-0.225111	No PP Tract
Baz2a	-0.0138694	PP Tract
Baz2b	-0.283331	No PP Tract
Bbc3	-0.229258	No PP Tract
Bbs1	0.494017	No PP Tract
Bbs2	0.645133	No PP Tract
Bbs4	0.778627	No PP Tract
Bbs5	0.565418	No PP Tract
Bbs7	0.885358	No PP Tract
Bbs9	0.432176	No PP Tract
Bbx	-0.324403	No PP Tract
Bcam	-0.218992	No PP Tract
Bcap29	0.135379	No PP Tract
Bcap31	0.34831	No PP Tract
Bcar1	-0.0992373	PP Tract
Bcar3	0.0715563	PP Tract
Bcas2	-0.165933	No PP Tract
Bcas3	0.697676	No PP Tract
Bcat1	-0.113133	No PP Tract
Bcat2	0.446784	No PP Tract
Bccip	-0.167755	No PP Tract
Bche	-0.167244	No PP Tract
Bckdha	0.619458	No PP Tract
Bckdhb	0.6157	No PP Tract
Bckdk	0.0834793	No PP Tract
Bcl10	-0.239186	No PP Tract
Bcl11a	-0.89014	PP Tract
Bcl11a	0.339301	PP Tract
Bcl2l11	-0.324939	No PP Tract
Bcl2l13	0.508096	No PP Tract
Bcl2l1	0.225041	No PP Tract
Bcl2	0.278612	No PP Tract
Bcl7a	-0.200761	No PP Tract
Bcl7b	-0.686736	No PP Tract
Bcl7c	-0.0294615	No PP Tract
Bcl9l	-0.275414	PP Tract
Bcl9	-0.440994	PP Tract
Bclaf1	-0.522705	No PP Tract
Bclaf1	-0.103223	No PP Tract
Bclaf3	-0.370645	No PP Tract
Bcor	-0.611553	PP Tract
Bcr	0.227203	PP Tract
Bcs1l	0.233959	No PP Tract
Bdh1	0.425626	No PP Tract
Bdnf	-0.111632	No PP Tract
Becn1	0.0637651	No PP Tract
Begain	0.898464	No PP Tract
Bend3	-0.765236	PP Tract
Bend5	-0.439365	No PP Tract
Bet1	0.187918	No PP Tract
Bex1	-1.06429	No PP Tract
Bex2	-1.44079	No PP Tract
Bex4	-1.0878	No PP Tract
Bfar	0.15461	No PP Tract
Bgn	0.936781	No PP Tract
Bhlha15	-0.785578	No PP Tract
Bhmt	-2.1898	No PP Tract
Bicd1	-0.0523037	No PP Tract
Bicd2	0.596271	No PP Tract
Bicral	-0.81574	No PP Tract
Bicra	-0.361899	PP Tract
Bid	-0.539565	No PP Tract
Bin1	0.000807657	PP Tract
Bin1	-0.663584	PP Tract
Bin2	-0.679157	PP Tract
Birc2	-0.230765	No PP Tract
Birc5	-0.602584	No PP Tract
Birc6	-0.413702	PP Tract
Bles03	0.129084	No PP Tract
Bles03	-0.127291	No PP Tract
Blmh	-0.123816	No PP Tract
Blm	-0.69424	PP Tract
Bloc1s1	0.106187	No PP Tract
Bloc1s2	-0.269676	No PP Tract
Bloc1s3	-0.364296	No PP Tract
Bloc1s4	-0.665445	No PP Tract
Bloc1s5	-0.568076	No PP Tract
Bloc1s6	-0.796914	PP Tract
Bltp1	0.267976	No PP Tract
Bltp2	0.0550333	No PP Tract
Bltp3b	-0.379666	No PP Tract
Blvra	-0.245225	No PP Tract
Blvrb	-0.578976	No PP Tract
Blzf1	-0.0563571	No PP Tract
Bmerb1	1.63448	PP Tract
Bmi1	-0.271293	No PP Tract
Bmp1	-0.19924	No PP Tract
Bmp2k	0.165643	No PP Tract
Bmp3	1.64468	No PP Tract
Bmpr1a	-0.015178	No PP Tract
Bmpr2	0.338882	PP Tract
Bms1	-0.717802	PP Tract
Bnc2	1.7104	PP Tract
Bnip1	-0.254159	No PP Tract
Bnip2	-0.719235	No PP Tract
Bnip3l	0.146875	PP Tract
Bnip3	0.373128	No PP Tract
Bod1l	-0.113896	PP Tract
Bod1	0.0171721	PP Tract
Bok	-0.387789	No PP Tract
Bola1	0.0816924	No PP Tract
Bola2	0.0250925	No PP Tract
Bola3	0.745927	No PP Tract
Bop1	-0.598413	PP Tract
Bora	-0.759852	No PP Tract
Borcs5	0.348213	No PP Tract
Borcs6	0.394877	PP Tract
Borcs7	0.161432	No PP Tract
Borcs8	0.116753	PP Tract
Bpgm	-0.914696	PP Tract
Bphl	0.205222	No PP Tract
Bpifa2	0.200656	No PP Tract
Bpnt1	0.753439	No PP Tract
Bpnt2	0.221845	No PP Tract
Bptf	-0.16766	No PP Tract
Bptf	0.498199	No PP Tract
Bptf	-0.464591	No PP Tract
Braf	-0.326292	No PP Tract
Braf	-0.345956	No PP Tract
Brap	0.144581	No PP Tract
Brat1	-0.423965	No PP Tract
Brca1	-0.541352	No PP Tract
Brca2	-0.214963	No PP Tract
Brcc3	-0.0952888	No PP Tract
Brd1	-0.40205	No PP Tract
Brd2	-0.180021	PP Tract
Brd3	-0.214505	PP Tract
Brd4	0.470826	PP Tract
Brd4	-0.112596	PP Tract
Brd7	-0.407331	PP Tract
Brd8	-0.231382	PP Tract
Brd9	-0.301714	PP Tract
Brdt	-2.80969	PP Tract
Brf1	-0.0732686	No PP Tract
Bri3bp	-0.166331	No PP Tract
Brinp2	1.02535	No PP Tract
Brip1	-0.246973	No PP Tract
Brix1	-0.495399	No PP Tract
Brk1	0.231521	No PP Tract
Brms1l	0.0805145	No PP Tract
Brms1	-1.48726	No PP Tract
Brox	0.620936	No PP Tract
Brpf1	-0.30586	PP Tract
Brpf1	-0.205221	PP Tract
Brpf3	-0.504685	PP Tract
Brsk1	0.333366	PP Tract
Brsk2	-0.429811	No PP Tract
Brwd1	-0.372624	PP Tract
Brwd3	-0.559995	PP Tract
Bscl2	0.0497414	No PP Tract
Bscl2	0.0731659	No PP Tract
Bsdc1	0.345699	PP Tract
Bsg	0.200252	No PP Tract
Bsn	1.37006	PP Tract
Bst1	0.278061	No PP Tract
Bst2	-0.26235	No PP Tract
Btaf1	-0.720501	No PP Tract
Btbd10	0.231354	No PP Tract
Btbd2	-0.12674	PP Tract
Btbd8	0.26143	No PP Tract
Btbd9	0.16156	No PP Tract
Btd	0.0134528	No PP Tract
Btf3l4	0.384647	No PP Tract
Btf3	-0.461382	No PP Tract
Btg1	-0.99506	No PP Tract
Btg2	-0.579427	No PP Tract
Btk	-0.394475	PP Tract
Btnl10	-1.9459	No PP Tract
Btnl9	-1.28492	No PP Tract
Btrc	-0.421173	No PP Tract
Bub1b	-0.927431	No PP Tract
Bub1	-0.513184	No PP Tract
Bub3	0.0026255	No PP Tract
Bud13	-0.120111	PP Tract
Bud23	-0.843981	No PP Tract
Bud31	-0.282408	No PP Tract
Bysl	-0.602953	No PP Tract
Bzw1	-0.477003	No PP Tract
Bzw2	-0.118497	No PP Tract
C130026I21Rik	-2.65574	No PP Tract
C1galt1c1	0.312742	No PP Tract
C1galt1	-0.598585	No PP Tract
C1qa	-0.55424	No PP Tract
C1qbp	-0.0106913	No PP Tract
C1qb	-0.581204	No PP Tract
C1qc	-0.516449	No PP Tract
C1ql1	-0.648024	PP Tract
C1qtnf5	0.445199	PP Tract
C1qtnf6	0.437411	No PP Tract
C1ra	-0.601011	No PP Tract
C1s1	-0.715051	No PP Tract
C2cd2l	0.724527	No PP Tract
C2cd2	-0.28006	PP Tract
C2cd4c	0.335804	No PP Tract
C2cd5	0.572746	PP Tract
C2	-0.628465	No PP Tract
C3	-0.704892	No PP Tract
C4bpa	-0.861977	No PP Tract
C4b	-0.681254	No PP Tract
C5ar1	0.00306418	No PP Tract
C5	-0.760751	No PP Tract
C6	-0.258874	No PP Tract
C7	-0.882226	PP Tract
C8a	-1.1704	PP Tract
C8b	-1.05064	No PP Tract
C8g	-1.05176	No PP Tract
C9orf72	0.173467	PP Tract
C9	-0.943909	No PP Tract
Ca13	0.0858159	No PP Tract
Ca1	-0.304695	No PP Tract
Ca2	-0.930389	No PP Tract
Ca3	0.1192	No PP Tract
Ca4	0.569769	No PP Tract
Ca5b	0.479773	No PP Tract
Caap1	-0.160028	No PP Tract
Cab39l	0.202019	No PP Tract
Cab39	0.234346	No PP Tract
Cabin1	-0.208457	No PP Tract
Cabp1	-0.928394	No PP Tract
Cacfd1	-0.479018	No PP Tract
Cachd1	0.837806	No PP Tract
Cacna1b	0.572846	PP Tract
Cacna1c	0.121861	No PP Tract
Cacna1d	0.181078	PP Tract
Cacna1s	0.464581	No PP Tract
Cacna2d1	0.219451	No PP Tract
Cacna2d1	-1.09274	No PP Tract
Cacna2d2	-0.0599529	No PP Tract
Cacnb1	0.386936	No PP Tract
Cacnb1	0.346713	No PP Tract
Cacnb2	1.26538	No PP Tract
Cacnb3	0.0906879	PP Tract
Cacng3	-0.240918	No PP Tract
Cacng4	-0.673079	PP Tract
Cactin	-0.41575	PP Tract
Cacul1	-0.507469	PP Tract
Cacybp	-0.191506	No PP Tract
Cadm1	0.785183	No PP Tract
Cadm3	1.42277	No PP Tract
Cadm4	-0.16594	No PP Tract
Cadps	0.914459	No PP Tract
Cadps	0.858334	No PP Tract
Cad	-0.622633	PP Tract
Cage1	1.78991	No PP Tract
Calb1	1.64114	No PP Tract
Calb2	-1.06105	No PP Tract
Calcoco1	-0.212947	No PP Tract
Calcrl	0.150287	No PP Tract
Cald1	-0.425059	No PP Tract
Cald1	0.00458536	No PP Tract
Calhm2	-0.000560905	No PP Tract
Calm1	0.453403	No PP Tract
Calr	0.263355	No PP Tract
Calu	0.437439	No PP Tract
Calu	0.253645	No PP Tract
Camk1d	-0.504072	No PP Tract
Camk1	0.934152	PP Tract
Camk2a	-0.00459819	No PP Tract
Camk2b	0.763048	No PP Tract
Camk2d	1.64285	No PP Tract
Camk2g	-0.367956	No PP Tract
Camk2g	0.945976	No PP Tract
Camk4	0.0353331	No PP Tract
Camkk1	0.834818	PP Tract
Camkk2	0.367372	PP Tract
Camkmt	0.0769583	No PP Tract
Camkv	0.667034	No PP Tract
Camlg	0.249718	No PP Tract
Camp	-1.30563	No PP Tract
Camsap1	-0.0549867	No PP Tract
Camsap2	0.0712776	PP Tract
Camsap3	0.226843	PP Tract
Camta1	0.203741	No PP Tract
Cand1	0.27391	No PP Tract
Cand2	-0.458116	PP Tract
Cant1	-0.0882749	No PP Tract
Canx	0.164194	No PP Tract
Cap1	-0.0569325	PP Tract
Cap2	0.738207	PP Tract
Capg	0.129474	No PP Tract
Capn10	-0.247669	No PP Tract
Capn15	-0.258398	No PP Tract
Capn1	-0.173912	No PP Tract
Capn2	0.483292	PP Tract
Capn3	-1.48034	No PP Tract
Capn5	0.672289	No PP Tract
Capn6	0.62078	No PP Tract
Capn7	0.145869	PP Tract
Capns1	0.314668	PP Tract
Caprin1	-0.348426	PP Tract
Caprin2	-0.171586	No PP Tract
Capza1	0.185095	No PP Tract
Capza2	0.035467	No PP Tract
Capzb	0.123549	No PP Tract
Capzb	-0.0702803	No PP Tract
Car12	-0.624514	No PP Tract
Card11	-0.373207	No PP Tract
Card19	0.662112	No PP Tract
Card9	-0.32161	No PP Tract
Carhsp1	-0.57282	PP Tract
Carm1	-0.273017	PP Tract
Carmil1	0.310694	No PP Tract
Carmil2	0.377364	No PP Tract
Carmil3	0.676624	PP Tract
Carnmt1	-0.650363	No PP Tract
Cars1	-0.490653	No PP Tract
Cars2	0.312992	No PP Tract
Cartpt	2.08975	No PP Tract
Cartpt	2.38224	No PP Tract
Casc3	-0.335269	PP Tract
Casd1	0.220659	No PP Tract
Caskin1	0.344248	PP Tract
Caskin2	-0.179428	PP Tract
Cask	0.212212	PP Tract
Cask	0.24625	PP Tract
Casp12	0.340337	No PP Tract
Casp1	-0.104637	No PP Tract
Casp2	-0.168302	No PP Tract
Casp3	-0.389535	No PP Tract
Casp6	0.0487644	No PP Tract
Casp7	-0.330525	No PP Tract
Casp8ap2	-0.469075	No PP Tract
Casp8	-0.0240167	No PP Tract
Casp9	-0.0614122	No PP Tract
Casq1	-1.09409	No PP Tract
Casq2	-0.691852	No PP Tract
Castor2	0.921533	No PP Tract
Cast	0.622159	No PP Tract
Cast	0.0683359	No PP Tract
Cat	-0.333985	No PP Tract
Cav1	0.199918	No PP Tract
Cav2	0.713645	No PP Tract
Cav3	-0.836442	No PP Tract
Cavin1	0.33519	No PP Tract
Cavin2	-0.00635539	No PP Tract
Cavin3	0.463756	No PP Tract
Cavin4	0.074129	No PP Tract
Cbarp	1.5439	PP Tract
Cbfa2t2	-0.915361	PP Tract
Cbfb	-0.0765041	No PP Tract
Cbfb	-0.11836	No PP Tract
Cblb	-1.15238	PP Tract
Cbll1	0.30483	PP Tract
Cbln1	-1.5843	No PP Tract
Cbln2	0.166625	No PP Tract
Cbl	-0.238468	PP Tract
Cbr1	0.812669	No PP Tract
Cbr2	0.0117018	No PP Tract
Cbr3	0.36426	No PP Tract
Cbr4	0.660649	No PP Tract
Cbs	-0.517359	No PP Tract
Cbx1	0.174075	No PP Tract
Cbx2	-0.719941	PP Tract
Cbx3	-0.0783551	No PP Tract
Cbx4	0.594734	PP Tract
Cbx5	-0.0628757	No PP Tract
Cbx6	0.249076	PP Tract
Cbx8	0.340204	PP Tract
Cby1	0.31732	No PP Tract
Cc2d1a	0.0334238	PP Tract
Cc2d1b	-0.213043	PP Tract
Cc2d2a	-0.654324	No PP Tract
Ccar1	0.0529551	No PP Tract
Ccar2	-0.0477065	PP Tract
Ccdc102a	0.42288	PP Tract
Ccdc106	-0.64044	No PP Tract
Ccdc115	0.0505318	No PP Tract
Ccdc117	-0.11972	PP Tract
Ccdc124	-0.0982654	No PP Tract
Ccdc126	-0.182875	No PP Tract
Ccdc127	0.604265	No PP Tract
Ccdc12	-0.540301	No PP Tract
Ccdc134	0.0342731	No PP Tract
Ccdc137	-0.254509	No PP Tract
Ccdc167	-0.447058	No PP Tract
Ccdc169	-0.0682907	No PP Tract
Ccdc174	-0.330245	PP Tract
Ccdc186	0.488707	No PP Tract
Ccdc22	-0.25144	No PP Tract
Ccdc25	-0.368636	No PP Tract
Ccdc28b	-0.594048	No PP Tract
Ccdc32	-0.0684967	No PP Tract
Ccdc43	-0.205345	No PP Tract
Ccdc47	0.439028	No PP Tract
Ccdc47	0.269932	No PP Tract
Ccdc50	-0.0307613	PP Tract
Ccdc51	-0.0376875	No PP Tract
Ccdc58	-0.36034	No PP Tract
Ccdc59	-0.819274	No PP Tract
Ccdc61	-0.165954	No PP Tract
Ccdc69	1.09658	No PP Tract
Ccdc6	0.0658255	PP Tract
Ccdc71	0.712595	No PP Tract
Ccdc80	0.691454	PP Tract
Ccdc85c	-0.79041	No PP Tract
Ccdc86	-0.784209	PP Tract
Ccdc88a	0.174509	No PP Tract
Ccdc88b	-0.926717	PP Tract
Ccdc88c	-0.667288	PP Tract
Ccdc90b	0.202016	No PP Tract
Ccdc91	0.466683	No PP Tract
Ccdc92b	-0.773949	No PP Tract
Ccdc92	-0.0384025	No PP Tract
Ccdc93	0.168111	No PP Tract
Ccdc97	-0.0163927	No PP Tract
Ccdc9	-0.642886	No PP Tract
Ccer2	-0.842373	No PP Tract
Ccm2	-0.0970739	No PP Tract
Ccna2	-0.169994	No PP Tract
Ccnb1	-0.727701	No PP Tract
Ccnb2	-0.826194	No PP Tract
Ccnc	-0.528431	PP Tract
Ccnd1	-0.212024	No PP Tract
Ccnd3	-0.0994933	No PP Tract
Ccndbp1	-0.350202	No PP Tract
Ccne1	1.28425	PP Tract
Ccnf	-0.64493	No PP Tract
Ccnh	-0.445532	No PP Tract
Ccnk	-0.370206	PP Tract
Ccnl1	-0.122068	No PP Tract
Ccnl2	-0.491656	No PP Tract
Ccno	0.193053	No PP Tract
Ccnt1	-0.177919	PP Tract
Ccnt2	-0.576731	PP Tract
Ccnyl1	-0.287931	No PP Tract
Ccny	0.200248	No PP Tract
Ccp110	-0.140437	No PP Tract
Ccpg1	0.527765	No PP Tract
Ccsap	-0.114257	No PP Tract
Ccser1	-0.605881	No PP Tract
Ccsmst1	-0.197885	No PP Tract
Ccs	0.249893	No PP Tract
Cct2	-0.147515	No PP Tract
Cct3	-0.123159	No PP Tract
Cct4	-0.109172	No PP Tract
Cct5	-0.0879718	No PP Tract
Cct6a	-0.146828	No PP Tract
Cct7	-0.190377	No PP Tract
Cct8	-0.19147	No PP Tract
Ccz1	-0.0760392	No PP Tract
Cd109	0.72614	No PP Tract
Cd14	-0.339393	PP Tract
Cd151	1.09837	No PP Tract
Cd163	0.968355	No PP Tract
Cd180	-0.354015	No PP Tract
Cd1d1	0.0429587	No PP Tract
Cd200	1.61681	No PP Tract
Cd209g	0.278945	No PP Tract
Cd22	-0.316654	PP Tract
Cd248	-0.298307	PP Tract
Cd276	-0.0296735	No PP Tract
Cd2ap	-0.281213	PP Tract
Cd2bp2	-0.170536	PP Tract
Cd300a	-0.732854	No PP Tract
Cd300ld4	-0.458292	No PP Tract
Cd300lg	-0.210512	PP Tract
Cd302	-0.00833389	No PP Tract
Cd34	0.0431196	No PP Tract
Cd36	0.424807	No PP Tract
Cd38	-0.608625	No PP Tract
Cd44	0.564859	No PP Tract
Cd47	0.516798	No PP Tract
Cd47	0.310537	No PP Tract
Cd48	-0.824576	No PP Tract
Cd59a	0.770403	No PP Tract
Cd5l	-0.454403	No PP Tract
Cd63	0.591753	No PP Tract
Cd68	-0.262004	PP Tract
Cd74	0.240499	No PP Tract
Cd81	0.317477	No PP Tract
Cd82	-0.303493	No PP Tract
Cd84	-0.402627	No PP Tract
Cd93	-0.167019	No PP Tract
Cd99l2	0.637358	PP Tract
Cd99	0.0561547	No PP Tract
Cd9	0.834063	No PP Tract
Cdadc1	-0.167778	No PP Tract
Cdan1	-0.52536	PP Tract
Cda	0.163898	No PP Tract
Cdc123	-0.34189	No PP Tract
Cdc16	-0.228808	No PP Tract
Cdc20	-0.86686	No PP Tract
Cdc23	-0.292034	PP Tract
Cdc26	-0.265553	No PP Tract
Cdc27	-0.332551	No PP Tract
Cdc34	-0.374904	No PP Tract
Cdc37l1	0.0721644	PP Tract
Cdc37	0.0654345	No PP Tract
Cdc40	-0.339782	No PP Tract
Cdc42bpa	0.699292	PP Tract
Cdc42bpa	1.49975	PP Tract
Cdc42bpb	0.492804	No PP Tract
Cdc42bpg	0.197375	No PP Tract
Cdc42ep1	0.109944	PP Tract
Cdc42ep2	0.890798	No PP Tract
Cdc42ep3	-1.13818	No PP Tract
Cdc42ep4	0.16505	No PP Tract
Cdc42se2	-0.281671	No PP Tract
Cdc42	0.19146	No PP Tract
Cdc42	1.01025	No PP Tract
Cdc45	-0.730795	No PP Tract
Cdc5l	-0.206261	No PP Tract
Cdc6	-1.58637	No PP Tract
Cdc73	-0.08422	PP Tract
Cdc7	-0.458309	No PP Tract
Cdca2	-0.66227	No PP Tract
Cdca3	0.0050891	No PP Tract
Cdca5	-0.412265	No PP Tract
Cdca7l	-0.369603	No PP Tract
Cdca7	-1.12979	No PP Tract
Cdca8	-0.477936	No PP Tract
Cdh11	0.855623	No PP Tract
Cdh13	0.85881	No PP Tract
Cdh15	1.09761	No PP Tract
Cdh23	0.10345	No PP Tract
Cdh2	0.424123	No PP Tract
Cdh5	-0.287304	No PP Tract
Cdipt	0.49835	No PP Tract
Cdk10	-0.0115328	No PP Tract
Cdk11b	-0.327768	No PP Tract
Cdk12	-0.258969	PP Tract
Cdk13	-0.0112424	No PP Tract
Cdk14	-0.112686	No PP Tract
Cdk16	0.00160103	No PP Tract
Cdk17	0.260767	No PP Tract
Cdk18	0.0365113	No PP Tract
Cdk1	-0.451255	No PP Tract
Cdk2ap1	-0.326262	No PP Tract
Cdk2	-0.465189	No PP Tract
Cdk4	-0.287628	PP Tract
Cdk5rap1	-0.170852	PP Tract
Cdk5rap2	-0.480099	No PP Tract
Cdk5rap3	0.29978	No PP Tract
Cdk5	0.421424	No PP Tract
Cdk6	-0.103889	No PP Tract
Cdk7	-0.454102	No PP Tract
Cdk8	-0.334592	No PP Tract
Cdk8	-0.407658	No PP Tract
Cdk9	-0.312691	No PP Tract
Cdkal1	-0.176303	No PP Tract
Cdkl5	0.0262177	No PP Tract
Cdkn1b	0.304483	No PP Tract
Cdkn1c	0.234882	PP Tract
Cdkn2aipnl	-0.0595496	No PP Tract
Cdkn2aip	0.406414	No PP Tract
Cdkn2c	0.402741	No PP Tract
Cdkn2d	0.355639	No PP Tract
Cdr2l	-0.0909483	No PP Tract
Cdr2	-0.654142	No PP Tract
Cds2	0.833285	No PP Tract
Cdt1	-0.296454	No PP Tract
Cdv3	-0.224336	No PP Tract
Cdyl2	0.728058	No PP Tract
Cdyl	-0.368205	No PP Tract
Ceacam1	-0.0520616	No PP Tract
Cebpb	0.485827	PP Tract
Cebpg	0.803349	No PP Tract
Cebpzos	-0.495131	No PP Tract
Cebpz	-0.514524	No PP Tract
Cecr2	-0.975561	PP Tract
Cela1	-3.1632	No PP Tract
Cela2a	-2.30275	No PP Tract
Celf1	-0.0899319	No PP Tract
Celf2	0.339163	No PP Tract
Celf3	0.0177437	PP Tract
Celf4	0.823944	PP Tract
Celf5	0.860158	No PP Tract
Celf6	1.10194	No PP Tract
Celsr2	-0.315234	PP Tract
Celsr3	0.210031	No PP Tract
Cemip2	-0.157194	PP Tract
Cend1	1.92635	No PP Tract
Cenpa	-1.04199	No PP Tract
Cenpb	-0.229753	No PP Tract
Cenpc	-0.322084	No PP Tract
Cenpe	-0.558092	No PP Tract
Cenpf	-0.141209	No PP Tract
Cenph	-0.560744	No PP Tract
Cenpi	-0.600992	No PP Tract
Cenpj	-0.416377	PP Tract
Cenpk	-0.593242	No PP Tract
Cenpl	1.98796	No PP Tract
Cenpm	-0.689069	No PP Tract
Cenpn	-0.0862889	No PP Tract
Cenpo	-0.386724	No PP Tract
Cenpp	-0.547983	No PP Tract
Cenpq	-0.640622	No PP Tract
Cenps	-0.973517	No PP Tract
Cenpt	-0.137476	PP Tract
Cenpu	-0.709109	No PP Tract
Cenpv	-0.0805258	PP Tract
Cep104	-0.106654	No PP Tract
Cep112	0.11789	No PP Tract
Cep120	-0.153182	PP Tract
Cep128	-0.49634	No PP Tract
Cep131	-0.18114	PP Tract
Cep135	-0.157356	No PP Tract
Cep152	0.189472	No PP Tract
Cep162	-0.506408	No PP Tract
Cep164	-0.598791	PP Tract
Cep170b	0.675165	PP Tract
Cep170	-0.292911	No PP Tract
Cep170	0.0663311	No PP Tract
Cep192	-0.563279	No PP Tract
Cep20	-0.90874	No PP Tract
Cep250	-0.116853	No PP Tract
Cep290	-0.606598	No PP Tract
Cep350	-0.438415	No PP Tract
Cep41	0.0879912	No PP Tract
Cep43	0.532239	No PP Tract
Cep44	-0.45099	No PP Tract
Cep55	-0.325472	No PP Tract
Cep57	-3.21634	No PP Tract
Cep63	-1.00825	No PP Tract
Cep68	-0.317592	No PP Tract
Cep72	-0.528351	No PP Tract
Cep76	-0.786729	No PP Tract
Cep78	-0.821275	No PP Tract
Cep83	-1.05064	No PP Tract
Cep85	-0.341523	No PP Tract
Cep89	-0.832741	PP Tract
Cep95	-0.535392	No PP Tract
Cep97	-0.281315	No PP Tract
Cept1	0.319766	No PP Tract
Cerk	0.199776	No PP Tract
Cers1	0.62163	No PP Tract
Cers2	0.496944	No PP Tract
Cers4	1.01698	No PP Tract
Cers5	-0.579639	No PP Tract
Cers6	-0.214136	No PP Tract
Cert1	-0.0271132	No PP Tract
Ces1b	-0.736177	No PP Tract
Ces1c	-0.467088	No PP Tract
Ces1d	-0.430833	No PP Tract
Ces1f	0.244172	No PP Tract
Ces2a	-1.49402	No PP Tract
Ces2c	-0.724859	No PP Tract
Ces2e	-1.51169	No PP Tract
Ces2g	-0.470903	No PP Tract
Ces3a	-3.27739	No PP Tract
Ces5a	0.42073	No PP Tract
Cetn2	-0.0038459	No PP Tract
Cetn3	-0.9484	No PP Tract
Cfap20	0.28774	No PP Tract
Cfap251	0.441219	No PP Tract
Cfap298	-1.24793	No PP Tract
Cfap300	0.444385	No PP Tract
Cfap36	-0.168285	No PP Tract
Cfap410	0.0806247	No PP Tract
Cfap418	-0.161823	No PP Tract
Cfap58	-0.265079	No PP Tract
Cfap97	-0.260247	No PP Tract
Cfdp1	0.0550127	No PP Tract
Cfd	0.0195334	No PP Tract
Cfhr2	0.584316	PP Tract
Cfhr4	-0.346352	No PP Tract
Cfh	-0.551483	PP Tract
Cfi	-0.437836	No PP Tract
Cfl1	0.308942	No PP Tract
Cfl2	0.421518	No PP Tract
Cfp	-0.750938	No PP Tract
Cggbp1	0.183212	No PP Tract
Cgnl1	-0.393447	No PP Tract
Cgn	-1.00389	No PP Tract
Cgref1	1.37772	No PP Tract
Chac2	0.315768	No PP Tract
Chaf1a	-0.650192	No PP Tract
Chaf1b	-0.71311	No PP Tract
Champ1	0.223488	No PP Tract
Chchd1	0.207408	No PP Tract
Chchd2l	0.238774	No PP Tract
Chchd3	0.296959	No PP Tract
Chchd3	0.416137	No PP Tract
Chchd4	-0.388793	No PP Tract
Chchd5	0.883907	No PP Tract
Chchd6	0.688009	No PP Tract
Chd1l	-0.186295	No PP Tract
Chd1	-0.559602	No PP Tract
Chd2	0.0354252	No PP Tract
Chd3	-0.289484	PP Tract
Chd4	-0.0473467	PP Tract
Chd5	0.298509	PP Tract
Chd6	0.0409167	PP Tract
Chd7	-0.564296	PP Tract
Chd8	0.117584	PP Tract
Chd8	-0.1865	PP Tract
Chd9	0.416838	PP Tract
Chdh	0.82632	No PP Tract
Chek1	-0.651138	No PP Tract
Chek2	-1.37165	No PP Tract
Cherp	-0.0793738	PP Tract
Chfr	-0.363629	PP Tract
Chga	-0.606003	No PP Tract
Chgb	-0.699323	No PP Tract
Chic2	-0.351029	No PP Tract
Chid1	0.84379	No PP Tract
Chil3	-1.28468	No PP Tract
Chka	-0.513573	PP Tract
Chkb	0.405989	No PP Tract
Chl1	0.164163	No PP Tract
Chmp1a	0.112197	No PP Tract
Chmp1b1	-0.178574	No PP Tract
Chmp1b2	-0.361216	No PP Tract
Chmp2a	-0.0412339	No PP Tract
Chmp2b	0.357353	No PP Tract
Chmp3	0.264813	No PP Tract
Chmp4b	0.0442487	No PP Tract
Chmp5	-0.201434	PP Tract
Chmp6	-0.0129227	No PP Tract
Chmp7	-0.149527	No PP Tract
Chm	-0.162963	No PP Tract
Chn1	-0.0224935	No PP Tract
Chn2	-0.484405	No PP Tract
Chodl	3.42749	No PP Tract
Chordc1	-0.208019	No PP Tract
Chp1	0.204756	No PP Tract
Chpf2	-0.127403	No PP Tract
Chpf	0.125105	No PP Tract
Chpt1	1.14822	No PP Tract
Chrac1	-0.896785	No PP Tract
Chrdl1	-1.76873	PP Tract
Chrna4	-0.21928	PP Tract
Chrnb1	-0.170879	PP Tract
Chst10	-0.813868	No PP Tract
Chst12	0.102903	No PP Tract
Chst14	0.172894	No PP Tract
Chst2	-0.236722	No PP Tract
Chst7	1.2724	No PP Tract
Chsy1	-0.190209	No PP Tract
Chtf18	-0.731032	PP Tract
Chtf8	-0.69152	No PP Tract
Chtop	0.36433	No PP Tract
Chuk	-0.22785	No PP Tract
Churc1	0.416016	No PP Tract
Ciao1	-0.089006	No PP Tract
Ciao2a	-0.447488	No PP Tract
Ciao2b	-0.276673	No PP Tract
Ciao3	0.0100071	No PP Tract
Ciapin1	0.156212	No PP Tract
Cib1	-0.202607	No PP Tract
Cibar1	-0.0698192	No PP Tract
Cic	0.189237	PP Tract
Cidea	-0.864384	No PP Tract
Cidec	-0.294724	No PP Tract
Cilp	-1.52512	No PP Tract
Cinp	-0.243801	No PP Tract
Cip2a	-0.992904	PP Tract
Cir1	-0.921082	No PP Tract
Cirbp	0.939211	No PP Tract
Cisd1	0.955636	No PP Tract
Cisd2	0.226122	No PP Tract
Cisd3	0.659957	No PP Tract
Cited1	-0.54718	No PP Tract
Cited2	-0.117005	No PP Tract
Cit	-0.633019	PP Tract
Ciz1	-0.310375	PP Tract
Ckap2l	-0.448291	PP Tract
Ckap2	-0.258165	No PP Tract
Ckap4	0.542232	No PP Tract
Ckap5	-0.277894	No PP Tract
Ckb	0.919248	No PP Tract
Ckmt1	3.18227	PP Tract
Ckmt2	-1.34802	PP Tract
Ckm	-0.933783	No PP Tract
Cks1b	-0.424426	No PP Tract
Cks2	-0.53796	No PP Tract
Clasp1	0.299343	PP Tract
Clasp1	-0.0110384	PP Tract
Clasp2	0.240752	No PP Tract
Clasp2	-0.367896	No PP Tract
Clasrp	-0.331847	No PP Tract
Clca3a1	0.394105	PP Tract
Clcc1	0.306741	No PP Tract
Clcn3	0.229823	No PP Tract
Clcn4	0.462778	No PP Tract
Clcn5	-0.55875	No PP Tract
Clcn6	0.640509	No PP Tract
Clcn7	0.218125	No PP Tract
Cldn11	0.533814	No PP Tract
Cldn5	-0.299045	No PP Tract
Cldnd1	0.694901	No PP Tract
Clec10a	-0.819108	No PP Tract
Clec11a	-1.50345	No PP Tract
Clec16a	0.342876	No PP Tract
Clec16a	-0.748512	No PP Tract
Clec1a	-0.0584618	No PP Tract
Clec2d	-0.397758	No PP Tract
Clec3b	0.110481	No PP Tract
Clec6a	-0.785083	No PP Tract
Clec7a	-0.67644	No PP Tract
Clic1	0.402124	No PP Tract
Clic4	-0.166418	No PP Tract
Clic5	-0.200646	No PP Tract
Clint1	0.0134877	PP Tract
Clint1	-0.96357	PP Tract
Clip1	-0.658952	No PP Tract
Clip1	0.0882931	No PP Tract
Clip2	0.696421	PP Tract
Clip2	-0.198345	PP Tract
Clip3	0.202519	PP Tract
Clk1	-0.204623	No PP Tract
Clk2	-0.406305	No PP Tract
Clk3	-0.410318	PP Tract
Clk4	-0.456225	No PP Tract
Clmn	0.367378	PP Tract
Clmp	-0.283895	No PP Tract
Cln5	0.569885	No PP Tract
Cln6	0.450661	No PP Tract
Cln8	0.207817	No PP Tract
Clns1a	-0.30001	PP Tract
Clp1	-0.479237	No PP Tract
Clpb	-0.311835	No PP Tract
Clpp	0.248141	No PP Tract
Clptm1l	0.0706852	No PP Tract
Clptm1	0.202099	PP Tract
Clpx	0.0479567	PP Tract
Clspn	-0.871426	No PP Tract
Clstn1	-0.040394	No PP Tract
Clstn3	0.877627	PP Tract
Clta	2.05699	No PP Tract
Clta	0.139707	No PP Tract
Cltb	0.575343	No PP Tract
Cltb	0.393544	No PP Tract
Cltc	0.311289	No PP Tract
Cluap1	-0.250488	No PP Tract
Cluh	0.109821	PP Tract
Clu	-0.0184465	No PP Tract
Clvs1	1.3796	No PP Tract
Clybl	1.23892	No PP Tract
Cma1	0.819161	No PP Tract
Cmas	0.566225	No PP Tract
Cmbl	0.377346	No PP Tract
Cmc1	0.110651	No PP Tract
Cmc2	0.423547	No PP Tract
Cmip	0.570631	PP Tract
Cmklr1	0.076423	No PP Tract
Cmpk1	0.683755	No PP Tract
Cmpk2	0.728861	PP Tract
Cmss1	-0.333218	No PP Tract
Cmtm3	-0.0378851	No PP Tract
Cmtm4	-0.334367	No PP Tract
Cmtm7	-0.123448	No PP Tract
Cmtr1	0.702503	No PP Tract
Cmtr2	-0.257803	No PP Tract
Cmya5	-0.106898	PP Tract
Cnbp	0.595151	No PP Tract
Cndp2	0.123897	No PP Tract
Cnep1r1	0.89417	No PP Tract
Cnih1	0.54104	No PP Tract
Cnih4	0.204352	No PP Tract
Cnksr2	0.657199	PP Tract
Cnksr3	-0.7266	PP Tract
Cnn1	-0.134835	No PP Tract
Cnn2	0.113884	No PP Tract
Cnn3	-0.0518965	No PP Tract
Cnnm1	1.14437	No PP Tract
Cnnm2	0.241629	PP Tract
Cnnm3	0.162009	No PP Tract
Cnnm4	0.280963	No PP Tract
Cnot10	-0.0565624	No PP Tract
Cnot11	-0.107079	PP Tract
Cnot1	-0.0991582	PP Tract
Cnot1	0.138759	PP Tract
Cnot1	-0.282061	PP Tract
Cnot2	-0.0857489	No PP Tract
Cnot3	-0.0751743	PP Tract
Cnot4	-0.178426	PP Tract
Cnot6l	0.143834	No PP Tract
Cnot6	-0.538874	PP Tract
Cnot6	-0.937592	PP Tract
Cnot7	-0.130729	No PP Tract
Cnot8	-0.339357	No PP Tract
Cnot9	-0.232665	No PP Tract
Cnpy2	0.0042229	No PP Tract
Cnpy3	-0.0935396	No PP Tract
Cnpy4	-0.190382	No PP Tract
Cnp	0.102445	No PP Tract
Cnr1	1.23744	No PP Tract
Cnrip1	0.767631	No PP Tract
Cnst	0.0343693	No PP Tract
Cntfr	-0.84044	PP Tract
Cntn1	1.56813	No PP Tract
Cntnap1	0.118834	No PP Tract
Cntnap2	-0.932639	No PP Tract
Cntrl	-0.583596	PP Tract
Cntrob	-0.369158	PP Tract
Coa3	-0.308609	No PP Tract
Coa6	0.491205	No PP Tract
Coa7	-0.266384	No PP Tract
Coa8	-0.603926	No PP Tract
Coasy	0.366509	No PP Tract
Cobll1	0.526604	PP Tract
Cog1	0.242831	No PP Tract
Cog2	0.377656	No PP Tract
Cog3	0.315882	No PP Tract
Cog3	0.380546	No PP Tract
Cog4	0.277396	PP Tract
Cog5	0.142261	No PP Tract
Cog6	0.330458	PP Tract
Cog7	0.00899183	No PP Tract
Cog8	0.291935	No PP Tract
Coil	-0.0319659	PP Tract
Col10a1	3.72673	No PP Tract
Col12a1	2.02911	PP Tract
Col14a1	0.578392	No PP Tract
Col14a1	0.531344	No PP Tract
Col15a1	0.445911	PP Tract
Col18a1	0.230372	PP Tract
Col1a1	1.27939	No PP Tract
Col1a2	1.10409	No PP Tract
Col28a1	0.843629	No PP Tract
Col3a1	0.513629	No PP Tract
Col4a1	0.900225	No PP Tract
Col4a2	0.811744	PP Tract
Col5a1	0.585363	PP Tract
Col5a2	0.805852	No PP Tract
Col5a3	0.270699	No PP Tract
Col6a1	0.923614	No PP Tract
Col6a2	0.807663	No PP Tract
Col6a3	0.635394	PP Tract
Col6a3	0.854772	PP Tract
Col6a5	0.0381629	PP Tract
Col6a6	0.00569568	PP Tract
Col8a1	1.47585	No PP Tract
Colec12	0.0325166	No PP Tract
Colgalt1	-0.0714016	No PP Tract
Colgalt2	0.233122	PP Tract
Commd10	-0.278088	No PP Tract
Commd1b	-0.231865	No PP Tract
Commd2	-0.156038	No PP Tract
Commd3	-0.218606	No PP Tract
Commd4	-0.22243	No PP Tract
Commd5	-0.152152	No PP Tract
Commd6	-0.268658	No PP Tract
Commd7	-0.208022	No PP Tract
Commd8	-0.198459	No PP Tract
Commd9	-0.118388	No PP Tract
Comp	-0.447032	No PP Tract
Comtd1	1.16191	No PP Tract
Comt	0.570705	No PP Tract
Cop1	0.0141638	No PP Tract
Copa	0.263612	No PP Tract
Copb1	0.271396	No PP Tract
Copb2	0.209919	No PP Tract
Cope	0.183878	No PP Tract
Copg1	0.323918	No PP Tract
Copg2	0.0601535	No PP Tract
Coprs	-0.257177	PP Tract
Cops2	0.000557256	No PP Tract
Cops3	-0.0612279	No PP Tract
Cops4	-0.034016	No PP Tract
Cops5	-0.0889368	No PP Tract
Cops6	-0.0151693	No PP Tract
Cops7a	-0.0184711	No PP Tract
Cops7b	-0.232067	No PP Tract
Cops8	-0.133312	No PP Tract
Cops9	0.493842	No PP Tract
Copz1	0.330579	No PP Tract
Copz2	0.21186	No PP Tract
Coq10a	0.447971	PP Tract
Coq10b	-0.09487	No PP Tract
Coq3	0.668315	No PP Tract
Coq4	0.267481	PP Tract
Coq5	0.572021	No PP Tract
Coq6	0.517283	No PP Tract
Coq7	0.144538	No PP Tract
Coq8a	0.556086	PP Tract
Coq8b	0.464441	PP Tract
Coq9	0.720424	PP Tract
Coro1a	0.187842	No PP Tract
Coro1b	0.00274007	No PP Tract
Coro1c	-0.225209	No PP Tract
Coro2a	0.389521	No PP Tract
Coro2b	-0.181265	No PP Tract
Coro7	0.218366	No PP Tract
Cotl1	-0.333564	No PP Tract
Cox10	-0.459701	No PP Tract
Cox11	-0.998043	No PP Tract
Cox15	0.14906	No PP Tract
Cox17	0.532726	No PP Tract
Cox18	-0.316522	No PP Tract
Cox19	-0.427627	No PP Tract
Cox20	-0.0643569	No PP Tract
Cox4i1	0.486083	No PP Tract
Cox4i1	0.643429	No PP Tract
Cox4i2	-0.5057	No PP Tract
Cox5a	0.649424	No PP Tract
Cox5b	0.804913	No PP Tract
Cox6a1	0.643437	No PP Tract
Cox6a2	-0.925219	No PP Tract
Cox6b1	1.03299	No PP Tract
Cox6c	0.514129	No PP Tract
Cox7a1	0.0491311	No PP Tract
Cox7a2l	0.470233	No PP Tract
Cox7a2	0.995649	No PP Tract
Cox7b	0.108037	No PP Tract
Cox7c	-0.0411494	No PP Tract
Cpa3	1.58974	No PP Tract
Cpb2	-0.8042	No PP Tract
Cpd	0.13591	PP Tract
Cpeb1	-0.893585	No PP Tract
Cpeb2	0.646454	PP Tract
Cpeb3	0.95608	PP Tract
Cpeb4	1.43672	PP Tract
Cpe	0.310649	No PP Tract
Cplane2	0.31242	No PP Tract
Cplx1	0.557217	No PP Tract
Cplx2	0.369091	No PP Tract
Cplx3	-0.238749	No PP Tract
Cpn1	-0.594348	No PP Tract
Cpn2	-0.718569	No PP Tract
Cpne1	0.155227	No PP Tract
Cpne2	1.64044	No PP Tract
Cpne3	0.265958	No PP Tract
Cpne6	1.78959	No PP Tract
Cpne7	1.9149	No PP Tract
Cpne8	0.343083	PP Tract
Cpox	0.465269	No PP Tract
Cpped1	0.362971	No PP Tract
Cpq	0.488351	No PP Tract
Cps1	-2.19133	No PP Tract
Cpsf1	-0.289685	No PP Tract
Cpsf2	-0.191551	No PP Tract
Cpsf3	-0.321751	No PP Tract
Cpsf4	-0.184187	No PP Tract
Cpsf6	0.0707502	PP Tract
Cpsf7	0.47259	PP Tract
Cpt1a	-0.0832222	No PP Tract
Cpt1b	0.138578	PP Tract
Cpt1c	0.557819	No PP Tract
Cpt2	0.631627	No PP Tract
Cptp	0.0310315	No PP Tract
Cpxm2	2.74277	PP Tract
Cp	-0.592553	No PP Tract
Cp	-0.997279	No PP Tract
Cr1l	0.172423	PP Tract
Crabp1	0.585665	No PP Tract
Cracd	-0.151328	No PP Tract
Cradd	-0.0808842	No PP Tract
Cramp1	-0.326232	No PP Tract
Crat	0.746241	No PP Tract
Crbn	0.44564	No PP Tract
Crcp	-0.346106	No PP Tract
[truncated: 8,705 more rows]

## Sheet: g
Protein	log2(ProArg-free DFMO/CD)	PolyPro
0610009B22Rik	-0.0133418	NA
0610010K14Rik	-0.332531	3
0610012G03Rik	-0.622693	NA
1500009L16Rik	-0.0545865	NA
1700017B05Rik	-0.0183118	4
1700037H04Rik	0.169188	NA
2210010C04Rik	-1.04202	NA
2210016F16Rik	-0.177513	NA
2210016L21Rik	0.216219	NA
2210418O10Rik	-1.56106	NA
2310022A10Rik	-0.497663	NA
2310061I04Rik	0.157363	4
2410002F23Rik	0.358601	5
2700097O09Rik	-0.310201	NA
2900026A02Rik	-0.475755	3
4930430F08Rik	-0.14229	NA
4931428L18Rik	-0.00928968	NA
4932429P05Rik	-1.8936	NA
4933403O08Rik	-0.684469	NA
4933427D14Rik	-0.227476	NA
4933434E20Rik	0.109767	NA
5031439G07Rik	9.7306e-05	NA
5730455P16Rik	-0.0644884	3
6430548M08Rik	1.74088	NA
8030462N17Rik	-0.0381287	NA
9530053A07Rik	-0.720811	3
9530068E07Rik	-0.23045	3
9930021J03Rik	1.26211	4
A2m	-0.413009	3
A630089N07Rik	0.356884	NA
AI182371	-0.722113	NA
AK157302	0.395171	NA
AW551984	1.29346	NA
Aaas	-0.418485	5
Aacs	0.177043	NA
Aadacl4fm4	1.44635	NA
Aadac	-1.31907	NA
Aagab	0.259723	NA
Aak1	0.29532	NA
Aak1	-0.305865	NA
Aak1	0.470981	NA
Aamdc	0.701302	NA
Aamp	-0.147233	NA
Aar2	-0.540622	NA
Aars1	-0.0248933	NA
Aars2	-0.100054	NA
Aarsd1	-0.249492	NA
Aasdhppt	-0.132796	NA
Aass	0.0547191	NA
Aatf	-0.615768	NA
Aatk	0.205993	NA
Abat	1.60013	NA
Abca1	-0.144818	3
Abca2	0.301734	4
Abca3	0.779559	3
Abca5	-0.122513	NA
Abca7	1.14579	4
Abca8b	1.0858	NA
Abca9	-0.539979	NA
Abcb10	0.815304	NA
Abcb11	1.32631	NA
Abcb1a	0.12606	NA
Abcb1b	0.171322	NA
Abcb4	-0.611952	NA
Abcb6	0.221363	NA
Abcb7	0.0342343	NA
Abcb8	0.684536	NA
Abcc10	0.113977	NA
Abcc1	0.534133	NA
Abcc3	-0.650152	NA
Abcc4	0.227396	3
Abcc5	0.25851	NA
Abcc9	-0.146405	NA
Abcd1	0.499454	3
Abcd2	-0.122151	3
Abcd3	0.413556	NA
Abcd4	0.487345	NA
Abce1	-0.0299665	NA
Abcf1	-0.459331	3
Abcf2	-0.460392	3
Abcf3	-0.268209	NA
Abcg1	-0.626094	NA
Abcg2	-0.147401	NA
Abcg3	-1.10569	NA
Abhd10	0.63052	NA
Abhd11	0.200612	NA
Abhd12	0.442899	NA
Abhd13	-0.098967	NA
Abhd14a	0.0294694	NA
Abhd14b	0.0250167	NA
Abhd15	0.39407	NA
Abhd16a	0.977725	NA
Abhd17a	-0.707365	NA
Abhd17b	0.166521	NA
Abhd17c	-0.52369	NA
Abhd1	0.412828	NA
Abhd2	0.201066	NA
Abhd4	0.472497	NA
Abhd5	0.539813	NA
Abhd6	0.620674	NA
Abi1	0.038195	9
Abi2	0.155734	7
Abi3bp	0.328891	3
Abi3	-0.344932	5
Abitram	-0.189826	3
Abl1	-0.167239	5
Abl2	0.203134	NA
Ablim1	0.501234	NA
Ablim2	0.968223	NA
Abracl	-0.563494	NA
Abraxas2	-0.158589	4
Abr	0.16416	NA
Abt1	-0.536299	NA
Abtb1	1.22249	3
Acaa1a	0.182111	NA
Acaa2	0.385334	NA
Acaca	-0.187908	NA
Acacb	-0.37814	NA
Acad10	0.120309	NA
Acad11	0.621139	NA
Acad12	0.567302	NA
Acad8	0.488322	NA
Acad9	0.652257	NA
Acadl	0.641589	NA
Acadm	0.708089	NA
Acadsb	1.05616	NA
Acads	0.941335	NA
Acadvl	0.916623	NA
Acap2	0.153582	NA
Acap3	0.0183652	NA
Acat1	0.809545	NA
Acat2	0.107622	NA
Acbd3	0.344634	NA
Acbd5	0.641949	NA
Acbd5	0.65327	NA
Acbd6	-0.114231	NA
Accs	0.325908	NA
Acd	-0.506536	NA
Acer3	0.369586	NA
Ace	0.193697	NA
Ache	2.01398	NA
Acin1	-0.0580877	6
Acly	-0.18408	3
Aco1	0.281868	NA
Aco2	0.350359	NA
Aco2	1.01419	NA
Aco2	0.650837	NA
Acot11	-0.180933	NA
Acot13	0.995967	NA
Acot1	0.342703	NA
Acot2	0.475967	3
Acot7	0.453801	NA
Acot8	-0.0316704	3
Acot9	1.28945	NA
Acox1	0.765037	NA
Acox1	1.1603	NA
Acox2	-0.415685	NA
Acox3	0.536425	NA
Acp1	-0.12334	NA
Acp1	-0.194836	NA
Acp2	0.310678	NA
Acp5	-0.512573	NA
Acp6	0.140374	NA
Acsbg1	0.624349	3
Acsf2	0.276937	NA
Acsf3	0.798148	NA
Acsl1	0.877442	NA
Acsl3	-0.095984	NA
Acsl4	0.919811	NA
Acsl5	0.261436	NA
Acsl6	0.511784	NA
Acsm1	-1.60115	NA
Acsm3	0.203325	NA
Acsm5	0.00674729	5
Acss1	-0.141941	NA
Acss2	0.394528	3
Acss3	-1.42095	NA
Acta1	-1.27942	NA
Acta2	-0.0742997	NA
Actbl2	-0.126943	NA
Actb	0.0923045	NA
Actg1	0.10921	NA
Actg2	-0.254415	NA
Actl11	-0.254681	NA
Actl6a	-0.0965669	NA
Actl6b	0.998231	NA
Actn1	0.110412	NA
Actn1	0.170143	NA
Actn2	-1.17555	NA
Actn3	-0.932148	NA
Actn4	1.19103	NA
Actn4	0.89562	NA
Actn4	0.0644651	NA
Actr10	0.593331	3
Actr10	-0.932667	3
Actr10	0.282234	3
Actr1a	0.0405066	NA
Actr1b	0.401956	NA
Actr2	0.237314	NA
Actr3b	0.668531	NA
Actr3	0.258239	NA
Actr5	-0.227582	NA
Actr6	-0.375992	NA
Actr8	-0.255267	NA
Acvr1	0.187446	NA
Acy1	-0.853877	NA
Acy3	0.0115535	NA
Acyp1	0.522713	NA
Acyp2	0.51002	NA
Adal	0.618327	NA
Adam10	-0.0809487	3
Adam11	-1.09583	3
Adam15	0.389566	4
Adam17	-0.0625294	3
Adam19	0.829949	3
Adam22	0.309714	NA
Adam23	-1.49809	NA
Adam9	0.49501	4
Adamts1	1.07493	NA
Adamts2	0.20571	4
Adap1	0.953622	NA
Adap2	-0.418987	NA
Adarb1	0.460166	3
Adarb2	-0.297671	NA
Adar	0.513607	3
Adat1	-0.237572	NA
Adat2	0.545857	NA
Adat3	-0.568078	NA
Ada	-0.366587	NA
Adck1	0.340176	NA
Adck2	0.817864	NA
Adck5	-0.0798696	NA
Adcy1	0.646855	NA
Adcy2	-0.0641927	NA
Adcy3	0.604169	NA
Adcy5	0.894071	NA
Adcy6	0.0625441	NA
Adcy7	-0.374394	4
Adcy8	-0.257577	NA
Adcy9	-0.152478	4
Adcyap1r1	0.0269892	NA
Adcyap1r1	-0.363444	NA
Adcyap1	0.969067	NA
Add1	1.14383	3
Add1	0.97212	3
Add1	0.576972	3
Add2	0.394083	3
Add3	-0.304016	4
Add3	0.677823	4
Adgra2	0.411172	4
Adgra3	-0.225504	4
Adgrb2	-0.257123	4
Adgrb3	0.513198	NA
Adgre1	-0.547679	NA
Adgre5	-0.156443	NA
Adgre5	-0.131618	NA
Adgrf5	-0.488222	NA
Adgrg1	-1.23218	NA
Adgrl1	0.919372	8
Adgrl2	-0.224256	3
Adgrl3	0.035913	NA
Adh1	-1.90955	NA
Adh5	0.00848265	NA
Adh7	2.82062	NA
Adhfe1	0.098235	NA
Adi1	-0.141813	NA
Adipoq	0.85087	3
Adipor1	0.473504	NA
Adk	0.227835	NA
Adnp2	0.0650616	3
Adnp	-0.1906	3
Ado	0.00747499	3
Adpgk	-0.00129059	NA
Adprhl1	-0.528374	NA
Adprh	0.194407	NA
Adprm	-0.20595	NA
Adprs	-0.0525074	NA
Adrbk2	1.22776	NA
Adrm1b	-0.0888152	NA
Adsl	-0.219464	NA
Adss1	0.164787	NA
Adss2	0.063725	NA
Aebp1	0.573129	3
Aebp2	-0.732826	NA
Aen	-0.158192	NA
Afap1l2	0.415278	3
Afap1l2	0.837704	3
Afap1	0.189578	3
Afap1	0.0377262	3
Afdn	-0.449958	8
Afdn	-0.478158	8
Afdn	-0.779864	8
Afdn	-0.010216	8
Aff4	-0.323309	3
Afg1l	0.64081	3
Afg3l1	-0.136624	NA
Afg3l2	0.536167	NA
Afmid	-0.907344	NA
Afm	-0.595304	NA
Aftph	-0.0935951	3
Agap1	0.301391	3
Agap1	0.214878	3
Agap1	0.413209	3
Agap3	-0.0514172	3
Aga	1.00701	NA
Agfg1	0.136831	NA
Agfg2	-0.379338	NA
Aggf1	-0.0790711	4
Agk	0.364491	NA
Agl	0.447705	NA
Agmo	0.0252678	NA
Ago1	0.00808245	NA
Ago2	0.322153	3
Ago3	-0.0234875	NA
Agpat1	0.365649	NA
Agpat2	0.127484	NA
Agpat3	0.299167	NA
Agpat4	0.405468	NA
Agpat5	0.221868	NA
Agps	-0.154234	NA
Agrn	-0.0468554	3
Agtpbp1	1.03026	3
Agtr2	-0.693208	NA
Agtrap	-1.65694	NA
Agt	-0.527485	3
Agxt2	0.147574	NA
Ahctf1	-0.485435	3
Ahcyl1	0.510375	NA
Ahcyl2	0.522549	NA
Ahcy	-0.442053	NA
Ahdc1	-0.0475507	10
Ahi1	0.87872	3
Ahnak2	1.2692	NA
Ahnak	0.981863	NA
Ahsa1	-0.108474	NA
Ahsa2	-0.559875	NA
Ahsg	-0.160108	NA
Ahsp	-1.52361	NA
Aida	0.635532	NA
Aif1l	0.322971	3
Aif1	-0.0861823	NA
Aifm1	0.132732	NA
Aifm2	0.664957	NA
Aig1	0.259555	NA
Aimp1	0.113692	NA
Aimp2	0.0943554	NA
Aimp2	-0.709285	NA
Aip	0.115639	NA
Ak1	0.0328105	NA
Ak2	-0.177227	NA
Ak2	-0.230496	NA
Ak3	0.470291	NA
Ak4	0.131389	NA
Ak5	-1.42707	NA
Ak6	-0.428811	NA
Akap10	0.018642	NA
Akap11	0.880722	NA
Akap12	0.302762	NA
Akap13	0.127766	3
Akap1	-0.0735562	3
Akap5	0.592512	NA
Akap6	-0.169317	3
Akap7	1.73366	NA
Akap8l	0.0876946	7
Akap8	0.165686	3
Akap9	-0.190494	3
Akap9	-0.453326	3
Akirin2	-0.352238	NA
Aknad1	0.225213	NA
Akr1a1	0.757165	NA
Akr1b10	0.45549	NA
Akr1b1	-0.0988276	NA
Akr1b7	-0.270304	NA
Akr1b8	1.07548	NA
Akr1c13	-0.651399	NA
Akr1c14	-1.93374	NA
Akr1c20	-2.44449	NA
Akr1c6	-0.47492	NA
Akr1d1	-0.771253	NA
Akr1e2	0.24467	NA
Akr7a2	0.396125	NA
Akt1s1	-0.122669	5
Akt1	0.303506	NA
Akt2	0.289168	NA
Akt3	-0.0853279	NA
Aktip	0.285665	NA
Alad	-0.514136	NA
Alas1	0.18228	NA
Alas2	-1.18963	NA
Alb	-0.128684	NA
Alcam	-0.208152	3
Aldh16a1	-0.641763	NA
Aldh18a1	0.189299	NA
Aldh1a1	-0.273253	NA
Aldh1a2	-0.316202	NA
Aldh1a3	0.308578	NA
Aldh1a7	-0.48264	NA
Aldh1b1	-0.156713	NA
Aldh1l1	-1.36912	NA
Aldh1l2	0.815191	NA
Aldh2	0.420436	NA
Aldh3a2	0.864394	NA
Aldh3b1	0.539197	NA
Aldh3b2	1.43554	NA
Aldh4a1	0.458147	NA
Aldh5a1	0.441062	3
Aldh6a1	0.711658	NA
Aldh7a1	-0.425423	NA
Aldh9a1	0.257053	NA
Aldoart1	1.02234	NA
Aldoa	0.280959	NA
Aldoa	0.255707	NA
Aldob	-2.76546	NA
Aldoc	1.41593	NA
Alg10b	1.05147	NA
Alg11	0.228026	NA
Alg12	-0.680927	NA
Alg13	-0.233239	NA
Alg14	0.326539	NA
Alg1	0.567391	NA
Alg2	0.519067	NA
Alg3	0.0707706	NA
Alg5	0.469095	NA
Alg6	0.134041	NA
Alg8	-0.218938	NA
Alg9	0.0762808	NA
Alkbh1	-0.16606	NA
Alkbh2	-0.304916	NA
Alkbh3	0.394139	3
Alkbh5	0.142822	NA
Alkbh6	0.279149	NA
Alkbh7	-0.777662	3
Alkbh8	-0.271371	NA
Alk	0.839696	3
Alms1	-0.694071	11
Alox12	-0.241555	3
Alox15	-0.940673	3
Alox5ap	-0.434127	NA
Alpl	1.23457	NA
Als2	-0.00108302	NA
Alyref2	0.974747	NA
Alyref	0.085573	NA
Amacr	0.301178	NA
Ambp	-0.484913	NA
Ambra1	-0.338666	8
Amd1	1.32937	NA
Amdhd2	0.103444	NA
Amer2	-0.542035	NA
Amfr	0.295146	NA
Ammecr1l	-0.281487	NA
Ammecr1	-0.49525	NA
Amn1	0.164481	NA
Ampd1	-0.774703	3
Ampd2	0.254461	NA
Ampd3	-0.576122	3
Amph	0.716084	NA
Amt	-1.10109	NA
Amy1	-1.16218	NA
Amy2	-3.51919	NA
Amz2	-0.0649719	NA
Anapc10	-0.104394	NA
Anapc15-ps	0.138877	NA
Anapc16	-0.336794	NA
Anapc1	-0.257866	NA
Anapc2	-0.291693	NA
Anapc4	-0.249686	NA
Anapc5	-0.251148	NA
Anapc7	-0.199071	NA
Angel2	-0.00826382	NA
Angpt2	-0.464602	NA
Angptl2	0.446831	3
Angptl4	-0.621221	NA
Angptl6	0.732844	NA
Ank1	-0.885959	NA
Ank1	0.795703	NA
Ank2	2.08493	NA
Ank2	1.12072	NA
Ank3	1.29634	3
Ank3	0.747986	3
Ank3	1.02241	3
Ankfn1	0.331168	NA
Ankfy1	0.18006	NA
Ankhd1	-0.387814	5
Ankh	-0.0422337	NA
Ankib1	0.196417	3
Ankle2	-0.326025	3
Ankmy2	0.314643	NA
Ankrd10	-0.868896	NA
Ankrd11	-0.198709	3
Ankrd13a	0.0984137	NA
Ankrd13b	-0.38443	3
Ankrd13c	0.206723	3
Ankrd16	-0.193481	NA
Ankrd17	-0.274846	3
Ankrd24	0.853359	NA
Ankrd27	-0.144951	NA
Ankrd28	-0.0861555	NA
Ankrd2	-1.04509	3
Ankrd34a	0.0068105	3
Ankrd34b	0.893412	NA
Ankrd40	-0.123549	3
Ankrd44	0.0520758	NA
Ankrd46	0.212998	NA
Ankrd49	-0.31101	NA
Ankrd50	0.21832	3
Ankrd52	0.0523975	NA
Ankrd54	-0.754246	NA
Anks1a	-0.628021	NA
Ankzf1	-0.26077	NA
Anln	-0.242746	NA
Ano10	0.542966	NA
Ano1	-0.679422	NA
Ano6	0.356934	NA
Ano8	-0.157954	3
Anp32a	0.0167667	NA
Anp32b	0.107711	NA
Anp32e	-0.444058	NA
Anp32e	0.179655	NA
Anpep	-0.0742076	NA
Antkmt	0.0450472	NA
Antxr1	-0.599571	4
Antxr2	0.507381	5
Anxa11	0.611712	3
Anxa1	0.0840854	NA
Anxa2	0.648	NA
Anxa3	0.156237	NA
Anxa4	0.400706	NA
Anxa5	1.05193	NA
Anxa6	-0.918803	NA
Anxa6	0.335415	NA
Anxa7	0.359377	NA
Anxa8	-0.0982549	NA
Aoc1l3	-0.980001	NA
Aoc3	0.408638	3
Aox1	0.135842	NA
Aox3	-0.0748605	NA
Ap1ar	-0.0474231	NA
Ap1b1	0.210144	NA
Ap1g1	0.041151	3
Ap1g2	-0.447246	4
Ap1m1	0.095325	NA
Ap1s1	-0.0808019	NA
Ap1s2	-0.273347	NA
Ap1s2	0.447792	NA
Ap2a1	0.554231	3
Ap2a2	0.379912	3
Ap2b1	0.344273	NA
Ap2m1	0.468258	NA
Ap2m1	0.345859	NA
Ap2s1	0.355051	NA
Ap3b1	-0.217139	NA
Ap3b2	0.163114	NA
Ap3d1	0.276732	3
Ap3m1	0.25109	NA
Ap3m2	0.407002	NA
Ap3s1	0.465676	NA
Ap3s2	-0.317606	NA
Ap4b1	0.0484301	NA
Ap4e1	0.0780053	NA
Ap4m1	0.00970732	NA
Ap4s1	0.219721	NA
Ap5b1	0.256441	NA
Ap5s1	-0.23243	NA
Ap5z1	-0.267597	NA
Apaf1	-0.531091	NA
Apba1	1.63756	9
Apba2	-0.327232	NA
Apba3	0.954761	NA
Apbb1ip	-0.309868	9
Apbb1	-0.385403	NA
Apbb2	-0.234062	5
Apc2	0.013672	3
Apcs	-0.817697	NA
Apc	0.0413308	5
Apeh	-0.319975	3
Apex1	-0.224847	NA
Apex2	-1.37985	NA
Aph1a	0.442562	NA
Api5	0.250028	NA
Apip	0.100604	NA
Aplf	-0.363812	NA
Aplp1	0.769749	3
Aplp2	0.443958	NA
Apmap	0.680621	NA
Apoa1	-0.289135	NA
Apoa2	-0.575932	NA
Apoa4	-0.693696	NA
Apoa5	-1.12204	4
Apobec1	0.165643	NA
Apobec2	0.0750587	NA
Apobr	-0.176971	NA
Apob	-0.862081	NA
Apoc1	0.33552	NA
Apoc3	-0.644335	NA
Apoc4	-0.847488	NA
Apod	0.21166	NA
Apoe	-0.512988	NA
Apof	-1.8663	NA
Apoh	0.0762142	4
Apol8	-0.00297653	NA
Apom	-0.718749	NA
Apon	-1.19331	3
Apool	-0.184348	NA
Apoo	0.792753	NA
Appbp2	-0.409615	NA
Appl1	0.187388	NA
Appl2	0.56099	NA
App	0.0501762	NA
App	-0.326288	NA
Aprt	0.347337	NA
Aptx	-0.443401	NA
Aqp1	-0.448866	NA
Aqp7	0.430906	NA
Aqr	-0.17291	NA
Araf	0.0365955	NA
Araf	1.15236	NA
Arap1	0.266633	NA
Arap3	-0.437198	3
Arcn1	0.269098	NA
Arel1	0.146952	NA
Arf2	-0.197178	NA
Arf3	0.29901	NA
Arf4	0.592389	NA
Arf5	0.215408	NA
Arf6	0.0537416	NA
Arfgap1	-0.00825092	NA
Arfgap1	0.192416	NA
Arfgap2	-0.0466054	NA
Arfgap3	0.556739	3
Arfgef1	-0.166136	NA
Arfgef2	0.178861	NA
Arfgef3	0.974686	3
Arfip1	0.587229	NA
Arfip1	0.290753	NA
Arfip2	0.217782	NA
Arfrp1	-0.0569929	NA
Arg1	-1.6281	NA
Arg2	-0.242743	NA
Arglu1	0.20456	NA
Arhgap10	0.151748	NA
Arhgap11a	0.035677	NA
Arhgap12	0.00189531	NA
Arhgap17	-0.307456	4
Arhgap18	-0.17562	NA
Arhgap19	-0.602123	NA
Arhgap1	0.337613	NA
Arhgap21	-0.0470553	4
Arhgap22	0.631074	NA
Arhgap23	0.145552	3
Arhgap25	-0.389929	NA
Arhgap26	1.28259	NA
Arhgap27	-0.770774	NA
Arhgap28	-0.428318	NA
Arhgap29	-0.453768	NA
Arhgap30	-0.241267	NA
Arhgap31	-0.0632112	4
Arhgap32	-0.315167	NA
Arhgap35	-0.0450541	3
Arhgap36	-1.28343	NA
Arhgap39	0.372687	NA
Arhgap44	-0.0229679	3
Arhgap45	-0.378277	NA
Arhgap4	-0.651451	3
Arhgap5	0.0580701	3
Arhgap6	0.51264	4
Arhgap9	-0.173041	NA
Arhgdia	0.0683888	NA
Arhgdib	-0.304567	3
Arhgef10l	-0.15518	3
Arhgef10	0.670471	NA
Arhgef11	0.504815	12
Arhgef12	0.112751	3
Arhgef12	0.094659	3
Arhgef17	0.589396	5
Arhgef18	0.0523702	NA
Arhgef1	-0.157593	NA
Arhgef25	-0.0304543	NA
Arhgef28	-0.677717	NA
Arhgef2	-0.280092	3
Arhgef39	-1.10221	NA
Arhgef40	-0.167076	4
Arhgef6	0.0537989	NA
Arhgef7	0.250972	NA
Arhgef9	0.221406	3
Arid1a	-0.23101	NA
Arid1b	0.0699334	5
Arid2	-0.583999	3
Arid3a	0.581185	8
Arid4a	-0.306496	NA
Arid4b	-0.208561	NA
Arid5b	0.357929	3
Arih1	0.263724	NA
Arih1	-0.122071	NA
Arih2	0.0510802	NA
Arl10	0.0454422	NA
Arl11	0.00459313	NA
Arl14ep	-0.362256	NA
Arl15	0.274612	3
Arl1	0.263755	NA
Arl2bp	0.698887	NA
Arl2	-0.119304	NA
Arl3	-0.0085769	NA
Arl4c	-0.0199869	NA
Arl5b	0.314691	NA
Arl5c	-0.0217505	NA
Arl6ip1	-0.545243	NA
Arl6ip4	-0.201949	NA
Arl6ip5	0.492414	NA
Arl6ip6	0.243507	NA
Arl6	0.307012	NA
Arl8a	0.760643	NA
Arl8b	0.479536	NA
Armc10	0.24613	NA
Armc1	0.0754417	NA
Armc5	-0.311614	3
Armc6	0.37696	NA
Armc8	-0.0251404	NA
Armc8	0.766168	NA
Armc9	-0.0819848	NA
Armcx1	0.174053	NA
Armcx2	0.152611	3
Armcx3	-0.391769	NA
Armcx4	0.0508069	NA
Armh3	0.267329	NA
Armt1	-0.173608	NA
Arnt2	-0.688635	NA
Arnt	-0.0559004	NA
Arpc1a	0.154728	NA
Arpc1b	-0.0239207	NA
Arpc2	0.105281	NA
Arpc3	0.18358	NA
Arpc4	0.0708607	NA
Arpc5l	0.371227	NA
Arpc5	0.0165926	NA
Arpin	-0.00712485	NA
Arpp19	-0.0861999	NA
Arr3	-0.443774	NA
Arrb1	0.541505	NA
Arrb1	-0.277515	NA
Arrb2	-0.189472	NA
Arrdc1	-0.355385	NA
Arsa	0.869863	NA
Arsb	1.01961	3
Arsg	0.219989	NA
Arsk	0.788793	NA
Art3	0.963508	NA
Art4	0.66701	NA
Arvcf	0.069048	3
Arxes1	0.175915	NA
As3mt	0.313952	NA
Asah1	0.12476	NA
Asap1	0.189719	6
Asap2	0.519164	4
Asb1	0.851952	NA
Asb3	-0.322505	NA
Asb4	-1.14281	NA
Asb6	0.162496	3
Asb7	-0.0822069	NA
Ascc1	-0.00947463	NA
Ascc2	0.0512289	3
Ascc3	0.104214	NA
Asf1a	-0.532298	NA
Asf1b	-1.00815	3
Ash1l	-0.205893	4
Ash2l	0.046223	NA
Asl	1.18734	NA
Asnsd1	-0.555011	NA
Asns	-0.233824	NA
Aspa	-0.0722754	NA
Aspg	-0.108058	NA
Asphd1	1.18191	NA
Asphd2	0.6972	NA
Asph	0.37574	NA
Aspm	-0.601697	NA
Aspn	0.79939	NA
Aspscr1	-0.108151	NA
Asrgl1	-0.126069	NA
Ass1	-0.934965	NA
Astn1	0.882892	NA
Asxl1	-2.18725	3
Asxl2	-0.428707	NA
Atad1	0.430615	NA
Atad2b	-0.679418	NA
Atad2b	-0.416544	NA
Atad2	-0.367735	3
Atad3	0.0428659	NA
Atad5	-0.53285	3
Atat1	0.177122	3
Atat1	0.269019	3
Atcay	0.759363	NA
Ate1	0.569914	NA
Ate1	0.995421	NA
Atf1	-1.69776	NA
Atf2	0.628964	NA
Atf6b	-0.640012	3
Atf6	-0.322004	4
Atf7ip	-0.156243	3
Atf7	-0.136292	NA
Atg101	0.163071	NA
Atg10	0.410709	NA
Atg12	0.104576	NA
Atg13	-0.128402	NA
Atg14	-0.0360118	NA
Atg16l1	0.26291	NA
Atg2a	-0.100201	3
Atg2b	-0.0765867	NA
Atg3	0.139165	4
Atg4a-ps	-0.35408	NA
Atg4b	-0.169164	NA
Atg4c	0.452495	NA
Atg4d	-1.45548	NA
Atg5	0.193673	NA
Atg7	0.245579	NA
Atg9a	0.512287	NA
Atic	-0.015284	NA
Atl1	0.18981	NA
Atl2	0.0477913	NA
Atl3	0.529229	NA
Atmin	1.04679	NA
Atm	-0.253279	NA
Atn1	0.194504	6
Atosa	-0.172178	NA
Atox1	0.533338	NA
Atp11a	0.231098	3
Atp11b	-0.197636	NA
Atp11c	-0.275913	NA
Atp13a1	0.3878	NA
Atp13a2	-0.224118	3
Atp13a3	0.483568	NA
Atp1a1	1.36378	3
Atp1a2	1.31688	3
Atp1a3	1.79221	3
Atp1b1	2.22221	NA
Atp1b2	0.897686	NA
Atp1b3	0.494781	NA
Atp2a1	-0.600531	NA
Atp2a2	0.119495	NA
Atp2a3	0.708214	NA
Atp2b1	1.50413	3
Atp2b1	1.68073	3
Atp2b2	1.24738	NA
Atp2b3	1.50472	6
Atp2b4	0.361765	NA
Atp2c1	0.401834	NA
Atp4a	0.112162	NA
Atp5a1	0.832307	NA
Atp5c1	0.706843	NA
Atp5f1a	0.494301	NA
Atp5f1b	0.550323	NA
Atp5f1d	0.423508	NA
Atp5f1e	-0.37606	NA
Atp5if1	-5.72305	NA
Atp5j2	0.725262	NA
Atp5me	0.601132	NA
Atp5mg	0.363248	NA
Atp5mk	0.212952	NA
Atp5mpl	0.579219	NA
Atp5pb	0.572082	NA
Atp5pd	0.573781	NA
Atp5pf	0.427943	NA
Atp5po	0.563969	NA
Atp6ap1	0.427617	NA
Atp6ap2	0.514024	NA
Atp6v0a1	1.28984	NA
Atp6v0a2	0.0941263	NA
Atp6v0c	0.692662	NA
Atp6v0d1	0.923715	NA
Atp6v0d2	0.111923	NA
Atp6v1a	0.55064	NA
Atp6v1b1	0.591418	NA
Atp6v1b2	0.561639	NA
Atp6v1c1	0.656162	NA
Atp6v1c2	-0.00216767	NA
Atp6v1d	0.519145	NA
Atp6v1e1	0.676918	NA
Atp6v1f	0.567236	NA
Atp6v1g1	0.450586	NA
Atp6v1g2	1.40857	NA
Atp6v1h	0.431598	NA
Atp7a	0.0564881	NA
Atp8a1	0.887345	NA
Atp8a1	1.27541	NA
Atp8a2	0.578108	NA
Atp8b3	1.13044	NA
Atp8b4	-1.30987	NA
Atp9a	1.61304	NA
Atp9b	0.679703	NA
Atpaf1	0.386724	NA
Atpaf2	0.593201	NA
Atpif1	0.929166	NA
Atpsckmt	1.09337	NA
Atrip	-0.0701456	NA
Atrnl1	0.219047	3
Atrn	0.225537	4
Atrx	0.144183	3
Atr	-0.1418	NA
Atxn10	-0.143058	3
Atxn1l	0.240175	3
Atxn2l	-0.000402961	3
Atxn2	0.205223	3
Atxn3	0.0447067	NA
Atxn7l2	-0.658078	5
Atxn7l3b	-0.42917	NA
Atxn7l3	-0.893001	NA
Auh	1.05284	NA
Aup1	0.0922118	3
Aurkaip1	0.10999	NA
Aurka	-1.03803	NA
Aurkb	-0.580382	NA
Auts2	-0.610633	5
Aven	-0.500189	NA
Avil	1.46401	NA
Avl9	0.0755532	NA
Axl	-1.06153	3
Azgp1	-0.886569	NA
Azi2	-0.37203	NA
B2m	-0.305816	NA
B3GNT2	-1.00502	NA
B3galnt1	0.273837	NA
B3galnt2	-0.353099	NA
B3galt6	0.103385	NA
B3gat3	0.568141	4
B3glct	0.663814	NA
B4galnt1	-0.0941166	NA
B4galnt4	0.0797668	3
B4galt1	-0.352417	4
B4galt3	-1.78495	NA
B4galt5	0.248873	NA
B4galt7	0.217517	3
B4gat1	0.269221	NA
B9d1	-0.463456	NA
B9d2	-0.627422	NA
BC004004	0.579117	NA
Babam1	-0.012133	3
Babam2	-0.0636215	NA
Bace1	0.474329	NA
Bach2	-0.380802	3
Bad	0.153014	NA
Bag1	0.126383	NA
Bag2	-0.329569	NA
Bag3	0.477513	3
Bag4	0.226933	3
Bag5	-0.0342931	NA
Bag6	-0.276921	14
Bahd1	-0.339766	NA
Baiap2	0.69815	3
Bak1	0.0207137	NA
Banf1	-0.0995138	NA
Bank1	-0.758403	NA
Banp	-0.286953	3
Bap18	-0.387767	NA
Bap1	-0.379493	NA
Bard1	-0.881861	3
Basp1	0.207945	NA
Bax	-0.421909	NA
Baz1a	-1.43971	NA
Baz1b	-0.225111	NA
Baz2a	-0.0138694	3
Baz2b	-0.283331	NA
Bbc3	-0.229258	NA
Bbs1	0.494017	NA
Bbs2	0.645133	NA
Bbs4	0.778627	NA
Bbs5	0.565418	NA
Bbs7	0.885358	NA
Bbs9	0.432176	NA
Bbx	-0.324403	NA
Bcam	-0.218992	NA
Bcap29	0.135379	NA
Bcap31	0.34831	NA
Bcar1	-0.0992373	3
Bcar3	0.0715563	3
Bcas2	-0.165933	NA
Bcas3	0.697676	NA
Bcat1	-0.113133	NA
Bcat2	0.446784	NA
Bccip	-0.167755	NA
Bche	-0.167244	NA
Bckdha	0.619458	NA
Bckdhb	0.6157	NA
Bckdk	0.0834793	NA
Bcl10	-0.239186	NA
Bcl11a	-0.89014	3
Bcl11a	0.339301	3
Bcl2l11	-0.324939	NA
Bcl2l13	0.508096	NA
Bcl2l1	0.225041	NA
Bcl2	0.278612	NA
Bcl7a	-0.200761	NA
Bcl7b	-0.686736	NA
Bcl7c	-0.0294615	NA
Bcl9l	-0.275414	9
Bcl9	-0.440994	5
Bclaf1	-0.522705	NA
Bclaf1	-0.103223	NA
Bclaf3	-0.370645	NA
Bcor	-0.611553	3
Bcr	0.227203	3
Bcs1l	0.233959	NA
Bdh1	0.425626	NA
Bdnf	-0.111632	NA
Becn1	0.0637651	NA
Begain	0.898464	NA
Bend3	-0.765236	3
Bend5	-0.439365	NA
Bet1	0.187918	NA
Bex1	-1.06429	NA
Bex2	-1.44079	NA
Bex4	-1.0878	NA
Bfar	0.15461	NA
Bgn	0.936781	NA
Bhlha15	-0.785578	NA
Bhmt	-2.1898	NA
Bicd1	-0.0523037	NA
Bicd2	0.596271	NA
Bicral	-0.81574	NA
Bicra	-0.361899	6
Bid	-0.539565	NA
Bin1	0.000807657	4
Bin1	-0.663584	4
Bin2	-0.679157	4
Birc2	-0.230765	NA
Birc5	-0.602584	NA
Birc6	-0.413702	3
Bles03	0.129084	NA
Bles03	-0.127291	NA
Blmh	-0.123816	NA
Blm	-0.69424	3
Bloc1s1	0.106187	NA
Bloc1s2	-0.269676	NA
Bloc1s3	-0.364296	NA
Bloc1s4	-0.665445	NA
Bloc1s5	-0.568076	NA
Bloc1s6	-0.796914	4
Bltp1	0.267976	NA
Bltp2	0.0550333	NA
Bltp3b	-0.379666	NA
Blvra	-0.245225	NA
Blvrb	-0.578976	NA
Blzf1	-0.0563571	NA
Bmerb1	1.63448	3
Bmi1	-0.271293	NA
Bmp1	-0.19924	NA
Bmp2k	0.165643	NA
Bmp3	1.64468	NA
Bmpr1a	-0.015178	NA
Bmpr2	0.338882	3
Bms1	-0.717802	3
Bnc2	1.7104	4
Bnip1	-0.254159	NA
Bnip2	-0.719235	NA
Bnip3l	0.146875	4
Bnip3	0.373128	NA
Bod1l	-0.113896	11
Bod1	0.0171721	3
Bok	-0.387789	NA
Bola1	0.0816924	NA
Bola2	0.0250925	NA
Bola3	0.745927	NA
Bop1	-0.598413	3
Bora	-0.759852	NA
Borcs5	0.348213	NA
Borcs6	0.394877	3
Borcs7	0.161432	NA
Borcs8	0.116753	3
Bpgm	-0.914696	3
Bphl	0.205222	NA
Bpifa2	0.200656	NA
Bpnt1	0.753439	NA
Bpnt2	0.221845	NA
Bptf	-0.16766	NA
Bptf	0.498199	NA
Bptf	-0.464591	NA
Braf	-0.326292	NA
Braf	-0.345956	NA
Brap	0.144581	NA
Brat1	-0.423965	NA
Brca1	-0.541352	NA
Brca2	-0.214963	NA
Brcc3	-0.0952888	NA
Brd1	-0.40205	NA
Brd2	-0.180021	4
Brd3	-0.214505	4
Brd4	0.470826	9
Brd4	-0.112596	9
Brd7	-0.407331	3
Brd8	-0.231382	3
Brd9	-0.301714	3
Brdt	-2.80969	15
Brf1	-0.0732686	NA
Bri3bp	-0.166331	NA
Brinp2	1.02535	NA
Brip1	-0.246973	NA
Brix1	-0.495399	NA
Brk1	0.231521	NA
Brms1l	0.0805145	NA
Brms1	-1.48726	NA
Brox	0.620936	NA
Brpf1	-0.30586	4
Brpf1	-0.205221	4
Brpf3	-0.504685	4
Brsk1	0.333366	4
Brsk2	-0.429811	NA
Brwd1	-0.372624	3
Brwd3	-0.559995	3
Bscl2	0.0497414	NA
Bscl2	0.0731659	NA
Bsdc1	0.345699	6
Bsg	0.200252	NA
Bsn	1.37006	3
Bst1	0.278061	NA
Bst2	-0.26235	NA
Btaf1	-0.720501	NA
Btbd10	0.231354	NA
Btbd2	-0.12674	9
Btbd8	0.26143	NA
Btbd9	0.16156	NA
Btd	0.0134528	NA
Btf3l4	0.384647	NA
Btf3	-0.461382	NA
Btg1	-0.99506	NA
Btg2	-0.579427	NA
Btk	-0.394475	3
Btnl10	-1.9459	NA
Btnl9	-1.28492	NA
Btrc	-0.421173	NA
Bub1b	-0.927431	NA
Bub1	-0.513184	NA
Bub3	0.0026255	NA
Bud13	-0.120111	3
Bud23	-0.843981	NA
Bud31	-0.282408	NA
Bysl	-0.602953	NA
Bzw1	-0.477003	NA
Bzw2	-0.118497	NA
C130026I21Rik	-2.65574	NA
C1galt1c1	0.312742	NA
C1galt1	-0.598585	NA
C1qa	-0.55424	NA
C1qbp	-0.0106913	NA
C1qb	-0.581204	NA
C1qc	-0.516449	NA
C1ql1	-0.648024	3
C1qtnf5	0.445199	3
C1qtnf6	0.437411	NA
C1ra	-0.601011	NA
C1s1	-0.715051	NA
C2cd2l	0.724527	NA
C2cd2	-0.28006	3
C2cd4c	0.335804	NA
C2cd5	0.572746	3
C2	-0.628465	NA
C3	-0.704892	NA
C4bpa	-0.861977	NA
C4b	-0.681254	NA
C5ar1	0.00306418	NA
C5	-0.760751	NA
C6	-0.258874	NA
C7	-0.882226	3
C8a	-1.1704	3
C8b	-1.05064	NA
C8g	-1.05176	NA
C9orf72	0.173467	3
C9	-0.943909	NA
Ca13	0.0858159	NA
Ca1	-0.304695	NA
Ca2	-0.930389	NA
Ca3	0.1192	NA
Ca4	0.569769	NA
Ca5b	0.479773	NA
Caap1	-0.160028	NA
Cab39l	0.202019	NA
Cab39	0.234346	NA
Cabin1	-0.208457	NA
Cabp1	-0.928394	NA
Cacfd1	-0.479018	NA
Cachd1	0.837806	NA
Cacna1b	0.572846	3
Cacna1c	0.121861	NA
Cacna1d	0.181078	3
Cacna1s	0.464581	NA
Cacna2d1	0.219451	NA
Cacna2d1	-1.09274	NA
Cacna2d2	-0.0599529	NA
Cacnb1	0.386936	NA
Cacnb1	0.346713	NA
Cacnb2	1.26538	NA
Cacnb3	0.0906879	3
Cacng3	-0.240918	NA
Cacng4	-0.673079	3
Cactin	-0.41575	3
Cacul1	-0.507469	9
Cacybp	-0.191506	NA
Cadm1	0.785183	NA
Cadm3	1.42277	NA
Cadm4	-0.16594	NA
Cadps	0.914459	NA
Cadps	0.858334	NA
Cad	-0.622633	3
Cage1	1.78991	NA
Calb1	1.64114	NA
Calb2	-1.06105	NA
Calcoco1	-0.212947	NA
Calcrl	0.150287	NA
Cald1	-0.425059	NA
Cald1	0.00458536	NA
Calhm2	-0.000560905	NA
Calm1	0.453403	NA
Calr	0.263355	NA
Calu	0.437439	NA
Calu	0.253645	NA
Camk1d	-0.504072	NA
Camk1	0.934152	3
Camk2a	-0.00459819	NA
Camk2b	0.763048	NA
Camk2d	1.64285	NA
Camk2g	-0.367956	NA
Camk2g	0.945976	NA
Camk4	0.0353331	NA
Camkk1	0.834818	3
Camkk2	0.367372	3
Camkmt	0.0769583	NA
Camkv	0.667034	NA
Camlg	0.249718	NA
Camp	-1.30563	NA
Camsap1	-0.0549867	NA
Camsap2	0.0712776	3
Camsap3	0.226843	4
Camta1	0.203741	NA
Cand1	0.27391	NA
Cand2	-0.458116	3
Cant1	-0.0882749	NA
Canx	0.164194	NA
Cap1	-0.0569325	12
Cap2	0.738207	15
Capg	0.129474	NA
Capn10	-0.247669	NA
Capn15	-0.258398	NA
Capn1	-0.173912	NA
Capn2	0.483292	3
Capn3	-1.48034	NA
Capn5	0.672289	NA
Capn6	0.62078	NA
Capn7	0.145869	3
Capns1	0.314668	4
Caprin1	-0.348426	4
Caprin2	-0.171586	NA
Capza1	0.185095	NA
Capza2	0.035467	NA
Capzb	0.123549	NA
Capzb	-0.0702803	NA
Car12	-0.624514	NA
Card11	-0.373207	NA
Card19	0.662112	NA
Card9	-0.32161	NA
Carhsp1	-0.57282	5
Carm1	-0.273017	3
Carmil1	0.310694	NA
Carmil2	0.377364	NA
Carmil3	0.676624	8
Carnmt1	-0.650363	NA
Cars1	-0.490653	NA
Cars2	0.312992	NA
Cartpt	2.08975	NA
Cartpt	2.38224	NA
Casc3	-0.335269	6
Casd1	0.220659	NA
Caskin1	0.344248	6
Caskin2	-0.179428	6
Cask	0.212212	3
Cask	0.24625	3
Casp12	0.340337	NA
Casp1	-0.104637	NA
Casp2	-0.168302	NA
Casp3	-0.389535	NA
Casp6	0.0487644	NA
Casp7	-0.330525	NA
Casp8ap2	-0.469075	NA
Casp8	-0.0240167	NA
Casp9	-0.0614122	NA
Casq1	-1.09409	NA
Casq2	-0.691852	NA
Castor2	0.921533	NA
Cast	0.622159	NA
Cast	0.0683359	NA
Cat	-0.333985	NA
Cav1	0.199918	NA
Cav2	0.713645	NA
Cav3	-0.836442	NA
Cavin1	0.33519	NA
Cavin2	-0.00635539	NA
Cavin3	0.463756	NA
Cavin4	0.074129	NA
Cbarp	1.5439	4
Cbfa2t2	-0.915361	3
Cbfb	-0.0765041	NA
Cbfb	-0.11836	NA
Cblb	-1.15238	6
Cbll1	0.30483	8
Cbln1	-1.5843	NA
Cbln2	0.166625	NA
Cbl	-0.238468	6
Cbr1	0.812669	NA
Cbr2	0.0117018	NA
Cbr3	0.36426	NA
Cbr4	0.660649	NA
Cbs	-0.517359	NA
Cbx1	0.174075	NA
Cbx2	-0.719941	3
Cbx3	-0.0783551	NA
Cbx4	0.594734	4
Cbx5	-0.0628757	NA
Cbx6	0.249076	3
Cbx8	0.340204	3
Cby1	0.31732	NA
Cc2d1a	0.0334238	4
Cc2d1b	-0.213043	3
Cc2d2a	-0.654324	NA
Ccar1	0.0529551	NA
Ccar2	-0.0477065	4
Ccdc102a	0.42288	3
Ccdc106	-0.64044	NA
Ccdc115	0.0505318	NA
Ccdc117	-0.11972	3
Ccdc124	-0.0982654	NA
Ccdc126	-0.182875	NA
Ccdc127	0.604265	NA
Ccdc12	-0.540301	NA
Ccdc134	0.0342731	NA
Ccdc137	-0.254509	NA
Ccdc167	-0.447058	NA
Ccdc169	-0.0682907	NA
Ccdc174	-0.330245	3
Ccdc186	0.488707	NA
Ccdc22	-0.25144	NA
Ccdc25	-0.368636	NA
Ccdc28b	-0.594048	NA
Ccdc32	-0.0684967	NA
Ccdc43	-0.205345	NA
Ccdc47	0.439028	NA
Ccdc47	0.269932	NA
Ccdc50	-0.0307613	4
Ccdc51	-0.0376875	NA
Ccdc58	-0.36034	NA
Ccdc59	-0.819274	NA
Ccdc61	-0.165954	NA
Ccdc69	1.09658	NA
Ccdc6	0.0658255	9
Ccdc71	0.712595	NA
Ccdc80	0.691454	3
Ccdc85c	-0.79041	NA
Ccdc86	-0.784209	3
Ccdc88a	0.174509	NA
Ccdc88b	-0.926717	3
Ccdc88c	-0.667288	3
Ccdc90b	0.202016	NA
Ccdc91	0.466683	NA
Ccdc92b	-0.773949	NA
Ccdc92	-0.0384025	NA
Ccdc93	0.168111	NA
Ccdc97	-0.0163927	NA
Ccdc9	-0.642886	NA
Ccer2	-0.842373	NA
Ccm2	-0.0970739	NA
Ccna2	-0.169994	NA
Ccnb1	-0.727701	NA
Ccnb2	-0.826194	NA
Ccnc	-0.528431	3
Ccnd1	-0.212024	NA
Ccnd3	-0.0994933	NA
Ccndbp1	-0.350202	NA
Ccne1	1.28425	3
Ccnf	-0.64493	NA
Ccnh	-0.445532	NA
Ccnk	-0.370206	10
Ccnl1	-0.122068	NA
Ccnl2	-0.491656	NA
Ccno	0.193053	NA
Ccnt1	-0.177919	4
Ccnt2	-0.576731	5
Ccnyl1	-0.287931	NA
Ccny	0.200248	NA
Ccp110	-0.140437	NA
Ccpg1	0.527765	NA
Ccsap	-0.114257	NA
Ccser1	-0.605881	NA
Ccsmst1	-0.197885	NA
Ccs	0.249893	NA
Cct2	-0.147515	NA
Cct3	-0.123159	NA
Cct4	-0.109172	NA
Cct5	-0.0879718	NA
Cct6a	-0.146828	NA
Cct7	-0.190377	NA
Cct8	-0.19147	NA
Ccz1	-0.0760392	NA
Cd109	0.72614	NA
Cd14	-0.339393	3
Cd151	1.09837	NA
Cd163	0.968355	NA
Cd180	-0.354015	NA
Cd1d1	0.0429587	NA
Cd200	1.61681	NA
Cd209g	0.278945	NA
Cd22	-0.316654	3
Cd248	-0.298307	3
Cd276	-0.0296735	NA
Cd2ap	-0.281213	5
Cd2bp2	-0.170536	3
Cd300a	-0.732854	NA
Cd300ld4	-0.458292	NA
Cd300lg	-0.210512	3
Cd302	-0.00833389	NA
Cd34	0.0431196	NA
Cd36	0.424807	NA
Cd38	-0.608625	NA
Cd44	0.564859	NA
Cd47	0.516798	NA
Cd47	0.310537	NA
Cd48	-0.824576	NA
Cd59a	0.770403	NA
Cd5l	-0.454403	NA
Cd63	0.591753	NA
Cd68	-0.262004	4
Cd74	0.240499	NA
Cd81	0.317477	NA
Cd82	-0.303493	NA
Cd84	-0.402627	NA
Cd93	-0.167019	NA
Cd99l2	0.637358	4
Cd99	0.0561547	NA
Cd9	0.834063	NA
Cdadc1	-0.167778	NA
Cdan1	-0.52536	3
Cda	0.163898	NA
Cdc123	-0.34189	NA
Cdc16	-0.228808	NA
Cdc20	-0.86686	NA
Cdc23	-0.292034	4
Cdc26	-0.265553	NA
Cdc27	-0.332551	NA
Cdc34	-0.374904	NA
Cdc37l1	0.0721644	3
Cdc37	0.0654345	NA
Cdc40	-0.339782	NA
Cdc42bpa	0.699292	3
Cdc42bpa	1.49975	3
Cdc42bpb	0.492804	NA
Cdc42bpg	0.197375	NA
Cdc42ep1	0.109944	3
Cdc42ep2	0.890798	NA
Cdc42ep3	-1.13818	NA
Cdc42ep4	0.16505	NA
Cdc42se2	-0.281671	NA
Cdc42	0.19146	NA
Cdc42	1.01025	NA
Cdc45	-0.730795	NA
Cdc5l	-0.206261	NA
Cdc6	-1.58637	NA
Cdc73	-0.08422	3
Cdc7	-0.458309	NA
Cdca2	-0.66227	NA
Cdca3	0.0050891	NA
Cdca5	-0.412265	NA
Cdca7l	-0.369603	NA
Cdca7	-1.12979	NA
Cdca8	-0.477936	NA
Cdh11	0.855623	NA
Cdh13	0.85881	NA
Cdh15	1.09761	NA
Cdh23	0.10345	NA
Cdh2	0.424123	NA
Cdh5	-0.287304	NA
Cdipt	0.49835	NA
Cdk10	-0.0115328	NA
Cdk11b	-0.327768	NA
Cdk12	-0.258969	3
Cdk13	-0.0112424	NA
Cdk14	-0.112686	NA
Cdk16	0.00160103	NA
Cdk17	0.260767	NA
Cdk18	0.0365113	NA
Cdk1	-0.451255	NA
Cdk2ap1	-0.326262	NA
Cdk2	-0.465189	NA
Cdk4	-0.287628	3
Cdk5rap1	-0.170852	3
Cdk5rap2	-0.480099	NA
Cdk5rap3	0.29978	NA
Cdk5	0.421424	NA
Cdk6	-0.103889	NA
Cdk7	-0.454102	NA
Cdk8	-0.334592	NA
Cdk8	-0.407658	NA
Cdk9	-0.312691	NA
Cdkal1	-0.176303	NA
Cdkl5	0.0262177	NA
Cdkn1b	0.304483	NA
Cdkn1c	0.234882	3
Cdkn2aipnl	-0.0595496	NA
Cdkn2aip	0.406414	NA
Cdkn2c	0.402741	NA
Cdkn2d	0.355639	NA
Cdr2l	-0.0909483	NA
Cdr2	-0.654142	NA
Cds2	0.833285	NA
Cdt1	-0.296454	NA
Cdv3	-0.224336	NA
Cdyl2	0.728058	NA
Cdyl	-0.368205	NA
Ceacam1	-0.0520616	NA
Cebpb	0.485827	5
Cebpg	0.803349	NA
Cebpzos	-0.495131	NA
Cebpz	-0.514524	NA
Cecr2	-0.975561	3
Cela1	-3.1632	NA
Cela2a	-2.30275	NA
Celf1	-0.0899319	NA
Celf2	0.339163	NA
Celf3	0.0177437	5
Celf4	0.823944	3
Celf5	0.860158	NA
Celf6	1.10194	NA
Celsr2	-0.315234	3
Celsr3	0.210031	NA
Cemip2	-0.157194	3
Cend1	1.92635	NA
Cenpa	-1.04199	NA
Cenpb	-0.229753	NA
Cenpc	-0.322084	NA
Cenpe	-0.558092	NA
Cenpf	-0.141209	NA
Cenph	-0.560744	NA
Cenpi	-0.600992	NA
Cenpj	-0.416377	4
Cenpk	-0.593242	NA
Cenpl	1.98796	NA
Cenpm	-0.689069	NA
Cenpn	-0.0862889	NA
Cenpo	-0.386724	NA
Cenpp	-0.547983	NA
Cenpq	-0.640622	NA
Cenps	-0.973517	NA
Cenpt	-0.137476	3
Cenpu	-0.709109	NA
Cenpv	-0.0805258	3
Cep104	-0.106654	NA
Cep112	0.11789	NA
Cep120	-0.153182	5
Cep128	-0.49634	NA
Cep131	-0.18114	3
Cep135	-0.157356	NA
Cep152	0.189472	NA
Cep162	-0.506408	NA
Cep164	-0.598791	4
Cep170b	0.675165	4
Cep170	-0.292911	NA
Cep170	0.0663311	NA
Cep192	-0.563279	NA
Cep20	-0.90874	NA
Cep250	-0.116853	NA
Cep290	-0.606598	NA
Cep350	-0.438415	NA
Cep41	0.0879912	NA
Cep43	0.532239	NA
Cep44	-0.45099	NA
Cep55	-0.325472	NA
Cep57	-3.21634	NA
Cep63	-1.00825	NA
Cep68	-0.317592	NA
Cep72	-0.528351	NA
Cep76	-0.786729	NA
Cep78	-0.821275	NA
Cep83	-1.05064	NA
Cep85	-0.341523	NA
Cep89	-0.832741	3
Cep95	-0.535392	NA
Cep97	-0.281315	NA
Cept1	0.319766	NA
Cerk	0.199776	NA
Cers1	0.62163	NA
Cers2	0.496944	NA
Cers4	1.01698	NA
Cers5	-0.579639	NA
Cers6	-0.214136	NA
Cert1	-0.0271132	NA
Ces1b	-0.736177	NA
Ces1c	-0.467088	NA
Ces1d	-0.430833	NA
Ces1f	0.244172	NA
Ces2a	-1.49402	NA
Ces2c	-0.724859	NA
Ces2e	-1.51169	NA
Ces2g	-0.470903	NA
Ces3a	-3.27739	NA
Ces5a	0.42073	NA
Cetn2	-0.0038459	NA
Cetn3	-0.9484	NA
Cfap20	0.28774	NA
Cfap251	0.441219	NA
Cfap298	-1.24793	NA
Cfap300	0.444385	NA
Cfap36	-0.168285	NA
Cfap410	0.0806247	NA
Cfap418	-0.161823	NA
Cfap58	-0.265079	NA
Cfap97	-0.260247	NA
Cfdp1	0.0550127	NA
Cfd	0.0195334	NA
Cfhr2	0.584316	4
Cfhr4	-0.346352	NA
Cfh	-0.551483	4
Cfi	-0.437836	NA
Cfl1	0.308942	NA
Cfl2	0.421518	NA
Cfp	-0.750938	NA
Cggbp1	0.183212	NA
Cgnl1	-0.393447	NA
Cgn	-1.00389	NA
Cgref1	1.37772	NA
Chac2	0.315768	NA
Chaf1a	-0.650192	NA
Chaf1b	-0.71311	NA
Champ1	0.223488	NA
Chchd1	0.207408	NA
Chchd2l	0.238774	NA
Chchd3	0.296959	NA
Chchd3	0.416137	NA
Chchd4	-0.388793	NA
Chchd5	0.883907	NA
Chchd6	0.688009	NA
Chd1l	-0.186295	NA
Chd1	-0.559602	NA
Chd2	0.0354252	NA
Chd3	-0.289484	13
Chd4	-0.0473467	5
Chd5	0.298509	3
Chd6	0.0409167	3
Chd7	-0.564296	3
Chd8	0.117584	3
Chd8	-0.1865	3
Chd9	0.416838	3
Chdh	0.82632	NA
Chek1	-0.651138	NA
Chek2	-1.37165	NA
Cherp	-0.0793738	8
Chfr	-0.363629	4
Chga	-0.606003	NA
Chgb	-0.699323	NA
Chic2	-0.351029	NA
Chid1	0.84379	NA
Chil3	-1.28468	NA
Chka	-0.513573	9
Chkb	0.405989	NA
Chl1	0.164163	NA
Chmp1a	0.112197	NA
Chmp1b1	-0.178574	NA
Chmp1b2	-0.361216	NA
Chmp2a	-0.0412339	NA
Chmp2b	0.357353	NA
Chmp3	0.264813	NA
Chmp4b	0.0442487	NA
Chmp5	-0.201434	3
Chmp6	-0.0129227	NA
Chmp7	-0.149527	NA
Chm	-0.162963	NA
Chn1	-0.0224935	NA
Chn2	-0.484405	NA
Chodl	3.42749	NA
Chordc1	-0.208019	NA
Chp1	0.204756	NA
Chpf2	-0.127403	NA
Chpf	0.125105	NA
Chpt1	1.14822	NA
Chrac1	-0.896785	NA
Chrdl1	-1.76873	3
Chrna4	-0.21928	3
Chrnb1	-0.170879	3
Chst10	-0.813868	NA
Chst12	0.102903	NA
Chst14	0.172894	NA
Chst2	-0.236722	NA
Chst7	1.2724	NA
Chsy1	-0.190209	NA
Chtf18	-0.731032	3
Chtf8	-0.69152	NA
Chtop	0.36433	NA
Chuk	-0.22785	NA
Churc1	0.416016	NA
Ciao1	-0.089006	NA
Ciao2a	-0.447488	NA
Ciao2b	-0.276673	NA
Ciao3	0.0100071	NA
Ciapin1	0.156212	NA
Cib1	-0.202607	NA
Cibar1	-0.0698192	NA
Cic	0.189237	4
Cidea	-0.864384	NA
Cidec	-0.294724	NA
Cilp	-1.52512	NA
Cinp	-0.243801	NA
Cip2a	-0.992904	3
Cir1	-0.921082	NA
Cirbp	0.939211	NA
Cisd1	0.955636	NA
Cisd2	0.226122	NA
Cisd3	0.659957	NA
Cited1	-0.54718	NA
Cited2	-0.117005	NA
Cit	-0.633019	3
Ciz1	-0.310375	3
Ckap2l	-0.448291	3
Ckap2	-0.258165	NA
Ckap4	0.542232	NA
Ckap5	-0.277894	NA
Ckb	0.919248	NA
Ckmt1	3.18227	3
Ckmt2	-1.34802	3
Ckm	-0.933783	NA
Cks1b	-0.424426	NA
Cks2	-0.53796	NA
Clasp1	0.299343	4
Clasp1	-0.0110384	4
Clasp2	0.240752	NA
Clasp2	-0.367896	NA
Clasrp	-0.331847	NA
Clca3a1	0.394105	4
Clcc1	0.306741	NA
Clcn3	0.229823	NA
Clcn4	0.462778	NA
Clcn5	-0.55875	NA
Clcn6	0.640509	NA
Clcn7	0.218125	NA
Cldn11	0.533814	NA
Cldn5	-0.299045	NA
Cldnd1	0.694901	NA
Clec10a	-0.819108	NA
Clec11a	-1.50345	NA
Clec16a	0.342876	NA
Clec16a	-0.748512	NA
Clec1a	-0.0584618	NA
Clec2d	-0.397758	NA
Clec3b	0.110481	NA
Clec6a	-0.785083	NA
Clec7a	-0.67644	NA
Clic1	0.402124	NA
Clic4	-0.166418	NA
Clic5	-0.200646	NA
Clint1	0.0134877	3
Clint1	-0.96357	3
Clip1	-0.658952	NA
Clip1	0.0882931	NA
Clip2	0.696421	3
Clip2	-0.198345	3
Clip3	0.202519	3
Clk1	-0.204623	NA
Clk2	-0.406305	NA
Clk3	-0.410318	3
Clk4	-0.456225	NA
Clmn	0.367378	3
Clmp	-0.283895	NA
Cln5	0.569885	NA
Cln6	0.450661	NA
Cln8	0.207817	NA
Clns1a	-0.30001	3
Clp1	-0.479237	NA
Clpb	-0.311835	NA
Clpp	0.248141	NA
Clptm1l	0.0706852	NA
Clptm1	0.202099	3
Clpx	0.0479567	5
Clspn	-0.871426	NA
Clstn1	-0.040394	NA
Clstn3	0.877627	3
Clta	2.05699	NA
Clta	0.139707	NA
Cltb	0.575343	NA
Cltb	0.393544	NA
Cltc	0.311289	NA
Cluap1	-0.250488	NA
Cluh	0.109821	3
Clu	-0.0184465	NA
Clvs1	1.3796	NA
Clybl	1.23892	NA
Cma1	0.819161	NA
Cmas	0.566225	NA
Cmbl	0.377346	NA
Cmc1	0.110651	NA
Cmc2	0.423547	NA
Cmip	0.570631	3
Cmklr1	0.076423	NA
Cmpk1	0.683755	NA
Cmpk2	0.728861	3
Cmss1	-0.333218	NA
Cmtm3	-0.0378851	NA
Cmtm4	-0.334367	NA
Cmtm7	-0.123448	NA
Cmtr1	0.702503	NA
Cmtr2	-0.257803	NA
Cmya5	-0.106898	3
Cnbp	0.595151	NA
Cndp2	0.123897	NA
Cnep1r1	0.89417	NA
Cnih1	0.54104	NA
Cnih4	0.204352	NA
Cnksr2	0.657199	4
Cnksr3	-0.7266	4
Cnn1	-0.134835	NA
Cnn2	0.113884	NA
Cnn3	-0.0518965	NA
Cnnm1	1.14437	NA
Cnnm2	0.241629	4
Cnnm3	0.162009	NA
Cnnm4	0.280963	NA
Cnot10	-0.0565624	NA
Cnot11	-0.107079	4
Cnot1	-0.0991582	3
Cnot1	0.138759	3
Cnot1	-0.282061	3
Cnot2	-0.0857489	NA
Cnot3	-0.0751743	3
Cnot4	-0.178426	3
Cnot6l	0.143834	NA
Cnot6	-0.538874	3
Cnot6	-0.937592	3
Cnot7	-0.130729	NA
Cnot8	-0.339357	NA
Cnot9	-0.232665	NA
Cnpy2	0.0042229	NA
Cnpy3	-0.0935396	NA
Cnpy4	-0.190382	NA
Cnp	0.102445	NA
Cnr1	1.23744	NA
Cnrip1	0.767631	NA
Cnst	0.0343693	NA
Cntfr	-0.84044	3
Cntn1	1.56813	NA
Cntnap1	0.118834	NA
Cntnap2	-0.932639	NA
Cntrl	-0.583596	3
Cntrob	-0.369158	3
Coa3	-0.308609	NA
Coa6	0.491205	NA
Coa7	-0.266384	NA
Coa8	-0.603926	NA
Coasy	0.366509	NA
Cobll1	0.526604	3
Cog1	0.242831	NA
Cog2	0.377656	NA
Cog3	0.315882	NA
Cog3	0.380546	NA
Cog4	0.277396	4
Cog5	0.142261	NA
Cog6	0.330458	3
Cog7	0.00899183	NA
Cog8	0.291935	NA
Coil	-0.0319659	3
Col10a1	3.72673	NA
Col12a1	2.02911	3
Col14a1	0.578392	NA
Col14a1	0.531344	NA
Col15a1	0.445911	4
Col18a1	0.230372	3
Col1a1	1.27939	NA
Col1a2	1.10409	NA
Col28a1	0.843629	NA
Col3a1	0.513629	NA
Col4a1	0.900225	NA
Col4a2	0.811744	3
Col5a1	0.585363	3
Col5a2	0.805852	NA
Col5a3	0.270699	NA
Col6a1	0.923614	NA
Col6a2	0.807663	NA
Col6a3	0.635394	3
Col6a3	0.854772	3
Col6a5	0.0381629	3
Col6a6	0.00569568	3
Col8a1	1.47585	NA
Colec12	0.0325166	NA
Colgalt1	-0.0714016	NA
Colgalt2	0.233122	3
Commd10	-0.278088	NA
Commd1b	-0.231865	NA
Commd2	-0.156038	NA
Commd3	-0.218606	NA
Commd4	-0.22243	NA
Commd5	-0.152152	NA
Commd6	-0.268658	NA
Commd7	-0.208022	NA
Commd8	-0.198459	NA
Commd9	-0.118388	NA
Comp	-0.447032	NA
Comtd1	1.16191	NA
Comt	0.570705	NA
Cop1	0.0141638	NA
Copa	0.263612	NA
Copb1	0.271396	NA
Copb2	0.209919	NA
Cope	0.183878	NA
Copg1	0.323918	NA
Copg2	0.0601535	NA
Coprs	-0.257177	3
Cops2	0.000557256	NA
Cops3	-0.0612279	NA
Cops4	-0.034016	NA
Cops5	-0.0889368	NA
Cops6	-0.0151693	NA
Cops7a	-0.0184711	NA
Cops7b	-0.232067	NA
Cops8	-0.133312	NA
Cops9	0.493842	NA
Copz1	0.330579	NA
Copz2	0.21186	NA
Coq10a	0.447971	3
Coq10b	-0.09487	NA
Coq3	0.668315	NA
Coq4	0.267481	3
Coq5	0.572021	NA
Coq6	0.517283	NA
Coq7	0.144538	NA
Coq8a	0.556086	3
Coq8b	0.464441	3
Coq9	0.720424	3
Coro1a	0.187842	NA
Coro1b	0.00274007	NA
Coro1c	-0.225209	NA
Coro2a	0.389521	NA
Coro2b	-0.181265	NA
Coro7	0.218366	NA
Cotl1	-0.333564	NA
Cox10	-0.459701	NA
Cox11	-0.998043	NA
Cox15	0.14906	NA
Cox17	0.532726	NA
Cox18	-0.316522	NA
Cox19	-0.427627	NA
Cox20	-0.0643569	NA
Cox4i1	0.486083	NA
Cox4i1	0.643429	NA
Cox4i2	-0.5057	NA
Cox5a	0.649424	NA
Cox5b	0.804913	NA
Cox6a1	0.643437	NA
Cox6a2	-0.925219	NA
Cox6b1	1.03299	NA
Cox6c	0.514129	NA
Cox7a1	0.0491311	NA
Cox7a2l	0.470233	NA
Cox7a2	0.995649	NA
Cox7b	0.108037	NA
Cox7c	-0.0411494	NA
Cpa3	1.58974	NA
Cpb2	-0.8042	NA
Cpd	0.13591	4
Cpeb1	-0.893585	NA
Cpeb2	0.646454	8
Cpeb3	0.95608	4
Cpeb4	1.43672	3
Cpe	0.310649	NA
Cplane2	0.31242	NA
Cplx1	0.557217	NA
Cplx2	0.369091	NA
Cplx3	-0.238749	NA
Cpn1	-0.594348	NA
Cpn2	-0.718569	NA
Cpne1	0.155227	NA
Cpne2	1.64044	NA
Cpne3	0.265958	NA
Cpne6	1.78959	NA
Cpne7	1.9149	NA
Cpne8	0.343083	3
Cpox	0.465269	NA
Cpped1	0.362971	NA
Cpq	0.488351	NA
Cps1	-2.19133	NA
Cpsf1	-0.289685	NA
Cpsf2	-0.191551	NA
Cpsf3	-0.321751	NA
Cpsf4	-0.184187	NA
Cpsf6	0.0707502	8
Cpsf7	0.47259	10
Cpt1a	-0.0832222	NA
Cpt1b	0.138578	3
Cpt1c	0.557819	NA
Cpt2	0.631627	NA
Cptp	0.0310315	NA
Cpxm2	2.74277	3
Cp	-0.592553	NA
Cp	-0.997279	NA
Cr1l	0.172423	3
Crabp1	0.585665	NA
Cracd	-0.151328	NA
Cradd	-0.0808842	NA
Cramp1	-0.326232	NA
Crat	0.746241	NA
Crbn	0.44564	NA
Crcp	-0.346106	NA
[truncated: 8,705 more rows]

## Sheet: h
Protein	log2(ProArg-free DFMO/CD)	Count_PolyProlineTract.Freq
0610009B22Rik	-0.0133418	NA
0610010K14Rik	-0.332531	1
0610012G03Rik	-0.622693	NA
1500009L16Rik	-0.0545865	NA
1700017B05Rik	-0.0183118	2
1700037H04Rik	0.169188	NA
2210010C04Rik	-1.04202	NA
2210016F16Rik	-0.177513	NA
2210016L21Rik	0.216219	NA
2210418O10Rik	-1.56106	NA
2310022A10Rik	-0.497663	NA
2310061I04Rik	0.157363	1
2410002F23Rik	0.358601	1
2700097O09Rik	-0.310201	NA
2900026A02Rik	-0.475755	1
4930430F08Rik	-0.14229	NA
4931428L18Rik	-0.00928968	NA
4932429P05Rik	-1.8936	NA
4933403O08Rik	-0.684469	NA
4933427D14Rik	-0.227476	NA
4933434E20Rik	0.109767	NA
5031439G07Rik	9.7306e-05	NA
5730455P16Rik	-0.0644884	1
6430548M08Rik	1.74088	NA
8030462N17Rik	-0.0381287	NA
9530053A07Rik	-0.720811	1
9530068E07Rik	-0.23045	1
9930021J03Rik	1.26211	1
A2m	-0.413009	1
A630089N07Rik	0.356884	NA
AI182371	-0.722113	NA
AK157302	0.395171	NA
AW551984	1.29346	NA
Aaas	-0.418485	2
Aacs	0.177043	NA
Aadacl4fm4	1.44635	NA
Aadac	-1.31907	NA
Aagab	0.259723	NA
Aak1	0.29532	NA
Aak1	-0.305865	NA
Aak1	0.470981	NA
Aamdc	0.701302	NA
Aamp	-0.147233	NA
Aar2	-0.540622	NA
Aars1	-0.0248933	NA
Aars2	-0.100054	NA
Aarsd1	-0.249492	NA
Aasdhppt	-0.132796	NA
Aass	0.0547191	NA
Aatf	-0.615768	NA
Aatk	0.205993	NA
Abat	1.60013	NA
Abca1	-0.144818	1
Abca2	0.301734	1
Abca3	0.779559	1
Abca5	-0.122513	NA
Abca7	1.14579	1
Abca8b	1.0858	NA
Abca9	-0.539979	NA
Abcb10	0.815304	NA
Abcb11	1.32631	NA
Abcb1a	0.12606	NA
Abcb1b	0.171322	NA
Abcb4	-0.611952	NA
Abcb6	0.221363	NA
Abcb7	0.0342343	NA
Abcb8	0.684536	NA
Abcc10	0.113977	NA
Abcc1	0.534133	NA
Abcc3	-0.650152	NA
Abcc4	0.227396	1
Abcc5	0.25851	NA
Abcc9	-0.146405	NA
Abcd1	0.499454	1
Abcd2	-0.122151	1
Abcd3	0.413556	NA
Abcd4	0.487345	NA
Abce1	-0.0299665	NA
Abcf1	-0.459331	1
Abcf2	-0.460392	1
Abcf3	-0.268209	NA
Abcg1	-0.626094	NA
Abcg2	-0.147401	NA
Abcg3	-1.10569	NA
Abhd10	0.63052	NA
Abhd11	0.200612	NA
Abhd12	0.442899	NA
Abhd13	-0.098967	NA
Abhd14a	0.0294694	NA
Abhd14b	0.0250167	NA
Abhd15	0.39407	NA
Abhd16a	0.977725	NA
Abhd17a	-0.707365	NA
Abhd17b	0.166521	NA
Abhd17c	-0.52369	NA
Abhd1	0.412828	NA
Abhd2	0.201066	NA
Abhd4	0.472497	NA
Abhd5	0.539813	NA
Abhd6	0.620674	NA
Abi1	0.038195	4
Abi2	0.155734	2
Abi3bp	0.328891	1
Abi3	-0.344932	2
Abitram	-0.189826	1
Abl1	-0.167239	2
Abl2	0.203134	NA
Ablim1	0.501234	NA
Ablim2	0.968223	NA
Abracl	-0.563494	NA
Abraxas2	-0.158589	1
Abr	0.16416	NA
Abt1	-0.536299	NA
Abtb1	1.22249	1
Acaa1a	0.182111	NA
Acaa2	0.385334	NA
Acaca	-0.187908	NA
Acacb	-0.37814	NA
Acad10	0.120309	NA
Acad11	0.621139	NA
Acad12	0.567302	NA
Acad8	0.488322	NA
Acad9	0.652257	NA
Acadl	0.641589	NA
Acadm	0.708089	NA
Acadsb	1.05616	NA
Acads	0.941335	NA
Acadvl	0.916623	NA
Acap2	0.153582	NA
Acap3	0.0183652	NA
Acat1	0.809545	NA
Acat2	0.107622	NA
Acbd3	0.344634	NA
Acbd5	0.641949	NA
Acbd5	0.65327	NA
Acbd6	-0.114231	NA
Accs	0.325908	NA
Acd	-0.506536	NA
Acer3	0.369586	NA
Ace	0.193697	NA
Ache	2.01398	NA
Acin1	-0.0580877	2
Acly	-0.18408	1
Aco1	0.281868	NA
Aco2	0.350359	NA
Aco2	1.01419	NA
Aco2	0.650837	NA
Acot11	-0.180933	NA
Acot13	0.995967	NA
Acot1	0.342703	NA
Acot2	0.475967	1
Acot7	0.453801	NA
Acot8	-0.0316704	1
Acot9	1.28945	NA
Acox1	0.765037	NA
Acox1	1.1603	NA
Acox2	-0.415685	NA
Acox3	0.536425	NA
Acp1	-0.12334	NA
Acp1	-0.194836	NA
Acp2	0.310678	NA
Acp5	-0.512573	NA
Acp6	0.140374	NA
Acsbg1	0.624349	1
Acsf2	0.276937	NA
Acsf3	0.798148	NA
Acsl1	0.877442	NA
Acsl3	-0.095984	NA
Acsl4	0.919811	NA
Acsl5	0.261436	NA
Acsl6	0.511784	NA
Acsm1	-1.60115	NA
Acsm3	0.203325	NA
Acsm5	0.00674729	1
Acss1	-0.141941	NA
Acss2	0.394528	1
Acss3	-1.42095	NA
Acta1	-1.27942	NA
Acta2	-0.0742997	NA
Actbl2	-0.126943	NA
Actb	0.0923045	NA
Actg1	0.10921	NA
Actg2	-0.254415	NA
Actl11	-0.254681	NA
Actl6a	-0.0965669	NA
Actl6b	0.998231	NA
Actn1	0.110412	NA
Actn1	0.170143	NA
Actn2	-1.17555	NA
Actn3	-0.932148	NA
Actn4	1.19103	NA
Actn4	0.89562	NA
Actn4	0.0644651	NA
Actr10	0.593331	1
Actr10	-0.932667	1
Actr10	0.282234	1
Actr1a	0.0405066	NA
Actr1b	0.401956	NA
Actr2	0.237314	NA
Actr3b	0.668531	NA
Actr3	0.258239	NA
Actr5	-0.227582	NA
Actr6	-0.375992	NA
Actr8	-0.255267	NA
Acvr1	0.187446	NA
Acy1	-0.853877	NA
Acy3	0.0115535	NA
Acyp1	0.522713	NA
Acyp2	0.51002	NA
Adal	0.618327	NA
Adam10	-0.0809487	1
Adam11	-1.09583	1
Adam15	0.389566	1
Adam17	-0.0625294	1
Adam19	0.829949	1
Adam22	0.309714	NA
Adam23	-1.49809	NA
Adam9	0.49501	2
Adamts1	1.07493	NA
Adamts2	0.20571	2
Adap1	0.953622	NA
Adap2	-0.418987	NA
Adarb1	0.460166	1
Adarb2	-0.297671	NA
Adar	0.513607	1
Adat1	-0.237572	NA
Adat2	0.545857	NA
Adat3	-0.568078	NA
Ada	-0.366587	NA
Adck1	0.340176	NA
Adck2	0.817864	NA
Adck5	-0.0798696	NA
Adcy1	0.646855	NA
Adcy2	-0.0641927	NA
Adcy3	0.604169	NA
Adcy5	0.894071	NA
Adcy6	0.0625441	NA
Adcy7	-0.374394	1
Adcy8	-0.257577	NA
Adcy9	-0.152478	1
Adcyap1r1	0.0269892	NA
Adcyap1r1	-0.363444	NA
Adcyap1	0.969067	NA
Add1	1.14383	1
Add1	0.97212	1
Add1	0.576972	1
Add2	0.394083	1
Add3	-0.304016	1
Add3	0.677823	1
Adgra2	0.411172	1
Adgra3	-0.225504	1
Adgrb2	-0.257123	2
Adgrb3	0.513198	NA
Adgre1	-0.547679	NA
Adgre5	-0.156443	NA
Adgre5	-0.131618	NA
Adgrf5	-0.488222	NA
Adgrg1	-1.23218	NA
Adgrl1	0.919372	3
Adgrl2	-0.224256	1
Adgrl3	0.035913	NA
Adh1	-1.90955	NA
Adh5	0.00848265	NA
Adh7	2.82062	NA
Adhfe1	0.098235	NA
Adi1	-0.141813	NA
Adipoq	0.85087	1
Adipor1	0.473504	NA
Adk	0.227835	NA
Adnp2	0.0650616	1
Adnp	-0.1906	1
Ado	0.00747499	1
Adpgk	-0.00129059	NA
Adprhl1	-0.528374	NA
Adprh	0.194407	NA
Adprm	-0.20595	NA
Adprs	-0.0525074	NA
Adrbk2	1.22776	NA
Adrm1b	-0.0888152	NA
Adsl	-0.219464	NA
Adss1	0.164787	NA
Adss2	0.063725	NA
Aebp1	0.573129	1
Aebp2	-0.732826	NA
Aen	-0.158192	NA
Afap1l2	0.415278	1
Afap1l2	0.837704	1
Afap1	0.189578	1
Afap1	0.0377262	1
Afdn	-0.449958	4
Afdn	-0.478158	4
Afdn	-0.779864	4
Afdn	-0.010216	4
Aff4	-0.323309	1
Afg1l	0.64081	1
Afg3l1	-0.136624	NA
Afg3l2	0.536167	NA
Afmid	-0.907344	NA
Afm	-0.595304	NA
Aftph	-0.0935951	1
Agap1	0.301391	1
Agap1	0.214878	1
Agap1	0.413209	1
Agap3	-0.0514172	1
Aga	1.00701	NA
Agfg1	0.136831	NA
Agfg2	-0.379338	NA
Aggf1	-0.0790711	1
Agk	0.364491	NA
Agl	0.447705	NA
Agmo	0.0252678	NA
Ago1	0.00808245	NA
Ago2	0.322153	1
Ago3	-0.0234875	NA
Agpat1	0.365649	NA
Agpat2	0.127484	NA
Agpat3	0.299167	NA
Agpat4	0.405468	NA
Agpat5	0.221868	NA
Agps	-0.154234	NA
Agrn	-0.0468554	1
Agtpbp1	1.03026	1
Agtr2	-0.693208	NA
Agtrap	-1.65694	NA
Agt	-0.527485	1
Agxt2	0.147574	NA
Ahctf1	-0.485435	1
Ahcyl1	0.510375	NA
Ahcyl2	0.522549	NA
Ahcy	-0.442053	NA
Ahdc1	-0.0475507	3
Ahi1	0.87872	1
Ahnak2	1.2692	NA
Ahnak	0.981863	NA
Ahsa1	-0.108474	NA
Ahsa2	-0.559875	NA
Ahsg	-0.160108	NA
Ahsp	-1.52361	NA
Aida	0.635532	NA
Aif1l	0.322971	1
Aif1	-0.0861823	NA
Aifm1	0.132732	NA
Aifm2	0.664957	NA
Aig1	0.259555	NA
Aimp1	0.113692	NA
Aimp2	0.0943554	NA
Aimp2	-0.709285	NA
Aip	0.115639	NA
Ak1	0.0328105	NA
Ak2	-0.177227	NA
Ak2	-0.230496	NA
Ak3	0.470291	NA
Ak4	0.131389	NA
Ak5	-1.42707	NA
Ak6	-0.428811	NA
Akap10	0.018642	NA
Akap11	0.880722	NA
Akap12	0.302762	NA
Akap13	0.127766	1
Akap1	-0.0735562	1
Akap5	0.592512	NA
Akap6	-0.169317	1
Akap7	1.73366	NA
Akap8l	0.0876946	1
Akap8	0.165686	1
Akap9	-0.190494	1
Akap9	-0.453326	1
Akirin2	-0.352238	NA
Aknad1	0.225213	NA
Akr1a1	0.757165	NA
Akr1b10	0.45549	NA
Akr1b1	-0.0988276	NA
Akr1b7	-0.270304	NA
Akr1b8	1.07548	NA
Akr1c13	-0.651399	NA
Akr1c14	-1.93374	NA
Akr1c20	-2.44449	NA
Akr1c6	-0.47492	NA
Akr1d1	-0.771253	NA
Akr1e2	0.24467	NA
Akr7a2	0.396125	NA
Akt1s1	-0.122669	2
Akt1	0.303506	NA
Akt2	0.289168	NA
Akt3	-0.0853279	NA
Aktip	0.285665	NA
Alad	-0.514136	NA
Alas1	0.18228	NA
Alas2	-1.18963	NA
Alb	-0.128684	NA
Alcam	-0.208152	1
Aldh16a1	-0.641763	NA
Aldh18a1	0.189299	NA
Aldh1a1	-0.273253	NA
Aldh1a2	-0.316202	NA
Aldh1a3	0.308578	NA
Aldh1a7	-0.48264	NA
Aldh1b1	-0.156713	NA
Aldh1l1	-1.36912	NA
Aldh1l2	0.815191	NA
Aldh2	0.420436	NA
Aldh3a2	0.864394	NA
Aldh3b1	0.539197	NA
Aldh3b2	1.43554	NA
Aldh4a1	0.458147	NA
Aldh5a1	0.441062	1
Aldh6a1	0.711658	NA
Aldh7a1	-0.425423	NA
Aldh9a1	0.257053	NA
Aldoart1	1.02234	NA
Aldoa	0.280959	NA
Aldoa	0.255707	NA
Aldob	-2.76546	NA
Aldoc	1.41593	NA
Alg10b	1.05147	NA
Alg11	0.228026	NA
Alg12	-0.680927	NA
Alg13	-0.233239	NA
Alg14	0.326539	NA
Alg1	0.567391	NA
Alg2	0.519067	NA
Alg3	0.0707706	NA
Alg5	0.469095	NA
Alg6	0.134041	NA
Alg8	-0.218938	NA
Alg9	0.0762808	NA
Alkbh1	-0.16606	NA
Alkbh2	-0.304916	NA
Alkbh3	0.394139	1
Alkbh5	0.142822	NA
Alkbh6	0.279149	NA
Alkbh7	-0.777662	1
Alkbh8	-0.271371	NA
Alk	0.839696	1
Alms1	-0.694071	3
Alox12	-0.241555	1
Alox15	-0.940673	1
Alox5ap	-0.434127	NA
Alpl	1.23457	NA
Als2	-0.00108302	NA
Alyref2	0.974747	NA
Alyref	0.085573	NA
Amacr	0.301178	NA
Ambp	-0.484913	NA
Ambra1	-0.338666	3
Amd1	1.32937	NA
Amdhd2	0.103444	NA
Amer2	-0.542035	NA
Amfr	0.295146	NA
Ammecr1l	-0.281487	NA
Ammecr1	-0.49525	NA
Amn1	0.164481	NA
Ampd1	-0.774703	1
Ampd2	0.254461	NA
Ampd3	-0.576122	1
Amph	0.716084	NA
Amt	-1.10109	NA
Amy1	-1.16218	NA
Amy2	-3.51919	NA
Amz2	-0.0649719	NA
Anapc10	-0.104394	NA
Anapc15-ps	0.138877	NA
Anapc16	-0.336794	NA
Anapc1	-0.257866	NA
Anapc2	-0.291693	NA
Anapc4	-0.249686	NA
Anapc5	-0.251148	NA
Anapc7	-0.199071	NA
Angel2	-0.00826382	NA
Angpt2	-0.464602	NA
Angptl2	0.446831	1
Angptl4	-0.621221	NA
Angptl6	0.732844	NA
Ank1	-0.885959	NA
Ank1	0.795703	NA
Ank2	2.08493	NA
Ank2	1.12072	NA
Ank3	1.29634	1
Ank3	0.747986	1
Ank3	1.02241	1
Ankfn1	0.331168	NA
Ankfy1	0.18006	NA
Ankhd1	-0.387814	3
Ankh	-0.0422337	NA
Ankib1	0.196417	1
Ankle2	-0.326025	1
Ankmy2	0.314643	NA
Ankrd10	-0.868896	NA
Ankrd11	-0.198709	1
Ankrd13a	0.0984137	NA
Ankrd13b	-0.38443	1
Ankrd13c	0.206723	1
Ankrd16	-0.193481	NA
Ankrd17	-0.274846	1
Ankrd24	0.853359	NA
Ankrd27	-0.144951	NA
Ankrd28	-0.0861555	NA
Ankrd2	-1.04509	1
Ankrd34a	0.0068105	1
Ankrd34b	0.893412	NA
Ankrd40	-0.123549	1
Ankrd44	0.0520758	NA
Ankrd46	0.212998	NA
Ankrd49	-0.31101	NA
Ankrd50	0.21832	1
Ankrd52	0.0523975	NA
Ankrd54	-0.754246	NA
Anks1a	-0.628021	NA
Ankzf1	-0.26077	NA
Anln	-0.242746	NA
Ano10	0.542966	NA
Ano1	-0.679422	NA
Ano6	0.356934	NA
Ano8	-0.157954	1
Anp32a	0.0167667	NA
Anp32b	0.107711	NA
Anp32e	-0.444058	NA
Anp32e	0.179655	NA
Anpep	-0.0742076	NA
Antkmt	0.0450472	NA
Antxr1	-0.599571	2
Antxr2	0.507381	1
Anxa11	0.611712	1
Anxa1	0.0840854	NA
Anxa2	0.648	NA
Anxa3	0.156237	NA
Anxa4	0.400706	NA
Anxa5	1.05193	NA
Anxa6	-0.918803	NA
Anxa6	0.335415	NA
Anxa7	0.359377	NA
Anxa8	-0.0982549	NA
Aoc1l3	-0.980001	NA
Aoc3	0.408638	1
Aox1	0.135842	NA
Aox3	-0.0748605	NA
Ap1ar	-0.0474231	NA
Ap1b1	0.210144	NA
Ap1g1	0.041151	1
Ap1g2	-0.447246	1
Ap1m1	0.095325	NA
Ap1s1	-0.0808019	NA
Ap1s2	-0.273347	NA
Ap1s2	0.447792	NA
Ap2a1	0.554231	1
Ap2a2	0.379912	1
Ap2b1	0.344273	NA
Ap2m1	0.468258	NA
Ap2m1	0.345859	NA
Ap2s1	0.355051	NA
Ap3b1	-0.217139	NA
Ap3b2	0.163114	NA
Ap3d1	0.276732	1
Ap3m1	0.25109	NA
Ap3m2	0.407002	NA
Ap3s1	0.465676	NA
Ap3s2	-0.317606	NA
Ap4b1	0.0484301	NA
Ap4e1	0.0780053	NA
Ap4m1	0.00970732	NA
Ap4s1	0.219721	NA
Ap5b1	0.256441	NA
Ap5s1	-0.23243	NA
Ap5z1	-0.267597	NA
Apaf1	-0.531091	NA
Apba1	1.63756	3
Apba2	-0.327232	NA
Apba3	0.954761	NA
Apbb1ip	-0.309868	6
Apbb1	-0.385403	NA
Apbb2	-0.234062	1
Apc2	0.013672	1
Apcs	-0.817697	NA
Apc	0.0413308	2
Apeh	-0.319975	1
Apex1	-0.224847	NA
Apex2	-1.37985	NA
Aph1a	0.442562	NA
Api5	0.250028	NA
Apip	0.100604	NA
Aplf	-0.363812	NA
Aplp1	0.769749	1
Aplp2	0.443958	NA
Apmap	0.680621	NA
Apoa1	-0.289135	NA
Apoa2	-0.575932	NA
Apoa4	-0.693696	NA
Apoa5	-1.12204	1
Apobec1	0.165643	NA
Apobec2	0.0750587	NA
Apobr	-0.176971	NA
Apob	-0.862081	NA
Apoc1	0.33552	NA
Apoc3	-0.644335	NA
Apoc4	-0.847488	NA
Apod	0.21166	NA
Apoe	-0.512988	NA
Apof	-1.8663	NA
Apoh	0.0762142	1
Apol8	-0.00297653	NA
Apom	-0.718749	NA
Apon	-1.19331	1
Apool	-0.184348	NA
Apoo	0.792753	NA
Appbp2	-0.409615	NA
Appl1	0.187388	NA
Appl2	0.56099	NA
App	0.0501762	NA
App	-0.326288	NA
Aprt	0.347337	NA
Aptx	-0.443401	NA
Aqp1	-0.448866	NA
Aqp7	0.430906	NA
Aqr	-0.17291	NA
Araf	0.0365955	NA
Araf	1.15236	NA
Arap1	0.266633	NA
Arap3	-0.437198	1
Arcn1	0.269098	NA
Arel1	0.146952	NA
Arf2	-0.197178	NA
Arf3	0.29901	NA
Arf4	0.592389	NA
Arf5	0.215408	NA
Arf6	0.0537416	NA
Arfgap1	-0.00825092	NA
Arfgap1	0.192416	NA
Arfgap2	-0.0466054	NA
Arfgap3	0.556739	1
Arfgef1	-0.166136	NA
Arfgef2	0.178861	NA
Arfgef3	0.974686	1
Arfip1	0.587229	NA
Arfip1	0.290753	NA
Arfip2	0.217782	NA
Arfrp1	-0.0569929	NA
Arg1	-1.6281	NA
Arg2	-0.242743	NA
Arglu1	0.20456	NA
Arhgap10	0.151748	NA
Arhgap11a	0.035677	NA
Arhgap12	0.00189531	NA
Arhgap17	-0.307456	2
Arhgap18	-0.17562	NA
Arhgap19	-0.602123	NA
Arhgap1	0.337613	NA
Arhgap21	-0.0470553	2
Arhgap22	0.631074	NA
Arhgap23	0.145552	1
Arhgap25	-0.389929	NA
Arhgap26	1.28259	NA
Arhgap27	-0.770774	NA
Arhgap28	-0.428318	NA
Arhgap29	-0.453768	NA
Arhgap30	-0.241267	NA
Arhgap31	-0.0632112	2
Arhgap32	-0.315167	NA
Arhgap35	-0.0450541	1
Arhgap36	-1.28343	NA
Arhgap39	0.372687	NA
Arhgap44	-0.0229679	1
Arhgap45	-0.378277	NA
Arhgap4	-0.651451	1
Arhgap5	0.0580701	1
Arhgap6	0.51264	2
Arhgap9	-0.173041	NA
Arhgdia	0.0683888	NA
Arhgdib	-0.304567	1
Arhgef10l	-0.15518	1
Arhgef10	0.670471	NA
Arhgef11	0.504815	3
Arhgef12	0.112751	1
Arhgef12	0.094659	1
Arhgef17	0.589396	2
Arhgef18	0.0523702	NA
Arhgef1	-0.157593	NA
Arhgef25	-0.0304543	NA
Arhgef28	-0.677717	NA
Arhgef2	-0.280092	1
Arhgef39	-1.10221	NA
Arhgef40	-0.167076	1
Arhgef6	0.0537989	NA
Arhgef7	0.250972	NA
Arhgef9	0.221406	1
Arid1a	-0.23101	NA
Arid1b	0.0699334	3
Arid2	-0.583999	1
Arid3a	0.581185	4
Arid4a	-0.306496	NA
Arid4b	-0.208561	NA
Arid5b	0.357929	1
Arih1	0.263724	NA
Arih1	-0.122071	NA
Arih2	0.0510802	NA
Arl10	0.0454422	NA
Arl11	0.00459313	NA
Arl14ep	-0.362256	NA
Arl15	0.274612	1
Arl1	0.263755	NA
Arl2bp	0.698887	NA
Arl2	-0.119304	NA
Arl3	-0.0085769	NA
Arl4c	-0.0199869	NA
Arl5b	0.314691	NA
Arl5c	-0.0217505	NA
Arl6ip1	-0.545243	NA
Arl6ip4	-0.201949	NA
Arl6ip5	0.492414	NA
Arl6ip6	0.243507	NA
Arl6	0.307012	NA
Arl8a	0.760643	NA
Arl8b	0.479536	NA
Armc10	0.24613	NA
Armc1	0.0754417	NA
Armc5	-0.311614	1
Armc6	0.37696	NA
Armc8	-0.0251404	NA
Armc8	0.766168	NA
Armc9	-0.0819848	NA
Armcx1	0.174053	NA
Armcx2	0.152611	1
Armcx3	-0.391769	NA
Armcx4	0.0508069	NA
Armh3	0.267329	NA
Armt1	-0.173608	NA
Arnt2	-0.688635	NA
Arnt	-0.0559004	NA
Arpc1a	0.154728	NA
Arpc1b	-0.0239207	NA
Arpc2	0.105281	NA
Arpc3	0.18358	NA
Arpc4	0.0708607	NA
Arpc5l	0.371227	NA
Arpc5	0.0165926	NA
Arpin	-0.00712485	NA
Arpp19	-0.0861999	NA
Arr3	-0.443774	NA
Arrb1	0.541505	NA
Arrb1	-0.277515	NA
Arrb2	-0.189472	NA
Arrdc1	-0.355385	NA
Arsa	0.869863	NA
Arsb	1.01961	1
Arsg	0.219989	NA
Arsk	0.788793	NA
Art3	0.963508	NA
Art4	0.66701	NA
Arvcf	0.069048	1
Arxes1	0.175915	NA
As3mt	0.313952	NA
Asah1	0.12476	NA
Asap1	0.189719	1
Asap2	0.519164	2
Asb1	0.851952	NA
Asb3	-0.322505	NA
Asb4	-1.14281	NA
Asb6	0.162496	1
Asb7	-0.0822069	NA
Ascc1	-0.00947463	NA
Ascc2	0.0512289	1
Ascc3	0.104214	NA
Asf1a	-0.532298	NA
Asf1b	-1.00815	1
Ash1l	-0.205893	2
Ash2l	0.046223	NA
Asl	1.18734	NA
Asnsd1	-0.555011	NA
Asns	-0.233824	NA
Aspa	-0.0722754	NA
Aspg	-0.108058	NA
Asphd1	1.18191	NA
Asphd2	0.6972	NA
Asph	0.37574	NA
Aspm	-0.601697	NA
Aspn	0.79939	NA
Aspscr1	-0.108151	NA
Asrgl1	-0.126069	NA
Ass1	-0.934965	NA
Astn1	0.882892	NA
Asxl1	-2.18725	1
Asxl2	-0.428707	NA
Atad1	0.430615	NA
Atad2b	-0.679418	NA
Atad2b	-0.416544	NA
Atad2	-0.367735	1
Atad3	0.0428659	NA
Atad5	-0.53285	1
Atat1	0.177122	1
Atat1	0.269019	1
Atcay	0.759363	NA
Ate1	0.569914	NA
Ate1	0.995421	NA
Atf1	-1.69776	NA
Atf2	0.628964	NA
Atf6b	-0.640012	1
Atf6	-0.322004	1
Atf7ip	-0.156243	1
Atf7	-0.136292	NA
Atg101	0.163071	NA
Atg10	0.410709	NA
Atg12	0.104576	NA
Atg13	-0.128402	NA
Atg14	-0.0360118	NA
Atg16l1	0.26291	NA
Atg2a	-0.100201	1
Atg2b	-0.0765867	NA
Atg3	0.139165	1
Atg4a-ps	-0.35408	NA
Atg4b	-0.169164	NA
Atg4c	0.452495	NA
Atg4d	-1.45548	NA
Atg5	0.193673	NA
Atg7	0.245579	NA
Atg9a	0.512287	NA
Atic	-0.015284	NA
Atl1	0.18981	NA
Atl2	0.0477913	NA
Atl3	0.529229	NA
Atmin	1.04679	NA
Atm	-0.253279	NA
Atn1	0.194504	3
Atosa	-0.172178	NA
Atox1	0.533338	NA
Atp11a	0.231098	1
Atp11b	-0.197636	NA
Atp11c	-0.275913	NA
Atp13a1	0.3878	NA
Atp13a2	-0.224118	1
Atp13a3	0.483568	NA
Atp1a1	1.36378	1
Atp1a2	1.31688	1
Atp1a3	1.79221	1
Atp1b1	2.22221	NA
Atp1b2	0.897686	NA
Atp1b3	0.494781	NA
Atp2a1	-0.600531	NA
Atp2a2	0.119495	NA
Atp2a3	0.708214	NA
Atp2b1	1.50413	1
Atp2b1	1.68073	1
Atp2b2	1.24738	NA
Atp2b3	1.50472	1
Atp2b4	0.361765	NA
Atp2c1	0.401834	NA
Atp4a	0.112162	NA
Atp5a1	0.832307	NA
Atp5c1	0.706843	NA
Atp5f1a	0.494301	NA
Atp5f1b	0.550323	NA
Atp5f1d	0.423508	NA
Atp5f1e	-0.37606	NA
Atp5if1	-5.72305	NA
Atp5j2	0.725262	NA
Atp5me	0.601132	NA
Atp5mg	0.363248	NA
Atp5mk	0.212952	NA
Atp5mpl	0.579219	NA
Atp5pb	0.572082	NA
Atp5pd	0.573781	NA
Atp5pf	0.427943	NA
Atp5po	0.563969	NA
Atp6ap1	0.427617	NA
Atp6ap2	0.514024	NA
Atp6v0a1	1.28984	NA
Atp6v0a2	0.0941263	NA
Atp6v0c	0.692662	NA
Atp6v0d1	0.923715	NA
Atp6v0d2	0.111923	NA
Atp6v1a	0.55064	NA
Atp6v1b1	0.591418	NA
Atp6v1b2	0.561639	NA
Atp6v1c1	0.656162	NA
Atp6v1c2	-0.00216767	NA
Atp6v1d	0.519145	NA
Atp6v1e1	0.676918	NA
Atp6v1f	0.567236	NA
Atp6v1g1	0.450586	NA
Atp6v1g2	1.40857	NA
Atp6v1h	0.431598	NA
Atp7a	0.0564881	NA
Atp8a1	0.887345	NA
Atp8a1	1.27541	NA
Atp8a2	0.578108	NA
Atp8b3	1.13044	NA
Atp8b4	-1.30987	NA
Atp9a	1.61304	NA
Atp9b	0.679703	NA
Atpaf1	0.386724	NA
Atpaf2	0.593201	NA
Atpif1	0.929166	NA
Atpsckmt	1.09337	NA
Atrip	-0.0701456	NA
Atrnl1	0.219047	1
Atrn	0.225537	2
Atrx	0.144183	1
Atr	-0.1418	NA
Atxn10	-0.143058	1
Atxn1l	0.240175	1
Atxn2l	-0.000402961	1
Atxn2	0.205223	1
Atxn3	0.0447067	NA
Atxn7l2	-0.658078	1
Atxn7l3b	-0.42917	NA
Atxn7l3	-0.893001	NA
Auh	1.05284	NA
Aup1	0.0922118	1
Aurkaip1	0.10999	NA
Aurka	-1.03803	NA
Aurkb	-0.580382	NA
Auts2	-0.610633	2
Aven	-0.500189	NA
Avil	1.46401	NA
Avl9	0.0755532	NA
Axl	-1.06153	1
Azgp1	-0.886569	NA
Azi2	-0.37203	NA
B2m	-0.305816	NA
B3GNT2	-1.00502	NA
B3galnt1	0.273837	NA
B3galnt2	-0.353099	NA
B3galt6	0.103385	NA
B3gat3	0.568141	2
B3glct	0.663814	NA
B4galnt1	-0.0941166	NA
B4galnt4	0.0797668	1
B4galt1	-0.352417	1
B4galt3	-1.78495	NA
B4galt5	0.248873	NA
B4galt7	0.217517	1
B4gat1	0.269221	NA
B9d1	-0.463456	NA
B9d2	-0.627422	NA
BC004004	0.579117	NA
Babam1	-0.012133	1
Babam2	-0.0636215	NA
Bace1	0.474329	NA
Bach2	-0.380802	1
Bad	0.153014	NA
Bag1	0.126383	NA
Bag2	-0.329569	NA
Bag3	0.477513	1
Bag4	0.226933	1
Bag5	-0.0342931	NA
Bag6	-0.276921	4
Bahd1	-0.339766	NA
Baiap2	0.69815	1
Bak1	0.0207137	NA
Banf1	-0.0995138	NA
Bank1	-0.758403	NA
Banp	-0.286953	1
Bap18	-0.387767	NA
Bap1	-0.379493	NA
Bard1	-0.881861	1
Basp1	0.207945	NA
Bax	-0.421909	NA
Baz1a	-1.43971	NA
Baz1b	-0.225111	NA
Baz2a	-0.0138694	1
Baz2b	-0.283331	NA
Bbc3	-0.229258	NA
Bbs1	0.494017	NA
Bbs2	0.645133	NA
Bbs4	0.778627	NA
Bbs5	0.565418	NA
Bbs7	0.885358	NA
Bbs9	0.432176	NA
Bbx	-0.324403	NA
Bcam	-0.218992	NA
Bcap29	0.135379	NA
Bcap31	0.34831	NA
Bcar1	-0.0992373	1
Bcar3	0.0715563	1
Bcas2	-0.165933	NA
Bcas3	0.697676	NA
Bcat1	-0.113133	NA
Bcat2	0.446784	NA
Bccip	-0.167755	NA
Bche	-0.167244	NA
Bckdha	0.619458	NA
Bckdhb	0.6157	NA
Bckdk	0.0834793	NA
Bcl10	-0.239186	NA
Bcl11a	-0.89014	1
Bcl11a	0.339301	1
Bcl2l11	-0.324939	NA
Bcl2l13	0.508096	NA
Bcl2l1	0.225041	NA
Bcl2	0.278612	NA
Bcl7a	-0.200761	NA
Bcl7b	-0.686736	NA
Bcl7c	-0.0294615	NA
Bcl9l	-0.275414	5
Bcl9	-0.440994	2
Bclaf1	-0.522705	NA
Bclaf1	-0.103223	NA
Bclaf3	-0.370645	NA
Bcor	-0.611553	1
Bcr	0.227203	1
Bcs1l	0.233959	NA
Bdh1	0.425626	NA
Bdnf	-0.111632	NA
Becn1	0.0637651	NA
Begain	0.898464	NA
Bend3	-0.765236	1
Bend5	-0.439365	NA
Bet1	0.187918	NA
Bex1	-1.06429	NA
Bex2	-1.44079	NA
Bex4	-1.0878	NA
Bfar	0.15461	NA
Bgn	0.936781	NA
Bhlha15	-0.785578	NA
Bhmt	-2.1898	NA
Bicd1	-0.0523037	NA
Bicd2	0.596271	NA
Bicral	-0.81574	NA
Bicra	-0.361899	3
Bid	-0.539565	NA
Bin1	0.000807657	2
Bin1	-0.663584	2
Bin2	-0.679157	1
Birc2	-0.230765	NA
Birc5	-0.602584	NA
Birc6	-0.413702	1
Bles03	0.129084	NA
Bles03	-0.127291	NA
Blmh	-0.123816	NA
Blm	-0.69424	1
Bloc1s1	0.106187	NA
Bloc1s2	-0.269676	NA
Bloc1s3	-0.364296	NA
Bloc1s4	-0.665445	NA
Bloc1s5	-0.568076	NA
Bloc1s6	-0.796914	1
Bltp1	0.267976	NA
Bltp2	0.0550333	NA
Bltp3b	-0.379666	NA
Blvra	-0.245225	NA
Blvrb	-0.578976	NA
Blzf1	-0.0563571	NA
Bmerb1	1.63448	1
Bmi1	-0.271293	NA
Bmp1	-0.19924	NA
Bmp2k	0.165643	NA
Bmp3	1.64468	NA
Bmpr1a	-0.015178	NA
Bmpr2	0.338882	1
Bms1	-0.717802	1
Bnc2	1.7104	2
Bnip1	-0.254159	NA
Bnip2	-0.719235	NA
Bnip3l	0.146875	2
Bnip3	0.373128	NA
Bod1l	-0.113896	4
Bod1	0.0171721	1
Bok	-0.387789	NA
Bola1	0.0816924	NA
Bola2	0.0250925	NA
Bola3	0.745927	NA
Bop1	-0.598413	1
Bora	-0.759852	NA
Borcs5	0.348213	NA
Borcs6	0.394877	1
Borcs7	0.161432	NA
Borcs8	0.116753	1
Bpgm	-0.914696	1
Bphl	0.205222	NA
Bpifa2	0.200656	NA
Bpnt1	0.753439	NA
Bpnt2	0.221845	NA
Bptf	-0.16766	NA
Bptf	0.498199	NA
Bptf	-0.464591	NA
Braf	-0.326292	NA
Braf	-0.345956	NA
Brap	0.144581	NA
Brat1	-0.423965	NA
Brca1	-0.541352	NA
Brca2	-0.214963	NA
Brcc3	-0.0952888	NA
Brd1	-0.40205	NA
Brd2	-0.180021	2
Brd3	-0.214505	2
Brd4	0.470826	6
Brd4	-0.112596	6
Brd7	-0.407331	1
Brd8	-0.231382	1
Brd9	-0.301714	1
Brdt	-2.80969	2
Brf1	-0.0732686	NA
Bri3bp	-0.166331	NA
Brinp2	1.02535	NA
Brip1	-0.246973	NA
Brix1	-0.495399	NA
Brk1	0.231521	NA
Brms1l	0.0805145	NA
Brms1	-1.48726	NA
Brox	0.620936	NA
Brpf1	-0.30586	2
Brpf1	-0.205221	2
Brpf3	-0.504685	1
Brsk1	0.333366	2
Brsk2	-0.429811	NA
Brwd1	-0.372624	1
Brwd3	-0.559995	1
Bscl2	0.0497414	NA
Bscl2	0.0731659	NA
Bsdc1	0.345699	1
Bsg	0.200252	NA
Bsn	1.37006	1
Bst1	0.278061	NA
Bst2	-0.26235	NA
Btaf1	-0.720501	NA
Btbd10	0.231354	NA
Btbd2	-0.12674	3
Btbd8	0.26143	NA
Btbd9	0.16156	NA
Btd	0.0134528	NA
Btf3l4	0.384647	NA
Btf3	-0.461382	NA
Btg1	-0.99506	NA
Btg2	-0.579427	NA
Btk	-0.394475	1
Btnl10	-1.9459	NA
Btnl9	-1.28492	NA
Btrc	-0.421173	NA
Bub1b	-0.927431	NA
Bub1	-0.513184	NA
Bub3	0.0026255	NA
Bud13	-0.120111	1
Bud23	-0.843981	NA
Bud31	-0.282408	NA
Bysl	-0.602953	NA
Bzw1	-0.477003	NA
Bzw2	-0.118497	NA
C130026I21Rik	-2.65574	NA
C1galt1c1	0.312742	NA
C1galt1	-0.598585	NA
C1qa	-0.55424	NA
C1qbp	-0.0106913	NA
C1qb	-0.581204	NA
C1qc	-0.516449	NA
C1ql1	-0.648024	1
C1qtnf5	0.445199	1
C1qtnf6	0.437411	NA
C1ra	-0.601011	NA
C1s1	-0.715051	NA
C2cd2l	0.724527	NA
C2cd2	-0.28006	1
C2cd4c	0.335804	NA
C2cd5	0.572746	1
C2	-0.628465	NA
C3	-0.704892	NA
C4bpa	-0.861977	NA
C4b	-0.681254	NA
C5ar1	0.00306418	NA
C5	-0.760751	NA
C6	-0.258874	NA
C7	-0.882226	1
C8a	-1.1704	1
C8b	-1.05064	NA
C8g	-1.05176	NA
C9orf72	0.173467	1
C9	-0.943909	NA
Ca13	0.0858159	NA
Ca1	-0.304695	NA
Ca2	-0.930389	NA
Ca3	0.1192	NA
Ca4	0.569769	NA
Ca5b	0.479773	NA
Caap1	-0.160028	NA
Cab39l	0.202019	NA
Cab39	0.234346	NA
Cabin1	-0.208457	NA
Cabp1	-0.928394	NA
Cacfd1	-0.479018	NA
Cachd1	0.837806	NA
Cacna1b	0.572846	1
Cacna1c	0.121861	NA
Cacna1d	0.181078	1
Cacna1s	0.464581	NA
Cacna2d1	0.219451	NA
Cacna2d1	-1.09274	NA
Cacna2d2	-0.0599529	NA
Cacnb1	0.386936	NA
Cacnb1	0.346713	NA
Cacnb2	1.26538	NA
Cacnb3	0.0906879	1
Cacng3	-0.240918	NA
Cacng4	-0.673079	1
Cactin	-0.41575	1
Cacul1	-0.507469	4
Cacybp	-0.191506	NA
Cadm1	0.785183	NA
Cadm3	1.42277	NA
Cadm4	-0.16594	NA
Cadps	0.914459	NA
Cadps	0.858334	NA
Cad	-0.622633	1
Cage1	1.78991	NA
Calb1	1.64114	NA
Calb2	-1.06105	NA
Calcoco1	-0.212947	NA
Calcrl	0.150287	NA
Cald1	-0.425059	NA
Cald1	0.00458536	NA
Calhm2	-0.000560905	NA
Calm1	0.453403	NA
Calr	0.263355	NA
Calu	0.437439	NA
Calu	0.253645	NA
Camk1d	-0.504072	NA
Camk1	0.934152	1
Camk2a	-0.00459819	NA
Camk2b	0.763048	NA
Camk2d	1.64285	NA
Camk2g	-0.367956	NA
Camk2g	0.945976	NA
Camk4	0.0353331	NA
Camkk1	0.834818	1
Camkk2	0.367372	1
Camkmt	0.0769583	NA
Camkv	0.667034	NA
Camlg	0.249718	NA
Camp	-1.30563	NA
Camsap1	-0.0549867	NA
Camsap2	0.0712776	1
Camsap3	0.226843	2
Camta1	0.203741	NA
Cand1	0.27391	NA
Cand2	-0.458116	1
Cant1	-0.0882749	NA
Canx	0.164194	NA
Cap1	-0.0569325	3
Cap2	0.738207	3
Capg	0.129474	NA
Capn10	-0.247669	NA
Capn15	-0.258398	NA
Capn1	-0.173912	NA
Capn2	0.483292	1
Capn3	-1.48034	NA
Capn5	0.672289	NA
Capn6	0.62078	NA
Capn7	0.145869	1
Capns1	0.314668	1
Caprin1	-0.348426	1
Caprin2	-0.171586	NA
Capza1	0.185095	NA
Capza2	0.035467	NA
Capzb	0.123549	NA
Capzb	-0.0702803	NA
Car12	-0.624514	NA
Card11	-0.373207	NA
Card19	0.662112	NA
Card9	-0.32161	NA
Carhsp1	-0.57282	1
Carm1	-0.273017	1
Carmil1	0.310694	NA
Carmil2	0.377364	NA
Carmil3	0.676624	2
Carnmt1	-0.650363	NA
Cars1	-0.490653	NA
Cars2	0.312992	NA
Cartpt	2.08975	NA
Cartpt	2.38224	NA
Casc3	-0.335269	3
Casd1	0.220659	NA
Caskin1	0.344248	4
Caskin2	-0.179428	2
Cask	0.212212	1
Cask	0.24625	1
Casp12	0.340337	NA
Casp1	-0.104637	NA
Casp2	-0.168302	NA
Casp3	-0.389535	NA
Casp6	0.0487644	NA
Casp7	-0.330525	NA
Casp8ap2	-0.469075	NA
Casp8	-0.0240167	NA
Casp9	-0.0614122	NA
Casq1	-1.09409	NA
Casq2	-0.691852	NA
Castor2	0.921533	NA
Cast	0.622159	NA
Cast	0.0683359	NA
Cat	-0.333985	NA
Cav1	0.199918	NA
Cav2	0.713645	NA
Cav3	-0.836442	NA
Cavin1	0.33519	NA
Cavin2	-0.00635539	NA
Cavin3	0.463756	NA
Cavin4	0.074129	NA
Cbarp	1.5439	2
Cbfa2t2	-0.915361	1
Cbfb	-0.0765041	NA
Cbfb	-0.11836	NA
Cblb	-1.15238	4
Cbll1	0.30483	4
Cbln1	-1.5843	NA
Cbln2	0.166625	NA
Cbl	-0.238468	1
Cbr1	0.812669	NA
Cbr2	0.0117018	NA
Cbr3	0.36426	NA
Cbr4	0.660649	NA
Cbs	-0.517359	NA
Cbx1	0.174075	NA
Cbx2	-0.719941	1
Cbx3	-0.0783551	NA
Cbx4	0.594734	1
Cbx5	-0.0628757	NA
Cbx6	0.249076	1
Cbx8	0.340204	1
Cby1	0.31732	NA
Cc2d1a	0.0334238	2
Cc2d1b	-0.213043	1
Cc2d2a	-0.654324	NA
Ccar1	0.0529551	NA
Ccar2	-0.0477065	2
Ccdc102a	0.42288	1
Ccdc106	-0.64044	NA
Ccdc115	0.0505318	NA
Ccdc117	-0.11972	1
Ccdc124	-0.0982654	NA
Ccdc126	-0.182875	NA
Ccdc127	0.604265	NA
Ccdc12	-0.540301	NA
Ccdc134	0.0342731	NA
Ccdc137	-0.254509	NA
Ccdc167	-0.447058	NA
Ccdc169	-0.0682907	NA
Ccdc174	-0.330245	1
Ccdc186	0.488707	NA
Ccdc22	-0.25144	NA
Ccdc25	-0.368636	NA
Ccdc28b	-0.594048	NA
Ccdc32	-0.0684967	NA
Ccdc43	-0.205345	NA
Ccdc47	0.439028	NA
Ccdc47	0.269932	NA
Ccdc50	-0.0307613	1
Ccdc51	-0.0376875	NA
Ccdc58	-0.36034	NA
Ccdc59	-0.819274	NA
Ccdc61	-0.165954	NA
Ccdc69	1.09658	NA
Ccdc6	0.0658255	2
Ccdc71	0.712595	NA
Ccdc80	0.691454	1
Ccdc85c	-0.79041	NA
Ccdc86	-0.784209	1
Ccdc88a	0.174509	NA
Ccdc88b	-0.926717	1
Ccdc88c	-0.667288	1
Ccdc90b	0.202016	NA
Ccdc91	0.466683	NA
Ccdc92b	-0.773949	NA
Ccdc92	-0.0384025	NA
Ccdc93	0.168111	NA
Ccdc97	-0.0163927	NA
Ccdc9	-0.642886	NA
Ccer2	-0.842373	NA
Ccm2	-0.0970739	NA
Ccna2	-0.169994	NA
Ccnb1	-0.727701	NA
Ccnb2	-0.826194	NA
Ccnc	-0.528431	1
Ccnd1	-0.212024	NA
Ccnd3	-0.0994933	NA
Ccndbp1	-0.350202	NA
Ccne1	1.28425	1
Ccnf	-0.64493	NA
Ccnh	-0.445532	NA
Ccnk	-0.370206	6
Ccnl1	-0.122068	NA
Ccnl2	-0.491656	NA
Ccno	0.193053	NA
Ccnt1	-0.177919	2
Ccnt2	-0.576731	2
Ccnyl1	-0.287931	NA
Ccny	0.200248	NA
Ccp110	-0.140437	NA
Ccpg1	0.527765	NA
Ccsap	-0.114257	NA
Ccser1	-0.605881	NA
Ccsmst1	-0.197885	NA
Ccs	0.249893	NA
Cct2	-0.147515	NA
Cct3	-0.123159	NA
Cct4	-0.109172	NA
Cct5	-0.0879718	NA
Cct6a	-0.146828	NA
Cct7	-0.190377	NA
Cct8	-0.19147	NA
Ccz1	-0.0760392	NA
Cd109	0.72614	NA
Cd14	-0.339393	1
Cd151	1.09837	NA
Cd163	0.968355	NA
Cd180	-0.354015	NA
Cd1d1	0.0429587	NA
Cd200	1.61681	NA
Cd209g	0.278945	NA
Cd22	-0.316654	1
Cd248	-0.298307	1
Cd276	-0.0296735	NA
Cd2ap	-0.281213	2
Cd2bp2	-0.170536	1
Cd300a	-0.732854	NA
Cd300ld4	-0.458292	NA
Cd300lg	-0.210512	1
Cd302	-0.00833389	NA
Cd34	0.0431196	NA
Cd36	0.424807	NA
Cd38	-0.608625	NA
Cd44	0.564859	NA
Cd47	0.516798	NA
Cd47	0.310537	NA
Cd48	-0.824576	NA
Cd59a	0.770403	NA
Cd5l	-0.454403	NA
Cd63	0.591753	NA
Cd68	-0.262004	1
Cd74	0.240499	NA
Cd81	0.317477	NA
Cd82	-0.303493	NA
Cd84	-0.402627	NA
Cd93	-0.167019	NA
Cd99l2	0.637358	1
Cd99	0.0561547	NA
Cd9	0.834063	NA
Cdadc1	-0.167778	NA
Cdan1	-0.52536	1
Cda	0.163898	NA
Cdc123	-0.34189	NA
Cdc16	-0.228808	NA
Cdc20	-0.86686	NA
Cdc23	-0.292034	1
Cdc26	-0.265553	NA
Cdc27	-0.332551	NA
Cdc34	-0.374904	NA
Cdc37l1	0.0721644	1
Cdc37	0.0654345	NA
Cdc40	-0.339782	NA
Cdc42bpa	0.699292	1
Cdc42bpa	1.49975	1
Cdc42bpb	0.492804	NA
Cdc42bpg	0.197375	NA
Cdc42ep1	0.109944	1
Cdc42ep2	0.890798	NA
Cdc42ep3	-1.13818	NA
Cdc42ep4	0.16505	NA
Cdc42se2	-0.281671	NA
Cdc42	0.19146	NA
Cdc42	1.01025	NA
Cdc45	-0.730795	NA
Cdc5l	-0.206261	NA
Cdc6	-1.58637	NA
Cdc73	-0.08422	1
Cdc7	-0.458309	NA
Cdca2	-0.66227	NA
Cdca3	0.0050891	NA
Cdca5	-0.412265	NA
Cdca7l	-0.369603	NA
Cdca7	-1.12979	NA
Cdca8	-0.477936	NA
Cdh11	0.855623	NA
Cdh13	0.85881	NA
Cdh15	1.09761	NA
Cdh23	0.10345	NA
Cdh2	0.424123	NA
Cdh5	-0.287304	NA
Cdipt	0.49835	NA
Cdk10	-0.0115328	NA
Cdk11b	-0.327768	NA
Cdk12	-0.258969	1
Cdk13	-0.0112424	NA
Cdk14	-0.112686	NA
Cdk16	0.00160103	NA
Cdk17	0.260767	NA
Cdk18	0.0365113	NA
Cdk1	-0.451255	NA
Cdk2ap1	-0.326262	NA
Cdk2	-0.465189	NA
Cdk4	-0.287628	1
Cdk5rap1	-0.170852	1
Cdk5rap2	-0.480099	NA
Cdk5rap3	0.29978	NA
Cdk5	0.421424	NA
Cdk6	-0.103889	NA
Cdk7	-0.454102	NA
Cdk8	-0.334592	NA
Cdk8	-0.407658	NA
Cdk9	-0.312691	NA
Cdkal1	-0.176303	NA
Cdkl5	0.0262177	NA
Cdkn1b	0.304483	NA
Cdkn1c	0.234882	1
Cdkn2aipnl	-0.0595496	NA
Cdkn2aip	0.406414	NA
Cdkn2c	0.402741	NA
Cdkn2d	0.355639	NA
Cdr2l	-0.0909483	NA
Cdr2	-0.654142	NA
Cds2	0.833285	NA
Cdt1	-0.296454	NA
Cdv3	-0.224336	NA
Cdyl2	0.728058	NA
Cdyl	-0.368205	NA
Ceacam1	-0.0520616	NA
Cebpb	0.485827	2
Cebpg	0.803349	NA
Cebpzos	-0.495131	NA
Cebpz	-0.514524	NA
Cecr2	-0.975561	1
Cela1	-3.1632	NA
Cela2a	-2.30275	NA
Celf1	-0.0899319	NA
Celf2	0.339163	NA
Celf3	0.0177437	1
Celf4	0.823944	1
Celf5	0.860158	NA
Celf6	1.10194	NA
Celsr2	-0.315234	1
Celsr3	0.210031	NA
Cemip2	-0.157194	1
Cend1	1.92635	NA
Cenpa	-1.04199	NA
Cenpb	-0.229753	NA
Cenpc	-0.322084	NA
Cenpe	-0.558092	NA
Cenpf	-0.141209	NA
Cenph	-0.560744	NA
Cenpi	-0.600992	NA
Cenpj	-0.416377	1
Cenpk	-0.593242	NA
Cenpl	1.98796	NA
Cenpm	-0.689069	NA
Cenpn	-0.0862889	NA
Cenpo	-0.386724	NA
Cenpp	-0.547983	NA
Cenpq	-0.640622	NA
Cenps	-0.973517	NA
Cenpt	-0.137476	1
Cenpu	-0.709109	NA
Cenpv	-0.0805258	1
Cep104	-0.106654	NA
Cep112	0.11789	NA
Cep120	-0.153182	2
Cep128	-0.49634	NA
Cep131	-0.18114	1
Cep135	-0.157356	NA
Cep152	0.189472	NA
Cep162	-0.506408	NA
Cep164	-0.598791	2
Cep170b	0.675165	2
Cep170	-0.292911	NA
Cep170	0.0663311	NA
Cep192	-0.563279	NA
Cep20	-0.90874	NA
Cep250	-0.116853	NA
Cep290	-0.606598	NA
Cep350	-0.438415	NA
Cep41	0.0879912	NA
Cep43	0.532239	NA
Cep44	-0.45099	NA
Cep55	-0.325472	NA
Cep57	-3.21634	NA
Cep63	-1.00825	NA
Cep68	-0.317592	NA
Cep72	-0.528351	NA
Cep76	-0.786729	NA
Cep78	-0.821275	NA
Cep83	-1.05064	NA
Cep85	-0.341523	NA
Cep89	-0.832741	1
Cep95	-0.535392	NA
Cep97	-0.281315	NA
Cept1	0.319766	NA
Cerk	0.199776	NA
Cers1	0.62163	NA
Cers2	0.496944	NA
Cers4	1.01698	NA
Cers5	-0.579639	NA
Cers6	-0.214136	NA
Cert1	-0.0271132	NA
Ces1b	-0.736177	NA
Ces1c	-0.467088	NA
Ces1d	-0.430833	NA
Ces1f	0.244172	NA
Ces2a	-1.49402	NA
Ces2c	-0.724859	NA
Ces2e	-1.51169	NA
Ces2g	-0.470903	NA
Ces3a	-3.27739	NA
Ces5a	0.42073	NA
Cetn2	-0.0038459	NA
Cetn3	-0.9484	NA
Cfap20	0.28774	NA
Cfap251	0.441219	NA
Cfap298	-1.24793	NA
Cfap300	0.444385	NA
Cfap36	-0.168285	NA
Cfap410	0.0806247	NA
Cfap418	-0.161823	NA
Cfap58	-0.265079	NA
Cfap97	-0.260247	NA
Cfdp1	0.0550127	NA
Cfd	0.0195334	NA
Cfhr2	0.584316	2
Cfhr4	-0.346352	NA
Cfh	-0.551483	2
Cfi	-0.437836	NA
Cfl1	0.308942	NA
Cfl2	0.421518	NA
Cfp	-0.750938	NA
Cggbp1	0.183212	NA
Cgnl1	-0.393447	NA
Cgn	-1.00389	NA
Cgref1	1.37772	NA
Chac2	0.315768	NA
Chaf1a	-0.650192	NA
Chaf1b	-0.71311	NA
Champ1	0.223488	NA
Chchd1	0.207408	NA
Chchd2l	0.238774	NA
Chchd3	0.296959	NA
Chchd3	0.416137	NA
Chchd4	-0.388793	NA
Chchd5	0.883907	NA
Chchd6	0.688009	NA
Chd1l	-0.186295	NA
Chd1	-0.559602	NA
Chd2	0.0354252	NA
Chd3	-0.289484	4
Chd4	-0.0473467	2
Chd5	0.298509	1
Chd6	0.0409167	1
Chd7	-0.564296	1
Chd8	0.117584	1
Chd8	-0.1865	1
Chd9	0.416838	1
Chdh	0.82632	NA
Chek1	-0.651138	NA
Chek2	-1.37165	NA
Cherp	-0.0793738	3
Chfr	-0.363629	1
Chga	-0.606003	NA
Chgb	-0.699323	NA
Chic2	-0.351029	NA
Chid1	0.84379	NA
Chil3	-1.28468	NA
Chka	-0.513573	3
Chkb	0.405989	NA
Chl1	0.164163	NA
Chmp1a	0.112197	NA
Chmp1b1	-0.178574	NA
Chmp1b2	-0.361216	NA
Chmp2a	-0.0412339	NA
Chmp2b	0.357353	NA
Chmp3	0.264813	NA
Chmp4b	0.0442487	NA
Chmp5	-0.201434	1
Chmp6	-0.0129227	NA
Chmp7	-0.149527	NA
Chm	-0.162963	NA
Chn1	-0.0224935	NA
Chn2	-0.484405	NA
Chodl	3.42749	NA
Chordc1	-0.208019	NA
Chp1	0.204756	NA
Chpf2	-0.127403	NA
Chpf	0.125105	NA
Chpt1	1.14822	NA
Chrac1	-0.896785	NA
Chrdl1	-1.76873	1
Chrna4	-0.21928	1
Chrnb1	-0.170879	1
Chst10	-0.813868	NA
Chst12	0.102903	NA
Chst14	0.172894	NA
Chst2	-0.236722	NA
Chst7	1.2724	NA
Chsy1	-0.190209	NA
Chtf18	-0.731032	1
Chtf8	-0.69152	NA
Chtop	0.36433	NA
Chuk	-0.22785	NA
Churc1	0.416016	NA
Ciao1	-0.089006	NA
Ciao2a	-0.447488	NA
Ciao2b	-0.276673	NA
Ciao3	0.0100071	NA
Ciapin1	0.156212	NA
Cib1	-0.202607	NA
Cibar1	-0.0698192	NA
Cic	0.189237	2
Cidea	-0.864384	NA
Cidec	-0.294724	NA
Cilp	-1.52512	NA
Cinp	-0.243801	NA
Cip2a	-0.992904	1
Cir1	-0.921082	NA
Cirbp	0.939211	NA
Cisd1	0.955636	NA
Cisd2	0.226122	NA
Cisd3	0.659957	NA
Cited1	-0.54718	NA
Cited2	-0.117005	NA
Cit	-0.633019	1
Ciz1	-0.310375	1
Ckap2l	-0.448291	1
Ckap2	-0.258165	NA
Ckap4	0.542232	NA
Ckap5	-0.277894	NA
Ckb	0.919248	NA
Ckmt1	3.18227	1
Ckmt2	-1.34802	1
Ckm	-0.933783	NA
Cks1b	-0.424426	NA
Cks2	-0.53796	NA
Clasp1	0.299343	1
Clasp1	-0.0110384	1
Clasp2	0.240752	NA
Clasp2	-0.367896	NA
Clasrp	-0.331847	NA
Clca3a1	0.394105	1
Clcc1	0.306741	NA
Clcn3	0.229823	NA
Clcn4	0.462778	NA
Clcn5	-0.55875	NA
Clcn6	0.640509	NA
Clcn7	0.218125	NA
Cldn11	0.533814	NA
Cldn5	-0.299045	NA
Cldnd1	0.694901	NA
Clec10a	-0.819108	NA
Clec11a	-1.50345	NA
Clec16a	0.342876	NA
Clec16a	-0.748512	NA
Clec1a	-0.0584618	NA
Clec2d	-0.397758	NA
Clec3b	0.110481	NA
Clec6a	-0.785083	NA
Clec7a	-0.67644	NA
Clic1	0.402124	NA
Clic4	-0.166418	NA
Clic5	-0.200646	NA
Clint1	0.0134877	1
Clint1	-0.96357	1
Clip1	-0.658952	NA
Clip1	0.0882931	NA
Clip2	0.696421	1
Clip2	-0.198345	1
Clip3	0.202519	1
Clk1	-0.204623	NA
Clk2	-0.406305	NA
Clk3	-0.410318	1
Clk4	-0.456225	NA
Clmn	0.367378	1
Clmp	-0.283895	NA
Cln5	0.569885	NA
Cln6	0.450661	NA
Cln8	0.207817	NA
Clns1a	-0.30001	1
Clp1	-0.479237	NA
Clpb	-0.311835	NA
Clpp	0.248141	NA
Clptm1l	0.0706852	NA
Clptm1	0.202099	1
Clpx	0.0479567	1
Clspn	-0.871426	NA
Clstn1	-0.040394	NA
Clstn3	0.877627	1
Clta	2.05699	NA
Clta	0.139707	NA
Cltb	0.575343	NA
Cltb	0.393544	NA
Cltc	0.311289	NA
Cluap1	-0.250488	NA
Cluh	0.109821	1
Clu	-0.0184465	NA
Clvs1	1.3796	NA
Clybl	1.23892	NA
Cma1	0.819161	NA
Cmas	0.566225	NA
Cmbl	0.377346	NA
Cmc1	0.110651	NA
Cmc2	0.423547	NA
Cmip	0.570631	1
Cmklr1	0.076423	NA
Cmpk1	0.683755	NA
Cmpk2	0.728861	1
Cmss1	-0.333218	NA
Cmtm3	-0.0378851	NA
Cmtm4	-0.334367	NA
Cmtm7	-0.123448	NA
Cmtr1	0.702503	NA
Cmtr2	-0.257803	NA
Cmya5	-0.106898	1
Cnbp	0.595151	NA
Cndp2	0.123897	NA
Cnep1r1	0.89417	NA
Cnih1	0.54104	NA
Cnih4	0.204352	NA
Cnksr2	0.657199	1
Cnksr3	-0.7266	2
Cnn1	-0.134835	NA
Cnn2	0.113884	NA
Cnn3	-0.0518965	NA
Cnnm1	1.14437	NA
Cnnm2	0.241629	1
Cnnm3	0.162009	NA
Cnnm4	0.280963	NA
Cnot10	-0.0565624	NA
Cnot11	-0.107079	1
Cnot1	-0.0991582	1
Cnot1	0.138759	1
Cnot1	-0.282061	1
Cnot2	-0.0857489	NA
Cnot3	-0.0751743	1
Cnot4	-0.178426	1
Cnot6l	0.143834	NA
Cnot6	-0.538874	1
Cnot6	-0.937592	1
Cnot7	-0.130729	NA
Cnot8	-0.339357	NA
Cnot9	-0.232665	NA
Cnpy2	0.0042229	NA
Cnpy3	-0.0935396	NA
Cnpy4	-0.190382	NA
Cnp	0.102445	NA
Cnr1	1.23744	NA
Cnrip1	0.767631	NA
Cnst	0.0343693	NA
Cntfr	-0.84044	1
Cntn1	1.56813	NA
Cntnap1	0.118834	NA
Cntnap2	-0.932639	NA
Cntrl	-0.583596	1
Cntrob	-0.369158	1
Coa3	-0.308609	NA
Coa6	0.491205	NA
Coa7	-0.266384	NA
Coa8	-0.603926	NA
Coasy	0.366509	NA
Cobll1	0.526604	1
Cog1	0.242831	NA
Cog2	0.377656	NA
Cog3	0.315882	NA
Cog3	0.380546	NA
Cog4	0.277396	1
Cog5	0.142261	NA
Cog6	0.330458	1
Cog7	0.00899183	NA
Cog8	0.291935	NA
Coil	-0.0319659	1
Col10a1	3.72673	NA
Col12a1	2.02911	1
Col14a1	0.578392	NA
Col14a1	0.531344	NA
Col15a1	0.445911	1
Col18a1	0.230372	1
Col1a1	1.27939	NA
Col1a2	1.10409	NA
Col28a1	0.843629	NA
Col3a1	0.513629	NA
Col4a1	0.900225	NA
Col4a2	0.811744	1
Col5a1	0.585363	1
Col5a2	0.805852	NA
Col5a3	0.270699	NA
Col6a1	0.923614	NA
Col6a2	0.807663	NA
Col6a3	0.635394	1
Col6a3	0.854772	1
Col6a5	0.0381629	1
Col6a6	0.00569568	1
Col8a1	1.47585	NA
Colec12	0.0325166	NA
Colgalt1	-0.0714016	NA
Colgalt2	0.233122	1
Commd10	-0.278088	NA
Commd1b	-0.231865	NA
Commd2	-0.156038	NA
Commd3	-0.218606	NA
Commd4	-0.22243	NA
Commd5	-0.152152	NA
Commd6	-0.268658	NA
Commd7	-0.208022	NA
Commd8	-0.198459	NA
Commd9	-0.118388	NA
Comp	-0.447032	NA
Comtd1	1.16191	NA
Comt	0.570705	NA
Cop1	0.0141638	NA
Copa	0.263612	NA
Copb1	0.271396	NA
Copb2	0.209919	NA
Cope	0.183878	NA
Copg1	0.323918	NA
Copg2	0.0601535	NA
Coprs	-0.257177	1
Cops2	0.000557256	NA
Cops3	-0.0612279	NA
Cops4	-0.034016	NA
Cops5	-0.0889368	NA
Cops6	-0.0151693	NA
Cops7a	-0.0184711	NA
Cops7b	-0.232067	NA
Cops8	-0.133312	NA
Cops9	0.493842	NA
Copz1	0.330579	NA
Copz2	0.21186	NA
Coq10a	0.447971	1
Coq10b	-0.09487	NA
Coq3	0.668315	NA
Coq4	0.267481	1
Coq5	0.572021	NA
Coq6	0.517283	NA
Coq7	0.144538	NA
Coq8a	0.556086	1
Coq8b	0.464441	1
Coq9	0.720424	1
Coro1a	0.187842	NA
Coro1b	0.00274007	NA
Coro1c	-0.225209	NA
Coro2a	0.389521	NA
Coro2b	-0.181265	NA
Coro7	0.218366	NA
Cotl1	-0.333564	NA
Cox10	-0.459701	NA
Cox11	-0.998043	NA
Cox15	0.14906	NA
Cox17	0.532726	NA
Cox18	-0.316522	NA
Cox19	-0.427627	NA
Cox20	-0.0643569	NA
Cox4i1	0.486083	NA
Cox4i1	0.643429	NA
Cox4i2	-0.5057	NA
Cox5a	0.649424	NA
Cox5b	0.804913	NA
Cox6a1	0.643437	NA
Cox6a2	-0.925219	NA
Cox6b1	1.03299	NA
Cox6c	0.514129	NA
Cox7a1	0.0491311	NA
Cox7a2l	0.470233	NA
Cox7a2	0.995649	NA
Cox7b	0.108037	NA
Cox7c	-0.0411494	NA
Cpa3	1.58974	NA
Cpb2	-0.8042	NA
Cpd	0.13591	2
Cpeb1	-0.893585	NA
Cpeb2	0.646454	5
Cpeb3	0.95608	1
Cpeb4	1.43672	1
Cpe	0.310649	NA
Cplane2	0.31242	NA
Cplx1	0.557217	NA
Cplx2	0.369091	NA
Cplx3	-0.238749	NA
Cpn1	-0.594348	NA
Cpn2	-0.718569	NA
Cpne1	0.155227	NA
Cpne2	1.64044	NA
Cpne3	0.265958	NA
Cpne6	1.78959	NA
Cpne7	1.9149	NA
Cpne8	0.343083	1
Cpox	0.465269	NA
Cpped1	0.362971	NA
Cpq	0.488351	NA
Cps1	-2.19133	NA
Cpsf1	-0.289685	NA
Cpsf2	-0.191551	NA
Cpsf3	-0.321751	NA
Cpsf4	-0.184187	NA
Cpsf6	0.0707502	4
Cpsf7	0.47259	4
Cpt1a	-0.0832222	NA
Cpt1b	0.138578	1
Cpt1c	0.557819	NA
Cpt2	0.631627	NA
Cptp	0.0310315	NA
Cpxm2	2.74277	1
Cp	-0.592553	NA
Cp	-0.997279	NA
Cr1l	0.172423	1
Crabp1	0.585665	NA
Cracd	-0.151328	NA
Cradd	-0.0808842	NA
Cramp1	-0.326232	NA
Crat	0.746241	NA
Crbn	0.44564	NA
Crcp	-0.346106	NA
[truncated: 8,705 more rows]
