# Supplementary material for: Reprogramming neuroblastoma by diet-enhanced polyamine depletion
Source: Nature. 2025 Sep 24;646(8085):707–15. doi: 10.1038/s41586-025-09564-0 (PMC12527938; doi:10.1038/s41586-025-09564-0)
Supplement: Supplementary file 4 — Source data for Supplementary Figs. 1–7 [file 41586_2025_9564_MOESM4_ESM.zip › source data for Supplementary Figures/Supplementary_Fig7_Final.xlsx]

## Sheet: c
codon	CodonEnding	log2(contrl/MYCinduce)
E-GAA	A	-0.220292
M-ATG	G	-0.181168
D-GAT	T	-0.149259
E-GAG	G	-0.118368
D-GAC	C	-0.115644
K-AAA	A	-0.110562
K-AAG	G	-0.107229
G-GGA	A	-0.0851403
R-AGA	A	-0.067851
I-ATC	C	-0.0539452
I-ATT	T	-0.0419607
Y-TAT	T	-0.0357634
G-GGG	G	-0.0185221
P-CCG	G	-0.0179503
G-GGT	T	-0.0110298
N-AAC	C	-0.00979688
R-AGG	G	-0.00604739
S-AGC	C	0.000205855
L-CTA	A	0.003518
Q-CAA	A	0.00458299
G-GGC	C	0.00467201
Y-TAC	C	0.00485824
P-CCT	T	0.00517275
I-ATA	A	0.0056325
F-TTT	T	0.0104435
A-GCG	G	0.0139542
N-AAT	T	0.0158101
L-TTG	G	0.017239
F-TTC	C	0.0231605
S-AGT	T	0.0258658
V-GTG	G	0.0267358
P-CCA	A	0.0290483
R-CGG	G	0.0291777
L-CTT	T	0.0331042
R-CGA	A	0.0343639
W-TGG	G	0.0352559
L-TTA	A	0.0381155
V-GTA	A	0.0411595
S-TCG	G	0.0417655
S-TCA	A	0.0476598
P-CCC	C	0.049555
V-GTC	C	0.0612869
L-CTG	G	0.0635991
V-GTT	T	0.0723066
T-ACT	T	0.0772095
L-CTC	C	0.0776676
T-ACA	A	0.0780859
Q-CAG	G	0.0793666
S-TCT	T	0.0827982
S-TCC	C	0.089514
T-ACC	C	0.0930287
T-ACG	G	0.0937008
C-TGC	C	0.0938645
A-GCA	A	0.0972906
R-CGT	T	0.101889
C-TGT	T	0.115931
R-CGC	C	0.133253
H-CAT	T	0.14687
A-GCC	C	0.155237
A-GCT	T	0.162047
H-CAC	C	0.177851

## Sheet: d
codon	CodonEnding	log2(ProArgDFMO/CD)	log2(contrl/MYCinduce)
E-GAA	A	-0.162672	-0.220292
M-ATG	G	0.0184499	-0.181168
D-GAT	T	0.0638425	-0.149259
E-GAG	G	-0.327402	-0.118368
D-GAC	C	0.139876	-0.115644
K-AAA	A	0.00571778	-0.110562
K-AAG	G	-0.0852395	-0.107229
G-GGA	A	-0.166437	-0.0851403
R-AGA	A	0.301716	-0.067851
I-ATC	C	0.269338	-0.0539452
I-ATT	T	0.15148	-0.0419607
Y-TAT	T	0.511741	-0.0357634
G-GGG	G	-0.243413	-0.0185221
P-CCG	G	-0.232651	-0.0179503
G-GGT	T	-0.0493445	-0.0110298
N-AAC	C	0.181151	-0.00979688
R-AGG	G	-0.0154348	-0.00604739
S-AGC	C	0.15778	0.000205855
L-CTA	A	0.290426	0.003518
Q-CAA	A	0.51806	0.00458299
G-GGC	C	0.0155024	0.00467201
Y-TAC	C	0.26994	0.00485824
P-CCT	T	-0.0303719	0.00517275
I-ATA	A	0.491178	0.0056325
F-TTT	T	-0.0513831	0.0104435
A-GCG	G	-0.293201	0.0139542
N-AAT	T	0.0881673	0.0158101
L-TTG	G	-0.339186	0.017239
F-TTC	C	0.0713333	0.0231605
S-AGT	T	0.165851	0.0258658
V-GTG	G	-0.340113	0.0267358
P-CCA	A	0.378366	0.0290483
R-CGG	G	-0.227372	0.0291777
L-CTT	T	-0.146934	0.0331042
R-CGA	A	-0.0149207	0.0343639
W-TGG	G	-0.260608	0.0352559
L-TTA	A	0.306382	0.0381155
V-GTA	A	0.360921	0.0411595
S-TCG	G	-0.332093	0.0417655
S-TCA	A	0.345895	0.0476598
P-CCC	C	0.0792776	0.049555
V-GTC	C	0.00153992	0.0612869
L-CTG	G	-0.389662	0.0635991
V-GTT	T	-0.0848935	0.0723066
T-ACT	T	0.105589	0.0772095
L-CTC	C	0.00690997	0.0776676
T-ACA	A	0.499094	0.0780859
Q-CAG	G	0.378454	0.0793666
S-TCT	T	-0.149739	0.0827982
S-TCC	C	0.0311215	0.089514
T-ACC	C	0.182801	0.0930287
T-ACG	G	0.0580147	0.0937008
C-TGC	C	-0.00171344	0.0938645
A-GCA	A	0.394287	0.0972906
R-CGT	T	0.03115	0.101889
C-TGT	T	0.0351521	0.115931
R-CGC	C	0.00131632	0.133253
H-CAT	T	0.425921	0.14687
A-GCC	C	-0.0505647	0.155237
A-GCT	T	-0.193465	0.162047
H-CAC	C	0.284003	0.177851

## Sheet: e
codon	CodonEnding	log2(Kelly/SKNAS)
H-CAT	T	-0.342694
Y-TAT	T	-0.248602
I-ATA	A	-0.212494
H-CAC	C	-0.203825
L-TTA	A	-0.202414
V-GTA	A	-0.191505
S-TCA	A	-0.186088
R-AGA	A	-0.166019
R-CGT	T	-0.133487
A-GCA	A	-0.113684
S-TCC	C	-0.110585
C-TGT	T	-0.108051
F-TTT	T	-0.107961
R-CGC	C	-0.100272
S-AGT	T	-0.0953798
L-TTG	G	-0.0928948
T-ACG	G	-0.081232
L-CTC	C	-0.0800228
M-ATG	G	-0.0698715
V-GTC	C	-0.0692668
P-CCA	A	-0.0671846
P-CCC	C	-0.064591
E-GAA	A	-0.0600302
S-TCT	T	-0.0499575
L-CTT	T	-0.0486553
N-AAT	T	-0.0438148
F-TTC	C	-0.0373396
L-CTA	A	-0.0349063
V-GTT	T	-0.0340777
S-AGC	C	-0.0265517
A-GCG	G	-0.0126955
R-CGA	A	-0.011692
Y-TAC	C	-0.00935242
S-TCG	G	4.83971e-05
L-CTG	G	0.00588294
I-ATC	C	0.0107389
Q-CAA	A	0.0153519
A-GCC	C	0.0164968
T-ACA	A	0.0238462
N-AAC	C	0.043454
V-GTG	G	0.051031
D-GAC	C	0.0551532
C-TGC	C	0.0563194
P-CCT	T	0.0632343
I-ATT	T	0.0782478
K-AAA	A	0.0798622
Q-CAG	G	0.0842082
W-TGG	G	0.0867537
T-ACC	C	0.0884397
K-AAG	G	0.0894614
R-CGG	G	0.107708
A-GCT	T	0.110439
E-GAG	G	0.11768
G-GGA	A	0.126012
D-GAT	T	0.135836
G-GGC	C	0.142631
R-AGG	G	0.205456
T-ACT	T	0.207595
G-GGT	T	0.210617
P-CCG	G	0.211969
G-GGG	G	0.253059

## Sheet: f
codon	CodonEnding	log2(ProArgDFMO/CD)	log2(Kelly/SKNAS)
H-CAT	T	0.425921	-0.342694
Y-TAT	T	0.511741	-0.248602
I-ATA	A	0.491178	-0.212494
H-CAC	C	0.284003	-0.203825
L-TTA	A	0.306382	-0.202414
V-GTA	A	0.360921	-0.191505
S-TCA	A	0.345895	-0.186088
R-AGA	A	0.301716	-0.166019
R-CGT	T	0.03115	-0.133487
A-GCA	A	0.394287	-0.113684
S-TCC	C	0.0311215	-0.110585
C-TGT	T	0.0351521	-0.108051
F-TTT	T	-0.0513831	-0.107961
R-CGC	C	0.00131632	-0.100272
S-AGT	T	0.165851	-0.0953798
L-TTG	G	-0.339186	-0.0928948
T-ACG	G	0.0580147	-0.081232
L-CTC	C	0.00690997	-0.0800228
M-ATG	G	0.0184499	-0.0698715
V-GTC	C	0.00153992	-0.0692668
P-CCA	A	0.378366	-0.0671846
P-CCC	C	0.0792776	-0.064591
E-GAA	A	-0.162672	-0.0600302
S-TCT	T	-0.149739	-0.0499575
L-CTT	T	-0.146934	-0.0486553
N-AAT	T	0.0881673	-0.0438148
F-TTC	C	0.0713333	-0.0373396
L-CTA	A	0.290426	-0.0349063
V-GTT	T	-0.0848935	-0.0340777
S-AGC	C	0.15778	-0.0265517
A-GCG	G	-0.293201	-0.0126955
R-CGA	A	-0.0149207	-0.011692
Y-TAC	C	0.26994	-0.00935242
S-TCG	G	-0.332093	4.83971e-05
L-CTG	G	-0.389662	0.00588294
I-ATC	C	0.269338	0.0107389
Q-CAA	A	0.51806	0.0153519
A-GCC	C	-0.0505647	0.0164968
T-ACA	A	0.499094	0.0238462
N-AAC	C	0.181151	0.043454
V-GTG	G	-0.340113	0.051031
D-GAC	C	0.139876	0.0551532
C-TGC	C	-0.00171344	0.0563194
P-CCT	T	-0.0303719	0.0632343
I-ATT	T	0.15148	0.0782478
K-AAA	A	0.00571778	0.0798622
Q-CAG	G	0.378454	0.0842082
W-TGG	G	-0.260608	0.0867537
T-ACC	C	0.182801	0.0884397
K-AAG	G	-0.0852395	0.0894614
R-CGG	G	-0.227372	0.107708
A-GCT	T	-0.193465	0.110439
E-GAG	G	-0.327402	0.11768
G-GGA	A	-0.166437	0.126012
D-GAT	T	0.0638425	0.135836
G-GGC	C	0.0155024	0.142631
R-AGG	G	-0.0154348	0.205456
T-ACT	T	0.105589	0.207595
G-GGT	T	-0.0493445	0.210617
P-CCG	G	-0.232651	0.211969
G-GGG	G	-0.243413	0.253059

## Sheet: g
codon	CodonEnding	log2(MYCi/contrl)
A-GCA	A	0.155053
A-GCC	C	-0.106592
A-GCG	G	0.112548
A-GCT	T	-0.0718173
C-TGC	C	-0.0744662
C-TGT	T	0.0161459
D-GAC	C	-0.169701
D-GAT	T	-0.155652
E-GAA	A	0.0782684
E-GAG	G	-0.0201403
F-TTC	C	-0.105022
F-TTT	T	-0.0363761
G-GGA	A	0.087168
G-GGC	C	-0.0189995
G-GGG	G	-0.0166625
G-GGT	T	0.0391034
H-CAC	C	-0.0981292
H-CAT	T	0.0270436
I-ATA	A	0.0715525
I-ATC	C	-0.0487163
I-ATT	T	-0.0901317
K-AAA	A	0.0542889
K-AAG	G	0.198122
L-CTA	A	-0.03638
L-CTC	C	-0.0516205
L-CTG	G	-0.0965269
L-CTT	T	-0.0450928
L-TTA	A	0.067203
L-TTG	G	0.061816
M-ATG	G	0.14573
N-AAC	C	0.0791967
N-AAT	T	0.22917
P-CCA	A	-0.108234
P-CCC	C	-0.191041
P-CCG	G	-0.189314
P-CCT	T	-0.184297
Q-CAA	A	0.00203532
Q-CAG	G	0.0503461
R-AGA	A	-0.0556579
R-AGG	G	-0.022003
R-CGA	A	0.066194
R-CGC	C	-0.0968587
R-CGG	G	-0.138703
R-CGT	T	0.0483708
S-AGC	C	-0.0338108
S-AGT	T	0.085881
S-TCA	A	0.13736
S-TCC	C	0.0578274
S-TCG	G	0.0546759
S-TCT	T	0.11962
T-ACA	A	0.123572
T-ACC	C	-0.0410869
T-ACG	G	0.166017
T-ACT	T	-0.0036626
V-GTA	A	0.0506075
V-GTC	C	-0.0523603
V-GTG	G	-0.0458706
V-GTT	T	0.0239096
W-TGG	G	-0.0882175
Y-TAC	C	0.0377616
Y-TAT	T	0.223431

## Sheet: h
codon	CodonEnding	log2(ProArgDFMO/CD)	log2(MYCi/contrl)
A-GCA	A	0.394287	0.155053
A-GCC	C	-0.0505647	-0.106592
A-GCG	G	-0.293201	0.112548
A-GCT	T	-0.193465	-0.0718173
C-TGC	C	-0.0017134	-0.0744662
C-TGT	T	0.0351521	0.0161459
D-GAC	C	0.139876	-0.169701
D-GAT	T	0.0638425	-0.155652
E-GAA	A	-0.162672	0.0782684
E-GAG	G	-0.327402	-0.0201403
F-TTC	C	0.0713333	-0.105022
F-TTT	T	-0.0513831	-0.0363761
G-GGA	A	-0.166437	0.087168
G-GGC	C	0.0155024	-0.0189995
G-GGG	G	-0.243413	-0.0166625
G-GGT	T	-0.0493445	0.0391034
H-CAC	C	0.284003	-0.0981292
H-CAT	T	0.425921	0.0270436
I-ATA	A	0.491178	0.0715525
I-ATC	C	0.269338	-0.0487163
I-ATT	T	0.15148	-0.0901317
K-AAA	A	0.00571778	0.0542889
K-AAG	G	-0.0852395	0.198122
L-CTA	A	0.290426	-0.03638
L-CTC	C	0.00690997	-0.0516205
L-CTG	G	-0.389662	-0.0965269
L-CTT	T	-0.146934	-0.0450928
L-TTA	A	0.306382	0.067203
L-TTG	G	-0.339186	0.061816
M-ATG	G	0.0184499	0.14573
N-AAC	C	0.181151	0.0791967
N-AAT	T	0.0881673	0.22917
P-CCA	A	0.378366	-0.108234
P-CCC	C	0.0792776	-0.191041
P-CCG	G	-0.232651	-0.189314
P-CCT	T	-0.0303719	-0.184297
Q-CAA	A	0.51806	0.00203532
Q-CAG	G	0.378454	0.0503461
R-AGA	A	0.301716	-0.0556579
R-AGG	G	-0.0154348	-0.022003
R-CGA	A	-0.0149207	0.066194
R-CGC	C	0.00131632	-0.0968587
R-CGG	G	-0.227372	-0.138703
R-CGT	T	0.03115	0.0483708
S-AGC	C	0.15778	-0.0338108
S-AGT	T	0.165851	0.085881
S-TCA	A	0.345895	0.13736
S-TCC	C	0.0311215	0.0578274
S-TCG	G	-0.332093	0.0546759
S-TCT	T	-0.149739	0.11962
T-ACA	A	0.499094	0.123572
T-ACC	C	0.182801	-0.0410869
T-ACG	G	0.0580147	0.166017
T-ACT	T	0.105589	-0.0036626
V-GTA	A	0.360921	0.0506075
V-GTC	C	0.00153992	-0.0523603
V-GTG	G	-0.340113	-0.0458706
V-GTT	T	-0.0848935	0.0239096
W-TGG	G	-0.260608	-0.0882175
Y-TAC	C	0.26994	0.0377616
Y-TAT	T	0.511741	0.223431
