# Supplementary material for: Reprogramming neuroblastoma by diet-enhanced polyamine depletion
Source: Nature. 2025 Sep 24;646(8085):707–15. doi: 10.1038/s41586-025-09564-0 (PMC12527938; doi:10.1038/s41586-025-09564-0)
Supplement: Supplementary file 5 — Source Data Fig. 1 [file 41586_2025_9564_MOESM5_ESM.xlsx]

## Sheet: b
metabolite	p.adj	sign (1=High in MYCN-Amp, -1=High in Non Amp)	p.adj.signed(-log10)
proline	0.0221337	1	1.65495
ctp	0.0221337	1	1.65495
damp	0.023979	1	1.62017
ribothymidine	0.023979	1	1.62017
x4.aminobutyrate..gaba.	0.0310789	1	1.50753
adp	0.0380736	1	1.41938
adp.d.glucose	0.0380736	1	1.41938
cdp	0.0392622	1	1.40603
cystathionine	0.0392622	1	1.40603
dump	0.0392622	1	1.40603
udp	0.0447985	1	1.34874
atp	0.0449519	1	1.34725
c19.3	0.0449519	1	1.34725
utp	0.0449519	1	1.34725
x.r......citramalic.acid..2.hydroxy.2.methylbutanedioic.acid.	0.0449519	1	1.34725
dimethylglycine	0.0653252	1	1.18492
cmp	0.1112	1	0.953894
dtmp	0.1112	1	0.953894
x2.hydroxyhexanedioic.acid.	0.1112	1	0.953894
udp.glucuronate	0.117849	1	0.928673
ump	0.117849	1	0.928673
c18.4	0.136719	1	0.86417
dcdp	0.1396	1	0.855116
l.2.hydroxyglutaric.acid	0.167615	1	0.775688
thymidine	0.178275	1	0.748911
tryptophan	0.189664	1	0.722015
c22.3	0.20923	1	0.679376
dl.pipecolic.acid	0.210974	1	0.675771
deoxyuridine	0.231267	1	0.635886
c16.2	0.236055	1	0.626987
c21.3	0.236055	1	0.626987
dtdp	0.241893	1	0.616376
deoxyribose.phosphate	0.259388	1	0.58605
x2.hydroxyvaleric.acid	0.260514	1	0.584168
creatine.phosphate.	0.27172	1	0.565879
udp.d.glucose	0.279088	1	0.554259
ng.dimethyl.l.arginine	0.296637	1	0.527774
methionine.sulfoxide	0.328672	1	0.483237
cdp.choline	0.331535	1	0.479471
c19.2	0.34775	1	0.458733
gtp	0.34775	1	0.458733
taurine	0.361435	1	0.44197
c20.3	0.393339	1	0.405233
citicoline	0.393339	1	0.405233
galacturonic.acid	0.393339	1	0.405233
glycocholic.acid.	0.393339	1	0.405233
imp	0.393339	1	0.405233
sedoheptoluse.1_7.bisphosphate	0.393339	1	0.405233
c15.1	0.418152	1	0.378666
a.ketoglutarate	0.425178	1	0.371429
phenylalanine	0.425178	1	0.371429
c17.1	0.429108	1	0.367433
carbamoyl.phosphate	0.431786	1	0.364732
hypotaurine	0.437235	1	0.359286
c21.0	0.438209	1	0.358319
gdp	0.444747	1	0.351887
uric.acid	0.450604	1	0.346205
tryptamine	0.460608	1	0.336668
c34.5	0.465476	1	0.332103
n.acetyl.l.asparagine	0.465476	1	0.332103
citrate.isocitrate	0.47258	1	0.325525
dgmp	0.48446	1	0.314742
c16.1	0.491648	1	0.308346
c20.5	0.491648	1	0.308346
c22.4	0.491648	1	0.308346
p.cresol	0.491648	1	0.308346
thymine	0.491648	1	0.308346
ureidosuccinic.acid..n.carbamoyl.l.aspartate.	0.491648	1	0.308346
n.acetyllysine	0.502486	1	0.298876
amp	0.513384	1	0.289558
c14.1	0.524842	1	0.279972
c14.0..myristic.acid.	0.542511	1	0.265591
nicotinamide.ribotide	0.564202	1	0.248565
phosphoribosyl.n.formylglycineamide..fgar.	0.586209	1	0.231947
methylglutaric.acid	0.588824	1	0.230015
p5c	0.588824	1	0.230015
x2.keto.isovalerate..2.oxoisopentanoic.acid.13.63e.	0.590046	1	0.229114
xanthurenic.acid	0.590046	1	0.229114
d.2.aminobutyric.acid	0.608404	1	0.215808
adenosine	0.612809	1	0.212675
sucrose	0.612809	1	0.212675
d.glucosamine.1.6.phosphate	0.617014	1	0.209705
c17.2	0.629547	1	0.200972
indole.3.acetaldehyde	0.636957	1	0.19589
n.propionylglycine	0.636957	1	0.19589
c18.1	0.651673	1	0.18597
dl.2.aminooctanoic.acid	0.651673	1	0.18597
glutathione.disulfide	0.651673	1	0.18597
l.kynurenine	0.651673	1	0.18597
n.acetylaspartic.acid	0.651673	1	0.18597
c25.1	0.694605	1	0.158262
sedoheptoluse.7.phosphate	0.694605	1	0.158262
betaine	0.697371	1	0.156536
cholesteryl.sulfate	0.700931	1	0.154325
deoxyguanosine	0.709046	1	0.149326
c24.3	0.709839	1	0.14884
c20.2	0.716114	1	0.145018
c15.0	0.716364	1	0.144866
x2.hydroxybutyric.acid	0.716364	1	0.144866
c21.1	0.727481	1	0.138179
tyrosine	0.740178	1	0.130664
fructose.1.6.bisphosphate	0.740192	1	0.130655
alanine	0.743706	1	0.128599
citrulline	0.743706	1	0.128599
c19.1	0.765035	1	0.116319
x5.l.hydroxytryptophan	0.765035	1	0.116319
n.acetylputrescine	0.768523	1	0.114343
udp.n.acetyl.glucosamine	0.774824	1	0.110797
dihydrouracil	0.783486	1	0.105969
creatine	0.821861	1	0.0852016
glycyl.l.proline	0.834577	1	0.0785336
n.acetyl.l.glutamine	0.839199	1	0.0761351
adenine	0.862017	1	0.0644841
deoxyinosine	0.864165	1	0.0634032
c20.1	0.867869	1	0.0615459
c22.5	0.867869	1	0.0615459
phosphorylcholine	0.867869	1	0.0615459
thiosulfate	0.867869	1	0.0615459
c18.3	0.868135	1	0.0614125
x2.phenylbutyric.acid	0.868135	1	0.0614125
orotate	0.876698	1	0.05715
x2.methylsuccinic.acid	0.886579	1	0.0522827
carnitine	0.887507	1	0.0518281
homocysteine	0.899663	1	0.04592
asparagine	0.906258	1	0.0427483
n.acetylserine	0.906258	1	0.0427483
methionine	0.906401	1	0.0426795
c16.0..palmitate.	0.939773	1	0.0269771
c32.5	0.939773	1	0.0269771
x3.hydroxylbutyrate	0.939773	1	0.0269771
histidine	0.980831	1	0.00840588
dl.5.hydroxylysine.	0.991267	1	0.00380924
pyruvate	0.991267	1	0.00380924
n..methylnicotinamide	0.991515	1	0.00370058
d.gluconate	0.997408	-1	-0.00112699
x3.ureidopropionic.acid	0.991515	-1	-0.00370058
isoleucine	0.991267	-1	-0.00380924
n.acetylglycine	0.991267	-1	-0.00380924
x..n.acetylglucosamine	0.987203	-1	-0.00559349
cdp.ethanolamine	0.979819	-1	-0.00885422
gmp	0.96952	-1	-0.0134431
sn.glycerol.3.phosphate	0.963171	-1	-0.0162965
cysteine	0.951016	-1	-0.021812
glutaric.acid	0.939773	-1	-0.0269771
n.acetyl.l.alanine	0.939773	-1	-0.0269771
biotin	0.935982	-1	-0.0287323
c23.1	0.930355	-1	-0.0313514
c26.1	0.906664	-1	-0.0425539
c21.4	0.906258	-1	-0.0427483
tartaric.acid	0.906258	-1	-0.0427483
uridine	0.898905	-1	-0.0462864
phosphoribosylaminoimidazolesuccinocarboxamide..saicar.	0.884975	-1	-0.053069
n.acetylcarnitine.	0.876698	-1	-0.05715
l.hydroorotic.acid..dihydroorotate.	0.87439	-1	-0.0582947
l.cysteic.acid.	0.869092	-1	-0.0609342
aconitate	0.868135	-1	-0.0614125
c15.2	0.867869	-1	-0.0615459
coenzyme.a	0.867869	-1	-0.0615459
c14.2	0.862017	-1	-0.0644841
c17.0	0.862017	-1	-0.0644841
c26.3	0.862017	-1	-0.0644841
x2.hydroxyoctanoic.acid	0.862017	-1	-0.0644841
baiba	0.841329	-1	-0.0750344
creatinine	0.815397	-1	-0.0886308
x....lipoic.acid	0.815397	-1	-0.0886308
hydroxyproline	0.81221	-1	-0.0903314
n.acetyl.glutamate	0.808103	-1	-0.0925334
dimethylmalonic.acid	0.806176	-1	-0.0935699
pyroglutamic.acid..pyrrolidonecarboxylic.acid.	0.783486	-1	-0.105969
glutamine	0.774824	-1	-0.110797
n.acetyl.l.ornithine	0.768658	-1	-0.114267
nicotinamide	0.768658	-1	-0.114267
malonic.acid	0.765035	-1	-0.116319
pantothenate	0.765035	-1	-0.116319
phosphoserine	0.765035	-1	-0.116319
aspartate	0.764382	-1	-0.11669
guanine	0.764382	-1	-0.11669
dttp	0.759114	-1	-0.119693
dcmp	0.749589	-1	-0.125177
histamine	0.743706	-1	-0.128599
l.fucose	0.743706	-1	-0.128599
phosphoenolpyruvate	0.728636	-1	-0.137489
c26.2	0.716364	-1	-0.144866
sarcosine	0.716364	-1	-0.144866
c20.6..retinoic.acid.	0.699968	-1	-0.154922
valine	0.697371	-1	-0.156536
x6.phosphogluconate	0.697371	-1	-0.156536
glucose	0.694605	-1	-0.158262
carnosine	0.682004	-1	-0.166213
cytidine	0.682004	-1	-0.166213
glycerate	0.682004	-1	-0.166213
glycerophosphocholine	0.677526	-1	-0.169074
succinate	0.651673	-1	-0.18597
c22.2	0.639727	-1	-0.194005
cysteine.glutathione.disulphide	0.617014	-1	-0.209705
hexose.monophosphate	0.617014	-1	-0.209705
x3.phosphoglycerate	0.605295	-1	-0.218033
n.acetyl.glucosamine.6.phosphate	0.603683	-1	-0.219191
c20.0..arachidic.acid.	0.603095	-1	-0.219614
c19.0	0.590046	-1	-0.229114
c26.6	0.590046	-1	-0.229114
d.fructose.6.phosphate	0.590046	-1	-0.229114
glyceraldehyde.3.phosphate	0.590046	-1	-0.229114
x2.6.dihydroxybenzoic.acid	0.590046	-1	-0.229114
c22.0	0.583287	-1	-0.234117
c24.5	0.57387	-1	-0.241186
malate	0.564202	-1	-0.248565
glutamate	0.538906	-1	-0.268487
glycineamide.ribonucleotide..gar.	0.538906	-1	-0.268487
xanthosine.5.phosphate	0.524842	-1	-0.279972
methylsuccinic.acid	0.518728	-1	-0.285061
leucine	0.491648	-1	-0.308346
c18.2..linoleic.acid.	0.489225	-1	-0.310492
homocarnosine	0.489225	-1	-0.310492
threonine	0.460608	-1	-0.336668
x5.l.glutamyl.taurine	0.460608	-1	-0.336668
c24.1	0.437235	-1	-0.359286
cyclic.adp.ribose	0.429108	-1	-0.367433
octulose.8.phosphate	0.425178	-1	-0.371429
o.cresol.	0.397621	-1	-0.40053
pyrophosphate	0.397621	-1	-0.40053
acetyl.coa	0.393339	-1	-0.405233
aminoadipic.acid	0.393339	-1	-0.405233
c22.6	0.393339	-1	-0.405233
d.galactonic.acid	0.393339	-1	-0.405233
fumarate	0.393339	-1	-0.405233
idp	0.393339	-1	-0.405233
mucic.acid..galactaric.acid.	0.393339	-1	-0.405233
nad.	0.393339	-1	-0.405233
nadp.	0.393339	-1	-0.405233
o.phosphoethanolamine	0.393339	-1	-0.405233
x5.phenylvaleric.acid	0.393339	-1	-0.405233
xanthine	0.389922	-1	-0.409022
d.arabitol	0.366601	-1	-0.435806
maleic.acid	0.366601	-1	-0.435806
aminolevulinic.acid	0.361435	-1	-0.44197
c18.0..stearic.acid.	0.361435	-1	-0.44197
nadh	0.361435	-1	-0.44197
glutathione	0.355243	-1	-0.449475
dl.4.hydroxy.3.methoxymandelic.acid..vanillylmandelic.acid.	0.34775	-1	-0.458733
x3.indoxyl.sulfate	0.34775	-1	-0.458733
c24.6	0.331535	-1	-0.479471
guanosine	0.331535	-1	-0.479471
c24.2	0.328672	-1	-0.483237
x1.methyl.histidine	0.328672	-1	-0.483237
x3.methyl.histidine	0.328672	-1	-0.483237
guanidoacetic.acid	0.321973	-1	-0.492181
d.erythrose.4.phosphate	0.311028	-1	-0.5072
x5.aminoimidazole.4.carboxamide.ribonucleotide..aicar.	0.311028	-1	-0.5072
glycine	0.296637	-1	-0.527774
glycyl.l.leucine	0.290247	-1	-0.537233
c20.4	0.27172	-1	-0.565879
s.adenosyl.l.homocysteine	0.260514	-1	-0.584168
c19.4	0.259388	-1	-0.58605
c24.4	0.241893	-1	-0.616376
fad	0.241893	-1	-0.616376
anserine	0.236055	-1	-0.626987
ornithine	0.236055	-1	-0.626987
nadph	0.225517	-1	-0.646821
x3.furoic.acid	0.219994	-1	-0.65759
xanthosine	0.212455	-1	-0.672733
c26.5	0.210974	-1	-0.675771
cyclic.amp	0.210974	-1	-0.675771
lactate	0.19422	-1	-0.711707
dehydroascorbic.acid	0.173655	-1	-0.760313
ribose	0.169824	-1	-0.770002
serine	0.169824	-1	-0.770002
c22.1	0.167615	-1	-0.775688
c26.4	0.167615	-1	-0.775688
lysine	0.165381	-1	-0.781514
c28.4	0.148812	-1	-0.827363
homoarginine	0.139824	-1	-0.854419
inosine	0.136775	-1	-0.863995
arginine	0.136719	-1	-0.86417
gamma.glutamylcysteine	0.136719	-1	-0.86417
hypoxanthine	0.136719	-1	-0.86417
n.acetylneuraminic.acid	0.0922602	-1	-1.03499
ribose.phosphate	0.0921565	-1	-1.03547
n.acetyl.l.methionine	0.0730974	-1	-1.1361
myo.inositol	0.0412958	-1	-1.38409
n.acetyl.cysteine	0.0392622	-1	-1.40603
uracil	0.0238543	-1	-1.62243
adonitol	0.0221337	-1	-1.65495

## Sheet: c
13C Proline		13 Glutamine		13C Arginine		13C Ornithine
Metabolite	Normalized Labelling	Metabolite	Normalized Labelling	Metabolite	Normalized Labelling	Metabolite	Normalized Labelling
Serum Proline	100	Serum Proline	4.07622	Serum Proline	0.876055	Serum Proline	1.86211
Serum Proline	100	Serum Proline	6.71677	Serum Proline	1.35042	Serum Proline	2.16629
Serum Proline	100	Serum Proline	3.5555	Serum Proline	2.33112	Serum Proline	5.37081
Serum Proline	100	Serum Proline	4.30516	Serum Proline	7.09645	Serum Proline	2.70951
Serum Proline	100	Serum Proline	19.231	Serum Proline	5.59605	Serum Proline	3.03067
Serum Proline	100	Serum Proline	6.62535	Serum Proline	5.39988	Serum Proline	4.78819
Tumor Proline	66.4561	Serum Proline	3.1509	Serum Proline	3.70783	Serum Proline	0.518436
Tumor Proline	42.6168	Serum Proline	3.1817	Serum Proline	1.37353	Tumor Proline	3.16351
Tumor Proline	48.0478	Serum Proline	7.98654	Tumor Proline	4.90101	Tumor Proline	5.08021
Tumor Proline	54.4241	Tumor Proline	14.6888	Tumor Proline	4.60028	Tumor Proline	6.59506
Serum Glutamine	0.834671	Tumor Proline	12.6665	Tumor Proline	5.8691	Tumor Proline	5.97435
Serum Glutamine	3.1062	Tumor Proline	13.366	Tumor Proline	6.80327	Tumor Proline	5.25077
Serum Glutamine	1.44505	Tumor Proline	11.0611	Tumor Proline	7.33905	Tumor Proline	5.59035
Serum Glutamine	1.0157	Tumor Proline	33.8697	Tumor Proline	2.93775	Serum Glutamine	1.89061
Serum Glutamine	1.16879	Tumor Proline	19.4839	Tumor Proline	3.71985	Serum Glutamine	1.26982
Serum Glutamine	1.05641	Tumor Proline	16.9469	Tumor Proline	3.99862	Serum Glutamine	1.24507
Serum Arginine	0.956808	Tumor Proline	24.449	Serum Glutamine	2.16967	Serum Glutamine	1.12058
Serum Arginine	0	Tumor Proline	19.2461	Serum Glutamine	2.76295	Serum Glutamine	0.690764
Serum Arginine	0.079305	Serum Glutamine	100	Serum Glutamine	2.21751	Serum Glutamine	0.923159
Serum Arginine	0.152826	Serum Glutamine	100	Serum Glutamine	2.70506	Serum Glutamine	1.16879
Serum Arginine	0.0438788	Serum Glutamine	100	Serum Glutamine	2.6486	Serum Arginine	4.46218
Serum Arginine	0.371192	Serum Glutamine	100	Serum Glutamine	3.11986	Serum Arginine	4.88665
Tumor Arginine	0.441273	Serum Glutamine	100	Serum Glutamine	2.16348	Serum Arginine	4.96477
Tumor Arginine	0.10166	Serum Glutamine	100	Serum Glutamine	2.25994	Serum Arginine	3.45109
Tumor Arginine	0.264055	Serum Glutamine	100	Serum Arginine	100	Serum Arginine	0.249118
Tumor Arginine	0.573521	Serum Glutamine	100	Serum Arginine	100	Serum Arginine	3.52212
Serum Ornithine	0	Serum Glutamine	100	Serum Arginine	100	Tumor Arginine	0.291735
Serum Ornithine	1.19145	Serum Arginine	0.634286	Serum Arginine	100	Tumor Arginine	2.55686
Serum Ornithine	1.04737	Serum Arginine	3.72492	Serum Arginine	100	Tumor Arginine	2.90382
Serum Ornithine	0.692627	Serum Arginine	1.60348	Serum Arginine	100	Tumor Arginine	1.56816
Serum Ornithine	0	Serum Arginine	2.71078	Serum Arginine	100	Tumor Arginine	4.72896
Serum Ornithine	0	Tumor Arginine	0.477794	Tumor Arginine	58.274	Serum Ornithine	100
Tumor Ornithine	1.33308	Tumor Arginine	1.80807	Tumor Arginine	42.4089	Serum Ornithine	100
Tumor Ornithine	1.21403	Tumor Arginine	0.720988	Tumor Arginine	88.9127	Serum Ornithine	100
Tumor Ornithine	0.635196	Tumor Arginine	2.67784	Tumor Arginine	84.308	Serum Ornithine	100
Tumor Ornithine	0.246958	Serum Ornithine	2.00312	Tumor Arginine	69.3177	Serum Ornithine	100
		Serum Ornithine	1.19487	Tumor Arginine	83.5299	Serum Ornithine	100
		Serum Ornithine	0	Tumor Arginine	82.5663	Serum Ornithine	100
		Serum Ornithine	0	Serum Ornithine	95.272	Tumor Ornithine	95.4014
		Serum Ornithine	7.49553	Serum Ornithine	79.6621	Tumor Ornithine	62.6596
		Tumor Ornithine	6.52823	Serum Ornithine	87.1142	Tumor Ornithine	113.009
		Tumor Ornithine	0.904568	Serum Ornithine	87.8676	Tumor Ornithine	96.0674
		Tumor Ornithine	3.20826	Serum Ornithine	90.8195	Tumor Ornithine	93.5311
		Tumor Ornithine	5.26053	Serum Ornithine	86.6176	Tumor Ornithine	98.4809
		Tumor Ornithine	9.56585	Serum Ornithine	50.3859
				Serum Ornithine	74.4523
				Tumor Ornithine	61.2789
				Tumor Ornithine	63.1923
				Tumor Ornithine	64.4213
				Tumor Ornithine	86.1552
				Tumor Ornithine	74.7464
				Tumor Ornithine	69.6715
				Tumor Ornithine	58.2249
				Tumor Ornithine	38.9989

## Sheet: d
Direct Tumor Source	Average Tumor Proline	Standard Error Tumor Proline		Average Tumor Arginine	Standard Error Tumor Arginine		Average Tumor Ornithine	Standard Error Tumor Ornithine
Proline	0.52624	0.023467		0.0013493	0.00075046		0.0029675	0.0014942
Glucose	0.045101	0.0062848		0.0050071	0.0021019		0.030615	0.0052968
Glutamine	0.14575	0.013688		3.7588e-08	0.0012368		0.02875	0.0092408
Arginine	7.7973e-09	0.0021809		0.68629	0.037051		2.9952e-10	7.4887e-09
Ornithine	0.035158	0.0025857		2.3981e-08	0.00098102		0.87541	0.024186

## Sheet: e
Labelled Metabolite	Fracitonal Contribution [%]	gavage	Samples_Merged
Ornithine	0.415297	Glutamine	0
Ornithine	0.2474	Glutamine	4h
Ornithine	1.837	Glutamine	05m
Ornithine	0	Glutamine	6h
Ornithine	2.61088	Glutamine	30m
Ornithine	1.6297	Glutamine	1h
Ornithine	0.182512	Glutamine	0
Ornithine	0.207726	Glutamine	4h
Ornithine	1.33186	Glutamine	05m
Ornithine	0.0971804	Glutamine	6h
Ornithine	2.10907	Glutamine	30m
Ornithine	0.935719	Glutamine	1h
Ornithine	0.126978	Glutamine	0
Ornithine	0.59448	Glutamine	4h
Ornithine	3.65432	Glutamine	05m
Ornithine	0.150853	Glutamine	6h
Ornithine	3.76116	Glutamine	30m
Ornithine	2.65822	Glutamine	1h
Ornithine	0.140587	Glutamine	0
Ornithine	0.469518	Glutamine	4h
Ornithine	3.09323	Glutamine	05m
Ornithine	0.148805	Glutamine	6h
Ornithine	3.85326	Glutamine	30m
Ornithine	2.57029	Glutamine	1h
Ornithine	0	Arginine	0
Ornithine	16.5026	Arginine	4h
Ornithine	68.5084	Arginine	05m
Ornithine	5.03426	Arginine	6h
Ornithine	79.6777	Arginine	30m
Ornithine	64.8874	Arginine	1h
Ornithine	0	Arginine	0
Ornithine	11.3804	Arginine	4h
Ornithine	75.606	Arginine	05m
Ornithine	5.67984	Arginine	6h
Ornithine	84.3983	Arginine	30m
Ornithine	74.5363	Arginine	1h
Ornithine	0	Arginine	0
Ornithine	17.006	Arginine	4h
Ornithine	65.856	Arginine	05m
Ornithine	7.17351	Arginine	6h
Ornithine	62.6552	Arginine	30m
Ornithine	71.5558	Arginine	1h
Ornithine	0	Arginine	0
Ornithine	10.4666	Arginine	4h
Ornithine	76.148	Arginine	05m
Ornithine	4.72151	Arginine	6h
Ornithine	86.2035	Arginine	30m
Ornithine	73.5987	Arginine	1h
Ornithine	0	Proline	0
Ornithine	1.38733	Proline	4h
Ornithine	2.39352	Proline	05m
Ornithine	0.919125	Proline	6h
Ornithine	11.1517	Proline	30m
Ornithine	5.90724	Proline	1h
Ornithine	0.32728	Proline	0
Ornithine	1.03906	Proline	4h
Ornithine	3.13246	Proline	05m
Ornithine	0.275555	Proline	6h
Ornithine	12.5172	Proline	30m
Ornithine	7.05955	Proline	1h
Ornithine	0.144544	Proline	0
Ornithine	0.734086	Proline	4h
Ornithine	6.03356	Proline	05m
Ornithine	0.402504	Proline	6h
Ornithine	12.9495	Proline	30m
Ornithine	7.46629	Proline	1h
Ornithine	0.42006	Proline	0
Ornithine	0.616738	Proline	4h
Ornithine	3.97584	Proline	05m
Ornithine	0.435749	Proline	6h
Ornithine	12.4399	Proline	30m
Ornithine	8.41444	Proline	1h
