# Supplementary material for: Reprogramming neuroblastoma by diet-enhanced polyamine depletion
Source: Nature. 2025 Sep 24;646(8085):707–15. doi: 10.1038/s41586-025-09564-0 (PMC12527938; doi:10.1038/s41586-025-09564-0)
Supplement: Supplementary file 6 — Source Data Fig. 2 [file 41586_2025_9564_MOESM6_ESM.xlsx]

## Sheet: b
CD
Mouse #	DOD/Tumor	DOD/No Tumor
5653	112
5654	70
5698	47
5715	70
5868	79
5898	62
5889	84
5905	87
5909	64
5980	83
58	50
65	45
116	57
ProArg
Mouse #	DOD/Tumor	DOD/No Tumor
5650	70
5657	62
5658	51
5848	54
5900	48
5877	60
5885	50
5903	58
5907	84
6000	64
5993		38
7	57
67	72
CD DFMO
Mouse #	DOD/Tumor	DOD/No Tumor
5674	85
5680	103
5709	126
5711	92
5737	85
5747	106
5750	121
5759		26
5824		116
5817		264
24	295
33	119
83	78
134	74
ProArg DFMO
Mouse #	DOD/Tumor	DOD/No Tumor
5675		145
5694	107
5744	168
5661		334
5810		400
5818		204
5827		298
99	97
101	139
108		151
119	98
120	151
125	158
5825	169

## Sheet: c
Intervention	Mouse #	growth rate(mg/d)
CD	5653	29.0866
CD	5654	75.6786
CD	5698	31.9149
CD	5715	2.90714
CD	5868	86.5114
CD	5898	88.3726
CD	5889	78.469
CD	5905	62.5184
CD	5909	68.55
CD	5980	92.4964
CD	58	39.912
CD	65	46.1
CD	116	66.7895
ProArg	5650	39.9229
ProArg	5657	30.1758
ProArg	5658	35.2941
ProArg	5848	38.9
ProArg	5900	31.25
ProArg	5877	61.8533
ProArg	5885	45.924
ProArg	5903	52.2672
ProArg	5907	44.6
ProArg	6000	39.0625
ProArg	5993	0
ProArg	7	38.093
ProArg	67	33.5236
CD DFMO	5674	27.16
CD DFMO	5680	52.2854
CD DFMO	5709	50.0921
CD DFMO	5711	14.1304
CD DFMO	5737	4.62941
CD DFMO	5747	6.7434
CD DFMO	5750	69.205
CD DFMO	5759	0
CD DFMO	5824	0
CD DFMO	5817	0
CD DFMO	24	18.6
CD DFMO	33	2.07563
CD DFMO	83	1.86667
CD DFMO	134	41.5784
ProArg DFMO	5675	0.689655
ProArg DFMO	5694	19.1467
ProArg DFMO	5744	1.78571
ProArg DFMO	5661	0
ProArg DFMO	5810	0
ProArg DFMO	5818	1.12549
ProArg DFMO	5827	0
ProArg DFMO	99	9.0433
ProArg DFMO	101	23.6727
ProArg DFMO	108	0
ProArg DFMO	119	20.8827
ProArg DFMO	120	2.27815
ProArg DFMO	125	13.488
ProArg DFMO	5825	0.853254
