# Supplementary material for: Reprogramming neuroblastoma by diet-enhanced polyamine depletion
Source: Nature. 2025 Sep 24;646(8085):707–15. doi: 10.1038/s41586-025-09564-0 (PMC12527938; doi:10.1038/s41586-025-09564-0)
Supplement: Supplementary file 7 — Source Data Fig. 3 [file 41586_2025_9564_MOESM7_ESM.xlsx]

## Sheet: b
compound	log2(ProArg-free/CD)	p.adj
ornithine	-1.82653	0.000351103
arginine	-1.99159	0.000785958
proline	-1.45539	0.00164792
citrulline	-0.537868	0.00513453
hydroxyproline	-1.31913	0.00710331
threonine	-1.1428	0.00998304
Guanidoacetic acid	-1.2821	0.0148295
Homocitrulline	3.12627	0.0193182
lysine	-0.611172	0.0585246
isoleucine	-0.738	0.0890146
leucine	-0.701291	0.0898712
C15:2	-1.83664	0.0992249
itaconate	0.118435	0.10071
2-Hydroxyhexanedioic Acid	-0.490984	0.10071
orotate	4.32946	0.117153
Indole-3-pyruvic acid	0.455836	0.117153
valine	-0.69959	0.117153
alanine	-0.613571	0.117153
pantothenate	0.565333	0.117153
serine	-0.540313	0.117153
L-Hydroorotic acid	3.82969	0.172514
L-Fucose	-0.347274	0.182872
glutamine	0.437545	0.226571
C22:2	0.59892	0.226571
C20:5(Eicosapentaenoic acid)	1.0966	0.25235
Ureidosuccinic acid (carbamoylAspartate)	4.79419	0.253618
L-Threonic acid	-0.598862	0.253618
C19:0	0.495037	0.253618
hypoxanthine	-1.0213	0.253618
Glucose	-0.386881	0.273158
Acetylcholine	-0.394536	0.273158
C24:1	0.495279	0.273387
phenylpyruvate	2.0932	0.273387
O-Phosphorylethanolamine	-1.0584	0.273554
C19:2	1.89419	0.273554
N-acetyl-L-glutamine	1.29386	0.296518
glycine	-0.360663	0.300121
sn-glycerol-3-phosphate	-0.87125	0.308288
Hexanoyl Glycine	-0.940023	0.352698
N-Octanoylglycine	-0.616497	0.352728
creatine	-0.590794	0.36346
UMP	-2.84806	0.368498
Gentisic acid	-0.756599	0.368498
N-Acetylglycine	0.297311	0.416443
3-Indoxyl sulfate	0.822515	0.416443
N-Methyl-D-aspartic acid	-0.641409	0.416443
glutamate	-0.641409	0.416443
tyrosine	-0.397387	0.416443
2-Hydroxycaproic acid	0.554194	0.416443
Hypotaurine	-0.928393	0.416443
C22:6(Docosahexaenoic acid)	1.18815	0.416443
N-Acetyl-L-phenylalanine	0.555972	0.416443
myo-inositol	-0.627674	0.416443
3-Ureidopropionic acid	0.643236	0.419578
3-Indolepropionic acid	0.318374	0.419578
Carnosine	-1.23787	0.419578
AMP	-3.08587	0.419578
IMP	-2.89543	0.419578
uridine	0.601677	0.441386
Indole-3-acetaldehyde	0.187617	0.441386
pyruvate	0.401946	0.441386
C20:2	0.687221	0.441386
C15:0	0.318218	0.441386
glucose-1-phosphate	-0.721396	0.441386
phenylalanine	-0.229039	0.441386
xanthine	-0.443074	0.441386
C22:4	0.671833	0.441386
glycerate	-0.389628	0.441892
a-ketoglutarate	0.735665	0.447133
citrate/isocitrate	0.567107	0.447669
Cysteine S-sulfate	-0.659416	0.447669
taurine	-0.421025	0.452786
guanosine	0.495756	0.452786
C16:2	0.881373	0.452786
C20:4(Arachidonic acid)	0.593444	0.452786
C14:1(Myristoleic acid)	1.22635	0.471661
cystathionine	-0.693965	0.475031
3-Methylindole	0.145233	0.475031
C14:2	1.10959	0.475031
3-hydroxylbutyrate	1.57886	0.475132
Homocarnosine	-0.682002	0.476839
asparagine	-0.262276	0.484772
Phenaceturic acid	-0.243189	0.528208
C20:3	0.403729	0.543581
N-Acetylaspartic acid	-0.50068	0.543581
fumarate	0.375959	0.543581
N-Acetylserine	0.193585	0.543581
Aminoadipic acid	-0.27526	0.543581
5-L-Hydroxytryptophan	-0.622968	0.551692
Myristic acid	-0.252372	0.551692
C17:0	0.184319	0.551692
Methionine sulfoxide	-0.295076	0.551692
C20:0(Arachidic acid)	0.266963	0.551692
Cysteine-glutathione disulphide	-0.403735	0.55692
Stearic acid	-0.229836	0.55692
thymidine	-0.395682	0.608002
Linoleic acid	0.396096	0.608002
C19:1	0.47961	0.630955
Pyrrolidonecarboxylic acid	0.25317	0.636451
lactate	-0.136772	0.650224
Methyloxovaleric acid (Ketoleucine)	0.140712	0.650224
L-(?)-3-Phenyllactic acid	0.369458	0.651276
C18:4	-1.15061	0.652515
C18:1(Oleic acid)	-0.687341	0.652515
Creatine phosphate	-0.451135	0.65359
2-Hydroxybutyric acid	-0.249484	0.654233
C20:1	0.253987	0.655325
histidine	-0.246791	0.656445
Creatinine	0.112315	0.656445
C18:3	0.349302	0.656445
methionine	-0.137799	0.656445
malate	0.353755	0.656445
C16:0(Palmitic acid)	-0.177906	0.656445
deoxyuridine	-0.265733	0.656445
Kynurenic acid	0.194712	0.656445
uracil	0.263728	0.656445
Indole-3-carboxylic acid	0.0902381	0.667328
C25:0	0.276621	0.667328
C22:5	0.232879	0.681559
C17:2	0.287297	0.690116
inosine	-0.255254	0.690116
C16:1(Palmitoleic acid)	0.37385	0.690116
C24:0(Lignoceric acid)	0.128509	0.690116
Aconitic acid	0.117124	0.743834
C15:1	0.176704	0.757233
tryptophan	0.0825709	0.775579
Hydroxyindoleacetic acid	0.0384029	0.781557
C17:1	0.187947	0.818246
Uric acid	0.185167	0.819887
aspartate	-0.121032	0.853178
allantoin	0.110938	0.866863
succinate	-0.0932071	0.883135
adenine	-0.049554	0.930527
4-Aminohippuric acid	-0.0227279	0.930527
C22:3	-0.0474651	0.930527
Urocanic acid	-0.0488679	0.950962
Malonic acid	-0.00375798	0.967239
cytidine	-0.0156353	0.967239
2-Hydroxyvaleric acid	0.0150801	0.967239

## Sheet: c
mice	compound concentration (uM)
	arginine	proline	glutmaine	ornithine
CD	145.801	100.901	225.2	44.98
CD	77.644	101.412	340.657	27.9205
CD	103.881	60.0362	293.83	33.1653
CD	105.662	57.0297	200.523	39.9682
CD	124.589	96.2164	299.56	53.0491
CD	143.437	100.607	284.299	40.8192
CD	85.0859	81.0923	348.628	38.229
CD	105.462	72.257	205.246	40.9993
CD DFMO	58.5522	37.8444	194.083	23.4261
CD DFMO	50.9772	38.4976	246.095	19.6132
CD DFMO	52.0091	36.7082	357.255	15.07
CD DFMO	104.223	90.8969	245.811	53.7369
CD DFMO	98.595	69.8063	267.537	37.2346
CD DFMO	74.5952	54.7696	232.874	22.7525
CD DFMO	103.572	102.932	399.217	47.9205
CD DFMO	71.0373	55.1556	279.763	21.9735
CD DFMO	58.28	54.65	334.397	15.8042
CD DFMO	85.4044	71.6834	337.346	29.955
ProArg-free	28.4357	28.6329	428.909	7.78797
ProArg-free	37.1961	43.0916	452.533	15.091
ProArg-free	27.9567	32.4629	425.032	9.8176
ProArg-free	38.3231	28.9059	300.657	9.57081
ProArg-free	42.0338	50.0552	312.84	14.8545
ProArg-free	28.3964	28.5346	450.46	13.127
ProArg-free	29.3378	28.346	488.236	8.48036
ProArg-free DFMO	31.854	42.3058	423.389	18.7719
ProArg-free DFMO	57.4935	22.8257	396.548	25.5169
ProArg-free DFMO	43.7598	34.8288	398.893	17.7988
ProArg-free DFMO	30.0247	29.7838	479.038	11.0108
ProArg-free DFMO	36.6734	25.6466	485.266	17.1634
ProArg-free DFMO	60.3171	70.0862	677.879	15.295
ProArg-free DFMO	51.6071	38.8045	635.717	7.82594
ProArg-free DFMO	37.9883	40.8973	739.626	12.4678
ProArg-free DFMO	42.4276	30.7566	425.96	11.7449
ProArg-free DFMO	32.1409	25.6135	512.609	11.7756

## Sheet: d
mice	compound concentration (uM)
	arginine	proline	glutmaine	ornithine
CD	92.5102	685.482	118.241	135.686
CD	145.936	945.049	227.775	104.461
CD	142.574	679.898	247.152	111.978
CD	201.24	873.374	313.561	92.2091
CD	156.639	803.874	390.341	103.567
CD DFMO	182.946	857.291	242.801	104.549
CD DFMO	139.524	542.155	222.083	95.8355
CD DFMO	137.804	898.516	497.977	95.2098
CD DFMO	146.622	753.759	396.429	145.791
CD DFMO	185.32	614.409	724.581	99.567
ProArg-free	115.88	541.873	339.055	70.933
ProArg-free	119.795	550.359	342.64	71.6216
ProArg-free	121.818	604.739	438.371	77.4675
ProArg-free	201.272	656.578	402.741	45.3728
ProArg-free	136.575	515.306	402.947	36.998
ProArg-free	144.306	595.124	448.623	47.6274
ProArg-free	127.115	567.955	514.845	53.9317
ProArg-free	165.294	461.935	263.031	61.1144
ProArg-free DFMO	79.4583	581.941	917.503	72.3361
ProArg-free DFMO	115.667	527.189	937.572	67.4601
ProArg-free DFMO	105.21	545.852	555.746	58.0089
ProArg-free DFMO	89.2285	589.715	346.545	86.0876

## Sheet: e
mice	compound concentration (uM)			compound relative concentration (TIC relative to average CD)
	Putrescine	Spermidine		N8-Acetylspermidine	N8-Acetylspermidine_relativeDFMO
CD	118.062	1790.38		1.12292
CD	99.1296	1646.49		0.892635
CD	224.263	2270.33		1.2486
CD	184.165	2121.07		1.07975
CD	120.225	1662.36		0.656092
CD DFMO	49.7554	361.518		0.317476
CD DFMO	47.7658	637.85		0.69501
CD DFMO	37.9791	287.854		0.483529
CD DFMO	34.0655	297.006		0.134948
CD DFMO	17.192	201.764		0.355058
CD DFMO	40.7413	926.238		0.638738
ProArg-free	68.708	708.89		1.11611
ProArg-free	112.416	1783.28		0.933595
ProArg-free	43.7961	958.977		0.265172
ProArg-free	149.595	1764.24		2.01211
ProArg-free	199.347	2031.25		1.79761
ProArg-free	338.459	1808.11		1.35321
ProArg-free DFMO	29.1776	146.189		0.0779585
ProArg-free DFMO	26.3652	81.2587		0.134244
ProArg-free DFMO	24.2819	243.777		0.0606889
ProArg-free DFMO	22.2771	151.302		0.0765752
