# Supplementary material for: Reprogramming neuroblastoma by diet-enhanced polyamine depletion
Source: Nature. 2025 Sep 24;646(8085):707–15. doi: 10.1038/s41586-025-09564-0 (PMC12527938; doi:10.1038/s41586-025-09564-0)
Supplement: Supplementary file 8 — Source Data Fig. 4 [file 41586_2025_9564_MOESM8_ESM.xlsx]

## Sheet: b
	Positive Relative to Poly-proline tract Start [Nucleotides]	CD	CD DFMO	ProArg-free	ProArg-free DFMO
	-48	2.54168	2.57127	2.57468	2.82869
	-45	2.61397	2.63392	2.55412	2.934
	-42	2.52166	2.58818	2.70608	2.78587
	-39	2.62343	2.71135	2.62836	2.87342
	-36	2.50601	2.624	2.78303	2.83807
	-33	2.38948	2.79305	2.46457	2.74566
	-30	2.54537	2.88469	2.5053	2.84835
	-27	2.68291	2.72364	2.70892	2.90523
	-24	2.72646	2.99031	2.74081	3.1107
	-21	2.61723	2.63832	2.68567	2.93183
	-18	2.61713	2.78354	2.69262	3.06675
	-15	2.84681	3.28562	3.14018	3.05203
	-12	2.68809	2.99892	2.82711	3.01818
	-9	2.44209	2.70473	2.73302	2.73692
	-6	2.1115	2.42537	2.31828	2.62805
	-3	2.70575	3.56399	2.80302	3.72926
	0	1.91797	2.06834	2.40287	2.43205
	3	1.72998	1.88593	1.9862	2.51833
	6	1.95322	2.54003	2.32707	2.72291
	9	1.41611	1.70282	1.6054	2.18502
	12	1.87706	2.20404	2.01764	2.28386
	15	2.48979	3.00809	2.70149	3.1197
	18	2.74546	3.13278	2.93158	3.13826
	21	2.81267	2.96831	2.76227	3.05096
	24	3.47835	3.33829	3.15507	3.3353
	27	2.93635	3.07673	3.01656	3.31088
	30	2.93955	3.01828	2.72844	3.0048
	33	2.97569	3.14897	2.97046	3.28899
	36	3.11343	3.28863	2.98618	3.24632
	39	2.98181	3.19381	2.88919	3.11754
	42	3.08894	3.13182	2.75334	3.10941
	45	3.03405	3.00387	2.85817	3.06997
	48	2.85619	2.92329	2.78706	3.00752

## Sheet: c
Proline in Poly-Proline Tracts							Proline in Poly-Proline Tracts
Position In respect To Codons	log2(ProArg-free DFMO/CD)	log2(CD DFMO/CD)	log2(ProArg-free/CD)	codon	Amino Acid		Position In respect To Codons	log2(ProArg-free DFMO/CD)	log2(CD DFMO/CD)	log2(ProArg-free/CD)	codon	AA
-90	0.106274	0.0469129	0.0287594	P-CCA	P		-90	-0.0186225	-0.00544872	0.0117474	P-CCA	P
-87	0.108375	0.0896793	0.0722306	P-CCA	P		-87	-0.00510792	0.00726658	0.011532	P-CCA	P
-84	0.109049	0.0725079	0.0193791	P-CCA	P		-84	-0.0174922	0.00702914	-0.0183253	P-CCA	P
-81	0.0572539	0.0351833	0.0439417	P-CCA	P		-81	-0.00358656	0.00404492	-0.0157223	P-CCA	P
-78	0.0784064	0.0247953	0.0127944	P-CCA	P		-78	0.0251756	0.0420289	0.0286091	P-CCA	P
-75	0.113487	0.102158	0.0301925	P-CCA	P		-75	-0.0152317	-0.0185964	-0.00604935	P-CCA	P
-72	0.0821815	0.0692973	-0.00781304	P-CCA	P		-72	0.00741178	0.00541729	0.00151499	P-CCA	P
-69	0.0888166	0.0544795	0.0110556	P-CCA	P		-69	-0.00395689	0.0214585	0.000991756	P-CCA	P
-66	0.0617186	0.0464915	-0.00839925	P-CCA	P		-66	0.0364238	0.0195269	0.0210761	P-CCA	P
-63	0.0827579	0.0634237	0.0343134	P-CCA	P		-63	0.0191466	0.0338651	0.000905146	P-CCA	P
-60	0.085169	0.0913264	-0.00228835	P-CCA	P		-60	0.0104675	0.0269639	0.0141413	P-CCA	P
-57	0.0999266	0.0490247	0.0173127	P-CCA	P		-57	0.00927879	0.0133472	-0.011396	P-CCA	P
-54	0.116777	0.068237	-0.00296187	P-CCA	P		-54	0.0395057	0.0262518	0.01754	P-CCA	P
-51	0.133129	0.139257	0.0668551	P-CCA	P		-51	-0.00396875	-0.00315003	-0.00374204	P-CCA	P
-48	0.133452	0.0770918	0.0213766	P-CCA	P		-48	0.012193	0.0332994	0.0260673	P-CCA	P
-45	0.0597873	0.0589499	-0.0428972	P-CCA	P		-45	0.00705156	0.00239954	-0.00637144	P-CCA	P
-42	0.115273	0.058788	0.0463148	P-CCA	P		-42	0.0249792	0.0296483	-0.00885866	P-CCA	P
-39	0.084983	0.0168199	0.00118482	P-CCA	P		-39	0.0309668	0.0327995	0.0190986	P-CCA	P
-36	0.138943	0.108014	0.0128073	P-CCA	P		-36	0.0235976	0.0146083	0.0147113	P-CCA	P
-33	0.123264	0.0516865	-0.0168385	P-CCA	P		-33	0.00208412	0.0148481	0.00469836	P-CCA	P
-30	0.191681	0.133789	0.0618403	P-CCA	P		-30	-0.000766392	0.0167217	0.00295773	P-CCA	P
-27	0.135969	0.0545041	0.0252311	P-CCA	P		-27	0.0579165	0.0440559	0.0314889	P-CCA	P
-24	0.115211	0.106371	0.0535785	P-CCA	P		-24	0.0340837	0.0399676	0.0284266	P-CCA	P
-21	0.125538	0.0843672	-0.0163954	P-CCA	P		-21	0.0466257	0.0509496	0.0176671	P-CCA	P
-18	0.125115	0.109453	0.0505267	P-CCA	P		-18	0.0295774	0.0374485	0.020541	P-CCA	P
-15	0.157313	0.199885	0.126891	P-CCA	P		-15	-0.0353915	0.0409484	0.0567839	P-CCA	P
-12	0.585233	0.481928	0.205006	P-CCA	P		-12	0.432307	0.384817	0.178199	P-CCA	P
-9	0.522399	0.426658	0.170377	P-CCA	P		-9	0.473742	0.430239	0.192613	P-CCA	P
-6	0.582056	0.498759	0.213218	P-CCA	P		-6	0.423617	0.40204	0.167504	P-CCA	P
-3	0.553352	0.407739	0.193278	P-CCA	P		-3	0.443625	0.395481	0.152504	P-CCA	P
0	0.503496	0.351579	0.262119	P-CCA	P		0	0.359986	0.256886	0.201332	P-CCA	P
3	0.588099	0.402963	0.275924	P-CCA	P		3	0.329563	0.230174	0.151709	P-CCA	P
6	0.413362	0.251725	0.172913	P-CCA	P		6	0.28731	0.236001	0.172816	P-CCA	P
9	0.408217	0.30142	0.107034	P-CCA	P		9	0.240228	0.165592	0.0323387	P-CCA	P
12	0.109742	0.203754	0.135033	P-CCA	P		12	0.0327621	0.188834	0.190128	P-CCA	P
15	0.155959	0.0668501	0.0404238	P-CCA	P		15	0.0831876	0.030567	-0.0229821	P-CCA	P
18	0.155828	0.128556	0.00452601	P-CCA	P		18	-0.000731206	0.00142442	-0.00100811	P-CCA	P
21	0.145912	0.119376	0.0337692	P-CCA	P		21	0.0417567	0.0354715	0.00850499	P-CCA	P
24	0.0641255	0.0340263	-0.0298149	P-CCA	P		24	0.0211394	0.0457104	0.00612834	P-CCA	P
27	0.137789	0.0952952	0.00697967	P-CCA	P		27	0.0205648	0.00486278	-0.00608212	P-CCA	P
30	0.106963	0.106766	-0.0171776	P-CCA	P		30	0.0113153	0.0177602	-0.0203043	P-CCA	P
33	0.118558	0.117222	0.00784246	P-CCA	P		33	0.0465164	0.0583007	0.0233764	P-CCA	P
36	0.10598	0.104515	-0.00805547	P-CCA	P		36	0.0404121	0.0313112	-0.00719744	P-CCA	P
39	0.094468	0.0953167	-0.0539689	P-CCA	P		39	0.0126708	-0.00593982	-0.0150048	P-CCA	P
42	0.0278369	0.00483819	-0.0908456	P-CCA	P		42	-0.000661367	-3.2952e-05	-0.018092	P-CCA	P
45	0.128881	0.107046	0.0489943	P-CCA	P		45	0.0268374	0.0207583	0.0188497	P-CCA	P
48	0.0835213	0.0595706	-0.0066299	P-CCA	P		48	0.0102668	0.0192111	-0.00862115	P-CCA	P
51	0.118997	0.0930001	0.0426145	P-CCA	P		51	0.0418499	0.0400302	-0.00491796	P-CCA	P
54	0.145462	0.127005	0.0199438	P-CCA	P		54	0.0297154	0.0244915	0.0153189	P-CCA	P
57	0.0756335	0.00798048	-0.0559404	P-CCA	P		57	0.0204629	0.012214	0.00693955	P-CCA	P
60	0.130621	0.0964786	0.0145016	P-CCA	P		60	0.0102806	0.00884768	-0.013489	P-CCA	P
63	0.0874474	0.0801267	0.00325083	P-CCA	P		63	0.0284594	0.00639424	-0.00213449	P-CCA	P
66	0.0319802	0.00452085	-0.0468247	P-CCA	P		66	0.0165287	0.0245122	0.0107695	P-CCA	P
69	0.0313249	-0.00718813	-0.0276665	P-CCA	P		69	-0.0048255	0.00224266	-0.031795	P-CCA	P
72	0.0589224	0.0730512	-0.0247408	P-CCA	P		72	0.00699735	0.0120086	0.0093543	P-CCA	P
75	0.0658448	0.0808151	-0.0141187	P-CCA	P		75	0.020065	0.0255008	0.0118837	P-CCA	P
78	0.0925846	0.0515233	0.036193	P-CCA	P		78	0.0420322	0.020585	-0.00105766	P-CCA	P
81	0.0478084	0.0113646	-0.0438092	P-CCA	P		81	0.0531431	0.0464012	0.0242322	P-CCA	P
84	0.0436015	0.055075	0.0102229	P-CCA	P		84	0.00753736	0.0294346	-0.0110642	P-CCA	P
87	0.0781654	0.0574885	-0.0107311	P-CCA	P		87	0.0242567	0.0102863	0.00492061	P-CCA	P
-90	0.0734997	0.0564469	0.0121657	P-CCC	P		-90	-0.0497278	-0.0430458	-0.0116877	P-CCC	P
-87	0.111637	0.100332	0.0375372	P-CCC	P		-87	-0.0250035	-0.0187152	0.0162636	P-CCC	P
-84	-0.0212411	-0.0841536	-0.0475064	P-CCC	P		-84	-0.0493079	-0.0319679	-0.00421013	P-CCC	P
-81	0.122639	0.0671678	0.0895534	P-CCC	P		-81	-0.0528285	-0.0448585	-0.0268842	P-CCC	P
-78	0.0354872	0.0202739	0.0188439	P-CCC	P		-78	-0.0409754	-0.0668681	-0.020829	P-CCC	P
-75	0.0125272	-0.0350625	-0.0199752	P-CCC	P		-75	-0.0286084	-0.00498289	8.1985e-05	P-CCC	P
-72	0.0663814	0.0291614	-0.00940384	P-CCC	P		-72	-0.00695508	-0.017061	0.0187036	P-CCC	P
-69	0.0434765	0.0265907	-0.0550294	P-CCC	P		-69	-0.0401258	-0.0100467	0.00431161	P-CCC	P
-66	0.0436697	0.0249008	-0.00488636	P-CCC	P		-66	0.0145475	0.00549927	0.0154662	P-CCC	P
-63	0.0318809	0.0523002	-0.010769	P-CCC	P		-63	-0.0609671	-0.0480113	-0.0259912	P-CCC	P
-60	0.09837	0.0227425	0.0402038	P-CCC	P		-60	-0.028059	-0.036349	-0.00842061	P-CCC	P
-57	0.0402609	0.0224003	0.017692	P-CCC	P		-57	4.92086e-05	0.00853205	0.019231	P-CCC	P
-54	0.0358346	0.0236675	-0.018924	P-CCC	P		-54	-0.0139748	0.00311253	0.00189895	P-CCC	P
-51	0.0556456	-0.0266872	0.0314757	P-CCC	P		-51	-0.0356454	-0.021969	-0.0139683	P-CCC	P
-48	0.0399782	-0.00571957	-0.00466862	P-CCC	P		-48	-0.0231927	-0.0300469	-0.0128513	P-CCC	P
-45	0.0219614	-0.0217966	-0.0191402	P-CCC	P		-45	0.00751973	0.014465	0.0121697	P-CCC	P
-42	0.0344986	-0.00405456	0.0303532	P-CCC	P		-42	0.00376963	0.00337122	0.0168562	P-CCC	P
-39	0.0641105	-0.0240461	-0.0206401	P-CCC	P		-39	0.0144113	0.0129062	0.0488182	P-CCC	P
-36	0.038635	0.00777443	-0.0608136	P-CCC	P		-36	-0.0340179	-0.020135	-0.0106852	P-CCC	P
-33	0.0776189	0.0588329	0.0246753	P-CCC	P		-33	0.0175752	0.00839569	0.0240309	P-CCC	P
-30	0.0737028	0.055029	0.0228439	P-CCC	P		-30	-0.00830498	-0.00254326	0.0143078	P-CCC	P
-27	0.041847	-0.0124602	-0.054205	P-CCC	P		-27	-0.00224858	-0.0086899	0.00551205	P-CCC	P
-24	0.0658608	0.0248928	0.0374782	P-CCC	P		-24	-0.0164788	-0.0168618	0.0123276	P-CCC	P
-21	0.0563431	-0.0183609	-0.0133232	P-CCC	P		-21	-0.00459373	0.0131492	0.00879866	P-CCC	P
-18	0.0364114	0.0408071	0.000267108	P-CCC	P		-18	0.0160102	0.0106041	0.045628	P-CCC	P
-15	0.0851897	0.091242	0.125655	P-CCC	P		-15	-0.0860619	-0.00116993	0.0284751	P-CCC	P
-12	0.0884352	0.0917886	0.0958913	P-CCC	P		-12	0.00105228	0.0587046	0.0602154	P-CCC	P
-9	0.186465	0.0758423	0.0502365	P-CCC	P		-9	0.0713712	0.0259731	0.00673693	P-CCC	P
-6	0.193065	0.156569	0.0433929	P-CCC	P		-6	0.167151	0.202172	0.0995415	P-CCC	P
-3	0.290022	0.204952	0.0561979	P-CCC	P		-3	0.199121	0.19228	0.0101245	P-CCC	P
0	0.170372	0.0373879	0.124137	P-CCC	P		0	0.0666375	0.00460565	0.0915678	P-CCC	P
3	0.227728	0.0375497	0.121812	P-CCC	P		3	0.09336	0.0123647	0.116407	P-CCC	P
6	0.283218	0.210633	0.11928	P-CCC	P		6	0.147539	0.0971186	0.0966299	P-CCC	P
9	0.212049	0.0829746	0.0123851	P-CCC	P		9	0.152641	0.0807835	-0.0196729	P-CCC	P
12	0.172926	0.102977	0.0769785	P-CCC	P		12	0.056473	0.0481683	0.0575295	P-CCC	P
15	0.0845334	0.10186	0.0490378	P-CCC	P		15	-0.063746	0.00204848	0.0223115	P-CCC	P
18	0.0411628	0.0259719	-0.0243496	P-CCC	P		18	0.0313839	0.0289047	0.0436692	P-CCC	P
21	0.104769	0.0654397	0.0134368	P-CCC	P		21	0.00857027	-0.00254716	0.0132034	P-CCC	P
24	0.00598862	-0.00345061	0.00992073	P-CCC	P		24	-0.0182274	-0.0229361	-0.00373274	P-CCC	P
27	0.06886	-0.00445205	-0.0268175	P-CCC	P		27	-0.00201758	-0.00678179	0.0125567	P-CCC	P
30	0.000621474	-0.0368942	-0.0594365	P-CCC	P		30	-0.0184271	-0.01329	0.0108762	P-CCC	P
33	0.106621	0.0960642	0.0612253	P-CCC	P		33	0.00872946	0.00409679	-0.00337912	P-CCC	P
36	0.0571057	0.0324011	-0.0688877	P-CCC	P		36	0.0449734	0.0199361	0.0135606	P-CCC	P
39	0.0257964	0.0152797	-0.0877995	P-CCC	P		39	0.00544505	0.00667664	0.0167156	P-CCC	P
42	0.10017	0.0668289	0.0137221	P-CCC	P		42	-0.013897	0.0113286	0.0144853	P-CCC	P
45	-0.0617087	-0.0723623	-0.0737296	P-CCC	P		45	0.0147767	0.0201715	0.00341403	P-CCC	P
48	0.102036	0.0866996	0.0403393	P-CCC	P		48	-0.0183022	-0.0283771	-0.0371487	P-CCC	P
51	0.0289976	0.0189358	-0.047836	P-CCC	P		51	0.00894233	0.0147471	-0.00824044	P-CCC	P
54	0.0589584	0.0397535	-0.0223459	P-CCC	P		54	0.00344031	-0.00305152	0.0120054	P-CCC	P
57	0.0764489	0.111623	-0.0118304	P-CCC	P		57	0.00975919	-0.00284305	0.00321276	P-CCC	P
60	0.0220688	0.000852585	-0.0415364	P-CCC	P		60	0.0159007	0.0170796	0.000385371	P-CCC	P
63	-0.000318927	-0.01889	-0.0964312	P-CCC	P		63	0.0127749	0.00121388	-0.0153826	P-CCC	P
66	0.032947	-0.00371068	-0.0124216	P-CCC	P		66	0.0100519	0.00279609	0.0146625	P-CCC	P
69	0.039776	0.0551891	0.0105919	P-CCC	P		69	0.00498406	-0.0134762	-0.0124222	P-CCC	P
72	0.0435043	0.00501346	0.0167365	P-CCC	P		72	0.0176428	0.00805328	0.0157913	P-CCC	P
75	0.0658361	0.0162797	-4.95449e-05	P-CCC	P		75	0.0148312	-0.0112409	0.00802223	P-CCC	P
78	0.0195694	0.0211886	0.0529385	P-CCC	P		78	0.0258256	0.0227985	0.0159904	P-CCC	P
81	0.0561969	0.00414886	-0.0108446	P-CCC	P		81	0.0152605	0.00768818	0.00581703	P-CCC	P
84	-0.00726184	-0.0192519	-0.0306444	P-CCC	P		84	0.0092401	0.00964293	0.00433437	P-CCC	P
87	0.0321603	0.00675851	-0.0209585	P-CCC	P		87	0.0420707	0.0222079	0.0132678	P-CCC	P
-90	-0.103482	-0.113931	-0.0487036	P-CCG	P		-90	-0.0765213	-0.0672565	-0.0271372	P-CCG	P
-87	-0.0468562	-0.131979	-0.0726633	P-CCG	P		-87	-0.103839	-0.0715088	0.00592286	P-CCG	P
-84	-0.125678	-0.139119	0.0108173	P-CCG	P		-84	-0.106959	-0.0842666	-0.00994197	P-CCG	P
-81	-0.137046	-0.121244	-0.0582195	P-CCG	P		-81	-0.122875	-0.0801452	-0.0379041	P-CCG	P
-78	-0.200411	-0.203823	-0.106014	P-CCG	P		-78	-0.113302	-0.0863411	0.0154904	P-CCG	P
-75	-0.135607	-0.157314	-0.0914858	P-CCG	P		-75	-0.109084	-0.0728068	-0.00870876	P-CCG	P
-72	-0.0177717	-0.111667	-0.0311346	P-CCG	P		-72	-0.0931749	-0.0674418	-0.0006667	P-CCG	P
-69	-0.107019	-0.098779	-0.0305939	P-CCG	P		-69	-0.0762967	-0.0648107	0.00114509	P-CCG	P
-66	-0.101071	-0.152084	-0.0495066	P-CCG	P		-66	-0.0933154	-0.0649442	-0.00424546	P-CCG	P
-63	-0.0831198	-0.0690392	0.0298568	P-CCG	P		-63	-0.115528	-0.0797669	0.00487651	P-CCG	P
-60	-0.139197	-0.16656	-0.116282	P-CCG	P		-60	-0.0810239	-0.0572069	0.0439705	P-CCG	P
-57	-0.114449	-0.177548	-0.108475	P-CCG	P		-57	-0.105048	-0.0631724	-0.0109024	P-CCG	P
-54	-0.0972391	-0.106448	-0.0480864	P-CCG	P		-54	-0.140897	-0.134918	-0.0529306	P-CCG	P
-51	-0.141314	-0.166886	-0.101274	P-CCG	P		-51	-0.0968006	-0.0810068	-0.0190661	P-CCG	P
-48	-0.0658968	-0.128955	-0.0199934	P-CCG	P		-48	-0.0842823	-0.0897564	-0.00749311	P-CCG	P
-45	-0.100528	-0.163797	-0.0359381	P-CCG	P		-45	-0.134791	-0.10187	0.00881456	P-CCG	P
-42	-0.123612	-0.204652	-0.10805	P-CCG	P		-42	-0.0919788	-0.0931231	-0.0017302	P-CCG	P
-39	-0.0582096	-0.0603729	0.0133943	P-CCG	P		-39	-0.126401	-0.103941	-0.00201035	P-CCG	P
-36	-0.0185507	-0.0312746	-0.0243917	P-CCG	P		-36	-0.100571	-0.0629897	-0.0284911	P-CCG	P
-33	-0.098005	-0.19638	-0.101143	P-CCG	P		-33	-0.0999295	-0.131373	-0.030925	P-CCG	P
-30	-0.0180887	-0.0349013	-0.0287795	P-CCG	P		-30	-0.133334	-0.107119	-0.0142624	P-CCG	P
-27	-0.0736526	-0.190282	-0.0890414	P-CCG	P		-27	-0.139872	-0.0971838	-0.0444085	P-CCG	P
-24	-0.0642668	-0.112851	-0.0691277	P-CCG	P		-24	-0.0750672	-0.0548031	0.0123153	P-CCG	P
-21	-0.0120046	-0.0908219	0.0483565	P-CCG	P		-21	-0.088291	-0.088149	-0.00514203	P-CCG	P
-18	0.0743137	-0.0365749	0.045308	P-CCG	P		-18	-0.141799	-0.119882	-0.0308327	P-CCG	P
-15	-0.0385646	-0.0446429	0.0386428	P-CCG	P		-15	-0.163439	-0.0808268	0.0110932	P-CCG	P
-12	-0.0702131	-0.106058	0.00839091	P-CCG	P		-12	-0.262959	-0.221792	-0.0376435	P-CCG	P
-9	-0.0913135	-0.101112	-0.0387514	P-CCG	P		-9	-0.232156	-0.154764	-0.0305126	P-CCG	P
-6	0.00857682	-0.0663614	0.000869747	P-CCG	P		-6	-0.153147	-0.13108	-0.0246456	P-CCG	P
-3	0.0362553	-0.0477168	0.018388	P-CCG	P		-3	-0.105692	-0.055139	0.00525329	P-CCG	P
0	-0.0903768	-0.217455	-0.00589206	P-CCG	P		0	-0.260585	-0.258489	0.00119498	P-CCG	P
3	-0.0156826	-0.147025	-0.0658466	P-CCG	P		3	-0.135394	-0.194828	-0.0306477	P-CCG	P
6	0.0185421	-0.124558	-0.0182899	P-CCG	P		6	-0.171811	-0.165962	-0.0446186	P-CCG	P
9	-0.0491522	-0.179746	-0.131417	P-CCG	P		9	-0.0712924	-0.131394	-0.13215	P-CCG	P
12	-0.0302709	0.0115114	0.0742308	P-CCG	P		12	-0.115609	-0.0573131	0.056911	P-CCG	P
15	0.0952243	0.0310341	0.0207192	P-CCG	P		15	-0.073246	-0.0981323	-0.025416	P-CCG	P
18	-0.0128393	-0.100482	-0.0200972	P-CCG	P		18	-0.0965296	-0.0931158	-0.0016594	P-CCG	P
21	-0.0343006	-0.127593	-0.107654	P-CCG	P		21	-0.0971763	-0.109268	-0.027214	P-CCG	P
24	0.0450506	-0.0578903	-0.0641629	P-CCG	P		24	-0.0315656	-0.0167369	0.0398075	P-CCG	P
27	0.0122438	-0.0700982	-0.0677242	P-CCG	P		27	-0.0933543	-0.101347	-0.0502507	P-CCG	P
30	-0.0262795	-0.0967522	-0.0480547	P-CCG	P		30	-0.0978704	-0.0799425	-0.0495223	P-CCG	P
33	-0.0651864	-0.142713	-0.0677391	P-CCG	P		33	-0.0692902	-0.0846972	-0.0348398	P-CCG	P
36	-0.00623877	-0.0477801	0.0066969	P-CCG	P		36	-0.0622106	-0.0471898	0.00811584	P-CCG	P
39	-0.0637806	-0.116444	-0.0870762	P-CCG	P		39	-0.0766262	-0.0618516	-0.00269568	P-CCG	P
42	-0.0386392	-0.106059	-0.00310414	P-CCG	P		42	-0.0427529	-0.0642377	0.0403319	P-CCG	P
45	0.0192469	-0.0535792	-0.00217174	P-CCG	P		45	-0.0356482	-0.0331107	0.0263457	P-CCG	P
48	-0.0434764	-0.082452	0.0153077	P-CCG	P		48	-0.104743	-0.117162	-0.0752427	P-CCG	P
51	-0.0412395	-0.111707	-0.0375787	P-CCG	P		51	-0.0727477	-0.100377	-0.0328082	P-CCG	P
54	-0.0400281	-0.0699662	-0.0519755	P-CCG	P		54	-0.0455869	-0.0438144	0.00900114	P-CCG	P
57	0.0092977	-0.0449421	0.0293965	P-CCG	P		57	-0.0637079	-0.0602792	0.00902699	P-CCG	P
60	-0.0513742	-0.0461218	0.0158853	P-CCG	P		60	-0.0765457	-0.0823239	-0.0358753	P-CCG	P
63	-0.164849	-0.154439	-0.0195274	P-CCG	P		63	-0.051395	-0.0422069	-0.00280103	P-CCG	P
66	-0.136502	-0.124239	-0.109491	P-CCG	P		66	-0.10195	-0.0817863	-0.0369213	P-CCG	P
69	-0.101317	-0.163014	-0.145277	P-CCG	P		69	-0.0267485	-0.0110143	-0.038579	P-CCG	P
72	-0.0742194	-0.093676	-0.0556413	P-CCG	P		72	0.0162296	0.0131686	0.071569	P-CCG	P
75	-0.0836827	-0.120417	-0.0485832	P-CCG	P		75	0.0121382	0.00756381	0.0194466	P-CCG	P
78	-0.0145308	0.0027123	0.0147942	P-CCG	P		78	-0.0158321	-0.0341087	0.0342021	P-CCG	P
81	-0.0391449	-0.0970648	-0.02629	P-CCG	P		81	0.0195926	0.00703436	0.0542134	P-CCG	P
84	-0.0414007	-0.200091	-0.042879	P-CCG	P		84	-0.0667852	-0.0598412	-0.0627836	P-CCG	P
87	-0.0784032	-0.0995084	-0.0280862	P-CCG	P		87	-0.0543517	-0.0772586	-0.0356148	P-CCG	P
-90	0.0861562	0.0346791	-0.0288998	P-CCT	P		-90	0.00395338	0.0115247	-0.00364467	P-CCT	P
-87	0.0676456	0.0470782	-0.0141353	P-CCT	P		-87	0.00272311	0.00557891	0.00997828	P-CCT	P
-84	0.10833	0.0747618	0.00898022	P-CCT	P		-84	-0.0246665	-0.0030168	-0.00665058	P-CCT	P
-81	0.114802	0.0551948	-0.00604868	P-CCT	P		-81	0.000146364	0.00465977	-0.00162286	P-CCT	P
-78	0.112985	0.0770582	0.0429732	P-CCT	P		-78	0.0297198	0.0323686	0.0274006	P-CCT	P
-75	0.0872957	0.065929	0.0133606	P-CCT	P		-75	0.0114558	0.0290963	0.023969	P-CCT	P
-72	0.0758021	0.0684656	-0.0420125	P-CCT	P		-72	0.00108129	0.0181027	-0.00358896	P-CCT	P
-69	0.148713	0.130549	0.0990716	P-CCT	P		-69	0.0140544	0.0213377	-0.00156092	P-CCT	P
-66	0.104511	0.0718503	0.0138729	P-CCT	P		-66	0.00769933	0.0046635	0.0326061	P-CCT	P
-63	0.0451174	0.0395342	-0.0122871	P-CCT	P		-63	0.00698171	0.00560967	0.0100458	P-CCT	P
-60	0.0741279	0.0424318	0.0622674	P-CCT	P		-60	0.0188097	0.02844	0.0277695	P-CCT	P
-57	0.0800218	0.0462375	-0.0325423	P-CCT	P		-57	0.0117866	0.0180917	0.00515709	P-CCT	P
-54	0.08039	0.0415554	-0.0250786	P-CCT	P		-54	0.0300445	0.0494978	0.010194	P-CCT	P
-51	0.180818	0.130131	0.0476094	P-CCT	P		-51	8.26649e-05	0.00750479	0.00725697	P-CCT	P
-48	0.0710041	0.0407628	-0.028868	P-CCT	P		-48	-0.00871747	-0.01443	-0.0305527	P-CCT	P
-45	0.086518	0.0519846	0.00309073	P-CCT	P		-45	0.00714673	0.00179071	0.0175851	P-CCT	P
-42	0.153924	0.138103	0.0416436	P-CCT	P		-42	0.00948882	0.0022276	0.0174017	P-CCT	P
-39	0.0642436	0.0811063	-0.000381436	P-CCT	P		-39	0.0115228	0.0155755	0.0103963	P-CCT	P
-36	0.121002	0.113848	0.0227071	P-CCT	P		-36	0.0121414	0.0183761	0.00284702	P-CCT	P
-33	0.118519	0.11258	0.0177925	P-CCT	P		-33	-0.00205712	0.0100634	0.0212794	P-CCT	P
-30	0.0254931	-0.00706863	-0.0343591	P-CCT	P		-30	0.0174416	0.0163891	0.00756978	P-CCT	P
-27	0.0985572	0.0374219	-0.00449564	P-CCT	P		-27	0.00374897	0.00904139	-0.00570647	P-CCT	P
-24	0.0935549	0.0356829	-0.000601466	P-CCT	P		-24	0.0152981	0.00894002	0.00770397	P-CCT	P
-21	0.136046	0.105471	0.121899	P-CCT	P		-21	0.032897	0.0474021	0.0266486	P-CCT	P
-18	0.103464	0.0719093	0.0212637	P-CCT	P		-18	0.0149545	0.0201054	0.0144656	P-CCT	P
-15	0.0660636	0.0804898	0.0719885	P-CCT	P		-15	-0.0836257	-0.032006	0.00334424	P-CCT	P
-12	-0.0892672	-0.0786608	-0.0370867	P-CCT	P		-12	-0.152777	-0.0977452	-0.00949757	P-CCT	P
-9	-0.0134831	-0.00678131	0.0158726	P-CCT	P		-9	-0.148753	-0.102146	-0.0548031	P-CCT	P
-6	0.0473656	0.0369131	0.0316729	P-CCT	P		-6	-0.094951	-0.00640463	-0.0275071	P-CCT	P
-3	0.122818	0.0652631	0.0254113	P-CCT	P		-3	0.00322673	0.0275939	-0.0683656	P-CCT	P
0	0.0816822	0.0266126	0.0937314	P-CCT	P		0	-0.046087	-0.0157393	0.061188	P-CCT	P
3	0.131647	0.0360434	0.0100942	P-CCT	P		3	-0.0489329	-0.059642	0.0135611	P-CCT	P
6	0.153206	0.118003	0.0771916	P-CCT	P		6	0.00796567	0.0102627	0.0867606	P-CCT	P
9	0.216291	0.110981	0.00981525	P-CCT	P		9	0.0614677	-0.0152809	-0.0769001	P-CCT	P
12	0.205497	0.13177	0.0814238	P-CCT	P		12	0.0836566	0.03477	0.0516069	P-CCT	P
15	0.226784	0.136644	0.025492	P-CCT	P		15	0.0932363	0.0376181	-0.00586024	P-CCT	P
18	0.0495045	0.0371361	-0.0422767	P-CCT	P		18	0.0511524	0.0209543	0.025047	P-CCT	P
21	0.100694	0.0578954	-0.0364119	P-CCT	P		21	0.0281725	0.0304464	0.0234548	P-CCT	P
24	0.102492	0.0560262	-0.0303807	P-CCT	P		24	0.0186964	0.0313499	0.019235	P-CCT	P
27	0.0624704	0.0728578	0.00415873	P-CCT	P		27	0.0282531	0.0502818	0.0409568	P-CCT	P
30	0.138929	0.102152	0.0501137	P-CCT	P		30	0.00906393	0.00565356	-0.00795815	P-CCT	P
33	0.0893849	0.0634443	-0.0179648	P-CCT	P		33	0.0189136	0.0165157	0.0197961	P-CCT	P
36	0.0857531	0.0993835	0.00403561	P-CCT	P		36	0.0516374	0.0417559	0.0312944	P-CCT	P
39	0.0821968	0.0395269	-0.0261028	P-CCT	P		39	0.0310195	0.0471317	0.0199896	P-CCT	P
42	0.0166918	-0.00696824	-0.0759961	P-CCT	P		42	0.0165928	0.0149606	0.0114914	P-CCT	P
45	0.0766525	0.0850713	0.0249698	P-CCT	P		45	0.0273313	0.0233344	0.0138223	P-CCT	P
48	0.0540937	0.0105523	-0.0830221	P-CCT	P		48	0.000519655	0.00646112	-0.0210113	P-CCT	P
51	0.0630385	0.0913945	0.00915544	P-CCT	P		51	0.0168912	0.0313727	0.00111598	P-CCT	P
54	0.0548379	0.0610707	-0.0297984	P-CCT	P		54	0.0160909	0.0225042	-0.00741527	P-CCT	P
57	0.0705421	0.0359829	-0.011423	P-CCT	P		57	0.0285318	0.024413	-0.00824754	P-CCT	P
60	0.0525995	0.0575275	-0.0164502	P-CCT	P		60	0.0412041	0.0403717	0.010638	P-CCT	P
63	0.0201294	0.00594358	-0.039139	P-CCT	P		63	0.0455487	0.0306978	0.0235008	P-CCT	P
66	0.093167	0.0913889	0.0134191	P-CCT	P		66	0.0148224	0.0260973	-0.00226322	P-CCT	P
69	0.000439705	0.0251004	-0.0696534	P-CCT	P		69	0.0392167	0.0168301	0.0193649	P-CCT	P
72	-0.00964699	0.00108517	-0.0315189	P-CCT	P		72	0.0296266	0.0289421	0.012365	P-CCT	P
75	0.0296062	0.0394614	0.0225362	P-CCT	P		75	0.0435613	0.0590174	0.0284248	P-CCT	P
78	0.0668818	0.0259149	-0.0018387	P-CCT	P		78	0.00238946	-0.0142066	-0.02747	P-CCT	P
81	0.036262	0.0143011	0.0234991	P-CCT	P		81	0.0220329	0.0180482	-0.0062938	P-CCT	P
84	0.0496865	0.000938314	-0.016941	P-CCT	P		84	0.0418579	0.0453772	0.00376844	P-CCT	P
87	0.0363182	0.0601817	0.0186857	P-CCT	P		87	0.019791	0.0138654	-0.000875683	P-CCT	P

## Sheet: d
Relative Ribosome Depth -Psite
log2(ProArg-free DFMO/CD)	codon	CodonEnding	Mod_pos34	Mod_ID_pos34
0.175615	A-GCA	A	Yes	ncm5U
-0.0801939	A-GCC	C	No
-0.390956	A-GCG	G	No
-0.209544	A-GCT	T	Yes	I
-0.0216259	C-TGC	C	No
-0.0843178	C-TGT	T	No
-0.0398873	D-GAC	C	Yes	Q
-0.135282	D-GAT	T	Yes	manQ
-0.220207	E-GAA	A	Yes	mcm5s2U
-0.323256	E-GAG	G	No
-0.0167627	F-TTC	C	No
-0.108506	F-TTT	T	No
-0.300588	G-GGA	A	Yes	mchm5U
-0.198218	G-GGC	C	No
-0.413691	G-GGG	G	No
-0.255573	G-GGT	T	No
0.353777	H-CAC	C	Yes	Q
0.477189	H-CAT	T	Yes	Q
0.561607	I-ATA	A	No
0.322446	I-ATC	C	No
0.229423	I-ATT	T	Yes	I
0.0689112	K-AAA	A	Yes	mcm5s2U
0.00157329	K-AAG	G	No
0.381423	L-CTA	A	No
0.0625312	L-CTC	C	No
-0.197114	L-CTG	G	No
-0.00710295	L-CTT	T	Yes	I
0.350429	L-TTA	A	Yes	ncm5U
-0.116509	L-TTG	G	Yes	hm5C
0.0725782	M-ATG	G	No
0.323598	N-AAC	C	Yes	Q
0.222686	N-AAT	T	Yes	Q
0.362883	P-CCA	A	Yes	ncm5U
0.110814	P-CCC	C	No
-0.113968	P-CCG	G	No
-0.0250085	P-CCT	T	Yes	I
0.387271	Q-CAA	A	Yes	mcm5s2U
0.232462	Q-CAG	G	No
-0.0207734	R-AGA	A	Yes	mcm5s2U
-0.147092	R-AGG	G	No
-0.181308	R-CGA	A	No
-0.0523366	R-CGC	C	No
-0.236504	R-CGG	G	No
-0.026454	R-CGT	T	Yes	I
0.125997	S-AGC	C	No
0.146001	S-AGT	T	No
0.337274	S-TCA	A	Yes	ncm5U
0.0209667	S-TCC	C	No
-0.213158	S-TCG	G	No
-0.122912	S-TCT	T	Yes	I
0.490153	T-ACA	A	Yes	ncm5U
0.233416	T-ACC	C	No
0.024946	T-ACG	G	No
0.130445	T-ACT	T	Yes	I
0.490412	V-GTA	A	Yes	ncm5U
-0.0272038	V-GTC	C	No
-0.190348	V-GTG	G	No
-0.0996247	V-GTT	T	Yes	I
-0.24899	W-TGG	G	No
0.44705	Y-TAC	C	Yes	galQ
0.502907	Y-TAT	T	Yes	Q
