# Supplementary material for: Reprogramming neuroblastoma by diet-enhanced polyamine depletion
Source: Nature. 2025 Sep 24;646(8085):707–15. doi: 10.1038/s41586-025-09564-0 (PMC12527938; doi:10.1038/s41586-025-09564-0)
Supplement: Supplementary file 9 — Source Data Fig. 5 [file 41586_2025_9564_MOESM9_ESM.xlsx]

## Sheet: a
	RNA-Seq	Significant Gene Expression		Ribo-Seq	Significant Gene Translation		Proteomics	Significant Proteins
	ProArg-free	23		ProArg-free	25		ProArg-free	140
	CD DFMO	717		CD DFMO	134		CD DFMO	142
	ProArg-free DFMO	708		ProArg-free DFMO	586		ProArg-free DFMO	591
	ProArg-free ∩ ProArg-free DFMO	13		ProArg-free ∩ ProArg-free DFMO	5		ProArg-free ∩ ProArg-free DFMO	59
	ProArg-free ∩ CD DFMO	23		ProArg-free ∩ CD DFMO	20		ProArg-free ∩ CD DFMO	49
	CD DFMO ∩ ProArg-free DFMO	2094		CD DFMO ∩ ProArg-free DFMO	251		CD DFMO ∩ ProArg-free DFMO	159
	ProArg-free ∩ CD DFMO ∩ ProArg-free DFMO	73		ProArg-free ∩ CD DFMO ∩ ProArg-free DFMO	9		ProArg-free ∩ CD DFMO ∩ ProArg-free DFMO	87
ReactomePathways	RNAseq_padj	RNAseq_NES	RNAseq_-log10(p-adj) Signed	Ribo_padj	Ribo_NES	Ribo_-log10(p-adj) Signed	Proteo_padj	Proteo_NES	Proteo_-log10(p-adj) Signed
Cell Cycle	0.0681696	-1.31811	-1.16641	5.1384e-05	-1.55132	-4.28917	1.22528e-17	-2.22434	-16.9118
Neuronal System	1.60738e-06	2.12507	5.79388	6.1432e-08	2.08989	7.21161	2.57831e-16	2.5295	15.5887
The citric acid (TCA) cycle and respiratory electron transport	1	-0.640578	0	0.434598	1.20094	0.361912	8.26034e-15	2.64772	14.083
Transmission across Chemical Synapses	9.5977e-05	2.02162	4.01783	3.82897e-07	2.14509	6.41692	3.37047e-14	2.55736	13.4723
Cell Cycle, Mitotic	0.278401	-1.1672	-0.555329	0.0032237	-1.43181	-2.49165	4.36191e-12	-2.12068	-11.3603
DNA Repair	0.00481365	-1.58692	-2.31753	0.00182924	-1.6155	-2.73773	7.52889e-11	-2.26497	-10.1233
Cell Cycle Checkpoints	0.279284	-1.20151	-0.553954	0.00910866	-1.57354	-2.04055	1.29937e-10	-2.29918	-9.88627
rRNA modification in the nucleus and cytosol	0.0108419	-1.80059	-1.9649	1.90183e-06	-2.43395	-5.72083	2.3391e-10	-2.64618	-9.63095
Respiratory electron transport, ATP synthesis by chemiosmotic coupling, and heat production by uncoupling proteins.	0.309464	-1.2259	-0.50939	0.576146	1.11341	0.239468	3.33483e-09	2.44639	8.47693
Metabolism of RNA	6.66907e-20	-2.21016	-19.1759	6.56377e-20	-2.12395	-19.1828	4.06498e-09	-1.80681	-8.39094
Mitotic Prometaphase	0.364025	-1.16476	-0.438869	0.00867264	-1.60859	-2.06185	4.58377e-09	-2.25015	-8.33878
Major pathway of rRNA processing in the nucleolus and cytosol	1.74499e-18	-2.72093	-17.7582	5.58291e-08	-2.21571	-7.25314	5.63957e-09	-2.28565	-8.24875
rRNA processing in the nucleus and cytosol	1.74499e-18	-2.69129	-17.7582	5.90366e-09	-2.27397	-8.22888	5.63957e-09	-2.27034	-8.24875
Respiratory electron transport	0.298959	-1.2419	-0.524388	0.890521	0.908276	0.050356	7.18397e-09	2.4595	8.14364
Neurotransmitter receptors and postsynaptic signal transmission	0.00194874	1.88464	2.71025	6.42386e-06	2.10191	5.1922	5.11578e-08	2.28904	7.29109
DNA Double-Strand Break Repair	0.137202	-1.41148	-0.862639	0.053566	-1.51354	-1.27111	2.89992e-07	-2.31517	-6.53761
Transport of small molecules	0.0833418	1.3093	1.07914	0.0429287	1.37815	1.36725	3.58256e-07	1.82029	6.44581
M Phase	0.301549	-1.16832	-0.520642	0.0349133	-1.40804	-1.45701	5.93219e-07	-1.91494	-6.22678
Nervous system development	0.340908	-1.14219	-0.467362	0.545569	1.09155	0.26315	7.65703e-07	1.80761	6.11594
G2/M Checkpoints	0.117718	-1.41916	-0.929156	0.190389	-1.33028	-0.720358	7.8088e-07	-2.18924	-6.10742
Homology Directed Repair	0.0328275	-1.6304	-1.48376	0.107749	-1.45576	-0.967586	1.36887e-06	-2.28003	-5.86364
Chromosome Maintenance	0.0835296	-1.51181	-1.07816	0.0425552	-1.58583	-1.37105	2.12224e-06	-2.30182	-5.67321
rRNA processing	3.34613e-18	-2.65977	-17.4755	1.36467e-08	-2.21078	-7.86497	2.12224e-06	-2.03969	-5.67321
Regulation of insulin secretion	0.18774	1.43421	0.726443	0.251688	1.41422	0.599137	2.21074e-06	2.33095	5.65546
HDR through Homologous Recombination (HRR) or Single Strand Annealing (SSA)	0.0400991	-1.61055	-1.39687	0.263796	-1.30311	-0.578731	2.21586e-06	-2.31939	-5.65446
Complex I biogenesis	0.044264	-1.7081	-1.35395	1	0.754761	0	2.28475e-06	2.37039	5.64116
Neurotransmitter release cycle	0.0247621	1.85899	1.60621	0.02224	1.86817	1.65287	3.59555e-06	2.36195	5.44423
Pyruvate metabolism and Citric Acid (TCA) cycle	0.00181497	2.07078	2.74113	0.620381	1.11053	0.207341	4.94265e-06	2.28834	5.30604
G alpha (s) signalling events	0.673971	0.983278	0.171359	0.276905	1.38087	0.557669	6.02723e-06	2.3266	5.21988
Extracellular matrix organization	0.000390247	1.9083	3.40866	0.000246239	-1.79757	-3.60864	8.06969e-06	1.98797	5.09314
Activation of ATR in response to replication stress	0.483	-1.15044	-0.316052	0.0790228	-1.66572	-1.10225	9.18146e-06	-2.38324	-5.03709
Amplification of signal from unattached kinetochores via a MAD2 inhibitory signal	0.836204	-0.874204	-0.077688	0.00910866	-1.74468	-2.04055	9.18146e-06	-2.18886	-5.03709
Amplification of signal from the kinetochores	0.836204	-0.874204	-0.077688	0.00910866	-1.74468	-2.04055	9.18146e-06	-2.18886	-5.03709
EML4 and NUDC in mitotic spindle formation	0.911861	-0.803709	-0.0400712	0.0931153	-1.50502	-1.03098	1.11507e-05	-2.10023	-4.9527
HDR through Homologous Recombination (HRR)	0.00923254	-1.82242	-2.03468	0.208758	-1.39654	-0.680357	1.3816e-05	-2.28111	-4.85962
Signaling by Receptor Tyrosine Kinases	7.02859e-08	2.00749	7.15313	0.0931153	1.33729	1.03098	1.47426e-05	1.76197	4.83143
Activation of NMDA receptors and postsynaptic events	0.00658092	1.97146	2.18171	0.000161595	2.11948	3.79157	1.65385e-05	2.1989	4.7815
Mitotic Spindle Checkpoint	0.827334	-0.885484	-0.0823192	0.0312759	-1.59333	-1.50479	1.65385e-05	-2.11866	-4.7815
Telomere C-strand (Lagging Strand) Synthesis	0.210763	-1.41559	-0.676206	0.0199263	-1.91968	-1.70057	1.65385e-05	-2.35278	-4.7815
Opioid Signalling	0.21502	1.36348	0.667521	0.216826	1.40771	0.663888	1.68156e-05	2.19372	4.77429
Resolution of Sister Chromatid Cohesion	0.806154	-0.906647	-0.0935822	0.0409135	-1.55359	-1.38813	1.68156e-05	-2.08684	-4.77429
Axon guidance	0.271437	-1.18169	-0.566331	0.705414	1.03074	0.151556	3.0322e-05	1.70749	4.51824
Ion channel transport	0.00754338	1.82072	2.12243	0.00677036	1.80968	2.16939	3.0322e-05	2.07835	4.51824
Diseases of DNA repair	0.00481365	-1.94204	-2.31753	0.145254	-1.50409	-0.837873	3.28508e-05	-2.26425	-4.48345
Polymerase switching on the C-strand of the telomere	0.278401	-1.34998	-0.555329	0.0887179	-1.74914	-1.05199	3.492e-05	-2.3236	-4.45693
Extension of Telomeres	0.112498	-1.53973	-0.948857	0.00901899	-1.95729	-2.04484	3.65841e-05	-2.23246	-4.43671
Gene expression (Transcription)	0.175242	-1.18558	-0.756361	NA	NA	#VALUE!	3.88645e-05	-1.49924	-4.41045
Separation of Sister Chromatids	0.331162	-1.18479	-0.479959	0.0415868	-1.50211	-1.38104	3.88645e-05	-1.93651	-4.41045
Assembly of collagen fibrils and other multimeric structures	0.00456321	2.0742	2.34073	0.00901899	-2.00442	-2.04484	4.12268e-05	2.25526	4.38482
Mitotic Metaphase and Anaphase	0.611896	-1.02828	-0.213323	0.00552866	-1.5874	-2.25738	4.12268e-05	-1.86702	-4.38482
S Phase	0.232034	-1.26589	-0.634448	0.430214	-1.14842	-0.366316	4.12268e-05	-1.95149	-4.38482
Collagen formation	0.0152386	1.85539	1.81705	0.00182924	-2.06967	-2.73773	4.17584e-05	2.20747	4.37926
Sensory processing of sound	1.57793e-07	2.633	6.80191	0.0607269	1.71173	1.21662	5.63178e-05	2.22855	4.24935
Integration of energy metabolism	0.194807	1.38272	0.710395	0.373257	1.273	0.427992	6.2809e-05	2.05518	4.20198
ER to Golgi Anterograde Transport	3.89857e-09	2.45595	8.4091	0.376126	1.23722	0.424667	6.6361e-05	1.99128	4.17809
Homologous DNA Pairing and Strand Exchange	0.0325381	-1.74555	-1.48761	0.505677	-1.17198	-0.296127	6.64023e-05	-2.23294	-4.17782
Synthesis of DNA	0.108773	-1.45512	-0.963481	0.105108	-1.46065	-0.978365	6.64023e-05	-2.05073	-4.17782
Mitotic Anaphase	0.633948	-1.0185	-0.197946	0.00673548	-1.59367	-2.17163	7.00757e-05	-1.84421	-4.15443
DNA strand elongation	0.257597	-1.35998	-0.589059	0.0121692	-2.00637	-1.91474	7.10804e-05	-2.28417	-4.14825
GPER1 signaling	0.440245	1.18494	0.356306	0.363233	1.33061	0.439815	7.10804e-05	2.24493	4.14825
Insulin receptor recycling	0.0504386	1.8001	1.29724	0.467047	1.25658	0.330639	7.10804e-05	2.2134	4.14825
Activation of the pre-replicative complex	0.506098	-1.12815	-0.295765	0.0582346	-1.77495	-1.23482	7.11652e-05	-2.28226	-4.14773
Collagen chain trimerization	0.176938	1.52141	0.752179	0.0127973	-2.00849	-1.89288	8.3631e-05	2.23562	4.07763
Telomere Maintenance	0.0366059	-1.66318	-1.43645	0.101915	-1.52838	-0.991763	8.66865e-05	-2.18121	-4.06205
Non-integrin membrane-ECM interactions	0.475191	1.1481	0.323132	0.0326617	-1.80474	-1.48596	9.71884e-05	2.13549	4.01239
Post NMDA receptor activation events	0.000987785	2.03936	3.00534	0.000337902	2.093	3.47121	0.000102777	2.12035	3.9881
ADORA2B mediated anti-inflammatory cytokines production	0.653051	1.01033	0.185053	0.34972	1.35791	0.456279	0.000109228	2.19638	3.96167
Processing of DNA double-strand break ends	0.211049	-1.35578	-0.675617	0.629233	-1.07314	-0.201189	0.000128661	-2.13212	-3.89055
DNA Replication	0.0756889	-1.48649	-1.12097	0.277864	-1.25298	-0.556167	0.00012874	-1.95295	-3.89029
Regulation of TP53 Activity	0.335336	-1.20136	-0.47452	0.122614	-1.38523	-0.91146	0.00012874	-2.00335	-3.89029
Sensory processing of sound by inner hair cells of the cochlea	1.12663e-07	2.65852	6.94822	0.0931153	1.65188	1.03098	0.00012874	2.1685	3.89029
Signaling by Insulin receptor	9.19118e-05	2.30481	4.03663	0.254249	1.42408	0.594741	0.00013111	2.13192	3.88237
Collagen biosynthesis and modifying enzymes	0.175242	1.49014	0.756361	0.00338113	-2.04572	-2.47094	0.000139337	2.17246	3.85593
Glucagon-like Peptide-1 (GLP1) regulates insulin secretion	0.965947	-0.63842	-0.0150468	0.62399	1.1136	0.204823	0.000143987	2.15512	3.84168
G1/S Transition	0.35643	-1.18898	-0.448025	0.283015	-1.25594	-0.54819	0.000145649	-1.99565	-3.83669
Ion transport by P-type ATPases	0.00715563	1.97824	2.14535	0.00531579	1.97078	2.27443	0.0001571	2.15275	3.80382
Citric acid cycle (TCA cycle)	0.0211636	1.8822	1.67441	1	-0.63082	0	0.000163311	2.17372	3.78698
Glucagon signaling in metabolic regulation	0.93731	0.697903	0.028117	0.28898	1.43267	0.539133	0.000166989	2.14874	3.77731
Defective homologous recombination repair (HRR) due to BRCA2 loss of function	0.030929	-1.76432	-1.50963	0.470893	-1.19348	-0.327077	0.00018304	-2.21124	-3.73745
Diseases of DNA Double-Strand Break Repair	0.030929	-1.76432	-1.50963	0.470893	-1.19348	-0.327077	0.00018304	-2.21124	-3.73745
ECM proteoglycans	0.0743684	1.73999	1.12861	0.0511123	-1.71473	-1.29147	0.00018304	2.10744	3.73745
Presynaptic phase of homologous DNA pairing and strand exchange	0.0598	-1.7045	-1.2233	0.454932	-1.2167	-0.342053	0.00018304	-2.209	-3.73745
Regulation of TP53 Activity through Phosphorylation	0.0159156	-1.72879	-1.79818	0.406836	-1.20668	-0.390581	0.000192418	-2.08241	-3.71576
Branched-chain amino acid catabolism	0.112498	1.64759	0.948857	0.638534	1.09995	0.194816	0.000218886	2.17631	3.65978
Anti-inflammatory response favouring Leishmania parasite infection	0.221264	1.38105	0.65509	0.597193	1.11675	0.223885	0.000257207	2.05415	3.58972
Leishmania parasite growth and survival	0.221264	1.38105	0.65509	0.597193	1.11675	0.223885	0.000257207	2.05415	3.58972
Membrane Trafficking	1.52727e-13	2.14896	12.8161	0.36124	1.16264	0.442204	0.000299954	1.542	3.52294
Mitochondrial Fatty Acid Beta-Oxidation	0.968896	0.648091	0.013723	1	0.606642	0	0.000320181	2.12519	3.4946
Impaired BRCA2 binding to RAD51	0.0769569	-1.67409	-1.11375	0.467047	-1.21157	-0.330639	0.000325211	-2.1659	-3.48784
Metabolism of lipids	7.35912e-05	1.6405	4.13317	0.19656	1.2334	0.706505	0.000325482	1.51959	3.48747
Lagging Strand Synthesis	0.307569	-1.33439	-0.512058	0.0485264	-1.83062	-1.31402	0.000343355	-2.13359	-3.46426
Collagen degradation	0.0145075	1.88869	1.83841	0.0125953	-1.90169	-1.89979	0.000404762	2.10749	3.3928
RHO GTPases Activate Formins	0.974769	0.776909	0.0110981	0.053566	-1.51069	-1.27111	0.000404762	-1.92618	-3.3928
Phospholipid metabolism	0.0132917	1.66245	1.87642	0.120383	1.43265	0.919436	0.000413022	1.82053	3.38403
G2/M DNA damage checkpoint	0.530283	-1.09616	-0.275492	0.590249	-1.09177	-0.228965	0.00041354	-2.08149	-3.38348
Mitotic G1 phase and G1/S transition	0.440245	-1.13257	-0.356306	0.44951	-1.14734	-0.34726	0.00041354	-1.89036	-3.38348
HDR through Single Strand Annealing (SSA)	0.15199	-1.53141	-0.818186	0.324064	-1.34049	-0.489369	0.000418229	-2.16443	-3.37859
Platelet homeostasis	0.175242	1.46403	0.756361	0.0358137	1.77543	1.44595	0.000435693	2.01345	3.36082
NCAM signaling for neurite out-growth	0.12997	1.57636	0.886156	0.693771	-1.04125	-0.158784	0.000657756	2.03575	3.18194
Cardiac conduction	0.607419	-1.05223	-0.216512	0.000161595	2.13048	3.79157	0.000697907	2.0083	3.1562
L1CAM interactions	0.00518662	1.8574	2.28512	0.23423	1.37228	0.630357	0.000697907	1.90611	3.1562
NCAM1 interactions	0.681069	0.969853	0.166809	0.467047	-1.23265	-0.330639	0.000697907	2.08078	3.1562
GABA receptor activation	0.490591	1.15061	0.30928	0.0629781	1.71325	1.20081	0.000745622	2.06101	3.12748
Serotonin Neurotransmitter Release Cycle	6.20665e-05	2.28366	4.20714	0.0104551	1.98939	1.98067	0.000912161	2.07801	3.03993
Sensory processing of sound by outer hair cells of the cochlea	0.000431188	2.23353	3.36533	0.378144	1.34323	0.422343	0.000919515	2.04417	3.03644
Signaling by MET	0.0256761	1.81468	1.59047	1	0.727996	0	0.000919515	1.98982	3.03644
Striated Muscle Contraction	0.148388	-1.54838	-0.828601	0.246692	-1.47741	-0.607845	0.000919658	-2.08229	-3.03637
Dopamine Neurotransmitter Release Cycle	0.000763664	2.17911	3.1171	0.00527813	2.02299	2.27752	0.000954544	2.08332	3.0202
Ion homeostasis	0.485001	1.15197	0.314257	0.00855925	1.94854	2.06756	0.00102395	2.01954	2.98972
Glutamate Neurotransmitter Release Cycle	0.00253619	2.07452	2.59582	0.450134	1.29576	0.346658	0.00106049	2.07388	2.97449
RNA polymerase II transcribes snRNA genes	0.688978	-0.972194	-0.161795	0.679559	-1.04578	-0.167773	0.00108498	-2.00264	-2.96458
COPI-mediated anterograde transport	7.10932e-06	2.25753	5.14817	0.785226	0.983473	0.105005	0.00109011	1.91237	2.96253
Leading Strand Synthesis	0.418022	-1.25061	-0.378801	0.256339	-1.50701	-0.591185	0.00114498	-2.05639	-2.9412
Polymerase switching	0.418022	-1.25061	-0.378801	0.256339	-1.50701	-0.591185	0.00114498	-2.05639	-2.9412
Influenza Viral RNA Transcription and Replication	2.93555e-16	-2.755	-15.5323	0.105797	-1.44462	-0.975526	0.00116804	-1.84845	-2.93254
Protein-protein interactions at synapses	0.000142549	2.27325	3.84603	0.0678103	1.64363	1.1687	0.00133762	1.91299	2.87367
Beta-catenin independent WNT signaling	0.825885	-0.891859	-0.0830802	0.912585	-0.919765	-0.0397267	0.00149258	1.79109	2.82606
RNA Polymerase I Transcription Termination	0.175242	-1.48989	-0.756361	0.434598	-1.27341	-0.361912	0.0015564	-2.01202	-2.80788
DAG and IP3 signaling	0.810316	0.857719	0.0913456	0.0931153	1.64104	1.03098	0.00166955	2.0224	2.7774
DNA Damage Bypass	0.452232	-1.16874	-0.344638	0.631849	-1.08031	-0.199387	0.00166955	-1.99623	-2.7774
Transport to the Golgi and subsequent modification	1.21861e-08	2.3701	7.91413	0.0705604	1.50215	1.15144	0.00166955	1.74205	2.7774
EPH-Ephrin signaling	6.22121e-05	2.1936	4.20613	0.935632	0.863665	0.028895	0.00167709	1.86712	2.77544
Ca-dependent events	0.853973	0.807872	0.068556	0.0511123	1.75889	1.29147	0.00171876	2.0036	2.76478
Glycerophospholipid biosynthesis	0.150522	1.43574	0.822401	0.419804	1.23755	0.376954	0.00178252	1.83279	2.74896
Signaling by GPCR	0.349313	1.14278	0.456785	0.201432	1.29708	0.695871	0.00184001	1.64524	2.73518
CaM pathway	0.899389	-0.73815	-0.0460524	0.053566	1.73782	1.27111	0.00210176	2.0096	2.67742
Calmodulin induced events	0.899389	-0.73815	-0.0460524	0.053566	1.73782	1.27111	0.00210176	2.0096	2.67742
Fatty acid metabolism	0.358153	1.17917	0.445932	0.933961	0.884849	0.0296712	0.00215227	1.77799	2.6671
G-protein mediated events	0.349313	1.27604	0.456785	0.0898741	1.63938	1.04637	0.00215227	1.99689	2.6671
MET activates PTK2 signaling	0.429202	1.22267	0.367338	0.125944	-1.65428	-0.899822	0.00217931	2.02705	2.66168
GABA synthesis, release, reuptake and degradation	0.112498	1.66833	0.948857	0.0573843	1.7741	1.24121	0.00246253	1.99871	2.60862
RNA Polymerase I Transcription Initiation	0.460813	-1.16	-0.336475	0.226726	-1.4398	-0.644499	0.00246253	-1.96966	-2.60862
Activation of GABAB receptors	0.506098	1.13617	0.295765	0.21634	1.50372	0.664862	0.00248303	2.01728	2.60502
DNA Replication Pre-Initiation	0.161807	-1.38209	-0.791003	0.417265	-1.18025	-0.379588	0.00248303	-1.83908	-2.60502
GABA B receptor activation	0.506098	1.13617	0.295765	0.21634	1.50372	0.664862	0.00248303	2.01728	2.60502
Potassium Channels	0.422276	1.19404	0.374404	0.374183	1.32077	0.426916	0.00248303	2.01852	2.60502
Base Excision Repair	0.0287994	-1.73797	-1.54062	0.0195617	-1.79676	-1.70859	0.002487	-1.96351	-2.60432
Transferrin endocytosis and recycling	0.18774	1.48854	0.726443	0.57141	1.15896	0.243052	0.00259328	2.02184	2.58615
Mitotic G2-G2/M phases	0.0638203	-1.47954	-1.19504	0.190389	-1.29016	-0.720358	0.00264736	-1.63351	-2.57719
GPCR downstream signalling	0.176938	1.27799	0.752179	0.0541511	1.44339	1.26639	0.00268486	1.63924	2.57108
MET promotes cell motility	0.20793	1.4499	0.682083	0.234248	-1.47463	-0.630324	0.00268486	1.99166	2.57108
Vesicle-mediated transport	2.04435e-11	2.03165	10.6894	0.968826	0.895139	0.0137541	0.00284449	1.44759	2.546
Asparagine N-linked glycosylation	4.69389e-07	2.04681	6.32847	0.488438	1.13223	0.311191	0.00305577	1.57195	2.51488
PLC beta mediated events	0.574188	1.07984	0.240946	0.110427	1.60707	0.956925	0.00308237	1.9714	2.51112
Removal of the Flap Intermediate	0.552786	-1.11829	-0.257443	0.0364027	-1.88593	-1.43887	0.00327626	-1.99084	-2.48462
Aquaporin-mediated transport	0.907016	0.73806	0.0423851	0.482858	1.23181	0.316181	0.00327793	1.97805	2.4844
Thrombin signalling through proteinase activated receptors (PARs)	0.814726	0.854596	0.0889884	0.698963	1.05764	0.155546	0.00332924	1.95585	2.47765
Laminin interactions	0.843095	0.804509	0.0741233	0.0364027	-1.87356	-1.43887	0.00339634	1.98993	2.46899
Signaling by NTRK1 (TRKA)	2.86847e-06	2.36926	5.54235	0.000292635	2.0115	3.53367	0.00340318	1.79959	2.46812
Signaling by NTRKs	6.38868e-06	2.26371	5.19459	4.05017e-05	2.06237	4.39253	0.0034433	1.79528	2.46303
Processing of Capped Intron-Containing Pre-mRNA	4.66939e-07	-1.94911	-6.33074	3.68669e-10	-2.21579	-9.43336	0.00357809	-1.54187	-2.44635
Leishmania infection	0.20793	1.30532	0.682083	0.923517	0.891356	0.0345553	0.00360522	1.67654	2.44307
Anchoring of the basal body to the plasma membrane	0.174294	-1.38955	-0.758718	0.120158	-1.46367	-0.920247	0.00383516	-1.84004	-2.41622
G2/M Transition	0.058431	-1.48879	-1.23336	0.195533	-1.28655	-0.70878	0.00383516	-1.64081	-2.41622
PKA activation in glucagon signalling	0.611291	1.06037	0.213752	0.295489	1.45668	0.529459	0.00388615	1.95237	2.41048
Cristae formation	1	0.474307	0	0.533539	1.19202	0.272834	0.0039396	1.99418	2.40455
E2F mediated regulation of DNA replication	0.994309	-0.536979	-0.00247843	1	-0.692292	0	0.0039396	-1.96597	-2.40455
Viral Messenger RNA Synthesis	0.210763	-1.38996	-0.676206	0.0250405	-1.86674	-1.60136	0.0039396	-1.9513	-2.40455
tRNA processing in the nucleus	0.25737	-1.31585	-0.589441	0.0195617	-1.83922	-1.70859	0.0040362	-1.87472	-2.39403
RNA Polymerase III Transcription Initiation	0.174294	-1.49781	-0.758718	0.879997	-0.909285	-0.0555186	0.00412027	-1.9779	-2.38507
Glutamate binding, activation of AMPA receptors and synaptic plasticity	0.0756889	1.74686	1.12097	0.0705604	1.72591	1.15144	0.00417183	1.92283	2.37967
Hemostasis	0.000340089	1.68798	3.46841	0.680664	1.03832	0.167067	0.00417183	1.45911	2.37967
Trafficking of AMPA receptors	0.0756889	1.74686	1.12097	0.0705604	1.72591	1.15144	0.00417183	1.92283	2.37967
PKA activation	0.738515	0.915904	0.131641	0.120383	1.65523	0.919436	0.00468447	1.96834	2.32934
Neurotoxicity of clostridium toxins	0.238009	1.45709	0.623407	0.0511123	1.75381	1.29147	0.00470417	1.89334	2.32752
RNA Polymerase II Transcription	0.331703	-1.11612	-0.479251	1	-0.861313	0	0.00491794	-1.3661	-2.30822
Regulation of PLK1 Activity at G2/M Transition	0.130304	-1.4548	-0.885044	0.21634	-1.37158	-0.664862	0.00495117	-1.79813	-2.30529
Formation of Fibrin Clot (Clotting Cascade)	0.436557	1.23091	0.359959	0.622983	-1.11189	-0.205524	0.00495987	-1.9819	-2.30453
Vasopressin regulates renal water homeostasis via Aquaporins	0.907016	0.73806	0.0423851	0.482858	1.23181	0.316181	0.00495987	1.97504	2.30453
G alpha (z) signalling events	0.741743	0.925	0.129746	0.545569	1.17561	0.26315	0.00511487	1.9417	2.29117
Processive synthesis on the C-strand of the telomere	0.184637	-1.49779	-0.733682	0.0896455	-1.75568	-1.04747	0.00543667	-1.95905	-2.26467
Signal amplification	0.893986	0.761156	0.0486692	1	0.6485	0	0.00567724	1.94986	2.24586
Drug ADME	0.885661	0.813386	0.0527324	0.120158	-1.55896	-0.920247	0.00574744	-1.843	-2.24053
HIV Transcription Initiation	0.176938	-1.44189	-0.752179	0.935632	-0.86516	-0.028895	0.00574744	-1.87759	-2.24053
PKA-mediated phosphorylation of CREB	0.738515	0.915904	0.131641	0.146932	1.62169	0.832883	0.00574744	1.97931	2.24053
RNA Polymerase II HIV Promoter Escape	0.176938	-1.44189	-0.752179	0.935632	-0.86516	-0.028895	0.00574744	-1.87759	-2.24053
RNA Polymerase II Promoter Escape	0.176938	-1.44189	-0.752179	0.935632	-0.86516	-0.028895	0.00574744	-1.87759	-2.24053
RNA Polymerase II Transcription Initiation	0.176938	-1.44189	-0.752179	0.935632	-0.86516	-0.028895	0.00574744	-1.87759	-2.24053
RNA Polymerase II Transcription Initiation And Promoter Clearance	0.176938	-1.44189	-0.752179	0.935632	-0.86516	-0.028895	0.00574744	-1.87759	-2.24053
RNA Polymerase II Transcription Pre-Initiation And Promoter Opening	0.176938	-1.44189	-0.752179	0.935632	-0.86516	-0.028895	0.00574744	-1.87759	-2.24053
Centrosome maturation	0.112498	-1.48984	-0.948857	0.146932	-1.44455	-0.832883	0.00581023	-1.79137	-2.23581
Recruitment of mitotic centrosome proteins and complexes	0.112498	-1.48984	-0.948857	0.146932	-1.44455	-0.832883	0.00581023	-1.79137	-2.23581
Removal of the Flap Intermediate from the C-strand	0.268031	-1.39062	-0.571815	0.167165	-1.62497	-0.776854	0.00609489	-1.95425	-2.21503
Plasma lipoprotein remodeling	0.687763	-0.977598	-0.162561	0.751372	-1.00771	-0.124145	0.0066483	-1.96666	-2.17729
AURKA Activation by TPX2	0.15765	-1.42695	-0.802305	0.067813	-1.63455	-1.16869	0.00683461	-1.86198	-2.16529
Adrenaline,noradrenaline inhibits insulin secretion	0.865735	0.783518	0.0626152	0.898481	0.869561	0.046491	0.00691584	1.94153	2.16016
Clathrin-mediated endocytosis	0.000330596	1.98983	3.4807	0.642552	1.0689	0.192092	0.00708574	1.71192	2.14961
Recognition of DNA damage by PCNA-containing replication complex	0.440245	-1.18334	-0.356306	0.632327	-1.08552	-0.199058	0.00708574	-1.87334	-2.14961
Processive synthesis on the lagging strand	0.355491	-1.31225	-0.449171	0.027634	-1.92107	-1.55856	0.00724583	-1.96124	-2.13991
Cooperation of PDCL (PhLP1) and TRiC/CCT in G-protein beta folding	0.660148	-1.00438	-0.180359	0.856658	0.918256	0.0671925	0.0074876	1.90837	2.12566
Termination of translesion DNA synthesis	0.272071	-1.34961	-0.565318	0.124502	-1.59853	-0.904823	0.0074876	-1.92848	-2.12566
Translesion synthesis by Y family DNA polymerases bypasses lesions on DNA template	0.278401	-1.33151	-0.555329	0.254249	-1.42565	-0.594741	0.0074876	-1.93828	-2.12566
Norepinephrine Neurotransmitter Release Cycle	0.000193386	2.21841	3.71358	0.158247	1.60756	0.800665	0.00783664	1.91261	2.10587
APC/C-mediated degradation of cell cycle proteins	0.112498	-1.48417	-0.948857	0.145254	-1.45016	-0.837873	0.00817992	-1.75069	-2.08725
Deposition of new CENPA-containing nucleosomes at the centromere	0.687763	-0.970076	-0.162561	0.889092	-0.900852	-0.0510533	0.00817992	-1.93309	-2.08725
Dual incision in TC-NER	0.0449989	-1.64265	-1.3468	0.185248	-1.42515	-0.732247	0.00817992	-1.76792	-2.08725
Nucleosome assembly	0.687763	-0.970076	-0.162561	0.889092	-0.900852	-0.0510533	0.00817992	-1.93309	-2.08725
Regulation of mitotic cell cycle	0.112498	-1.48417	-0.948857	0.145254	-1.45016	-0.837873	0.00817992	-1.75069	-2.08725
Thromboxane signalling through TP receptor	0.957957	-0.641862	-0.0186541	1	0.657438	0	0.00884356	1.89456	2.05337
PPARA activates gene expression	0.882427	0.848267	0.0543211	0.909014	-0.912936	-0.0414296	0.00885335	-1.7077	-2.05289
Loss of Nlp from mitotic centrosomes	0.117718	-1.48615	-0.929156	0.14361	-1.47096	-0.842816	0.0092054	-1.80339	-2.03596
Loss of proteins required for interphase microtubule organization from the centrosome	0.117718	-1.48615	-0.929156	0.14361	-1.47096	-0.842816	0.0092054	-1.80339	-2.03596
Inwardly rectifying K+ channels	0.658158	1.0029	0.18167	0.523862	1.2055	0.280783	0.00920899	1.89069	2.03579
RNA Polymerase II Pre-transcription Events	0.218409	-1.33488	-0.660729	0.858662	-0.940404	-0.0661778	0.00920899	-1.77825	-2.03579
FCGR3A-mediated IL10 synthesis	0.693816	0.953173	0.158755	0.55764	1.16859	0.253646	0.0092378	1.80127	2.03443
Recruitment of NuMA to mitotic centrosomes	0.150522	-1.42876	-0.822401	0.36661	-1.23346	-0.435795	0.00963959	-1.75027	-2.01594
SUMOylation	0.994399	-0.695605	-0.00243926	0.0147612	-1.5975	-1.83088	0.00980382	-1.58786	-2.0086
Sensory Perception	2.78954e-05	2.17908	4.55447	0.292326	1.32115	0.534133	0.00984342	1.66259	2.00685
Resolution of Abasic Sites (AP sites)	0.112498	-1.58075	-0.948857	0.0012628	-2.18854	-2.89867	0.0102234	-1.87663	-1.99041
Cell junction organization	0.00330792	2.0074	2.48044	0.93994	0.835586	0.0268997	0.0104612	1.83679	1.98042
Uptake and actions of bacterial toxins	0.00836456	1.99331	2.07756	0.340971	1.38264	0.467283	0.0104612	1.87379	1.98042
Activation of G protein gated Potassium channels	0.658158	0.996801	0.18167	0.512794	1.22684	0.290057	0.010577	1.8813	1.97564
G protein gated Potassium channels	0.658158	0.996801	0.18167	0.512794	1.22684	0.290057	0.010577	1.8813	1.97564
Inhibition of voltage gated Ca2+ channels via Gbeta/gamma subunits	0.658158	0.996801	0.18167	0.512794	1.22684	0.290057	0.010577	1.8813	1.97564
Acetylcholine Neurotransmitter Release Cycle	0.000587573	2.14872	3.23094	0.146932	1.62625	0.832883	0.0107453	1.87411	1.96878
Glucagon-type ligand receptors	0.836204	-0.824926	-0.077688	0.913539	-0.844575	-0.039273	0.0110352	1.87666	1.95722
Chondroitin sulfate/dermatan sulfate metabolism	0.341429	1.27197	0.4667	0.564049	-1.13159	-0.248683	0.0111472	1.87034	1.95283
Influenza Infection	9.69237e-16	-2.67106	-15.0136	0.0301575	-1.54297	-1.5206	0.0111472	-1.59559	-1.95283
Nucleotide Excision Repair	0.289279	-1.23813	-0.538683	0.224463	-1.3144	-0.648855	0.0111472	-1.67457	-1.95283
ADP signalling through P2Y purinoceptor 12	0.865735	0.783518	0.0626152	0.994028	0.720487	0.00260135	0.0113712	1.86791	1.94419
Elastic fibre formation	0.0756889	1.7062	1.12097	0.721499	1.0375	0.141764	0.0117777	1.86515	1.92894
RNA Polymerase III Transcription Initiation From Type 1 Promoter	0.264037	-1.36927	-0.578335	0.545569	-1.16195	-0.26315	0.0117777	-1.8982	-1.92894
Gap-filling DNA repair synthesis and ligation in TC-NER	0.0550595	-1.63895	-1.25917	0.13	-1.49904	-0.886056	0.0117802	-1.72835	-1.92885
Peptide ligand-binding receptors	0.392533	-1.21766	-0.406124	0.0122621	-1.91094	-1.91144	0.0119456	-1.90479	-1.92279
RNA Polymerase III Transcription Initiation From Type 3 Promoter	0.23908	-1.39046	-0.621456	1	-0.47372	0	0.0120321	-1.90243	-1.91966
Platelet activation, signaling and aggregation	0.000931578	1.77432	3.03078	0.595287	-1.06192	-0.225274	0.0123376	1.5156	1.90877
Resolution of AP sites via the multiple-nucleotide patch replacement pathway	0.295626	-1.32743	-0.529258	0.0158807	-2.00069	-1.79913	0.0126112	-1.8861	-1.89924
Inhibition of replication initiation of damaged DNA by RB1/E2F1	0.506098	1.15858	0.295765	0.757586	-1.00037	-0.120568	0.0128422	-1.87974	-1.89136
G alpha (i) signalling events	0.380475	1.17245	0.419674	0.49009	1.15996	0.309724	0.0128699	1.62596	1.89043
PCNA-Dependent Long Patch Base Excision Repair	0.171226	-1.50988	-0.766431	0.053566	-1.85391	-1.27111	0.0132507	-1.9066	-1.87776
NGF-stimulated transcription	0.000197936	2.30478	3.70347	0.00763615	1.99175	2.11713	0.0133151	1.8731	1.87565
Unwinding of DNA	0.862758	-0.782235	-0.0641111	0.236719	-1.54782	-0.625767	0.0133151	-1.84585	-1.87565
Degradation of the extracellular matrix	0.0181504	1.84307	1.74111	0.00855925	-1.80169	-2.06756	0.0137082	1.71729	1.86302
Telomere C-strand synthesis initiation	0.548258	-1.12292	-0.261015	0.353571	-1.4071	-0.451524	0.0138232	-1.87252	-1.85939
RNA Polymerase III Transcription Initiation From Type 2 Promoter	0.264037	-1.36927	-0.578335	0.545569	-1.16195	-0.26315	0.0140526	-1.87775	-1.85224
DNA replication initiation	0.555267	-1.13349	-0.255498	0.190389	-1.58993	-0.720358	0.0143882	-1.79076	-1.84199
Mitochondrial calcium ion transport	0.657465	-1.01794	-0.182128	0.820608	0.952313	0.0858642	0.0145264	1.86454	1.83784
Regulation of lipid metabolism by PPARalpha	0.760356	0.93055	0.118983	0.912467	-0.907541	-0.0397829	0.0148054	-1.68852	-1.82958
Transcription-Coupled Nucleotide Excision Repair (TC-NER)	0.137202	-1.45308	-0.862639	0.251688	-1.35026	-0.599137	0.0148054	-1.78264	-1.82958
Semaphorin interactions	0.0833418	1.59647	1.07914	0.851741	0.938996	0.0696927	0.015216	1.81125	1.8177
SUMO E3 ligases SUMOylate target proteins	1	-0.667694	0	0.0240995	-1.57654	-1.61799	0.015268	-1.57117	-1.81622
ADP signalling through P2Y purinoceptor 1	0.930124	-0.677864	-0.0314593	1	0.640816	0	0.0158167	1.83905	1.80088
Interactions of Rev with host cellular proteins	0.460119	-1.17016	-0.33713	0.00903375	-2.00153	-2.04413	0.0158649	-1.78176	-1.79956
Resolution of D-loop Structures through Holliday Junction Intermediates	0.0614519	-1.72833	-1.21146	0.564049	-1.13664	-0.248683	0.0166847	-1.87023	-1.77768
Aspirin ADME	0.20793	1.49502	0.682083	0.558666	-1.21399	-0.252848	0.016713	-1.85509	-1.77694
SUMOylation of ubiquitinylation proteins	0.677624	-0.982348	-0.169011	0.00182924	-2.13688	-2.73773	0.016713	-1.7812	-1.77694
Trafficking of GluR2-containing AMPA receptors	0.0614519	1.82883	1.21146	0.190525	1.57369	0.720049	0.0170006	1.82957	1.76954
Generic Transcription Pathway	0.658943	-1.00702	-0.181152	1	0.717552	0	0.0174605	-1.32575	-1.75794
Processing of SMDT1	0.853973	-0.788082	-0.068556	0.399291	1.36077	0.398711	0.0175672	1.82319	1.7553
Activation of HOX genes during differentiation	0.376284	-1.21117	-0.424484	1	-0.560086	0	0.0183036	-1.79911	-1.73746
Activation of anterior HOX genes in hindbrain development during early embryogenesis	0.376284	-1.21117	-0.424484	1	-0.560086	0	0.0183036	-1.79911	-1.73746
G beta:gamma signalling through CDC42	0.906046	-0.722105	-0.0428495	0.957434	0.77445	0.0188909	0.0185569	1.81324	1.73149
tRNA processing	0.111132	-1.46776	-0.954161	0.00182924	-1.89053	-2.73773	0.0186657	-1.63245	-1.72896
Mismatch Repair	0.137202	-1.58337	-0.862639	0.0463605	-1.86527	-1.33385	0.0187014	-1.87689	-1.72813
Activation of kainate receptors upon glutamate binding	0.593267	1.06282	0.22675	0.757586	1.00303	0.120568	0.0195129	1.82203	1.70968
SUMOylation of DNA replication proteins	0.865334	-0.821529	-0.0628162	0.000431697	-2.2068	-3.36482	0.0199294	-1.78832	-1.70051
COPII-mediated vesicle transport	0.000142549	2.25457	3.84603	0.13	1.53968	0.886056	0.0205601	1.75216	1.68697
Interaction between L1 and Ankyrins	0.53092	1.11541	0.274971	0.227821	1.51516	0.642407	0.0211138	1.81308	1.67543
Ca2+ pathway	0.905079	0.779083	0.0433134	0.626446	-1.08146	-0.203117	0.022176	1.71349	1.65412
Condensation of Prometaphase Chromosomes	0.295591	-1.36755	-0.529308	0.935632	-0.807853	-0.028895	0.0221932	-1.82312	-1.65378
NS1 Mediated Effects on Host Pathways	0.308904	-1.29946	-0.510176	0.00681904	-2.02795	-2.16628	0.0222179	-1.76735	-1.6533
Retrograde neurotrophin signalling	0.178342	1.5481	0.748746	0.727008	1.04634	0.138461	0.022311	1.81958	1.65148
DARPP-32 events	0.122767	1.66173	0.910919	0.63844	1.1021	0.19488	0.0223728	1.79974	1.65028
Defective HDR through Homologous Recombination Repair (HRR) due to PALB2 loss of BRCA1 binding function	0.0756889	-1.68519	-1.12097	0.757586	-0.998475	-0.120568	0.0223728	-1.83676	-1.65028
Defective homologous recombination repair (HRR) due to BRCA1 loss of function	0.0756889	-1.68519	-1.12097	0.757586	-0.998475	-0.120568	0.0223728	-1.83676	-1.65028
Defective homologous recombination repair (HRR) due to PALB2 loss of function	0.0756889	-1.68519	-1.12097	0.757586	-0.998475	-0.120568	0.0223728	-1.83676	-1.65028
Dual Incision in GG-NER	0.179812	-1.45042	-0.745182	0.0935375	-1.60951	-1.02901	0.0223728	-1.77956	-1.65028
GTP hydrolysis and joining of the 60S ribosomal subunit	7.63539e-15	-2.76455	-14.1172	0.545569	-1.10063	-0.26315	0.0223728	-1.58723	-1.65028
Impaired BRCA2 binding to PALB2	0.111132	-1.62992	-0.954161	0.881184	-0.896647	-0.0549335	0.0223728	-1.83676	-1.65028
Platelet calcium homeostasis	0.547266	1.12571	0.261802	0.0240995	1.90206	1.61799	0.0223728	1.84089	1.65028
Resolution of D-Loop Structures	0.0527986	-1.73493	-1.27738	0.524698	-1.16769	-0.280091	0.0223728	-1.81673	-1.65028
Rev-mediated nuclear export of HIV RNA	0.437579	-1.1891	-0.358944	0.00439084	-2.10964	-2.35745	0.0223728	-1.78834	-1.65028
Transcriptional Regulation by E2F6	0.987283	-0.607645	-0.00555823	0.910243	-0.879607	-0.0408426	0.0223728	-1.8178	-1.65028
mitochondrial fatty acid beta-oxidation of unsaturated fatty acids	0.35449	1.32881	0.450396	0.720365	1.06261	0.142447	0.0223728	1.74873	1.65028
Prostacyclin signalling through prostacyclin receptor	0.925281	0.70025	0.0337263	0.892235	-0.867275	-0.0495207	0.0224492	1.80769	1.6488
RAF-independent MAPK1/3 activation	0.190333	1.51071	0.720485	0.994356	0.731881	0.00245826	0.0229854	-1.82191	-1.63855
G-protein activation	0.945705	0.660406	0.0242445	0.943813	-0.799417	-0.0251142	0.0232228	1.85201	1.63408
CREB1 phosphorylation through the activation of Adenylate Cyclase	0.462982	1.22823	0.334436	0.330586	1.42297	0.480716	0.02336	1.83751	1.63153
Recycling pathway of L1	0.0176011	1.84881	1.75446	0.467047	1.23768	0.330639	0.0239686	1.71478	1.62036
Class B/2 (Secretin family receptors)	0.341068	-1.27293	-0.467159	0.053566	-1.85848	-1.27111	0.0239812	1.80343	1.62013
Chaperonin-mediated protein folding	0.78001	-0.906146	-0.1079	0.422447	1.25047	0.374227	0.0244096	1.64431	1.61244
Formation of a pool of free 40S subunits	1.10553e-17	-2.91301	-16.9564	0.679559	-1.03793	-0.167773	0.0244096	-1.65214	-1.61244
Integrin cell surface interactions	0.221264	1.39005	0.65509	3.30483e-05	-2.29674	-4.48085	0.0244096	1.68097	1.61244
Formyl peptide receptors bind formyl peptides and many other ligands	0.766631	0.875983	0.115413	0.0790228	-1.69659	-1.10225	0.0244441	-1.6974	-1.61183
Mismatch repair (MMR) directed by MSH2:MSH3 (MutSbeta)	0.194807	-1.49426	-0.710395	0.0685469	-1.78974	-1.16401	0.0245175	-1.81871	-1.61052
Mismatch repair (MMR) directed by MSH2:MSH6 (MutSalpha)	0.135864	-1.59107	-0.866895	0.0588988	-1.80494	-1.22989	0.0245175	-1.81539	-1.61052
Synaptic adhesion-like molecules	0.00627403	1.97861	2.20245	0.427014	1.33558	0.369558	0.0245175	1.84286	1.61052
Negative regulation of NMDA receptor-mediated neuronal transmission	0.13187	1.63363	0.879855	0.0590409	1.8263	1.22885	0.0245708	1.80526	1.60958
Regulation of pyruvate dehydrogenase (PDH) complex	0.341429	1.33927	0.4667	0.534364	1.21285	0.272163	0.0248899	1.78119	1.60398
Anchoring fibril formation	0.452232	1.24205	0.344638	0.133881	-1.6226	-0.87328	0.0250988	1.72628	1.60035
Nuclear import of Rev protein	0.494528	-1.13726	-0.305809	0.00874609	-2.02913	-2.05819	0.0255835	-1.76469	-1.59204
Global Genome Nucleotide Excision Repair (GG-NER)	0.707247	-0.962826	-0.150429	0.277864	-1.31041	-0.556167	0.025906	-1.66123	-1.5866
Neurexins and neuroligins	0.00307458	2.10185	2.51221	0.0559561	1.72185	1.25215	0.026354	1.75867	1.57915
Extra-nuclear estrogen signaling	0.654659	1.00946	0.183985	0.44951	1.23764	0.34726	0.0264917	1.68426	1.57689
Fanconi Anemia Pathway	0.171226	-1.51709	-0.766431	0.12584	-1.57015	-0.900181	0.0264917	-1.79635	-1.57689
Nuclear Pore Complex (NPC) Disassembly	0.322542	-1.28828	-0.491414	0.0301575	-1.87517	-1.5206	0.0264917	-1.77435	-1.57689
EPH-ephrin mediated repulsion of cells	0.00470303	1.96721	2.32762	0.75465	1.01044	0.122254	0.0269	1.6945	1.57025
Sphingolipid metabolism	0.20793	1.38434	0.682083	0.796558	0.976048	0.0987829	0.0272801	1.65429	1.56415
Transport of Mature mRNAs Derived from Intronless Transcripts	0.221264	-1.37005	-0.65509	0.0047421	-2.03811	-2.32403	0.0274291	-1.71811	-1.56179
Pyruvate metabolism	0.0684601	1.75249	1.16456	0.256924	1.47257	0.590196	0.027608	1.76927	1.55897
Long-term potentiation	0.128699	1.6444	0.890424	0.0829725	1.7303	1.08107	0.0278945	1.75947	1.55448
Formation of RNA Pol II elongation complex	0.214772	-1.36066	-0.668023	0.467047	-1.18929	-0.330639	0.0285956	-1.682	-1.5437
RNA Polymerase II Transcription Elongation	0.214772	-1.36066	-0.668023	0.467047	-1.18929	-0.330639	0.0285956	-1.682	-1.5437
Diseases of metabolism	0.783764	0.929474	0.105814	0.545569	-1.08665	-0.26315	0.0289437	1.48788	1.53845
Formation of ATP by chemiosmotic coupling	0.925281	-0.701264	-0.0337263	0.353571	1.39741	0.451524	0.0290868	1.67662	1.5363
Lysosome Vesicle Biogenesis	0.0184231	1.92009	1.73464	0.448558	1.27765	0.348181	0.029433	1.74201	1.53116
RNA Polymerase III Chain Elongation	0.378027	-1.26507	-0.422477	0.958717	-0.786542	-0.0183097	0.0297225	-1.8223	-1.52691
L13a-mediated translational silencing of Ceruloplasmin expression	1.41525e-14	-2.74005	-13.8492	0.679559	-1.0374	-0.167773	0.0297873	-1.55547	-1.52597
EGR2 and SOX10-mediated initiation of Schwann cell myelination	0.20793	1.48339	0.682083	0.284697	1.46658	0.545617	0.0311471	1.78703	1.50658
Molecules associated with elastic fibres	0.162723	1.54816	0.78855	0.943813	0.816701	0.0251142	0.0315049	1.74667	1.50162
Transcription of the HIV genome	0.331929	-1.24271	-0.478954	0.951233	-0.860642	-0.0217133	0.0315049	-1.6469	-1.50162
Transport of Ribonucleoproteins into the Host Nucleus	0.477663	-1.15355	-0.320879	0.00763615	-2.05148	-2.11713	0.0315049	-1.75002	-1.50162
Developmental Biology	0.506098	-1.06577	-0.295765	0.708992	1.02731	0.149359	0.0323416	1.28153	1.49024
Mitochondrial tRNA aminoacylation	0.590762	-1.06883	-0.228588	0.442117	-1.28281	-0.354463	0.0333465	1.76695	1.47695
Post-translational modification: synthesis of GPI-anchored proteins	0.550263	1.0845	0.259429	0.00681904	1.9659	2.16628	0.0333465	1.68427	1.47695
Resolution of D-loop Structures through Synthesis-Dependent Strand Annealing (SDSA)	0.0743684	-1.69479	-1.12861	0.839609	-0.941879	-0.075923	0.0333465	-1.77745	-1.47695
SUMOylation of SUMOylation proteins	0.611291	-1.04512	-0.213752	0.0100277	-1.98551	-1.9988	0.0333465	-1.73439	-1.47695
Transcriptional Regulation by TP53	0.539622	-1.06291	-0.267911	0.757586	-0.998651	-0.120568	0.0339703	-1.36722	-1.4689
Chondroitin sulfate biosynthesis	0.476475	1.20301	0.32196	1	-0.50681	0	0.0346829	1.76757	1.45989
MECP2 regulates neuronal receptors and channels	0.810316	0.839555	0.0913456	0.470893	1.27935	0.327077	0.0355784	1.76422	1.44881
Formation of the Early Elongation Complex	0.194807	-1.43603	-0.710395	0.361703	-1.3154	-0.441648	0.0360183	-1.7715	-1.44348
Formation of the HIV-1 Early Elongation Complex	0.194807	-1.43603	-0.710395	0.361703	-1.3154	-0.441648	0.0360183	-1.7715	-1.44348
Defects of contact activation system (CAS) and kallikrein/kinin system (KKS)	0.863434	0.770172	0.0637708	1	-0.584499	0	0.0369413	-1.77457	-1.43249
Diseases of hemostasis	0.863434	0.770172	0.0637708	1	-0.584499	0	0.0369413	-1.77457	-1.43249
Chromatin modifying enzymes	0.97744	-0.756247	-0.00990979	0.692544	-1.02517	-0.159553	0.0371537	-1.40236	-1.43
Chromatin organization	0.97744	-0.756247	-0.00990979	0.692544	-1.02517	-0.159553	0.0371537	-1.40236	-1.43
Export of Viral Ribonucleoproteins from Nucleus	0.553649	-1.09152	-0.256766	0.00182924	-2.20208	-2.73773	0.0380552	-1.72724	-1.41959
NEP/NS2 Interacts with the Cellular Export Machinery	0.475236	-1.15585	-0.323091	0.0047421	-2.10885	-2.32403	0.0380552	-1.72724	-1.41959
mRNA Splicing	9.32991e-07	-2.01523	-6.03012	1.64524e-07	-2.12762	-6.78377	0.0380552	-1.40188	-1.41959
Syndecan interactions	0.490591	1.15751	0.30928	0.0896455	-1.72725	-1.04747	0.0385316	1.71512	1.41418
Synthesis of PA	0.738515	0.920324	0.131641	0.943813	0.819215	0.0251142	0.0385316	1.71502	1.41418
Inactivation of APC/C via direct inhibition of the APC/C complex	0.78307	-0.882288	-0.1062	0.998297	-0.733424	-0.000740411	0.0385789	-1.76951	-1.41365
Inhibition of the proteolytic activity of APC/C required for the onset of anaphase by mitotic spindle checkpoint components	0.78307	-0.882288	-0.1062	0.998297	-0.733424	-0.000740411	0.0385789	-1.76951	-1.41365
Unblocking of NMDA receptors, glutamate binding and activation	0.123382	1.64977	0.908747	0.113695	1.68407	0.944259	0.0387123	1.73622	1.41215
Transport of Mature mRNA Derived from an Intronless Transcript	0.221264	-1.37005	-0.65509	0.00681904	-2.00037	-2.16628	0.0387636	-1.68349	-1.41158
Protein folding	0.64078	-1.01763	-0.193291	0.488438	1.1839	0.311191	0.0389728	1.57528	1.40924
RNA Polymerase I Promoter Escape	0.188364	-1.43153	-0.725001	0.908488	-0.89001	-0.0416808	0.0391684	-1.7135	-1.40706
Iron uptake and transport	0.332467	1.25531	0.478252	0.866716	0.914534	0.0621234	0.039256	1.6282	1.40609
RHO GTPase Effectors	0.274602	1.17342	0.561297	0.146932	-1.2541	-0.832883	0.0400815	-1.38053	-1.39706
RNA Pol II CTD phosphorylation and interaction with CE	0.278401	-1.33226	-0.555329	0.600731	-1.11791	-0.22132	0.0400815	-1.74861	-1.39706
RNA Pol II CTD phosphorylation and interaction with CE during HIV infection	0.278401	-1.33226	-0.555329	0.600731	-1.11791	-0.22132	0.0400815	-1.74861	-1.39706
G beta:gamma signalling through PI3Kgamma	0.696545	0.950956	0.157051	1	0.712707	0	0.0405237	1.74134	1.39229
Switching of origins to a post-replicative state	0.218409	-1.31982	-0.660729	0.741105	-1.01009	-0.13012	0.0407032	-1.55851	-1.39037
Cell-Cell communication	0.0445984	1.74565	1.35068	1	0.744155	0	0.0408789	1.58061	1.3885
Metabolism of non-coding RNA	0.117718	-1.52097	-0.929156	0.000512306	-2.2012	-3.29047	0.0422192	-1.6282	-1.37449
snRNP Assembly	0.117718	-1.52097	-0.929156	0.000512306	-2.2012	-3.29047	0.0422192	-1.6282	-1.37449
Cap-dependent Translation Initiation	3.92574e-15	-2.73775	-14.4061	0.444012	-1.16443	-0.352605	0.043547	-1.49824	-1.36104
Eukaryotic Translation Initiation	3.92574e-15	-2.73775	-14.4061	0.444012	-1.16443	-0.352605	0.043547	-1.49824	-1.36104
Defective TPR may confer susceptibility towards thyroid papillary carcinoma (TPC)	0.485001	-1.14515	-0.314257	0.00227637	-2.20391	-2.64276	0.0454299	-1.69764	-1.34266
Regulation of Glucokinase by Glucokinase Regulatory Protein	0.485001	-1.14515	-0.314257	0.00227637	-2.20391	-2.64276	0.0454299	-1.69764	-1.34266
mitochondrial fatty acid beta-oxidation of saturated fatty acids	0.391366	1.27927	0.407416	0.45912	-1.30435	-0.338074	0.0454299	1.72914	1.34266
Signaling by PDGF	0.0163061	1.85475	1.78765	0.164597	-1.49035	-0.783578	0.0467844	1.61166	1.3299
HIV Life Cycle	0.760253	-0.937783	-0.119042	0.0618057	-1.46878	-1.20897	0.0471914	-1.44683	-1.32614
Late Phase of HIV Life Cycle	0.725131	-0.95319	-0.139584	0.366515	-1.20477	-0.435908	0.0486215	-1.47524	-1.31317
Signaling by ALK fusions and activated point mutants	0.0422669	1.71173	1.374	0.950206	-0.852701	-0.0221822	0.0486215	1.60477	1.31317
Signaling by ALK in cancer	0.0422669	1.71173	1.374	0.950206	-0.852701	-0.0221822	0.0486215	1.60477	1.31317
Transport of the SLBP Dependant Mature mRNA	0.460119	-1.17203	-0.33713	0.00361823	-2.1056	-2.4415	0.0486215	-1.6796	-1.31317
Inhibition of DNA recombination at telomere	0.0863611	-1.67234	-1.06368	1	0.404373	0	0.0493814	-1.70475	-1.30644
Signaling by WNT	0.745803	-0.95138	-0.127376	0.890596	-0.946716	-0.0503191	0.0493814	1.4031	1.30644
Apoptotic execution phase	0.608414	1.03848	0.215801	0.793542	-0.975193	-0.10043	0.0495254	1.6296	1.30517
tRNA Aminoacylation	0.704004	-0.958441	-0.152425	0.00227637	-2.06946	-2.64276	0.0495254	1.6816	1.30517
APC/C:Cdh1 mediated degradation of Cdc20 and other APC/C:Cdh1 targeted proteins in late mitosis/early G1	0.137202	-1.45065	-0.862639	0.298283	-1.29387	-0.525371	0.0502138	-1.57348	-1.29918
Transcriptional regulation by small RNAs	0.179812	-1.41323	-0.745182	0.467047	-1.17322	-0.330639	0.0505146	-1.60532	-1.29658
Aberrant regulation of mitotic exit in cancer due to RB1 defects	1	-0.508937	0	1	0.530076	0	0.051971	-1.71746	-1.28424
Caspase-mediated cleavage of cytoskeletal proteins	0.174294	1.56354	0.758718	0.741795	1.03012	0.129716	0.052236	1.71665	1.28203
G beta:gamma signalling through BTK	0.930124	-0.677864	-0.0314593	1	0.661116	0	0.052236	1.71653	1.28203
Gap junction degradation	0.0184231	1.90168	1.73464	1	0.468535	0	0.0529577	1.70158	1.27607
Vpr-mediated nuclear import of PICs	0.691345	-0.96201	-0.160305	0.00040083	-2.28595	-3.39704	0.0531624	-1.67627	-1.2744
Complement cascade	0.547266	-1.11336	-0.261802	0.55764	-1.15797	-0.253646	0.0533102	-1.59702	-1.27319
Early SARS-CoV-2 Infection Events	0.0211636	1.83642	1.67441	0.908104	-0.880889	-0.0418643	0.0538591	1.66592	1.26874
RNA Polymerase I Promoter Clearance	0.553649	-1.08166	-0.256766	0.638534	-1.06271	-0.194816	0.0538591	-1.60232	-1.26874
RNA Polymerase I Transcription	0.553649	-1.08166	-0.256766	0.638534	-1.06271	-0.194816	0.0538591	-1.60232	-1.26874
Apoptotic cleavage of cellular proteins	0.0527986	1.75594	1.27738	0.72999	-1.02353	-0.136683	0.0556419	1.65725	1.2546
Diseases of glycosylation	0.676111	-0.987034	-0.169982	0.428015	-1.18665	-0.368541	0.0557686	1.5165	1.25361
RNA Polymerase III Abortive And Retractive Initiation	0.174294	-1.47509	-0.758718	1	-0.565284	0	0.0565474	-1.6571	-1.24759
RNA Polymerase III Transcription	0.174294	-1.47509	-0.758718	1	-0.565284	0	0.0565474	-1.6571	-1.24759
Conversion from APC/C:Cdc20 to APC/C:Cdh1 in late anaphase	0.514374	-1.13728	-0.288721	1	0.473744	0	0.0568764	-1.71066	-1.24507
Phosphorylation of the APC/C	0.578794	-1.08734	-0.237476	1	-0.565049	0	0.0568764	-1.71111	-1.24507
Nonhomologous End-Joining (NHEJ)	0.894362	-0.781759	-0.0484866	1	-0.744534	0	0.0594519	-1.66921	-1.22583
CRMPs in Sema3A signaling	0.285911	1.37228	0.543769	0.27793	1.46859	0.556064	0.0614516	1.65947	1.21147
Gap-filling DNA repair synthesis and ligation in GG-NER	0.176938	-1.48999	-0.752179	0.165423	-1.56891	-0.781404	0.0614516	-1.67622	-1.21147
SLC-mediated transmembrane transport	0.20793	1.35244	0.682083	0.434598	1.20497	0.361912	0.0614516	1.45919	1.21147
Postmitotic nuclear pore complex (NPC) reformation	0.563762	-1.08822	-0.248904	0.0931153	-1.71439	-1.03098	0.0621736	-1.65585	-1.20639
Ubiquinol biosynthesis	0.35643	1.30141	0.448025	1	0.490017	0	0.0639106	1.64733	1.19443
CREB1 phosphorylation through NMDA receptor-mediated activation of RAS signaling	0.0256761	1.87049	1.59047	0.0254161	1.8656	1.59489	0.0640595	1.65162	1.19342
Transport of the SLBP independent Mature mRNA	0.460119	-1.17203	-0.33713	0.00512559	-2.09411	-2.29026	0.0645403	-1.63869	-1.19017
Translocation of SLC2A4 (GLUT4) to the plasma membrane	0.279284	1.28828	0.553954	0.657596	1.07075	0.182041	0.0650309	1.52814	1.18688
Cyclin A/B1/B2 associated events during G2/M transition	0.716454	-0.940894	-0.144812	0.632327	-1.09611	-0.199058	0.0660525	-1.67857	-1.18011
Attachment and Entry_9694614	0.0769569	1.77442	1.11375	0.63844	-1.10142	-0.19488	0.066357	1.67611	1.17811
Epigenetic regulation of gene expression	0.658158	-1.0069	-0.18167	0.158247	-1.41556	-0.800665	0.0665584	-1.49892	-1.1768
Regulation of APC/C activators between G1/S and early anaphase	0.154886	-1.43377	-0.809988	0.298085	-1.29619	-0.52566	0.0665584	-1.52386	-1.1768
Cell-cell junction organization	0.0833418	1.73393	1.07914	0.552436	1.17025	0.257718	0.0668254	1.61524	1.17506
Regulation of actin dynamics for phagocytic cup formation	0.0958355	1.55576	1.01847	1	0.606882	0	0.0668254	1.5223	1.17506
Antiviral mechanism by IFN-stimulated genes	0.810316	0.898591	0.0913456	0.0561809	-1.64792	-1.25041	0.0674358	-1.52219	-1.17111
Class I peroxisomal membrane protein import	0.500914	1.16058	0.300237	0.552436	1.18367	0.257718	0.068963	1.65057	1.16138
HATs acetylate histones	0.655321	1.00256	0.183546	1	0.501609	0	0.0701164	-1.50171	-1.15418
G-protein beta:gamma signalling	0.841908	0.828935	0.0747353	0.950206	0.807811	0.0221822	0.0707032	1.61939	1.15056
Diseases associated with glycosaminoglycan metabolism	0.391366	1.24087	0.407416	0.97661	-0.791345	-0.0102789	0.0720033	1.59901	1.14265
Assembly and cell surface presentation of NMDA receptors	0.260896	1.35953	0.583532	0.225879	1.49111	0.646124	0.072559	1.62342	1.13931
Intracellular signaling by second messengers	0.449379	1.09897	0.347388	0.167165	1.33139	0.776854	0.0725718	1.34774	1.13923
CDC6 association with the ORC:origin complex	0.669445	-1.00805	-0.174285	1	0.670073	0	0.0744357	-1.63276	-1.12822
mRNA Capping	0.28375	-1.32369	-0.547065	0.638534	-1.07959	-0.194816	0.0744357	-1.62009	-1.12822
mRNA decay by 3' to 5' exoribonuclease	0.256112	-1.41377	-0.591571	0.122614	-1.68981	-0.91146	0.0747313	-1.65763	-1.1265
A tetrasaccharide linker sequence is required for GAG synthesis	0.20793	1.46818	0.682083	0.21634	-1.51184	-0.664862	0.076548	1.63476	1.11607
G beta:gamma signalling through PLC beta	0.961864	-0.624709	-0.0168862	0.981336	-0.740532	-0.00818215	0.0766046	1.63978	1.11575
Presynaptic function of Kainate receptors	0.961864	-0.624709	-0.0168862	0.981336	-0.740532	-0.00818215	0.0766046	1.63978	1.11575
Adherens junctions interactions	0.0828277	1.71661	1.08182	0.434598	1.31446	0.361912	0.0767781	1.63367	1.11476
Transcriptional Regulation by MECP2	0.893986	-0.787757	-0.0486692	0.293484	1.38148	0.532415	0.0773058	1.55336	1.11179
Glycosaminoglycan metabolism	0.231421	1.35115	0.635598	0.910592	0.890057	0.0406763	0.078988	1.50056	1.10244
Antigen Presentation: Folding, assembly and peptide loading of class I MHC	0.175621	1.50998	0.755424	1	0.653077	0	0.0797049	1.61475	1.09852
KSRP (KHSRP) binds and destabilizes mRNA	0.547266	-1.11671	-0.261802	0.105797	-1.72627	-0.975526	0.0799054	-1.63394	-1.09742
G1/S-Specific Transcription	0.840406	-0.832367	-0.075511	0.644833	-1.07244	-0.190553	0.0811129	-1.59996	-1.09091
FCGR3A-mediated phagocytosis	0.0799752	1.58998	1.09704	1	0.673354	0	0.0823822	1.49539	1.08417
Leishmania phagocytosis	0.0799752	1.58998	1.09704	1	0.673354	0	0.0823822	1.49539	1.08417
Parasite infection	0.0799752	1.58998	1.09704	1	0.673354	0	0.0823822	1.49539	1.08417
Phosphorylation of Emi1	0.461924	-1.22086	-0.335429	0.55856	-1.22057	-0.25293	0.0848928	-1.57657	-1.07113
Formation of HIV elongation complex in the absence of HIV Tat	0.373773	-1.22655	-0.427393	0.465954	-1.20991	-0.331657	0.0857933	-1.55828	-1.06655
COPI-independent Golgi-to-ER retrograde traffic	0.340968	1.25261	0.467286	0.268365	1.40848	0.571275	0.0858383	1.54303	1.06632
Orc1 removal from chromatin	0.174294	-1.39921	-0.758718	0.31446	-1.29299	-0.502434	0.0872506	-1.48516	-1.05923
Trafficking and processing of endosomal TLR	0.79833	0.849668	0.0978176	0.0749099	-1.8151	-1.12546	0.0872506	1.63896	1.05923
E2F-enabled inhibition of pre-replication complex formation	0.391366	-1.28063	-0.407416	0.998297	0.692008	0.000740411	0.0879346	-1.60612	-1.05584
HS-GAG degradation	0.460119	1.20263	0.33713	0.557039	-1.16609	-0.254114	0.0879346	1.60817	1.05584
PCP/CE pathway	0.578794	-1.05883	-0.237476	0.972099	-0.847307	-0.0122895	0.0886851	1.47957	1.05215
Intra-Golgi traffic	0.154563	1.52993	0.810895	0.365934	1.32113	0.436597	0.0894595	1.54239	1.04837
Formation of annular gap junctions	0.0497989	1.79078	1.30278	1	-0.656988	0	0.0922613	1.61877	1.03498
Defects in vitamin and cofactor metabolism	0.511425	1.13573	0.291218	0.885233	-0.89175	-0.0529426	0.0930833	1.60202	1.03113
Role of phospholipids in phagocytosis	0.241814	1.43191	0.616519	1	-0.634407	0	0.0962849	1.55441	1.01644
G alpha (q) signalling events	0.630621	-1.0221	-0.200231	0.203714	1.40166	0.690979	0.0962937	1.46835	1.0164
Amino acids regulate mTORC1	0.154563	1.47088	0.810895	0.155558	1.53609	0.808109	0.097191	1.50638	1.01237
Defects in biotin (Btn) metabolism	0.678967	0.984061	0.168151	0.837886	-0.933599	-0.0768151	0.097191	1.59761	1.01237
SUMOylation of DNA damage response and repair proteins	1	-0.59653	0	0.105797	-1.50145	-0.975526	0.0974202	-1.46479	-1.01135
Crosslinking of collagen fibrils	0.154886	1.59331	0.809988	0.63844	-1.11524	-0.19488	0.0987984	1.61997	1.00525
Negative epigenetic regulation of rRNA expression	0.18774	-1.395	-0.726443	0.608547	-1.08301	-0.215706	0.0988238	-1.50553	-1.00514
CS/DS degradation	0.637719	1.03907	0.195371	1	0.616124	0	0.0995688	1.60783	1.00188
Keratan sulfate degradation	0.906046	0.699678	0.0428495	0.458312	1.31418	0.338839	0.0995688	1.60943	1.00188
ISG15 antiviral mechanism	0.856998	0.85216	0.0670202	0.0808217	-1.59083	-1.09247	0.0996781	-1.47707	-1.0014
Nef Mediated CD4 Down-regulation	0.174052	1.56671	0.759321	0.935632	-0.806449	-0.028895	0.101249	1.5704	0.99461
Nef Mediated CD8 Down-regulation	0.309348	1.37059	0.509553	0.527684	1.24897	0.277626	0.101249	1.5704	0.99461
TP53 Regulates Metabolic Genes	0.66994	0.991998	0.173964	0.51075	1.16892	0.291792	0.102291	1.44606	0.990162
Gene Silencing by RNA	0.0958355	-1.50854	-1.01847	0.919681	-0.899985	-0.0363628	0.103571	-1.46781	-0.984761
Intrinsic Pathway of Fibrin Clot Formation	0.538065	1.14178	0.269165	1	-0.626888	0	0.103571	-1.58742	-0.984761
ROS and RNS production in phagocytes	0.391366	1.23914	0.407416	0.727442	1.03661	0.138201	0.104164	1.55549	0.982283
IGF1R signaling cascade	0.174294	1.53066	0.758718	0.604493	1.13451	0.218609	0.105231	1.56065	0.977855
EPHB-mediated forward signaling	0.0247621	1.79898	1.60621	1	0.623838	0	0.10538	1.51552	0.977243
BBSome-mediated cargo-targeting to cilium	0.946644	-0.663364	-0.0238134	0.692919	1.06542	0.159318	0.10598	1.57698	0.974777
Defective B4GALT7 causes EDS, progeroid type	0.151709	1.59948	0.81899	0.310979	-1.4229	-0.507269	0.10598	1.57719	0.974777
tRNA modification in the nucleus and cytosol	0.194807	-1.42237	-0.710395	0.0931153	-1.60427	-1.03098	0.108858	-1.50916	-0.963138
Signalling to ERKs	0.162395	1.55361	0.789427	0.514205	1.20248	0.288864	0.109083	1.54513	0.962244
Cleavage of the damaged purine	0.127823	-1.59058	-0.89339	1	-0.521946	0	0.111357	-1.58793	-0.953284
Depurination	0.127823	-1.59058	-0.89339	1	-0.521946	0	0.111357	-1.58793	-0.953284
IRS-related events triggered by IGF1R	0.174294	1.53066	0.758718	0.537971	1.19141	0.269241	0.111357	1.55676	0.953284
Muscle contraction	0.32722	-1.22776	-0.48516	0.0463605	1.59824	1.33385	0.111357	1.36949	0.953284
Other semaphorin interactions	0.688978	0.965149	0.161795	0.583859	1.16208	0.233692	0.111357	1.58332	0.953284
Recognition and association of DNA glycosylase with site containing an affected purine	0.127823	-1.59058	-0.89339	1	-0.521946	0	0.111357	-1.58793	-0.953284
trans-Golgi Network Vesicle Budding	0.000616832	2.10276	3.20983	0.757586	1.00508	0.120568	0.111357	1.44831	0.953284
Formation of HIV-1 elongation complex containing HIV-1 Tat	0.29435	-1.29572	-0.531136	0.467047	-1.20138	-0.330639	0.113364	-1.50307	-0.945526
HIV Transcription Elongation	0.29435	-1.29572	-0.531136	0.467047	-1.20138	-0.330639	0.113364	-1.50307	-0.945526
Tat-mediated elongation of the HIV-1 transcript	0.29435	-1.29572	-0.531136	0.467047	-1.20138	-0.330639	0.113364	-1.50307	-0.945526
mRNA Splicing - Minor Pathway	0.00352654	-1.89414	-2.45265	0.377851	-1.26814	-0.422679	0.113364	-1.48451	-0.945526
Fcgamma receptor (FCGR) dependent phagocytosis	0.0117406	1.74854	1.93031	1	-0.723745	0	0.114745	1.41061	0.940266
Cargo recognition for clathrin-mediated endocytosis	0.0638203	1.60165	1.19504	0.887551	0.908829	0.0518067	0.116552	1.43062	0.933478
Activation of APC/C and APC/C:Cdc20 mediated degradation of mitotic proteins	0.0497989	-1.59567	-1.30278	0.278502	-1.31869	-0.555172	0.11658	-1.43684	-0.933377
Assembly of the pre-replicative complex	0.195958	-1.34853	-0.707838	1	-0.754019	0	0.11658	-1.40601	-0.933377
mRNA Splicing - Major Pathway	9.74589e-06	-1.95379	-5.01118	2.6544e-07	-2.09598	-6.57603	0.11658	-1.30904	-0.933377
Selenocysteine synthesis	3.34613e-18	-2.94871	-17.4755	0.957434	-0.866044	-0.0188909	0.117905	-1.40232	-0.928466
Cargo concentration in the ER	0.112498	1.65984	0.948857	0.835986	0.946971	0.0778008	0.120586	1.54719	0.918703
WNT5A-dependent internalization of FZD2, FZD5 and ROR2	0.616686	1.04373	0.209936	0.615006	-1.13828	-0.211121	0.120586	1.57602	0.918703
Beta oxidation of decanoyl-CoA to octanoyl-CoA-CoA	0.654659	1.02242	0.183985	0.406836	-1.36703	-0.390581	0.122497	1.54663	0.911876
PI Metabolism	0.112498	1.53173	0.948857	0.307886	1.33775	0.51161	0.123937	1.42961	0.906799
Synthesis of IP2, IP, and Ins in the cytosol	0.35449	1.31687	0.450396	0.140431	1.63738	0.852538	0.123937	1.57314	0.906799
Peptide chain elongation	1.74499e-18	-2.95653	-17.7582	1	-0.811321	0	0.127719	-1.41001	-0.893743
CaMK IV-mediated phosphorylation of CREB	0.337229	1.34839	0.472076	0.19656	1.56489	0.706505	0.129131	1.5647	0.888969
Ras activation upon Ca2+ influx through NMDA receptor	0.203179	1.49453	0.692121	0.192211	1.56545	0.716221	0.129131	1.55632	0.888969
Metabolism of carbohydrates	0.202958	1.24966	0.692594	0.73577	-1.01399	-0.133258	0.130437	1.29728	0.884598
Signaling by RAF1 mutants	0.0743684	1.68451	1.12861	0.753669	1.01093	0.122819	0.130437	1.46402	0.884598
Kinesins	0.349313	-1.24759	-0.456785	0.673278	-1.05545	-0.171805	0.130724	-1.45081	-0.883646
Basigin interactions	0.0805464	1.75726	1.09395	0.631849	1.11952	0.199387	0.131232	1.53733	0.881959
Eukaryotic Translation Termination	3.76258e-17	-2.90377	-16.4245	0.998297	-0.824287	-0.000740411	0.131232	-1.38658	-0.881959
Glycosphingolipid metabolism	0.576913	1.07356	0.23889	0.880694	-0.909032	-0.0551749	0.131894	1.49829	0.879774
Gap junction trafficking	0.195958	1.45811	0.707838	0.95712	0.795167	0.0190338	0.132851	1.52369	0.876634
NoRC negatively regulates rRNA expression	0.157667	-1.4563	-0.802259	0.809561	-0.967246	-0.0917504	0.132851	-1.45686	-0.876634
Beta oxidation of hexanoyl-CoA to butanoyl-CoA	0.446822	1.24697	0.349866	0.757586	-1.02242	-0.120568	0.133255	1.51213	0.875316
Assembly of active LPL and LIPC lipase complexes	0.569139	-1.11858	-0.244782	0.34972	1.41419	0.456279	0.135389	-1.55387	-0.868415
Abortive elongation of HIV-1 transcript in the absence of Tat	0.18774	-1.47162	-0.726443	0.573329	-1.14306	-0.241596	0.138816	-1.52916	-0.857559
Listeria monocytogenes entry into host cells	0.502869	1.15123	0.298545	0.482858	1.25626	0.316181	0.138816	1.5348	0.857559
Rap1 signalling	0.669355	1.00224	0.174344	0.0687902	1.75731	1.16247	0.138816	1.55066	0.857559
Viral mRNA Translation	1.74499e-18	-2.94849	-17.7582	1	-0.761985	0	0.138816	-1.38783	-0.857559
Transcriptional regulation by the AP-2 (TFAP2) family of transcription factors	0.888335	0.776426	0.0514233	0.353788	-1.35751	-0.451257	0.139762	-1.51163	-0.85461
Transport of inorganic cations/anions and amino acids/oligopeptides	0.940077	-0.712408	-0.0268365	0.498505	1.18749	0.30233	0.140567	1.42798	0.852117
G alpha (12/13) signalling events	0.242738	1.33519	0.614862	0.455807	1.23308	0.341219	0.14145	1.42554	0.849396
Protein localization	0.465389	1.09524	0.332184	1	0.611617	0	0.144706	1.31647	0.839514
Beta oxidation of octanoyl-CoA to hexanoyl-CoA	0.622836	1.05829	0.205626	0.62399	-1.16582	-0.204823	0.145734	1.49716	0.836439
Heparan sulfate/heparin (HS-GAG) metabolism	0.151113	1.54367	0.820698	0.434598	-1.24153	-0.361912	0.147816	1.47321	0.830278
RAF activation	0.109006	1.61522	0.962549	0.23423	1.48745	0.630357	0.147816	1.47555	0.830278
Beta oxidation of lauroyl-CoA to decanoyl-CoA-CoA	0.610987	1.07577	0.213968	0.700385	-1.09004	-0.154663	0.150436	1.49245	0.822648
Telomere Extension By Telomerase	0.231567	-1.4068	-0.635323	0.327414	-1.37866	-0.484903	0.150606	-1.50862	-0.822158
IRS-mediated signalling	0.0498096	1.82781	1.30269	0.467047	1.25865	0.330639	0.154958	1.49846	0.809785
Paradoxical activation of RAF signaling by kinase inactive BRAF	0.0931589	1.62	1.03078	0.783588	0.98295	0.105912	0.15877	1.43075	0.799233
Retrograde transport at the Trans-Golgi-Network	0.128147	1.54153	0.892293	0.558666	1.15574	0.252848	0.15877	1.42385	0.799233
Signaling by RAS mutants	0.0931589	1.62	1.03078	0.783588	0.98295	0.105912	0.15877	1.43075	0.799233
Signaling by moderate kinase activity BRAF mutants	0.0931589	1.62	1.03078	0.783588	0.98295	0.105912	0.15877	1.43075	0.799233
Signaling downstream of RAS mutants	0.0931589	1.62	1.03078	0.783588	0.98295	0.105912	0.15877	1.43075	0.799233
Selenoamino acid metabolism	4.07904e-15	-2.7357	-14.3894	0.273179	-1.28031	-0.563552	0.159279	-1.35213	-0.79784
Heme degradation	0.895253	-0.732562	-0.048054	0.124502	-1.64822	-0.904823	0.163408	-1.52016	-0.786726
WNT5A-dependent internalization of FZD4	0.18774	1.53119	0.726443	1	0.637157	0	0.165487	1.52173	0.781235
Base-Excision Repair, AP Site Formation	0.0866133	-1.65579	-1.06242	0.998297	-0.75186	-0.000740411	0.166017	-1.49408	-0.779846
Interconversion of nucleotide di- and triphosphates	0.97744	-0.620332	-0.00990979	0.12131	-1.64363	-0.916102	0.166731	-1.47703	-0.777983
Packaging Of Telomere Ends	0.257597	-1.41114	-0.589059	1	0.50838	0	0.166938	-1.50868	-0.777446
Regulation of Complement cascade	0.701625	-0.956608	-0.153895	0.467047	-1.24628	-0.330639	0.167319	-1.40961	-0.776454
FLT3 signaling in disease	0.0665536	1.7687	1.17683	0.467047	1.2517	0.330639	0.170074	1.47906	0.769362
Interactions of Vpr with host cellular proteins	0.825885	-0.85389	-0.0830802	0.000211541	-2.30024	-3.67461	0.170926	-1.42695	-0.767191
Metabolism of vitamins and cofactors	0.468588	1.10536	0.329209	0.262323	-1.26153	-0.581163	0.172052	1.28948	0.764341
rRNA processing in the mitochondrion	0.994309	-0.518029	-0.00247843	1	0.568744	0	0.173649	1.51673	0.760329
APC/C:Cdc20 mediated degradation of mitotic proteins	0.0609319	-1.56821	-1.21516	0.33769	-1.26737	-0.471482	0.173735	-1.35726	-0.760113
Signaling by FLT3 ITD and TKD mutants	0.205951	1.50515	0.686237	0.417265	1.34493	0.379588	0.175834	1.50674	0.754898
SARS-CoV-2 modulates autophagy	0.748889	0.896307	0.125583	1	0.593441	0	0.176657	1.51693	0.75287
Dermatan sulfate biosynthesis	0.278401	1.40648	0.555329	0.93994	0.794298	0.0268997	0.180135	1.4929	0.744403
Class A/1 (Rhodopsin-like receptors)	0.0931589	-1.60325	-1.03078	0.0225245	-1.74107	-1.64734	0.180553	-1.43971	-0.743395
FRS-mediated FGFR1 signaling	0.429202	1.25385	0.367338	0.319511	1.44219	0.495514	0.187966	1.49151	0.725921
RHO GTPases activate KTN1	0.244914	1.43822	0.610987	0.611395	1.15316	0.213678	0.187966	1.50669	0.725921
Sphingolipid de novo biosynthesis	0.332467	1.30475	0.478252	0.279307	1.42845	0.553918	0.187988	1.42794	0.72587
CD28 dependent PI3K/Akt signaling	0.678611	0.974218	0.168379	0.418121	1.32826	0.378698	0.189154	1.48685	0.723185
HIV elongation arrest and recovery	0.392533	-1.22518	-0.406124	0.633502	-1.08306	-0.198252	0.190926	-1.42715	-0.719135
Pausing and recovery of HIV elongation	0.392533	-1.22518	-0.406124	0.633502	-1.08306	-0.198252	0.190926	-1.42715	-0.719135
Signaling by EGFR	0.18774	1.4503	0.726443	0.751245	1.01719	0.124218	0.191571	1.39847	0.717671
Signaling by ERBB4	0.274288	1.3314	0.561793	0.347182	1.35036	0.459442	0.193428	1.42263	0.713481
SOS-mediated signalling	0.688978	0.956575	0.161795	0.467047	1.30094	0.330639	0.194714	1.48289	0.710604
MicroRNA (miRNA) biogenesis	0.0176259	-1.87224	-1.75385	1	0.488932	0	0.19654	-1.44977	-0.706548
TP53 Regulates Transcription of DNA Repair Genes	0.356055	-1.22731	-0.448483	0.724458	-1.02186	-0.139987	0.19654	-1.3635	-0.706548
Nuclear Events (kinase and transcription factor activation)	0.000390247	2.25726	3.40866	0.00295263	2.00213	2.52979	0.201677	1.38885	0.695343
Nonsense Mediated Decay (NMD) independent of the Exon Junction Complex (EJC)	3.34613e-18	-2.93525	-17.4755	0.965366	-0.859959	-0.0153082	0.202147	-1.3189	-0.694332
Activation of AMPK downstream of NMDARs	0.728887	0.929023	0.13734	0.385452	1.34865	0.41403	0.202661	1.43799	0.693229
Downstream signal transduction	0.0609319	1.77887	1.21516	1	0.710995	0	0.202661	1.43672	0.693229
RNA Polymerase III Transcription Termination	0.377227	-1.25675	-0.423398	0.935632	0.829172	0.028895	0.202661	-1.44266	-0.693229
SARS-CoV-2 targets host intracellular signalling and regulatory pathways	0.101789	1.70874	0.992298	0.56006	1.19614	0.251766	0.202661	1.48853	0.693229
Nuclear signaling by ERBB4	0.571702	1.08368	0.24283	0.793542	0.975312	0.10043	0.204649	1.44409	0.688991
TICAM1,TRAF6-dependent induction of TAK1 complex	0.494689	1.18039	0.305668	1	0.48691	0	0.205112	1.47607	0.688008
Transcriptional regulation of white adipocyte differentiation	0.847383	0.861832	0.0719204	1	-0.646097	0	0.205112	-1.32656	-0.688008
Inactivation, recovery and regulation of the phototransduction cascade	0.460119	1.1931	0.33713	0.340652	1.41454	0.467689	0.20611	1.46139	0.6859
Interleukin-7 signaling	0.578794	1.07855	0.237476	0.730896	1.03418	0.136145	0.20611	1.4823	0.6859
The phototransduction cascade	0.460119	1.1931	0.33713	0.340652	1.41454	0.467689	0.20611	1.46139	0.6859
NRIF signals cell death from the nucleus	0.111132	1.67823	0.954161	0.684975	1.08002	0.164325	0.207843	-1.46872	-0.682265
Activation of Ca-permeable Kainate Receptor	0.18774	1.53043	0.726443	0.488438	1.28029	0.311191	0.208042	1.46515	0.681848
Ionotropic activity of kainate receptors	0.18774	1.53043	0.726443	0.488438	1.28029	0.311191	0.208042	1.46515	0.681848
Depolymerisation of the Nuclear Lamina	0.611896	1.04714	0.213323	0.891319	0.868429	0.0499667	0.209505	1.462	0.678806
FOXO-mediated transcription of cell death genes	0.79825	0.855242	0.0978612	0.443488	1.31753	0.353118	0.209505	-1.46384	-0.678806
Activated NTRK2 signals through FRS2 and FRS3	0.278401	1.39754	0.555329	0.140431	1.63504	0.852538	0.21361	1.46853	0.670379
Signaling by NTRK3 (TRKC)	0.464595	1.1986	0.332925	0.467047	1.2773	0.330639	0.21361	1.44188	0.670379
Potential therapeutics for SARS	0.250061	1.28834	0.601955	0.645829	-1.05288	-0.189882	0.21379	1.31883	0.670013
Nef-mediates down modulation of cell surface receptors by recruiting them to clathrin adapters	0.0224763	1.88616	1.64828	0.740249	1.02526	0.130622	0.214242	1.45738	0.669095
APC-Cdc20 mediated degradation of Nek2A	0.760356	-0.897669	-0.118983	0.826933	-0.948641	-0.0825297	0.215645	-1.43209	-0.66626
Netrin-1 signaling	0.943353	0.705282	0.025326	0.256339	1.43422	0.591185	0.215645	1.4118	0.66626
RHO GTPase cycle	0.0181504	1.44483	1.74111	1	0.75413	0	0.215645	1.18334	0.66626
Transport of Mature mRNA derived from an Intron-Containing Transcript	0.195958	-1.36365	-0.707838	0.00032444	-2.12631	-3.48887	0.215645	-1.31801	-0.66626
RAB geranylgeranylation	0.20793	1.42179	0.682083	0.00159385	2.04637	2.79755	0.217553	1.35515	0.662436
Polo-like kinase mediated events	0.611896	-1.06195	-0.213323	0.783588	-0.983493	-0.105912	0.219447	-1.45759	-0.65867
Hedgehog 'off' state	0.581066	-1.05356	-0.235774	1	-0.577571	0	0.22007	1.30243	0.657439
CD28 co-stimulation	0.712414	0.939781	0.147268	0.73577	1.02863	0.133258	0.222225	1.41135	0.653207
NPAS4 regulates expression of target genes	0.0936047	1.71429	1.0287	0.19656	1.57003	0.706505	0.222225	1.44127	0.653207
EGFR downregulation	0.381597	1.26115	0.418395	0.564049	1.16338	0.248683	0.222544	1.41084	0.652583
Cell-extracellular matrix interactions	0.254595	1.42487	0.59415	0.839609	-0.936106	-0.075923	0.222892	1.43018	0.651906
RUNX1 regulates genes involved in megakaryocyte differentiation and platelet function	0.824981	-0.859893	-0.083556	1	-0.667728	0	0.223786	-1.35913	-0.650168
Nonsense Mediated Decay (NMD) enhanced by the Exon Junction Complex (EJC)	1.21546e-14	-2.71451	-13.9153	1	-0.813208	0	0.226502	-1.28144	-0.644929
Nonsense-Mediated Decay (NMD)	1.21546e-14	-2.71451	-13.9153	1	-0.813208	0	0.226502	-1.28144	-0.644929
Transcriptional Regulation by VENTX	0.963504	0.685652	0.0161465	0.84704	-0.936795	-0.0720962	0.226502	-1.3738	-0.644929
NR1H2 & NR1H3 regulate gene expression linked to lipogenesis	0.514374	-1.16754	-0.288721	0.196582	-1.58002	-0.706456	0.226809	-1.42811	-0.644339
IRE1alpha activates chaperones	0.174294	1.4362	0.758718	0.757586	0.997538	0.120568	0.230446	1.34716	0.637431
RHO GTPases Activate WASPs and WAVEs	0.00627403	1.9426	2.20245	0.638534	1.09491	0.194816	0.230446	1.37145	0.637431
Metabolism of cofactors	0.349313	1.28451	0.456785	0.935632	0.818774	0.028895	0.230459	1.41638	0.637405
Insulin receptor signalling cascade	0.00169198	2.12003	2.7716	0.545569	1.18252	0.26315	0.232661	1.3883	0.633277
XBP1(S) activates chaperone genes	0.190333	1.40629	0.720485	0.705724	1.04781	0.151365	0.233258	1.35362	0.632164
Effects of PIP2 hydrolysis	0.819313	0.83277	0.0865502	0.445199	1.30153	0.351446	0.235426	1.40161	0.628146
Glycerophospholipid catabolism	0.695229	-0.980397	-0.157872	0.902099	-0.849368	-0.0447459	0.239501	1.44141	0.620692
Nuclear events stimulated by ALK signaling in cancer	0.485001	1.16508	0.314257	0.951473	0.784173	0.0216037	0.239571	1.40746	0.620566
PI3K Cascade	0.00548936	1.98775	2.26048	0.639446	1.10201	0.194196	0.239571	1.40764	0.620566
Sema4D in semaphorin signaling	0.130287	1.61205	0.885099	0.887551	-0.888627	-0.0518067	0.239571	1.39483	0.620566
Cilium Assembly	0.741743	-0.948087	-0.129746	1	-0.842827	0	0.24024	-1.22602	-0.619355
SHC-mediated cascade:FGFR1	0.688978	0.956575	0.161795	0.746382	1.03783	0.127039	0.242441	1.43525	0.615393
Metabolism of porphyrins	0.577939	-1.08558	-0.238118	0.280571	-1.43505	-0.551957	0.242691	-1.3889	-0.614946
Cleavage of the damaged pyrimidine	0.174294	-1.5102	-0.758718	1	-0.471904	0	0.245106	-1.40244	-0.610646
Depyrimidination	0.174294	-1.5102	-0.758718	1	-0.471904	0	0.245106	-1.40244	-0.610646
Recognition and association of DNA glycosylase with site containing an affected pyrimidine	0.174294	-1.5102	-0.758718	1	-0.471904	0	0.245106	-1.40244	-0.610646
Apoptosis	0.723252	-0.960457	-0.14071	0.86325	-0.953268	-0.0638634	0.24541	1.23236	0.610108
Plasma lipoprotein assembly, remodeling, and clearance	0.78005	-0.895216	-0.107878	0.810472	-0.971133	-0.0912621	0.24541	-1.31455	-0.610108
Gap junction trafficking and regulation	0.195958	1.45811	0.707838	1	0.722635	0	0.247298	1.37375	0.60678
Signaling by FLT3 fusion proteins	0.0781798	1.73694	1.10691	0.467047	1.26604	0.330639	0.247298	1.40505	0.60678
Mitochondrial biogenesis	1	-0.552743	0	1	0.769573	0	0.250213	1.29334	0.60169
ATF4 activates genes in response to endoplasmic reticulum stress	0.394915	-1.23706	-0.403496	0.434598	-1.27678	-0.361912	0.250545	-1.39317	-0.601115
Golgi Associated Vesicle Biogenesis	0.00397136	2.06603	2.40106	0.63844	1.09024	0.19488	0.251639	1.315	0.599222
Diseases of mitotic cell cycle	0.955399	0.693349	0.0198151	0.943813	0.825193	0.0251142	0.251914	-1.35327	-0.598747
Signaling by Leptin	0.179658	1.52948	0.745553	0.84704	0.920368	0.0720962	0.251914	1.42515	0.598747
RHO GTPases Activate Rhotekin and Rhophilins	0.655203	1.01962	0.183624	0.907906	-0.845746	-0.041959	0.258012	1.40154	0.58836
PRC2 methylates histones and DNA	0.826187	-0.848179	-0.0829216	1	-0.67185	0	0.258899	-1.40709	-0.58687
Activation of RAC1 downstream of NMDARs	0.0697087	1.72898	1.15671	0.397362	1.37483	0.400814	0.263904	1.41557	0.578554
FGFR2 mutant receptor activation	0.216142	-1.44466	-0.66526	0.943813	-0.805111	-0.0251142	0.263904	-1.38978	-0.578554
Immunoregulatory interactions between a Lymphoid and a non-Lymphoid cell	0.392772	-1.22441	-0.40586	0.260546	-1.39096	-0.584116	0.263904	1.32266	0.578554
Signaling by BRAF and RAF1 fusions	0.0781183	1.59175	1.10725	0.600731	1.1132	0.22132	0.263904	1.29377	0.578554
Signaling by FGFR2 IIIa TM	0.216142	-1.44466	-0.66526	0.943813	-0.805111	-0.0251142	0.263904	-1.38978	-0.578554
Signaling by NTRK2 (TRKB)	0.462982	1.16981	0.334436	0.280571	1.45216	0.551957	0.263904	1.37339	0.578554
Signaling by Non-Receptor Tyrosine Kinases	0.814726	0.872197	0.0889884	0.91603	-0.882784	-0.0380903	0.263904	1.33736	0.578554
Signaling by PTK6	0.814726	0.872197	0.0889884	0.91603	-0.882784	-0.0380903	0.263904	1.33736	0.578554
Transcription of E2F targets under negative control by DREAM complex	0.928522	-0.682544	-0.0322077	0.930038	0.833662	0.0314995	0.263904	-1.39447	-0.578554
VEGFR2 mediated cell proliferation	0.567892	1.09314	0.245735	1	0.690692	0	0.263904	1.37788	0.578554
PIWI-interacting RNA (piRNA) biogenesis	0.193565	-1.4918	-0.713174	0.835986	0.940282	0.0778008	0.264807	-1.38794	-0.577071
RAB GEFs exchange GTP for GDP on RABs	0.00407274	1.90884	2.39011	0.192211	1.43885	0.716221	0.264807	1.27569	0.577071
RHOBTB3 ATPase cycle	0.517283	1.15707	0.286272	1	0.68526	0	0.264807	1.41242	0.577071
Synthesis of very long-chain fatty acyl-CoAs	0.658158	1.0035	0.18167	0.254138	1.49833	0.594931	0.264807	1.38625	0.577071
Defective pyroptosis	0.78005	-0.885246	-0.107878	1	-0.5355	0	0.267118	-1.37529	-0.573298
PERK regulates gene expression	0.555545	-1.09302	-0.25528	0.36124	-1.32451	-0.442204	0.267118	-1.35531	-0.573298
Pausing and recovery of Tat-mediated HIV elongation	0.296557	-1.30961	-0.527891	0.642886	-1.07475	-0.191866	0.267118	-1.35251	-0.573298
Purine ribonucleoside monophosphate biosynthesis	0.759081	-0.890907	-0.119712	0.239408	-1.54091	-0.620862	0.267118	-1.40277	-0.573298
Tat-mediated HIV elongation arrest and recovery	0.296557	-1.30961	-0.527891	0.642886	-1.07475	-0.191866	0.267118	-1.35251	-0.573298
Miro GTPase Cycle	0.214772	1.4806	0.668023	0.601354	1.16442	0.22087	0.267502	1.40731	0.572673
NOTCH3 Intracellular Domain Regulates Transcription	0.713368	0.934438	0.146686	0.691975	-1.05573	-0.15991	0.267502	-1.3833	-0.572673
Advanced glycosylation endproduct receptor signaling	0.641179	-1.03422	-0.19302	1	-0.682822	0	0.268566	-1.3993	-0.570949
Eukaryotic Translation Elongation	1.54479e-17	-2.91803	-16.8111	0.950206	-0.874966	-0.0221822	0.268566	-1.25827	-0.570949
Biotin transport and metabolism	0.678967	0.984061	0.168151	1	0.636136	0	0.276125	1.39349	0.558894
Activated NTRK2 signals through RAS	0.48244	1.19229	0.316557	0.340216	1.42406	0.468245	0.279141	1.39897	0.554176
SHC-related events triggered by IGF1R	0.878582	-0.757396	-0.0562178	0.935632	0.809399	0.028895	0.280313	1.39701	0.552356
Translesion Synthesis by POLH	0.857045	-0.792489	-0.0669965	0.571268	-1.15741	-0.24316	0.280671	-1.39033	-0.551802
Aberrant regulation of mitotic cell cycle due to RB1 defects	0.852359	0.839266	0.0693775	0.841753	0.932605	0.0748154	0.283351	-1.32603	-0.547675
RHO GTPases Activate ROCKs	0.137202	1.60341	0.862639	0.754647	-1.00791	-0.122256	0.287314	1.35113	0.541643
Sema4D induced cell migration and growth-cone collapse	0.0833418	1.73899	1.07914	0.890521	-0.880812	-0.050356	0.290837	1.35462	0.53635
EPHA-mediated growth cone collapse	0.441915	1.2099	0.354661	0.8267	-0.947096	-0.0826522	0.292559	1.34489	0.533787
Negative regulation of MET activity	0.618042	1.04254	0.208982	0.71022	1.05628	0.148607	0.293501	1.35218	0.53239
DNA Double Strand Break Response	0.970572	0.693924	0.0129721	0.92832	-0.875361	-0.0323024	0.295356	-1.29079	-0.529654
APC/C:Cdc20 mediated degradation of Cyclin B	0.460119	-1.18918	-0.33713	1	-0.570034	0	0.29937	-1.3492	-0.523792
Activated NTRK3 signals through RAS	0.688978	0.956575	0.161795	0.632286	1.13871	0.199087	0.29937	1.38024	0.523792
Transcriptional Regulation by NPAS4	0.281596	1.33502	0.550374	0.404434	1.32566	0.393153	0.299972	1.33071	0.522919
Formation of the ternary complex, and subsequently, the 43S complex	5.57379e-07	-2.37669	-6.25385	0.494689	-1.16614	-0.305667	0.300846	-1.26586	-0.521656
Formation of TC-NER Pre-Incision Complex	0.336091	-1.24787	-0.473544	0.977996	-0.815938	-0.00966311	0.303601	-1.26294	-0.517697
FRS-mediated FGFR2 signaling	0.429202	1.25385	0.367338	0.292326	1.45815	0.534133	0.305633	1.37161	0.5148
FRS-mediated FGFR3 signaling	0.429202	1.25385	0.367338	0.292326	1.45815	0.534133	0.305633	1.37161	0.5148
FRS-mediated FGFR4 signaling	0.429202	1.25385	0.367338	0.292326	1.45815	0.534133	0.305633	1.37161	0.5148
InlB-mediated entry of Listeria monocytogenes into host cell	0.573757	1.09053	0.241272	0.728414	1.04421	0.137622	0.306182	1.36561	0.514021
Activation of gene expression by SREBF (SREBP)	0.28004	1.3195	0.552779	0.968826	0.790251	0.0137541	0.307234	-1.28315	-0.512531
Estrogen-stimulated signaling through PRKCZ	0.688517	0.962689	0.162085	0.360976	1.40965	0.442522	0.307234	1.3683	0.512531
Ribosomal scanning and start codon recognition	7.35912e-05	-2.16048	-4.13317	0.490755	-1.16028	-0.309135	0.311655	-1.25758	-0.506326
Translation of Replicase and Assembly of the Replication Transcription Complex_9694676	0.174294	1.57387	0.758718	0.686608	1.0785	0.163291	0.311655	1.36163	0.506326
Role of LAT2/NTAL/LAB on calcium mobilization	0.174294	1.57056	0.758718	0.523426	1.23413	0.281145	0.311979	1.31838	0.505875
TRAF6 mediated NF-kB activation	0.23908	-1.43365	-0.621456	0.461314	-1.26384	-0.336003	0.314658	-1.32297	-0.502162
FCERI mediated MAPK activation	0.242679	1.39669	0.614968	0.598779	1.13526	0.222734	0.315938	1.27729	0.500398
SUMOylation of RNA binding proteins	0.759473	-0.915042	-0.119487	0.227991	-1.42749	-0.642082	0.315938	-1.26085	-0.500398
APC:Cdc20 mediated degradation of cell cycle proteins prior to satisfation of the cell cycle checkpoint	0.112498	-1.48667	-0.948857	0.434598	-1.21461	-0.361912	0.316225	-1.24259	-0.500004
Cdc20:Phospho-APC/C mediated degradation of Cyclin A	0.111132	-1.49303	-0.954161	0.507153	-1.14937	-0.294861	0.316225	-1.24259	-0.500004
ERKs are inactivated	0.343869	1.32625	0.463607	0.589163	1.1722	0.229765	0.316225	-1.35518	-0.500004
Metabolism of nucleotides	0.875342	0.847658	0.0578224	0.0863308	-1.54788	-1.06383	0.318687	-1.22909	-0.496635
Receptor-type tyrosine-protein phosphatases	0.18774	1.53523	0.726443	0.747694	1.02611	0.126276	0.322205	1.35188	0.491868
CREB1 phosphorylation through the activation of CaMKII/CaMKK/CaMKIV cascasde	0.337229	1.34839	0.472076	0.363233	1.39648	0.439815	0.322315	1.35678	0.49172
IL-6-type cytokine receptor ligand interactions	0.914917	-0.688917	-0.0386181	0.809561	-0.956576	-0.0917504	0.322315	-1.34402	-0.49172
PTK6 Regulates RHO GTPases, RAS GTPase and MAP kinases	0.709823	0.938885	0.14885	0.773143	0.989839	0.11174	0.322836	1.34286	0.491018
Cytosolic sensors of pathogen-associated DNA	0.32722	-1.25888	-0.48516	0.298283	-1.33515	-0.525371	0.3273	-1.24579	-0.485054
APC/C:Cdc20 mediated degradation of Securin	0.0995774	-1.5319	-1.00184	0.530021	-1.1334	-0.275707	0.330294	-1.23379	-0.481099
Defective Intrinsic Pathway for Apoptosis	0.283399	1.34501	0.547602	0.517131	-1.19387	-0.286399	0.331127	1.30931	0.480005
RUNX2 regulates bone development	0.336633	1.31699	0.472843	0.954258	0.789467	0.0203341	0.334004	1.32359	0.476248
IRF3-mediated induction of type I IFN	0.391366	-1.28011	-0.407416	0.691698	-1.07392	-0.160083	0.334007	-1.34271	-0.476244
Translesion synthesis by POLI	0.835092	-0.825378	-0.0782656	0.757586	-0.999259	-0.120568	0.334007	-1.33703	-0.476244
Translesion synthesis by POLK	0.881629	-0.770273	-0.0547142	0.982812	-0.742354	-0.00752934	0.334007	-1.33703	-0.476244
Translesion synthesis by REV1	0.78307	-0.874531	-0.1062	0.73577	-1.03272	-0.133258	0.334007	-1.33703	-0.476244
RUNX3 regulates NOTCH signaling	0.260896	1.42752	0.583532	0.83965	0.931474	0.0759016	0.335288	-1.33915	-0.474581
DCC mediated attractive signaling	0.688978	-0.976845	-0.161795	1	0.624751	0	0.335817	1.33829	0.473897
Mitotic Telophase/Cytokinesis	0.93731	-0.666573	-0.028117	0.444012	-1.30668	-0.352605	0.335817	-1.33385	-0.473897
Tristetraprolin (TTP, ZFP36) binds and destabilizes mRNA	0.20793	-1.46339	-0.682083	0.373257	-1.35523	-0.427992	0.335817	-1.31474	-0.473897
Metabolism of water-soluble vitamins and cofactors	0.881718	-0.823045	-0.0546705	0.493968	-1.13818	-0.306301	0.33939	1.21424	0.469301
Signal transduction by L1	0.125557	1.64001	0.901158	0.832362	0.945242	0.0796878	0.341232	1.29197	0.46695
ERK/MAPK targets	0.21395	1.47346	0.669688	0.207036	1.53413	0.683955	0.344359	-1.31285	-0.462988
NR1H3 & NR1H2 regulate gene expression linked to cholesterol transport and efflux	0.738515	0.928799	0.131641	0.970229	0.779316	0.0131259	0.345743	-1.26565	-0.461247
TGF-beta receptor signaling activates SMADs	0.278401	1.32166	0.555329	0.353788	1.33672	0.451257	0.347558	1.27002	0.458972
Ephrin signaling	0.225105	1.46777	0.647616	0.957434	0.775982	0.0188909	0.347899	1.30125	0.458547
FCERI mediated Ca+2 mobilization	0.356316	1.29554	0.448164	0.854421	-0.923709	-0.0683281	0.347899	1.25983	0.458547
Gain-of-function MRAS complexes activate RAF signaling	0.862758	0.771546	0.0641111	0.449067	1.32968	0.347688	0.347899	1.33655	0.458547
SHOC2 M1731 mutant abolishes MRAS complex function	0.862758	0.771546	0.0641111	0.449067	1.32968	0.347688	0.347899	1.33655	0.458547
Signaling by MRAS-complex mutants	0.862758	0.771546	0.0641111	0.449067	1.32968	0.347688	0.347899	1.33655	0.458547
tRNA modification in the mitochondrion	0.893986	-0.737733	-0.0486692	0.954258	-0.764747	-0.0203341	0.349249	1.3358	0.456865
HSF1 activation	0.308001	1.30288	0.511448	0.0182115	-1.98647	-1.73966	0.349423	-1.29008	-0.456649
Nucleotide biosynthesis	0.749463	0.901901	0.12525	0.0931153	-1.72279	-1.03098	0.35039	-1.32475	-0.455448
STING mediated induction of host immune responses	0.391366	-1.28011	-0.407416	0.660566	-1.09171	-0.180084	0.35039	-1.32881	-0.455448
Translation initiation complex formation	7.6985e-05	-2.15879	-4.11359	0.522414	-1.14193	-0.281986	0.35039	-1.22396	-0.455448
Cell recruitment (pro-inflammatory response)	0.516264	-1.13832	-0.287128	0.404543	-1.32361	-0.393035	0.351329	-1.29586	-0.454286
Purinergic signaling in leishmaniasis infection	0.516264	-1.13832	-0.287128	0.404543	-1.32361	-0.393035	0.351329	-1.29586	-0.454286
Constitutive Signaling by AKT1 E17K in Cancer	0.18774	1.51933	0.726443	0.468603	1.24884	0.329195	0.35166	1.28108	0.453877
Programmed Cell Death	0.877075	-0.866616	-0.0569631	0.923517	-0.925128	-0.0345553	0.352212	1.15734	0.453196
Caspase activation via extrinsic apoptotic signalling pathway	0.238009	-1.43221	-0.623407	0.0250405	-1.95942	-1.60136	0.352373	-1.31543	-0.452997
Glycogen metabolism	0.18774	1.512	0.726443	0.0931153	1.68808	1.03098	0.355493	1.28648	0.449169
RORA activates gene expression	0.875507	0.767029	0.0577402	1	-0.675662	0	0.355493	-1.30602	-0.449169
Regulation of Insulin-like Growth Factor (IGF) transport and uptake by Insulin-like Growth Factor Binding Proteins (IGFBPs)	0.152985	1.4705	0.815352	0.675122	1.05588	0.170618	0.356834	-1.19388	-0.447533
Fatty acyl-CoA biosynthesis	0.190638	1.47935	0.719792	0.72999	1.03462	0.136683	0.358043	1.25949	0.446065
Activation of BAD and translocation to mitochondria	0.272071	1.39822	0.565318	0.542771	1.21641	0.265383	0.358971	1.30328	0.444941
Signaling by PDGFRA extracellular domain mutants	0.194807	1.51397	0.710395	0.73577	1.03394	0.133258	0.366578	1.30383	0.435834
Signaling by PDGFRA transmembrane, juxtamembrane and kinase domain mutants	0.194807	1.51397	0.710395	0.73577	1.03394	0.133258	0.366578	1.30383	0.435834
eNOS activation	0.816997	0.831494	0.0877795	0.741924	1.03314	0.129641	0.366578	1.30454	0.435834
Activation of Matrix Metalloproteinases	0.899389	0.721632	0.0460524	0.545569	1.20165	0.26315	0.367756	-1.30212	-0.434441
GPCR ligand binding	0.0650412	-1.57176	-1.18681	0.00295263	-1.85038	-2.52979	0.367756	1.21814	0.434441
Maturation of spike protein_9694548	0.190315	1.48068	0.720528	0.00855925	1.97993	2.06756	0.367756	1.25038	0.434441
Recruitment and ATM-mediated phosphorylation of repair and signaling proteins at DNA double strand breaks	0.957101	0.719932	0.0190422	0.912374	-0.88789	-0.0398272	0.367756	-1.23713	-0.434441
Regulation of PTEN localization	0.569139	1.1031	0.244782	0.87843	0.893801	0.0562929	0.367756	1.31668	0.434441
SHC-mediated cascade:FGFR2	0.688978	0.956575	0.161795	0.751245	1.03093	0.124218	0.367756	1.31253	0.434441
SHC-mediated cascade:FGFR3	0.688978	0.956575	0.161795	0.751245	1.03093	0.124218	0.367756	1.31253	0.434441
SHC-mediated cascade:FGFR4	0.688978	0.956575	0.161795	0.751245	1.03093	0.124218	0.367756	1.31253	0.434441
SHC1 events in ERBB4 signaling	0.506098	-1.17483	-0.295765	0.813845	0.966689	0.0894584	0.367756	1.31253	0.434441
TP53 Regulates Transcription of Genes Involved in G2 Cell Cycle Arrest	0.881629	0.773637	0.0547142	0.416786	-1.32361	-0.380087	0.367756	-1.30115	-0.434441
Butyrate Response Factor 1 (BRF1) binds and destabilizes mRNA	0.21395	-1.45582	-0.669688	0.444012	-1.29381	-0.352605	0.370034	-1.28173	-0.431759
Translation of Structural Proteins_9694635	0.245099	1.35317	0.610658	0.0273019	1.76486	1.56381	0.370956	1.22087	0.430677
Dectin-2 family	0.903069	0.71193	0.0442791	0.254582	-1.51974	-0.594172	0.371696	-1.30027	-0.429812
Suppression of apoptosis	0.741689	0.906525	0.129778	0.950206	0.767075	0.0221822	0.374241	-1.30973	-0.426849
Signaling by Hedgehog	0.760356	-0.931608	-0.118983	1	-0.722244	0	0.375533	1.16283	0.425351
Diseases of Mismatch Repair (MMR)	0.429541	-1.24731	-0.366995	0.36661	-1.39643	-0.435795	0.376046	-1.30222	-0.424759
Transcriptional regulation by RUNX1	0.358153	-1.17559	-0.445932	1	-0.822348	0	0.377431	-1.14773	-0.423163
Heme signaling	0.704004	-0.954698	-0.152425	0.991882	-0.788779	-0.00354003	0.378452	-1.2386	-0.421989
PINK1-PRKN Mediated Mitophagy	0.196666	1.46683	0.706271	0.419804	1.32514	0.376954	0.381362	1.26903	0.418663
TRP channels	0.641927	1.0205	0.192514	0.890521	0.868021	0.050356	0.382	1.29824	0.417937
MET activates RAS signaling	0.502869	1.17325	0.298545	0.735508	1.04726	0.133412	0.384874	1.29664	0.414682
Metabolism of nitric oxide: NOS3 activation and regulation	0.941042	-0.65202	-0.0263908	0.839609	0.936045	0.075923	0.384874	1.27307	0.414682
HCMV Early Events	0.685987	-0.977203	-0.163684	0.146898	-1.44544	-0.832983	0.386209	-1.18352	-0.413177
Repression of WNT target genes	0.74839	0.900387	0.125872	0.590208	-1.16043	-0.228995	0.386209	-1.28989	-0.413177
Receptor Mediated Mitophagy	0.0751578	1.77442	1.12403	0.256339	1.4978	0.591185	0.386529	1.28552	0.412817
RAF/MAP kinase cascade	0.356055	1.1474	0.448483	0.348706	1.22848	0.45754	0.386577	1.1393	0.412764
Mitophagy	0.0921055	1.64716	1.03571	0.439514	1.29031	0.357027	0.388366	1.24675	0.410759
Regulation of localization of FOXO transcription factors	0.179812	1.54734	0.745182	0.467047	1.29192	0.330639	0.388994	1.29175	0.410057
SEMA3A-Plexin repulsion signaling by inhibiting Integrin adhesion	0.468588	1.19318	0.329209	0.859788	0.907834	0.0656086	0.390028	1.27625	0.408904
Glycogen breakdown (glycogenolysis)	0.0297142	1.85918	1.52704	0.0829725	1.73045	1.08107	0.390712	1.27783	0.408143
Interferon alpha/beta signaling	0.651937	1.00473	0.185794	0.713005	-1.03422	-0.146907	0.398085	-1.23372	-0.400025
Negative regulation of FGFR1 signaling	0.18774	1.52554	0.726443	0.292089	1.44955	0.534485	0.399462	1.25342	0.398525
MAPK family signaling cascades	0.57071	1.04215	0.243585	0.269064	1.26864	0.570145	0.401656	1.12248	0.396146
Protein ubiquitination	0.818781	0.883852	0.0868325	0.254138	1.40174	0.594931	0.401656	-1.18417	-0.396146
Formation of Incision Complex in GG-NER	0.903926	0.793967	0.0438672	0.751372	-1.00459	-0.124145	0.402249	-1.1989	-0.395505
Positive epigenetic regulation of rRNA expression	0.637719	-1.01939	-0.195371	0.69754	-1.0346	-0.156431	0.402249	-1.1929	-0.395505
Activation of the mRNA upon binding of the cap-binding complex and eIFs, and subsequent binding to 43S	0.0001811	-2.10049	-3.74208	0.751367	-1.0043	-0.124148	0.403488	-1.18319	-0.39417
Defective EXT2 causes exostoses 2	0.256112	1.43536	0.591571	0.390355	-1.36388	-0.408541	0.403488	1.26668	0.39417
InlA-mediated entry of Listeria monocytogenes into host cells	0.853786	0.784031	0.068651	0.748194	1.03552	0.125986	0.403488	1.28102	0.39417
PI3K/AKT Signaling in Cancer	0.50124	1.12511	0.299954	0.761976	1.00291	0.118058	0.403488	1.19496	0.39417
Transcription of E2F targets under negative control by p107 (RBL1) and p130 (RBL2) in complex with HDAC1	0.506345	-1.15832	-0.295553	1	0.581385	0	0.403488	-1.26494	-0.39417
NR1H2 and NR1H3-mediated signaling	0.933273	0.743182	0.0299913	0.767362	-0.996222	-0.115	0.404924	-1.20527	-0.392627
O-linked glycosylation	0.475191	-1.15689	-0.323132	0.72999	1.03076	0.136683	0.407149	1.20272	0.390246
Late SARS-CoV-2 Infection Events	0.0499085	1.67289	1.30183	0.0158807	1.82019	1.79913	0.410015	1.18476	0.387201
Intra-Golgi and retrograde Golgi-to-ER traffic	0.101789	1.4124	0.992298	0.972099	0.849102	0.0122895	0.410381	1.12576	0.386812
MAPK1/MAPK3 signaling	0.358153	1.14085	0.445932	0.404283	1.19708	0.393314	0.410381	1.12583	0.386812
Regulation of gene expression in late stage (branching morphogenesis) pancreatic bud precursor cells	0.260896	1.42752	0.583532	0.839609	0.934833	0.075923	0.416418	-1.26555	-0.380471
FGFR2 alternative splicing	0.182285	-1.48713	-0.73925	0.55856	-1.15196	-0.25293	0.417183	-1.22231	-0.379673
MyD88:MAL(TIRAP) cascade initiated on plasma membrane	0.738515	-0.938988	-0.131641	0.576146	1.11725	0.239468	0.417183	-1.14843	-0.379673
Signal attenuation	0.154563	1.58221	0.810895	0.614916	1.14784	0.211184	0.417183	1.266	0.379673
Toll Like Receptor 2 (TLR2) Cascade	0.738515	-0.938988	-0.131641	0.576146	1.11725	0.239468	0.417183	-1.14843	-0.379673
Toll Like Receptor TLR1:TLR2 Cascade	0.738515	-0.938988	-0.131641	0.576146	1.11725	0.239468	0.417183	-1.14843	-0.379673
Toll Like Receptor TLR6:TLR2 Cascade	0.738515	-0.938988	-0.131641	0.576146	1.11725	0.239468	0.417183	-1.14843	-0.379673
Defective B3GALTL causes PpS	0.144334	-1.58203	-0.840632	0.705058	1.05206	0.151775	0.423186	1.26317	0.373469
VLDLR internalisation and degradation	0.641179	1.01962	0.19302	1	-0.48431	0	0.423186	1.24836	0.373469
Macroautophagy	0.0665536	1.53092	1.17683	0.256339	1.33277	0.591185	0.42422	1.14153	0.372409
Triglyceride metabolism	0.418022	1.23363	0.378801	0.494765	1.23825	0.305601	0.424863	1.21809	0.371752
WNT ligand biogenesis and trafficking	0.624974	1.03624	0.204138	0.444012	-1.32699	-0.352605	0.426183	1.25731	0.370404
Formation of the cornified envelope	0.623591	1.03426	0.2051	0.256339	1.50001	0.591185	0.430928	-1.20434	-0.365595
Keratinization	0.623591	1.03426	0.2051	0.256339	1.50001	0.591185	0.430928	-1.20434	-0.365595
TRAF6 mediated IRF7 activation	0.814726	-0.840008	-0.0889884	0.471649	-1.27747	-0.326381	0.430993	-1.24337	-0.36553
Activation of the AP-1 family of transcription factors	0.117718	1.651	0.929156	0.100549	1.68321	0.997621	0.431704	1.25242	0.364813
The role of Nef in HIV-1 replication and disease pathogenesis	0.0609319	1.79383	1.21516	0.615006	1.13141	0.211121	0.432089	1.21392	0.364427
Meiotic recombination	0.182286	-1.47556	-0.739246	0.93994	-0.847752	-0.0268997	0.433121	-1.21167	-0.363391
Diseases of signal transduction by growth factor receptors and second messengers	0.420122	1.08926	0.376624	0.964988	0.884132	0.015478	0.43436	1.09326	0.36215
Meiosis	0.289279	-1.28045	-0.538683	0.53078	-1.13318	-0.275086	0.437824	-1.17279	-0.3587
Degradation of cysteine and homocysteine	0.687908	0.966831	0.162469	0.943813	0.789558	0.0251142	0.440307	1.23908	0.356244
Deregulated CDK5 triggers multiple neurodegenerative pathways in Alzheimer's disease models	0.174294	1.53531	0.758718	0.638534	-1.08897	-0.194816	0.440307	1.21679	0.356244
Neurodegenerative Diseases	0.174294	1.53531	0.758718	0.638534	-1.08897	-0.194816	0.440307	1.21679	0.356244
Peptide hormone metabolism	0.0726042	1.65298	1.13904	0.904161	0.876721	0.0437543	0.440307	1.17018	0.356244
RHOT2 GTPase cycle	0.214772	1.4806	0.668023	0.528539	1.24287	0.276923	0.440307	1.25142	0.356244
PKMTs methylate histone lysines	0.669547	-0.994671	-0.174219	0.885233	-0.916605	-0.0529426	0.444301	-1.17118	-0.352322
Diseases associated with O-glycosylation of proteins	0.176938	-1.50363	-0.752179	0.467047	-1.21844	-0.330639	0.445134	1.20345	0.351509
SUMOylation of chromatin organization proteins	0.842552	-0.85515	-0.0744035	0.552436	-1.12328	-0.257718	0.445605	-1.15579	-0.35105
MASTL Facilitates Mitotic Progression	0.67223	-0.993885	-0.172482	1	0.5362	0	0.446411	-1.2376	-0.350265
Peroxisomal lipid metabolism	0.278401	1.38079	0.555329	1	0.652759	0	0.446411	1.19554	0.350265
Chaperone Mediated Autophagy	0.649909	1.01053	0.187148	0.180613	-1.60579	-0.743251	0.446787	1.21143	0.349899
TRIF-mediated programmed cell death	0.40564	-1.26703	-0.39186	0.02224	-1.85376	-1.65287	0.447435	-1.24602	-0.34927
G0 and Early G1	0.814726	-0.860452	-0.0889884	0.731247	1.03262	0.135936	0.447474	-1.19417	-0.349232
Neutrophil degranulation	0.0215138	1.41014	1.66728	0.0199263	-1.4317	-1.70057	0.447697	1.0844	0.349016
Diseases of carbohydrate metabolism	0.278401	1.37431	0.555329	0.837486	0.94196	0.0770225	0.448622	1.19702	0.34812
O-glycosylation of TSR domain-containing proteins	0.174052	-1.53856	-0.759321	0.713907	1.04541	0.146359	0.448622	1.23106	0.34812
Translation of Structural Proteins_9683701	0.545652	1.10534	0.263085	0.837486	0.944194	0.0770225	0.44885	1.19652	0.347899
Beta-oxidation of very long chain fatty acids	1	0.468652	0	0.854421	0.920329	0.0683281	0.451758	1.23338	0.345094
Antigen activates B Cell Receptor (BCR) leading to generation of second messengers	0.57071	1.08695	0.243585	0.820361	-0.955982	-0.0859951	0.451864	1.17265	0.344993
LDL clearance	0.738418	0.913338	0.131698	0.643601	-1.09386	-0.191383	0.452685	1.20429	0.344204
Signaling by Type 1 Insulin-like Growth Factor 1 Receptor (IGF1R)	0.40974	1.22831	0.387492	0.916733	0.852739	0.0377569	0.453725	1.18233	0.343207
HIV Infection	0.777956	-0.933235	-0.109045	0.467047	-1.11345	-0.330639	0.45761	-1.0946	-0.339504
Autophagy	0.0262337	1.56362	1.58114	0.390355	1.22886	0.408541	0.461357	1.1162	0.335963
Lysine catabolism	0.130287	1.62495	0.885099	1	-0.493552	0	0.461357	1.22094	0.335963
Toll Like Receptor 4 (TLR4) Cascade	0.758461	-0.930534	-0.120067	0.545569	1.13399	0.26315	0.461357	-1.11432	-0.335963
Glutathione synthesis and recycling	0.658158	1.00518	0.18167	0.866126	0.897455	0.0624189	0.461655	1.22301	0.335682
Synthesis of PC	0.659014	0.997652	0.181105	0.727442	1.03885	0.138201	0.461655	1.18847	0.335682
Nuclear Envelope Breakdown	0.36691	-1.23043	-0.43544	0.122614	-1.55538	-0.91146	0.462294	-1.14149	-0.335082
Infectious disease	0.176014	-1.20452	-0.754452	1	-0.886306	0	0.465947	1.05994	0.331663
Signaling by NOTCH3	0.67223	0.979744	0.172482	0.757586	-0.998335	-0.120568	0.46622	-1.16446	-0.331409
ESR-mediated signaling	1	-0.579624	0	0.631979	1.07457	0.199297	0.466379	1.11302	0.331261
SRP-dependent cotranslational protein targeting to membrane	6.09454e-14	-2.66902	-13.2151	1	-0.443896	0	0.473187	-1.11339	-0.324967
Mitochondrial iron-sulfur cluster biogenesis	0.420122	-1.24922	-0.376624	0.935632	0.808264	0.028895	0.474325	1.20286	0.323924
Negative regulation of MAPK pathway	0.203179	1.4406	0.692121	0.885233	0.899425	0.0529426	0.474325	-1.15958	-0.323924
Regulation of beta-cell development	0.611291	1.04508	0.213752	0.643601	-1.0838	-0.191383	0.475233	-1.20453	-0.323094
NOTCH4 Activation and Transmission of Signal to the Nucleus	0.112498	1.66929	0.948857	0.331807	-1.44135	-0.479115	0.478413	1.20866	0.320197
Establishment of Sister Chromatid Cohesion	0.899389	0.72853	0.0460524	0.949708	-0.783084	-0.0224098	0.480666	-1.20242	-0.318157
Selective autophagy	0.112498	1.47727	0.948857	1	0.745205	0	0.48223	1.12751	0.316746
Synthesis, secretion, and deacylation of Ghrelin	0.715873	-0.950925	-0.145164	0.954258	0.764969	0.0203341	0.484345	1.20354	0.314845
SARS-CoV-2 activates/modulates innate and adaptive immune responses	0.939856	-0.762815	-0.0269385	0.0656105	-1.60906	-1.18303	0.486094	-1.11162	-0.31328
Signalling to RAS	0.722491	0.927839	0.141168	0.890596	-0.877218	-0.0503191	0.486094	1.17594	0.31328
Miscellaneous transport and binding events	0.174052	1.56308	0.759321	0.00974777	1.9802	2.01109	0.488099	1.17781	0.311492
Downregulation of ERBB2 signaling	0.742728	-0.920459	-0.12917	1	-0.568354	0	0.488936	-1.1836	-0.310748
STAT5 Activation	0.171042	1.55897	0.766897	0.51848	1.25797	0.285268	0.488936	1.21646	0.310748
Signaling by BMP	0.171042	-1.5285	-0.766897	0.543995	1.1989	0.264405	0.493115	-1.18939	-0.307052
ALK mutants bind TKIs	0.419586	1.25205	0.377179	1	0.540062	0	0.497211	1.18531	0.30346
HCMV Late Events	0.801732	-0.890053	-0.0959708	0.164597	-1.45282	-0.783578	0.497211	-1.12214	-0.30346
Attachment of GPI anchor to uPAR	0.823141	0.821703	0.0845258	1	-0.584541	0	0.502932	1.20346	0.298491
Incretin synthesis, secretion, and inactivation	0.422997	1.2481	0.373663	0.467047	1.29887	0.330639	0.502932	1.19192	0.298491
TICAM1-dependent activation of IRF3/IRF7	0.688978	-0.967505	-0.161795	0.892235	-0.859101	-0.0495207	0.504756	1.19484	0.296919
Initial triggering of complement	0.0948033	-1.65422	-1.02318	0.173649	-1.60938	-0.760328	0.505068	-1.15168	-0.29665
N-glycan trimming in the ER and Calnexin/Calreticulin cycle	0.556373	1.08271	0.254634	1	-0.697659	0	0.505068	1.14012	0.29665
Prevention of phagosomal-lysosomal fusion	0.662039	1.00785	0.179116	0.643878	1.11376	0.191196	0.505068	1.201	0.29665
VEGFR2 mediated vascular permeability	0.25945	1.38114	0.585946	0.960579	-0.798696	-0.0174669	0.505068	1.14391	0.29665
MHC class II antigen presentation	0.00124351	1.90501	2.90535	0.936791	0.86844	0.0283573	0.50511	1.10388	0.296614
Pexophagy	0.109703	1.68626	0.959782	1	0.502883	0	0.505283	1.18803	0.296466
Regulation of MECP2 expression and activity	0.957101	-0.668459	-0.0190422	0.347381	1.37478	0.459194	0.505283	1.14565	0.296466
Beta-oxidation of pristanoyl-CoA	0.607049	1.07284	0.216776	0.968826	-0.736159	-0.0137541	0.506911	1.18536	0.295068
Constitutive Signaling by Overexpressed ERBB2	0.611896	1.04631	0.213323	0.91603	0.832019	0.0380903	0.506911	1.18548	0.295068
Metabolism of polyamines	0.21608	-1.35499	-0.665385	1	-0.688109	0	0.506911	1.11886	0.295068
Cytosolic iron-sulfur cluster assembly	0.628228	1.03302	0.201883	0.351175	-1.41242	-0.454476	0.507233	-1.17371	-0.294792
RHOU GTPase cycle	0.0403401	1.83774	1.39426	1	0.744819	0	0.508137	1.13138	0.294019
SUMO is transferred from E1 to E2 (UBE2I, UBC9)	0.545652	1.12793	0.263085	1	0.487356	0	0.509506	1.18786	0.29285
Frs2-mediated activation	0.218566	1.47838	0.660418	0.710031	1.06157	0.148723	0.513856	1.18047	0.289159
Condensation of Prophase Chromosomes	0.335336	-1.29962	-0.47452	0.974075	0.765102	0.0114077	0.515527	-1.16096	-0.287749
Metabolism of amino acids and derivatives	0.000177418	-1.78041	-3.751	0.908776	-0.947664	-0.0415432	0.51571	1.06618	0.287594
Regulation of HSF1-mediated heat shock response	0.875342	-0.835794	-0.0578224	0.0238909	-1.7642	-1.62177	0.51571	-1.10247	-0.287594
WNT mediated activation of DVL	0.568984	1.10963	0.2449	0.978103	0.716435	0.00961521	0.51571	-1.19069	-0.287594
FOXO-mediated transcription of oxidative stress, metabolic and neuronal genes	0.930124	-0.680867	-0.0314593	0.713005	-1.03167	-0.146907	0.516205	1.15124	0.287178
MyD88 cascade initiated on plasma membrane	0.506098	1.10131	0.295765	0.33769	1.30424	0.471482	0.516205	-1.09686	-0.287178
Rab regulation of trafficking	0.000259307	2.05402	3.58619	0.0931153	1.52318	1.03098	0.516205	1.09259	0.287178
Regulation of PTEN mRNA translation	1	0.496593	0	0.404434	1.36049	0.393153	0.516205	1.17467	0.287178
Synthesis, secretion, and inactivation of Glucagon-like Peptide-1 (GLP-1)	0.349313	1.31259	0.456785	0.482858	1.27557	0.316181	0.516205	1.17672	0.287178
Toll Like Receptor 10 (TLR10) Cascade	0.506098	1.10131	0.295765	0.33769	1.30424	0.471482	0.516205	-1.09686	-0.287178
Toll Like Receptor 5 (TLR5) Cascade	0.506098	1.10131	0.295765	0.33769	1.30424	0.471482	0.516205	-1.09686	-0.287178
tRNA processing in the mitochondrion	0.97744	0.556081	0.00990979	0.969705	0.726878	0.0133602	0.516205	1.19128	0.287178
FCERI mediated NF-kB activation	0.534938	-1.09191	-0.271696	1	0.628339	0	0.518425	1.09645	0.285314
Cargo trafficking to the periciliary membrane	0.97744	0.6415	0.00990979	0.793455	0.977396	0.100478	0.518867	1.12456	0.284944
Glutathione conjugation	0.906046	-0.731549	-0.0428495	0.26059	1.47592	0.584043	0.518867	1.13566	0.284944
ChREBP activates metabolic gene expression	0.128223	1.61466	0.892034	0.713043	-1.05672	-0.146884	0.519412	-1.1845	-0.284488
Erythropoietin activates RAS	0.97744	0.573551	0.00990979	0.747694	1.02619	0.126276	0.519412	1.1672	0.284488
Vitamin B5 (pantothenate) metabolism	0.917116	-0.690081	-0.0375757	1	0.659104	0	0.519412	1.14753	0.284488
Calcineurin activates NFAT	0.245099	1.44643	0.610658	0.852781	0.915055	0.0691627	0.523144	1.16935	0.281379
RHO GTPases activate PAKs	0.36107	1.26804	0.442409	0.539889	-1.18085	-0.267696	0.523144	1.13803	0.281379
HSF1-dependent transactivation	0.175242	1.49623	0.756361	0.547161	-1.15169	-0.261885	0.523856	1.12938	0.280788
Mitotic Prophase	0.578794	-1.05825	-0.237476	0.919893	-0.901827	-0.0362626	0.526651	-1.08682	-0.278477
Nicotinamide salvaging	1	-0.426226	0	0.958325	0.755464	0.0184873	0.526651	1.15346	0.278477
Smooth Muscle Contraction	0.994309	0.580667	0.00247843	0.194026	-1.48498	-0.712139	0.526651	1.11057	0.278477
Visual phototransduction	0.280676	1.28958	0.551794	0.467047	-1.2005	-0.330639	0.526651	1.10125	0.278477
Creatine metabolism	0.130528	1.62418	0.884295	0.851741	0.921837	0.0696927	0.527277	1.16876	0.277961
Tryptophan catabolism	0.929674	-0.67272	-0.0316692	1	0.547118	0	0.527277	-1.17551	-0.277961
B-WICH complex positively regulates rRNA expression	0.429202	-1.18713	-0.367338	0.969705	-0.815188	-0.0133602	0.532645	-1.11469	-0.273562
Insulin processing	0.494689	1.15642	0.305668	0.769143	0.989338	0.113993	0.538198	1.12735	0.269058
Azathioprine ADME	0.971748	-0.605505	-0.0124464	0.0500403	-1.86822	-1.30068	0.539205	-1.12834	-0.268246
Glyoxylate metabolism and glycine degradation	0.0771369	1.75201	1.11274	0.279897	-1.43868	-0.553001	0.539468	1.11494	0.268034
RAS processing	0.18774	1.50622	0.726443	0.354279	1.37971	0.450655	0.542796	1.12481	0.265364
Metabolic disorders of biological oxidation enzymes	0.994309	-0.535256	-0.00247843	0.34972	1.39021	0.456279	0.549057	-1.12355	-0.260382
ATF6 (ATF6-alpha) activates chaperones	0.617923	-1.0611	-0.209066	1	0.506878	0	0.549242	-1.15313	-0.260236
Phase II - Conjugation of compounds	0.490591	1.11545	0.30928	0.445586	1.25739	0.351068	0.549242	-1.08544	-0.260236
Prolonged ERK activation events	0.221264	1.47028	0.65509	0.584782	1.17611	0.233006	0.549922	1.14192	0.259699
Signaling by the B Cell Receptor (BCR)	0.657465	-1.00595	-0.182128	1	-0.792697	0	0.549922	1.07474	0.259699
RND3 GTPase cycle	0.39585	1.21612	0.402469	0.856658	0.91771	0.0671925	0.553081	1.09829	0.257211
Glycogen synthesis	0.494885	1.18114	0.305496	0.467047	1.29367	0.330639	0.553365	1.14832	0.256988
Transport of vitamins, nucleosides, and related molecules	0.0176259	1.9299	1.75385	0.774615	-0.98436	-0.110914	0.553365	1.10906	0.256988
POLB-Dependent Long Patch Base Excision Repair	0.836204	-0.812602	-0.077688	0.0996097	-1.68217	-1.0017	0.555485	-1.14706	-0.255328
ATF6 (ATF6-alpha) activates chaperone genes	0.553093	-1.13563	-0.257202	1	0.565855	0	0.55648	-1.15004	-0.25455
FGFR1 mutant receptor activation	0.235454	1.42849	0.628095	0.62399	1.12403	0.204823	0.558756	1.10788	0.252777
Caspase activation via Death Receptors in the presence of ligand	0.356055	-1.31133	-0.448483	0.0525826	-1.83235	-1.27916	0.559829	-1.15472	-0.251945
Noncanonical activation of NOTCH3	0.392533	1.28923	0.406124	1	0.629165	0	0.560032	1.15138	0.251788
PP2A-mediated dephosphorylation of key metabolic factors	0.758801	-0.906662	-0.119872	1	-0.663945	0	0.562961	-1.15158	-0.249522
Inositol phosphate metabolism	0.21502	1.41416	0.667521	0.434598	1.27674	0.361912	0.565811	1.09128	0.247329
Acyl chain remodelling of PS	0.625786	-1.05163	-0.203574	0.802537	0.970598	0.0955351	0.566123	1.13208	0.247089
Suppression of phagosomal maturation	0.603354	1.06462	0.219428	0.885233	0.883464	0.0529426	0.566123	1.12849	0.247089
Mitochondrial translation initiation	0.00330792	-1.79391	-2.48044	0.181455	-1.40716	-0.741231	0.56689	-1.06317	-0.246501
Signaling by FGFR1 in disease	0.257267	1.37652	0.589615	0.576146	1.15261	0.239468	0.566899	1.09957	0.246495
Signaling by Nuclear Receptors	1	0.718755	0	0.943813	0.884154	0.0251142	0.568554	1.05465	0.245229
Deubiquitination	0.678967	-0.99013	-0.168151	1	-0.545908	0	0.570455	-1.04579	-0.243779
Binding and Uptake of Ligands by Scavenger Receptors	0.130287	-1.56719	-0.885099	1.58994e-05	-2.46026	-4.79862	0.572326	-1.07949	-0.242356
N-Glycan antennae elongation	0.836953	-0.812959	-0.0772989	0.0349872	1.87958	1.45609	0.574304	-1.12222	-0.240858
Amyloid fiber formation	0.0393087	1.78266	1.40551	0.533634	1.17522	0.272756	0.579507	-1.07789	-0.236942
Displacement of DNA glycosylase by APEX1	0.356316	-1.30963	-0.448164	0.26059	-1.51954	-0.584043	0.579507	-1.12645	-0.236942
Signaling by Retinoic Acid	0.893986	0.767593	0.0486692	0.988026	0.73998	0.00523154	0.579507	1.08654	0.236942
Signaling by FGFR3	0.146104	1.58188	0.835337	0.300431	1.41644	0.522256	0.580361	1.08819	0.236301
Interleukin-15 signaling	0.150522	1.61608	0.822401	1	0.673368	0	0.582193	1.11697	0.234933
Disassembly of the destruction complex and recruitment of AXIN to the membrane	0.581579	-1.07677	-0.235391	0.703476	-1.04249	-0.152751	0.585447	-1.08655	-0.232512
Downregulation of ERBB2:ERBB3 signaling	0.340908	1.32201	0.467362	0.998297	0.691419	0.000740411	0.585447	-1.12761	-0.232512
MyD88 dependent cascade initiated on endosome	0.743869	0.942316	0.128504	0.620381	1.09166	0.207341	0.585447	-1.0554	-0.232512
Negative regulation of FGFR2 signaling	0.18774	1.52554	0.726443	0.254876	1.49187	0.59367	0.585447	1.09763	0.232512
Negative regulation of FGFR3 signaling	0.18774	1.52554	0.726443	0.254876	1.49187	0.59367	0.585447	1.09763	0.232512
Negative regulation of FGFR4 signaling	0.18774	1.52554	0.726443	0.254876	1.49187	0.59367	0.585447	1.09763	0.232512
RNA Polymerase I Promoter Opening	0.853973	-0.794743	-0.068556	0.876448	0.893895	0.0572741	0.585447	1.1323	0.232512
Spry regulation of FGF signaling	0.18774	1.52554	0.726443	0.376126	1.37103	0.424667	0.585447	1.09763	0.232512
TRAF6 mediated induction of NFkB and MAP kinases upon TLR7/8 or 9 activation	0.687908	0.978928	0.162469	0.620381	1.09166	0.207341	0.585447	-1.0554	-0.232512
CD28 dependent Vav1 pathway	0.67101	-0.993004	-0.173271	0.631849	-1.12442	-0.199387	0.586223	1.11736	0.231937
NF-kB is activated and signals survival	0.680289	0.978621	0.167307	1	-0.556176	0	0.588878	1.10774	0.229974
Toll Like Receptor 7/8 (TLR7/8) Cascade	0.743869	0.942316	0.128504	0.632327	1.08232	0.199058	0.588878	-1.05462	-0.229974
Plasma lipoprotein clearance	0.899389	0.76939	0.0460524	0.406152	-1.29148	-0.391312	0.588987	-1.07286	-0.229895
Biological oxidations	0.588936	1.03998	0.229932	0.47967	1.18226	0.319057	0.590526	-1.04608	-0.228761
Folding of actin by CCT/TriC	0.392533	-1.27173	-0.406124	0.445586	-1.33227	-0.351068	0.590526	-1.10598	-0.228761
HDR through MMEJ (alt-NHEJ)	0.585795	-1.08933	-0.232254	0.10683	-1.7098	-0.971307	0.590526	-1.11306	-0.228761
Interleukin-6 family signaling	0.591503	1.073	0.228043	0.552436	-1.17821	-0.257718	0.590526	-1.1064	-0.228761
MAPK targets/ Nuclear events mediated by MAP kinases	0.12997	1.61835	0.886156	0.0316326	1.87112	1.49987	0.590526	-1.07785	-0.228761
Processing of Capped Intronless Pre-mRNA	0.173669	-1.51279	-0.760278	0.606284	-1.11429	-0.217324	0.592047	-1.07049	-0.227644
Synthesis of PIPs at the plasma membrane	0.161282	1.52685	0.792415	0.0687902	1.69991	1.16247	0.592047	1.07165	0.227644
Downstream signaling of activated FGFR2	0.194807	1.51914	0.710395	0.63844	1.11872	0.19488	0.594575	1.09541	0.225793
Downstream signaling of activated FGFR3	0.194807	1.51914	0.710395	0.63844	1.11872	0.19488	0.594575	1.09541	0.225793
Downstream signaling of activated FGFR4	0.194807	1.51914	0.710395	0.63844	1.11872	0.19488	0.594575	1.09541	0.225793
Gluconeogenesis	0.112498	1.65361	0.948857	0.935632	-0.847065	-0.028895	0.594575	1.07125	0.225793
Glycogen storage diseases	0.485001	1.18635	0.314257	0.927532	0.824393	0.0326713	0.594575	1.10403	0.225793
HCMV Infection	0.931222	-0.782225	-0.030947	0.256339	-1.30543	-0.591185	0.594575	-1.04623	-0.225793
Defects in cobalamin (B12) metabolism	0.760356	0.88251	0.118983	0.936791	-0.796768	-0.0283573	0.596827	1.09368	0.224151
RUNX2 regulates osteoblast differentiation	0.274602	1.40307	0.561297	0.988026	0.727156	0.00523154	0.596827	1.09129	0.224151
SARS-CoV Infections	0.476451	-1.08998	-0.321982	0.879997	-0.966039	-0.0555186	0.599947	1.02847	0.221887
SUMO is conjugated to E1 (UBA2:SAE1)	0.174294	1.54442	0.758718	1	0.475391	0	0.599947	1.12413	0.221887
Costimulation by the CD28 family	0.471346	1.14804	0.32666	1	0.743314	0	0.601325	1.06105	0.220891
RET signaling	0.176938	1.52057	0.752179	0.226423	1.49624	0.64508	0.601325	1.07021	0.220891
Sema3A PAK dependent Axon repulsion	0.710139	0.939719	0.148657	0.99521	0.717679	0.00208544	0.601632	1.0815	0.220669
NFE2L2 regulating anti-oxidant/detoxification enzymes	0.710139	-0.942989	-0.148657	0.889095	-0.873585	-0.0510519	0.603776	-1.07897	-0.219124
Regulation of NF-kappa B signaling	0.895253	0.747653	0.048054	0.720984	-1.04388	-0.142074	0.603847	1.07855	0.219073
Notch-HLH transcription pathway	0.853973	0.81479	0.068556	0.35931	1.36363	0.444531	0.606806	1.06304	0.21695
Reproduction	0.15765	-1.44029	-0.802305	0.434598	-1.21556	-0.361912	0.608847	-1.05216	-0.215492
Synthesis of diphthamide-EEF2	0.934778	0.661407	0.0292916	0.632327	-1.12426	-0.199058	0.609493	-1.09517	-0.215031
Interferon Signaling	0.506098	1.08194	0.295765	0.0761048	-1.48763	-1.11859	0.611756	-1.03328	-0.213422
Interleukin-21 signaling	0.274602	1.41208	0.561297	0.805169	-0.961197	-0.0941127	0.611756	1.11272	0.213422
Interleukin-9 signaling	0.274602	1.41208	0.561297	0.757586	-1.00926	-0.120568	0.611756	1.11272	0.213422
BMAL1:CLOCK,NPAS2 activates circadian gene expression	0.906046	-0.713287	-0.0428495	0.887551	-0.888917	-0.0518067	0.612714	-1.07654	-0.212742
Plasma lipoprotein assembly	0.746909	-0.908816	-0.126732	0.622536	-1.13429	-0.205836	0.612783	-1.07614	-0.212693
SMAD2/SMAD3:SMAD4 heterotrimer regulates transcription	0.216142	1.41555	0.66526	1	0.530723	0	0.616652	-1.05342	-0.20996
Insertion of tail-anchored proteins into the endoplasmic reticulum membrane	0.154563	1.59746	0.810895	0.766374	0.997364	0.115559	0.616759	1.0654	0.209885
Interleukin-27 signaling	0.41039	1.26908	0.386803	1	0.510287	0	0.616759	1.10585	0.209885
RHO GTPases Activate NADPH Oxidases	0.893986	-0.753516	-0.0486692	0.890521	0.870935	0.050356	0.616759	-1.0596	-0.209885
ABC-family proteins mediated transport	0.562156	-1.07158	-0.250143	1	-0.744629	0	0.620806	1.03318	0.207044
Regulation of TP53 Activity through Acetylation	0.895253	-0.766996	-0.048054	0.633502	-1.08717	-0.198252	0.620806	-1.04407	-0.207044
Creation of C4 and C2 activators	0.420394	-1.25491	-0.376344	0.192211	-1.55577	-0.716221	0.621067	1.05716	0.206861
Signaling by FGFR4	0.146104	1.58188	0.835337	0.300431	1.41644	0.522256	0.621285	1.05367	0.206709
Cobalamin (Cbl, vitamin B12) transport and metabolism	0.760356	0.88251	0.118983	1	0.667215	0	0.623956	-1.06052	-0.204846
Glutamate and glutamine metabolism	0.414081	1.2705	0.382915	0.404361	-1.35164	-0.39323	0.624934	1.06396	0.204166
Transcriptional regulation of granulopoiesis	0.888264	0.786311	0.051458	0.982761	-0.798041	-0.00755188	0.624934	-1.0492	-0.204166
Degradation of beta-catenin by the destruction complex	0.476475	-1.12738	-0.32196	0.890521	-0.922151	-0.050356	0.625002	-1.03389	-0.204119
Interleukin-1 family signaling	0.244914	-1.28464	-0.610987	1	-0.719267	0	0.631324	-1.02333	-0.199748
Fc epsilon receptor (FCERI) signaling	0.970063	0.762537	0.0132002	0.969705	0.83312	0.0133602	0.631442	1.02469	0.199666
Cell death signalling via NRAGE, NRIF and NADE	0.0159156	1.74977	1.79818	0.589163	1.12007	0.229765	0.633331	-1.03212	-0.198369
Regulation of gene expression by Hypoxia-inducible Factor	0.82091	0.823917	0.0857043	0.871693	-0.890192	-0.0596366	0.633331	-1.0806	-0.198369
Beta-catenin phosphorylation cascade	0.67101	-0.997461	-0.173271	1	-0.695971	0	0.633446	-1.05351	-0.19829
Glycolysis	0.610987	-1.04146	-0.213968	0.00901899	-1.85165	-2.04484	0.633446	-1.03412	-0.19829
Regulation of TP53 Degradation	0.853973	-0.824607	-0.068556	0.351175	-1.32457	-0.454476	0.633446	-1.03609	-0.19829
Regulation of TP53 Expression and Degradation	0.853973	-0.824607	-0.068556	0.351175	-1.32457	-0.454476	0.633446	-1.03609	-0.19829
Hedgehog ligand biogenesis	0.391743	-1.19895	-0.406998	0.512794	-1.14761	-0.290057	0.634648	1.02994	0.197467
MyD88 deficiency (TLR2/4)	0.0247621	-1.85526	-1.60621	0.490513	-1.26179	-0.309349	0.63488	-1.05037	-0.197309
Post-translational protein phosphorylation	0.091087	1.57073	1.04054	0.753325	1.0065	0.123018	0.635056	-1.02697	-0.197188
MyD88-independent TLR4 cascade	0.676111	0.985522	0.169982	0.292326	1.32463	0.534133	0.638452	-1.02191	-0.194872
O-linked glycosylation of mucins	0.691345	-0.963835	-0.160305	0.935632	0.832917	0.028895	0.638452	1.04464	0.194872
TRIF(TICAM1)-mediated TLR4 signaling	0.676111	0.985522	0.169982	0.292326	1.32463	0.534133	0.638452	-1.02191	-0.194872
IRAK4 deficiency (TLR2/4)	0.0247621	-1.85526	-1.60621	0.417265	-1.35033	-0.379588	0.639432	-1.04238	-0.194205
Metabolism of Angiotensinogen to Angiotensins	0.000193386	1.98647	3.71358	0.51075	1.26104	0.291792	0.639432	1.04625	0.194205
Platelet sensitization by LDL	0.128699	1.64469	0.890424	0.839609	-0.932335	-0.075923	0.639432	-1.0449	-0.194205
Regulation of commissural axon pathfinding by SLIT and ROBO	0.569139	-1.12363	-0.244782	0.467047	-1.29574	-0.330639	0.639432	-1.05443	-0.194205
TICAM1, RIP1-mediated IKK complex recruitment	0.942341	0.668356	0.0257917	0.655501	1.09651	0.183427	0.639432	1.04506	0.194205
p75NTR recruits signalling complexes	0.517283	1.1573	0.286272	1	0.557413	0	0.645206	1.04767	0.190301
Scavenging by Class A Receptors	0.530227	-1.14522	-0.275538	0.0372327	-1.89284	-1.42908	0.646813	-1.04363	-0.189221
DNA Damage/Telomere Stress Induced Senescence	0.281596	-1.30609	-0.550374	1	-0.687946	0	0.655995	-1.02187	-0.1831
MAPK1 (ERK2) activation	0.176014	1.54056	0.754452	0.994854	-0.701321	-0.00224049	0.655995	1.06574	0.1831
Signaling by PDGFR in disease	0.392818	1.25743	0.405808	1	0.551222	0	0.655995	1.03162	0.1831
Activated NOTCH1 Transmits Signal to the Nucleus	0.506098	1.13612	0.295765	0.455807	1.26608	0.341219	0.656476	1.02517	0.182781
Nicotinate metabolism	0.641927	-1.03283	-0.192514	0.958397	-0.782715	-0.0184544	0.657729	1.02665	0.181953
Signaling by high-kinase activity BRAF mutants	0.235562	1.3965	0.627895	1	0.600445	0	0.657729	1.01903	0.181953
Signaling by CSF3 (G-CSF)	0.35449	1.27729	0.450396	0.494075	1.23106	0.306207	0.659887	1.02372	0.18053
E3 ubiquitin ligases ubiquitinate target proteins	0.695229	0.963212	0.157872	0.371273	1.31435	0.430306	0.660495	-1.01889	-0.18013
CD209 (DC-SIGN) signaling	0.611291	1.05109	0.213752	0.885233	0.880466	0.0529426	0.663358	1.02782	0.178252
Alpha-protein kinase 1 signaling pathway	0.658158	1.01313	0.18167	1	0.470554	0	0.663672	1.04015	0.178047
Cytosolic sulfonation of small molecules	0.695229	0.955274	0.157872	0.83965	0.931906	0.0759016	0.663835	1.02626	0.17794
HS-GAG biosynthesis	0.319682	1.35114	0.495282	0.465954	-1.25818	-0.331657	0.667897	1.02459	0.17529
SHC1 events in ERBB2 signaling	0.627071	-1.04744	-0.202684	0.890521	0.876082	0.050356	0.667897	1.02427	0.17529
Triglyceride catabolism	0.443015	1.22355	0.353582	0.51075	1.24332	0.291792	0.667897	1.02404	0.17529
Cytochrome P450 - arranged by substrate type	0.613427	1.03573	0.212237	0.455807	1.2721	0.341219	0.669672	-1.01251	-0.174138
CDK-mediated phosphorylation and removal of Cdc6	0.272071	-1.28791	-0.565318	0.89601	-0.915049	-0.0476873	0.670001	-1.01147	-0.173925
Synthesis of wybutosine at G37 of tRNA(Phe)	0.669547	-1.01534	-0.174219	0.820199	-0.953276	-0.0860805	0.670001	-1.05304	-0.173925
Biosynthesis of specialized proresolving mediators (SPMs)	0.146104	-1.53699	-0.835337	0.385452	-1.39308	-0.41403	0.67188	-1.01578	-0.172708
Metabolism of folate and pterines	0.820255	-0.833384	-0.0860511	0.152488	-1.63833	-0.816766	0.671923	-1.01415	-0.17268
DDX58/IFIH1-mediated induction of interferon-alpha/beta	0.462982	-1.16056	-0.334436	0.571268	-1.10973	-0.24316	0.673617	-1.00487	-0.171587
2-LTR circle formation	0.569139	1.10355	0.244782	0.211096	-1.56959	-0.675519	0.674445	-1.02862	-0.171053
Killing mechanisms	0.947758	-0.631878	-0.0233027	0.757586	1.01828	0.120568	0.674445	-1.02826	-0.171053
WNT5:FZD7-mediated leishmania damping	0.947758	-0.631878	-0.0233027	0.757586	1.01828	0.120568	0.674445	-1.02826	-0.171053
ABC transporter disorders	0.35449	-1.22626	-0.450396	0.757586	-1.0011	-0.120568	0.674808	1.00235	0.17082
Signaling by NOTCH1	0.759473	0.920375	0.119487	0.120383	1.52578	0.919436	0.674808	1.00296	0.17082
Signaling by WNT in cancer	0.830238	-0.844895	-0.0807975	1	0.717038	0	0.674808	1.01136	0.17082
Transport of bile salts and organic acids, metal ions and amine compounds	0.415784	1.22732	0.381132	0.505466	1.2052	0.296308	0.676491	1.00782	0.169738
IRAK2 mediated activation of TAK1 complex	0.460119	1.23453	0.33713	1	0.48691	0	0.67716	1.02919	0.169309
Interleukin-10 signaling	0.608414	-1.06869	-0.215801	0.141301	-1.66075	-0.849854	0.677316	-1.04414	-0.169209
Response to elevated platelet cytosolic Ca2+	0.00548936	1.78929	2.26048	0.0892994	-1.50158	-1.04915	0.678307	0.998636	0.168574
Detoxification of Reactive Oxygen Species	0.939856	-0.701196	-0.0269385	0.950206	-0.822884	-0.0221822	0.678581	0.998117	0.168398
Interferon gamma signaling	0.872149	-0.808601	-0.0594094	0.111624	-1.56439	-0.952243	0.678581	0.99786	0.168398
RHO GTPases activate PKNs	0.890447	0.805515	0.0503918	0.467047	-1.19529	-0.330639	0.678581	0.998345	0.168398
RHOG GTPase cycle	0.340286	1.24326	0.468155	1	-0.507081	0	0.678581	0.99657	0.168398
Regulation of TLR by endogenous ligand	0.00754338	-1.91454	-2.12243	0.427014	-1.3389	-0.369558	0.678581	-1.01337	-0.168398
SARS-CoV-2 modulates host translation machinery	4.70726e-08	-2.52361	-7.32723	0.227821	-1.42255	-0.642407	0.678581	-1.0046	-0.168398
Signaling by KIT in disease	0.174052	1.56247	0.759321	0.545569	1.18968	0.26315	0.678581	1.00992	0.168398
Signaling by phosphorylated juxtamembrane, extracellular and kinase domain KIT mutants	0.174052	1.56247	0.759321	0.545569	1.18968	0.26315	0.678581	1.00992	0.168398
Synthesis of Prostaglandins (PG) and Thromboxanes (TX)	0.957101	-0.622387	-0.0190422	0.853763	0.91339	0.0686626	0.678581	1.02086	0.168398
p75NTR signals via NF-kB	0.738515	0.915164	0.131641	1	0.536816	0	0.678581	1.0109	0.168398
N-glycan antennae elongation in the medial/trans-Golgi	0.913964	0.710627	0.0390709	0.00182924	2.09434	2.73773	0.678955	-1.00903	-0.168159
Toll Like Receptor 9 (TLR9) Cascade	0.618042	1.02504	0.208982	0.643601	1.07008	0.191383	0.678955	-0.996946	-0.168159
Transcriptional regulation of pluripotent stem cells	0.760356	0.883108	0.118983	0.920182	0.829276	0.0361264	0.678955	-1.01855	-0.168159
Synthesis of PIPs at the early endosome membrane	0.0211847	1.89028	1.67398	0.839609	0.930051	0.075923	0.679369	1.00474	0.167894
Growth hormone receptor signaling	0.260896	1.42105	0.583532	0.532116	1.21782	0.273993	0.684136	1.0062	0.164858
Negative regulation of NOTCH4 signaling	0.174294	-1.43119	-0.758718	0.565639	-1.11142	-0.247461	0.684136	0.99492	0.164858
p38MAPK events	0.925281	-0.676383	-0.0337263	0.965366	-0.754133	-0.0153082	0.684136	0.999747	0.164858
RHO GTPases activate CIT	0.109006	1.67632	0.962549	0.545569	-1.17608	-0.26315	0.687119	0.999263	0.162968
RMTs methylate histone arginines	0.54854	-1.09902	-0.260791	0.837486	-0.952393	-0.0770225	0.687119	0.995203	0.162968
Response of Mtb to phagocytosis	0.219713	1.43865	0.658145	1	0.635551	0	0.687119	-1.00015	-0.162968
SCF-beta-TrCP mediated degradation of Emi1	0.18774	-1.39977	-0.726443	0.204872	-1.44392	-0.688518	0.687119	-0.993068	-0.162968
Cobalamin (Cbl) metabolism	0.941042	-0.645102	-0.0263908	1	0.534556	0	0.692672	1.01113	0.159472
Presynaptic depolarization and calcium channel opening	0.578794	-1.11016	-0.237476	0.643878	1.1135	0.191196	0.692672	1.00684	0.159472
Synthesis of active ubiquitin: roles of E1 and E2 enzymes	0.881059	0.790605	0.0549948	0.204872	1.52223	0.688518	0.692672	-0.987554	-0.159472
Infection with Mycobacterium tuberculosis	0.280676	1.34827	0.551794	0.943813	-0.821738	-0.0251142	0.694992	-0.984616	-0.15802
Disorders of Developmental Biology	0.610987	1.05185	0.213968	0.444012	1.31551	0.352605	0.697974	0.991084	0.156161
Disorders of Nervous System Development	0.610987	1.05185	0.213968	0.444012	1.31551	0.352605	0.697974	0.991084	0.156161
Loss of function of MECP2 in Rett syndrome	0.610987	1.05185	0.213968	0.444012	1.31551	0.352605	0.697974	0.991084	0.156161
Pervasive developmental disorders	0.610987	1.05185	0.213968	0.444012	1.31551	0.352605	0.697974	0.991084	0.156161
Toll Like Receptor 3 (TLR3) Cascade	0.57071	1.05741	0.243585	0.190381	1.41982	0.720377	0.697974	-0.988659	-0.156161
Ubiquitin Mediated Degradation of Phosphorylated Cdc25A	0.114734	-1.52545	-0.940306	0.133881	-1.53046	-0.87328	0.697974	-0.987742	-0.156161
p53-Independent DNA Damage Response	0.114734	-1.52545	-0.940306	0.133881	-1.53046	-0.87328	0.697974	-0.987742	-0.156161
p53-Independent G1/S DNA damage checkpoint	0.114734	-1.52545	-0.940306	0.133881	-1.53046	-0.87328	0.697974	-0.987742	-0.156161
Activation of PUMA and translocation to mitochondria	0.604595	1.08537	0.218535	1	0.531404	0	0.700797	-1.00438	-0.154408
Aggrephagy	0.899389	0.790511	0.0460524	1	0.541824	0	0.700797	0.977787	0.154408
DSCAM interactions	0.43803	-1.24232	-0.358497	1	0.632519	0	0.700797	-0.98793	-0.154408
Keratan sulfate/keratin metabolism	0.815394	-0.839404	-0.0886326	0.157605	1.57964	0.802429	0.700797	0.984743	0.154408
Phenylalanine and tyrosine metabolism	0.675176	0.991359	0.170583	0.844345	0.928843	0.0734803	0.700797	-0.981583	-0.154408
RHOF GTPase cycle	0.112498	1.65025	0.948857	0.751372	-1.00838	-0.124145	0.700797	0.977755	0.154408
Release of apoptotic factors from the mitochondria	0.871135	-0.770648	-0.0599147	0.869547	0.900574	0.0607069	0.700797	0.997832	0.154408
Signaling by FGFR3 in disease	0.307569	1.35371	0.512058	0.571268	1.19038	0.24316	0.700797	0.981608	0.154408
Signaling by FGFR4 in disease	0.307569	1.35371	0.512058	0.571268	1.19038	0.24316	0.700797	0.981608	0.154408
TP53 Regulates Transcription of Genes Involved in G1 Cell Cycle Arrest	0.466428	1.1969	0.331215	0.999186	0.699992	0.000353853	0.700797	0.983768	0.154408
Signaling by FGFR1	0.146104	1.58188	0.835337	0.0931153	1.67066	1.03098	0.702726	0.978622	0.153214
Carnitine metabolism	0.649909	1.02926	0.187148	0.583859	1.16571	0.233692	0.703736	0.9776	0.15259
Negative regulation of FLT3	0.658158	1.00864	0.18167	0.908104	0.846152	0.0418643	0.703736	0.993939	0.15259
Oncogenic MAPK signaling	0.130287	1.49887	0.885099	0.548687	1.14204	0.260675	0.703736	-0.98335	-0.15259
Modulation by Mtb of host immune system	0.741689	-0.926206	-0.129778	0.467047	-1.30443	-0.330639	0.703935	0.999302	0.152468
Response of EIF2AK4 (GCN2) to amino acid deficiency	9.60964e-18	-2.91873	-17.0173	1	-0.595367	0	0.706538	-0.974783	-0.150865
Germ layer formation at gastrulation	0.964101	0.581589	0.0158774	0.133881	-1.62253	-0.87328	0.709072	-0.993593	-0.14931
Competing endogenous RNAs (ceRNAs) regulate PTEN translation	0.994309	0.526503	0.00247843	0.541056	1.22585	0.266758	0.712532	0.969722	0.147195
Golgi-to-ER retrograde transport	0.194807	1.31586	0.710395	1	0.761776	0	0.714958	0.975888	0.145719
Transcriptional regulation by RUNX2	0.418022	-1.16403	-0.378801	1	0.570494	0	0.714958	0.973378	0.145719
Signaling by VEGF	0.075529	1.56761	1.12189	1	-0.764374	0	0.721086	0.97	0.142013
Activated PKN1 stimulates transcription of AR (androgen receptor) regulated genes KLK2 and KLK3	0.779967	-0.872715	-0.107924	0.853763	0.918354	0.0686626	0.721536	0.976158	0.141742
Factors involved in megakaryocyte development and platelet production	0.662095	-1.00001	-0.17908	1	-0.667835	0	0.721749	-0.97394	-0.141614
Generation of second messenger molecules	0.78297	-0.879449	-0.106255	0.323697	-1.43912	-0.489861	0.721749	-0.960478	-0.141614
Chk1/Chk2(Cds1) mediated inactivation of Cyclin B:Cdk1 complex	0.807476	0.846445	0.0928702	0.490513	-1.26118	-0.309349	0.725954	-0.958278	-0.139091
PTK6 Regulates RTKs and Their Effectors AKT1 and DOK1	0.819313	0.827042	0.0865502	0.790119	-0.974774	-0.102308	0.728927	0.971386	0.137316
Regulation of expression of SLITs and ROBOs	5.36103e-16	-2.6493	-15.2708	0.584782	-1.0687	-0.233006	0.732123	-0.971888	-0.135416
Processing of Intronless Pre-mRNAs	0.40974	-1.22848	-0.387492	0.63844	-1.09134	-0.19488	0.733457	-0.952843	-0.134625
MET activates RAP1 and RAC1	0.490591	1.20096	0.30928	1	0.607387	0	0.734624	0.950565	0.133935
Interleukin-12 family signaling	0.909163	0.778472	0.0413583	0.390355	-1.27233	-0.408541	0.735113	0.957507	0.133646
Diseases associated with glycosylation precursor biosynthesis	1	0.350517	0	1	-0.620477	0	0.735629	0.957118	0.133341
Interleukin-17 signaling	0.0182905	1.86014	1.73777	0.122614	1.54061	0.91146	0.735979	-0.962016	-0.133134
MAP kinase activation	0.0555665	1.77776	1.25519	0.0761048	1.63376	1.11859	0.735979	-0.962016	-0.133134
Acyl chain remodelling of PG	0.948527	0.623805	0.0229504	0.86325	0.906132	0.0638634	0.743516	0.955346	0.12871
Tetrahydrobiopterin (BH4) synthesis, recycling, salvage and regulation	0.74839	0.897319	0.125872	0.880694	0.882867	0.0551749	0.744255	0.947085	0.128279
HuR (ELAVL1) binds and stabilizes mRNA	0.506098	-1.17576	-0.295765	0.954258	0.764829	0.0203341	0.74454	0.946639	0.128112
RHO GTPases activate IQGAPs	0.657465	1.00965	0.182128	1	-0.7218	0	0.74454	0.94528	0.128112
Metabolism of steroid hormones	0.486933	1.16274	0.312531	0.095909	1.6825	1.01814	0.747784	0.949625	0.126224
Attenuation phase	0.340968	1.2836	0.467286	0.0301575	-1.89893	-1.5206	0.748311	-0.942403	-0.125918
Circadian Clock	0.294535	1.28184	0.530863	1	-0.63793	0	0.748311	-0.957479	-0.125918
Endosomal Sorting Complex Required For Transport (ESCRT)	0.40974	1.20239	0.387492	0.852781	0.925045	0.0691627	0.748311	0.945782	0.125918
Glucuronidation	0.35185	1.30994	0.453642	NA	NA	#VALUE!	0.748311	-0.947086	-0.125918
Maturation of nucleoprotein_9683610	0.901387	0.718225	0.0450886	0.89601	0.857378	0.0476873	0.748311	0.937323	0.125918
Peroxisomal protein import	0.443015	1.17039	0.353582	0.982812	0.78254	0.00752934	0.748311	0.956139	0.125918
STAT3 nuclear events downstream of ALK signaling	0.823141	0.826457	0.0845258	0.756579	-1.00653	-0.121146	0.749259	-0.956158	-0.125368
ABC transporters in lipid homeostasis	0.658158	-1.0276	-0.18167	0.790024	0.981295	0.10236	0.74948	0.942121	0.12524
Gene and protein expression by JAK-STAT signaling after Interleukin-12 stimulation	0.641927	-1.01877	-0.192514	0.361703	-1.3169	-0.441648	0.74948	0.946612	0.12524
Antigen processing: Ubiquitination & Proteasome degradation	0.980125	0.803266	0.00871855	0.449067	1.15773	0.347688	0.753297	-0.971731	-0.123034
VEGFA-VEGFR2 Pathway	0.075529	1.57048	1.12189	1	0.667884	0	0.755753	0.95107	0.12162
Signaling by Hippo	0.48244	1.19089	0.316557	1	-0.720468	0	0.756114	-0.935553	-0.121413
Interleukin-20 family signaling	0.175621	1.55343	0.755424	0.813845	-0.955092	-0.0894584	0.758549	0.937888	0.120016
Regulation of NPAS4 mRNA translation	0.783764	0.86275	0.105814	0.615006	1.15558	0.211121	0.759425	0.936201	0.119515
Interleukin-12 signaling	0.853973	-0.827891	-0.068556	0.30276	-1.36541	-0.518902	0.762794	0.940576	0.117593
Toll-like Receptor Cascades	0.810316	-0.900172	-0.0913456	0.879997	0.927999	0.0555186	0.76306	-0.955413	-0.117441
MAP2K and MAPK activation	0.514374	1.11167	0.288721	0.951473	0.811522	0.0216037	0.765217	0.936199	0.116215
Nuclear Receptor transcription pathway	0.678967	0.976258	0.168151	0.975851	0.763489	0.0106167	0.765928	0.933015	0.115812
RHOBTB1 GTPase cycle	0.241655	1.40267	0.616805	0.971202	-0.777985	-0.0126903	0.766032	0.932863	0.115753
Deactivation of the beta-catenin transactivating complex	0.685645	-0.973984	-0.1639	0.698963	-1.04303	-0.155546	0.766962	-0.934365	-0.115226
Surfactant metabolism	0.632235	1.04329	0.199122	0.888665	0.880798	0.0512619	0.767265	0.92568	0.115055
TNFR1-induced NFkappaB signaling pathway	0.939856	-0.702526	-0.0269385	0.967474	-0.800885	-0.0143605	0.767265	0.930522	0.115055
TBC/RABGAPs	0.00793619	1.9966	2.10039	0.148521	1.55203	0.828211	0.767295	0.937861	0.115038
FLT3 Signaling	0.0888332	1.66163	1.05142	0.236719	1.48061	0.625767	0.772302	0.931892	0.112213
TP53 Regulates Transcription of Cell Death Genes	0.949223	0.676239	0.0226319	0.477801	-1.21142	-0.320753	0.773874	-0.923531	-0.11133
MECP2 regulates transcription of neuronal ligands	0.929674	0.663323	0.0316692	0.787999	0.989977	0.103474	0.773938	0.9326	0.111294
GPVI-mediated activation cascade	0.329586	1.29135	0.482032	0.766374	0.995801	0.115559	0.775909	0.9294	0.110189
alpha-linolenic (omega3) and linoleic (omega6) acid metabolism	0.511425	1.16226	0.291218	1	-0.642189	0	0.775909	0.919922	0.110189
alpha-linolenic acid (ALA) metabolism	0.511425	1.16226	0.291218	1	-0.642189	0	0.775909	0.919922	0.110189
Phosphate bond hydrolysis by NUDT proteins	0.932837	-0.664245	-0.0301942	0.444012	-1.34206	-0.352605	0.778429	-0.916653	-0.108781
Retinoid metabolism and transport	0.651937	1.00852	0.185794	0.267409	-1.43242	-0.572823	0.780295	-0.924878	-0.107741
Regulated proteolysis of p75NTR	0.238009	1.45671	0.623407	1	0.596173	0	0.780304	0.913681	0.107736
TAK1-dependent IKK and NF-kappa-B activation	0.766631	-0.89915	-0.115413	1	-0.585758	0	0.780977	-0.92254	-0.107362
Organelle biogenesis and maintenance	0.93731	-0.822248	-0.028117	1	-0.676094	0	0.783136	-0.959638	-0.106163
Post-transcriptional silencing by small RNAs	0.961774	0.600964	0.0169269	0.36661	1.40345	0.435795	0.783136	0.916782	0.106163
TCF dependent signaling in response to WNT	0.221264	-1.28133	-0.65509	0.351175	-1.19534	-0.454476	0.783136	-0.94802	-0.106163
Late endosomal microautophagy	0.461041	1.16171	0.33626	1	-0.591736	0	0.783252	0.914487	0.106099
Inactivation of CSF3 (G-CSF) signaling	0.833819	0.826366	0.0789284	0.576146	1.16449	0.239468	0.783599	0.915889	0.105906
MAPK3 (ERK1) activation	0.618042	1.06174	0.208982	1	-0.55513	0	0.783599	0.913307	0.105906
Cohesin Loading onto Chromatin	0.882427	0.754841	0.0543211	0.968826	-0.745519	-0.0137541	0.78382	0.904243	0.105783
DNA methylation	0.842552	-0.805965	-0.0744035	0.968826	0.758068	0.0137541	0.78382	-0.904187	-0.105783
IRAK2 mediated activation of TAK1 complex upon TLR7/8 or 9 stimulation	0.853973	-0.791966	-0.068556	0.610773	-1.14346	-0.21412	0.78382	0.908228	0.105783
LGI-ADAM interactions	0.657091	1.01873	0.182375	0.113371	1.67302	0.945498	0.78382	0.905235	0.105783
RHOV GTPase cycle	0.107311	1.62464	0.969357	1	0.71446	0	0.78382	0.918737	0.105783
UCH proteinases	0.20793	-1.33748	-0.682083	0.86325	-0.936034	-0.0638634	0.78382	-0.935565	-0.105783
Metabolism of fat-soluble vitamins	0.66994	0.996995	0.173964	0.267409	-1.42021	-0.572823	0.785251	-0.915235	-0.104991
Mitochondrial protein import	1	-0.45043	0	0.885233	-0.916755	-0.0529426	0.785251	0.927491	0.104991
Platelet Adhesion to exposed collagen	0.618042	1.0421	0.208982	0.190381	-1.61085	-0.720377	0.785251	0.904951	0.104991
Synthesis of IP3 and IP4 in the cytosol	0.257597	1.40151	0.589059	0.907906	0.861553	0.041959	0.785251	0.908429	0.104991
Meiotic synapsis	0.610987	-1.04769	-0.213968	0.933554	-0.863458	-0.0298608	0.788181	-0.910869	-0.103374
RHOA GTPase cycle	0.15729	1.39281	0.803298	0.989182	0.820273	0.00472361	0.788181	0.939161	0.103374
Activation of IRF3/IRF7 mediated by TBK1/IKK epsilon	0.609748	-1.05758	-0.21485	0.351175	-1.40799	-0.454476	0.788222	0.897382	0.103352
RHOJ GTPase cycle	0.174294	1.50024	0.758718	1	-0.687974	0	0.789264	0.92334	0.102778
Stimuli-sensing channels	0.74448	0.924416	0.128147	0.601354	1.12059	0.22087	0.789264	0.920675	0.102778
Synthesis of substrates in N-glycan biosythesis	0.743869	0.92864	0.128504	1	0.713993	0	0.789864	0.921569	0.102447
SARS-CoV-1 activates/modulates innate immune responses	0.391366	-1.23391	-0.407416	0.0983327	-1.60208	-1.0073	0.789975	0.911315	0.102386
Oncogene Induced Senescence	0.364866	1.24218	0.437866	0.839609	0.937156	0.075923	0.796234	0.90502	0.0989595
Signaling by Activin	0.911932	-0.695848	-0.0400375	0.860413	-0.899871	-0.0652928	0.798614	0.902367	0.097663
Sensory perception of sweet, bitter, and umami (glutamate) taste	0.905942	0.701964	0.0428997	0.558666	1.21436	0.252848	0.798727	0.889738	0.0976016
Sensory perception of taste	0.905942	0.701964	0.0428997	0.584736	1.18429	0.23304	0.798727	0.889738	0.0976016
GP1b-IX-V activation signalling	0.594269	1.07068	0.226017	0.70682	-1.05639	-0.150691	0.799152	0.891171	0.0973706
SHC1 events in EGFR signaling	0.688978	0.956575	0.161795	1	0.538807	0	0.799152	-0.886656	-0.0973706
Ovarian tumor domain proteases	0.874475	-0.786307	-0.0582525	0.958325	-0.816115	-0.0184873	0.801164	-0.900768	-0.0962787
Cytosolic tRNA aminoacylation	0.987801	-0.596029	-0.00533038	0.0153226	-2.00579	-1.81467	0.801415	0.887699	0.0961425
Membrane binding and targetting of GAG proteins	1	-0.411722	0	1	0.476158	0	0.801415	0.887014	0.0961425
Synthesis And Processing Of GAG, GAGPOL Polyproteins	1	-0.411722	0	1	0.476158	0	0.801415	0.887014	0.0961425
Synthesis of PIPs at the Golgi membrane	0.21535	1.47918	0.666855	0.951013	0.782609	0.0218136	0.80338	0.887145	0.0950788
DNA Damage Recognition in GG-NER	0.466538	1.1481	0.331113	0.552436	-1.14279	-0.257718	0.804238	-0.899398	-0.0946154
Estrogen-dependent gene expression	0.853973	-0.858126	-0.068556	0.951013	0.851189	0.0218136	0.805598	-0.917116	-0.0938819
Regulation of BACH1 activity	0.823141	-0.837232	-0.0845258	1	0.531998	0	0.805598	-0.881119	-0.0938819
TRAF3-dependent IRF activation pathway	0.637719	-1.04266	-0.195371	0.467047	-1.28442	-0.330639	0.805598	-0.877978	-0.0938819
TYSND1 cleaves peroxisomal proteins	0.835092	0.809222	0.0782656	0.957434	-0.753805	-0.0188909	0.805598	0.882179	0.0938819
NOTCH2 Activation and Transmission of Signal to the Nucleus	0.562193	1.08995	0.250115	0.537971	1.20223	0.269241	0.807428	0.886914	0.092896
Regulation of RUNX1 Expression and Activity	0.852359	0.807334	0.0693775	0.751367	1.01493	0.124148	0.807428	0.886682	0.092896
Platelet degranulation	0.00775249	1.81258	2.11056	0.0687902	-1.56478	-1.16247	0.810909	0.92268	0.0910278
Downregulation of ERBB4 signaling	0.893986	0.732233	0.0486692	1	-0.677916	0	0.813898	0.872454	0.0894299
Signaling by FGFR2 in disease	0.745607	-0.923607	-0.12749	0.998297	0.735583	0.000740411	0.817257	-0.883538	-0.0876411
Biosynthesis of the N-glycan precursor (dolichol lipid-linked oligosaccharide, LLO) and transfer to a nascent protein	0.618042	-1.03912	-0.208982	0.971212	-0.836485	-0.0126861	0.818135	0.909973	0.0871751
Endogenous sterols	0.804868	0.849568	0.0942752	0.402065	1.34082	0.395704	0.818135	-0.872739	-0.0871751
Gastrin-CREB signalling pathway via PKC and MAPK	0.20793	1.4983	0.682083	0.434598	1.31887	0.361912	0.818135	-0.866797	-0.0871751
Regulation of TP53 Activity through Methylation	0.888264	-0.760472	-0.051458	0.241025	-1.52891	-0.617938	0.818135	-0.871552	-0.0871751
Assembly Of The HIV Virion	0.905942	0.733231	0.0428997	0.977071	0.73849	0.0100737	0.820482	0.867403	0.0859308
Downstream signaling of activated FGFR1	0.194807	1.51914	0.710395	0.467047	1.27982	0.330639	0.821168	0.865159	0.085568
Transcriptional activity of SMAD2/SMAD3:SMAD4 heterotrimer	0.169611	1.47111	0.770546	0.958325	0.806721	0.0184873	0.821168	-0.898245	-0.085568
RHOD GTPase cycle	0.246587	1.3608	0.60803	0.988026	-0.800448	-0.00523154	0.822664	0.899968	0.0847777
Formation of Senescence-Associated Heterochromatin Foci (SAHF)	0.418022	-1.2298	-0.378801	0.642886	-1.08545	-0.191866	0.822881	-0.862026	-0.0846627
TGF-beta receptor signaling in EMT (epithelial to mesenchymal transition)	1	-0.479203	0	0.8026	-0.968345	-0.0955008	0.823013	0.863256	0.0845936
Pregnenolone biosynthesis	0.941042	-0.660181	-0.0263908	0.851741	0.92338	0.0696927	0.828755	-0.859424	-0.0815738
GRB2 events in EGFR signaling	0.688978	0.956575	0.161795	0.998297	0.686069	0.000740411	0.832999	-0.85997	-0.0793553
GRB2 events in ERBB2 signaling	0.506098	-1.17483	-0.295765	0.998297	0.686069	0.000740411	0.832999	-0.85997	-0.0793553
IkBA variant leads to EDA-ID	0.617398	-1.07153	-0.209434	0.614543	-1.1516	-0.211448	0.832999	-0.853428	-0.0793553
HSP90 chaperone cycle for steroid hormone receptors (SHR) in the presence of ligand	0.203179	1.39459	0.692121	0.820547	-0.959485	-0.0858964	0.834244	0.890329	0.078707
Maturation of nucleoprotein_9694631	1	0.42393	0	0.942291	0.799277	0.0258148	0.834505	0.856209	0.0785712
Gastrulation	0.853973	-0.797928	-0.068556	0.523426	-1.20128	-0.281145	0.836532	-0.857062	-0.0775177
Synthesis of bile acids and bile salts via 7alpha-hydroxycholesterol	0.847383	-0.798317	-0.0719204	0.93233	0.814122	0.0304302	0.839114	-0.857002	-0.0761789
Hh mutants are degraded by ERAD	0.272071	-1.30404	-0.565318	0.462466	-1.19819	-0.33492	0.839127	0.891275	0.0761723
Methionine salvage pathway	0.95065	-0.624492	-0.0219794	0.412351	-1.36368	-0.384733	0.841281	-0.850524	-0.0750589
RA biosynthesis pathway	0.951712	0.616791	0.0214945	0.936791	0.791048	0.0283573	0.841281	-0.845788	-0.0750589
Glucose metabolism	0.64361	1.01156	0.191377	0.0116794	-1.78548	-1.93258	0.841634	-0.900962	-0.0748768
Josephin domain DUBs	0.557614	1.11108	0.253666	1	-0.524525	0	0.841634	0.846017	0.0748768
RUNX1 regulates transcription of genes involved in differentiation of HSCs	0.150435	-1.43666	-0.822652	0.896797	-0.915711	-0.0473057	0.841743	-0.892943	-0.0748205
Assembly of the ORC complex at the origin of replication	0.589257	-1.07939	-0.229695	0.73577	1.02707	0.133258	0.841778	-0.843046	-0.0748024
Deadenylation-dependent mRNA decay	0.117718	-1.5249	-0.929156	0.880694	-0.917184	-0.0551749	0.841778	-0.887531	-0.0748024
RHOQ GTPase cycle	0.513222	1.11163	0.289695	0.880694	-0.920126	-0.0551749	0.841778	0.885438	0.0748024
SIRT1 negatively regulates rRNA expression	0.66627	-1.00683	-0.17635	0.957434	0.784821	0.0188909	0.841778	-0.843952	-0.0748024
SUMOylation of intracellular receptors	0.727235	0.925328	0.138325	1	-0.653148	0	0.841778	-0.852376	-0.0748024
EGFR Transactivation by Gastrin	0.545652	1.13384	0.263085	0.809561	0.96957	0.0917504	0.843362	0.842244	0.0739862
Signaling by ERBB2	0.611896	1.03668	0.213323	0.934369	0.844774	0.0294817	0.843362	0.870203	0.0739862
VxPx cargo-targeting to cilium	0.903291	0.724627	0.0441722	0.820547	0.949606	0.0858964	0.843781	-0.848349	-0.0737702
Loss of MECP2 binding ability to the NCoR/SMRT complex	0.963363	-0.600636	-0.0162102	0.590408	1.17814	0.228848	0.843893	0.841614	0.0737124
Calnexin/calreticulin cycle	0.518391	1.11891	0.285343	1	0.340203	0	0.846128	0.858478	0.072564
SUMOylation of DNA methylation proteins	0.594498	1.06406	0.22585	0.935632	0.813757	0.028895	0.846128	-0.846486	-0.072564
Amino acid transport across the plasma membrane	0.334693	1.33091	0.475354	0.796558	0.969309	0.0987829	0.851501	-0.856028	-0.0698151
Hh mutants abrogate ligand secretion	0.272071	-1.30404	-0.565318	0.406836	-1.23743	-0.390581	0.854869	0.879205	0.0681006
Aflatoxin activation and detoxification	0.710314	-0.957764	-0.148549	0.931424	0.813874	0.0308525	0.855529	0.828394	0.0677653
Phase I - Functionalization of compounds	0.418022	1.1908	0.378801	0.692544	1.05544	0.159553	0.861471	-0.878537	-0.0647593
Stabilization of p53	0.0976762	-1.5483	-1.01021	0.105797	-1.57633	-0.975526	0.862415	-0.878088	-0.0642839
Downregulation of TGF-beta receptor signaling	0.923521	0.722476	0.0345531	0.909014	0.861578	0.0414296	0.867764	-0.833067	-0.0615983
Activation of RAC1	0.899389	0.723224	0.0460524	0.835986	0.944757	0.0778008	0.867843	-0.82126	-0.061559
Other interleukin signaling	0.610987	1.05254	0.213968	0.302567	-1.43257	-0.519179	0.869663	-0.82066	-0.0606492
RHOBTB GTPase Cycle	0.358153	1.24249	0.445932	0.459355	-1.22547	-0.337852	0.869663	0.855398	0.0606492
RIPK1-mediated regulated necrosis	0.814726	0.852199	0.0889884	0.523426	-1.18765	-0.281145	0.869663	0.843316	0.0606492
Regulation of necroptotic cell death	0.814726	0.852199	0.0889884	0.523426	-1.18765	-0.281145	0.869663	0.843316	0.0606492
Signaling by cytosolic FGFR1 fusion mutants	0.238086	1.42648	0.623266	0.67829	1.08446	0.168585	0.869663	0.834147	0.0606492
Activation of BH3-only proteins	0.278401	1.33186	0.555329	0.383987	1.33968	0.415683	0.86999	0.841815	0.0604855
GSK3B and BTRC:CUL1-mediated-degradation of NFE2L2	0.157596	-1.45374	-0.802454	0.544647	-1.13226	-0.263885	0.86999	0.866319	0.0604855
Cholesterol biosynthesis	0.219713	1.42301	0.658145	0.975851	0.763051	0.0106167	0.875116	-0.833213	-0.0579346
Golgi Cisternae Pericentriolar Stack Reorganization	0.315207	1.33859	0.501404	0.879997	0.888509	0.0555186	0.875116	-0.815668	-0.0579346
HDMs demethylate histones	0.231567	1.43074	0.635323	0.298283	-1.40412	-0.525371	0.875116	-0.829976	-0.0579346
Myogenesis	0.218409	1.46126	0.660729	0.958397	-0.794498	-0.0184544	0.875116	0.830948	0.0579346
NOTCH3 Activation and Transmission of Signal to the Nucleus	0.83185	0.83894	0.0799552	0.909014	0.860212	0.0414296	0.875116	-0.824334	-0.0579346
Regulation of RAS by GAPs	0.266123	-1.30196	-0.574917	1	0.515893	0	0.875116	0.872276	0.0579346
Sealing of the nuclear envelope (NE) by ESCRT-III	0.495918	1.14091	0.30459	1	0.638831	0	0.875116	0.838514	0.0579346
Synthesis of glycosylphosphatidylinositol (GPI)	0.942341	0.667178	0.0257917	0.0931153	1.7062	1.03098	0.875116	0.809538	0.0579346
DEx/H-box helicases activate type I IFN and inflammatory cytokines production	0.681069	-0.995685	-0.166809	0.545569	-1.23118	-0.26315	0.876364	-0.807797	-0.0573156
Interleukin-4 and Interleukin-13 signaling	0.681799	0.982009	0.166343	0.0749099	-1.59808	-1.12546	0.876364	-0.866094	-0.0573156
SARS-CoV-2-host interactions	0.0280683	-1.59238	-1.55178	0.0705604	-1.45002	-1.15144	0.876364	-0.9051	-0.0573156
Oxidative Stress Induced Senescence	0.573757	1.0588	0.241272	0.346222	1.31146	0.460645	0.883484	0.866721	0.0538014
Nuclear Envelope (NE) Reassembly	0.713368	0.958211	0.146686	0.298283	-1.30668	-0.525371	0.883874	-0.86754	-0.0536096
Signaling by TGF-beta Receptor Complex in Cancer	0.658158	1.00899	0.18167	0.878879	0.892778	0.0560708	0.883874	-0.798538	-0.0536096
Transport of nucleosides and free purine and pyrimidine bases across the plasma membrane	0.389263	1.29452	0.409757	0.111819	-1.68355	-0.951485	0.883874	-0.807947	-0.0536096
Degradation of GLI1 by the proteasome	0.156832	-1.4564	-0.804566	0.823831	-0.959922	-0.0841621	0.884098	0.860232	0.0534995
NOTCH4 Intracellular Domain Regulates Transcription	0.489822	1.17652	0.309961	0.84704	-0.929806	-0.0720962	0.889874	-0.800132	-0.0506715
Regulation of PTEN stability and activity	0.315082	-1.24712	-0.501576	1	-0.538527	0	0.889991	-0.861213	-0.0506143
Activation of SMO	0.925281	0.678293	0.0337263	0.79501	-0.971663	-0.0996272	0.891767	-0.802527	-0.0497484
Synthesis of bile acids and bile salts	0.899389	0.738517	0.0460524	0.53813	1.21282	0.269113	0.891767	0.823636	0.0497484
Autodegradation of Cdh1 by Cdh1:APC/C	0.21608	-1.35092	-0.665385	0.72999	-1.01384	-0.136683	0.895379	-0.856993	-0.0479929
TRAF6-mediated induction of TAK1 complex within TLR4 complex	0.787282	0.859295	0.10387	0.576146	-1.17105	-0.239468	0.895379	0.795105	0.0479929
Constitutive Signaling by NOTCH1 HD+PEST Domain Mutants	0.688978	0.966165	0.161795	0.277864	1.38993	0.556167	0.895457	0.84337	0.0479554
Constitutive Signaling by NOTCH1 PEST Domain Mutants	0.688978	0.966165	0.161795	0.277864	1.38993	0.556167	0.895457	0.84337	0.0479554
Integration of provirus	0.522464	1.14172	0.281944	0.192211	-1.59736	-0.716221	0.895457	-0.793912	-0.0479554
Nucleotide catabolism	0.990566	-0.550549	-0.00411678	0.230601	-1.48385	-0.637139	0.895457	-0.820035	-0.0479554
Signaling by NOTCH1 HD+PEST Domain Mutants in Cancer	0.688978	0.966165	0.161795	0.277864	1.38993	0.556167	0.895457	0.84337	0.0479554
Signaling by NOTCH1 PEST Domain Mutants in Cancer	0.688978	0.966165	0.161795	0.277864	1.38993	0.556167	0.895457	0.84337	0.0479554
Signaling by NOTCH1 in Cancer	0.688978	0.966165	0.161795	0.277864	1.38993	0.556167	0.895457	0.84337	0.0479554
The canonical retinoid cycle in rods (twilight vision)	0.292994	1.38474	0.533142	0.571268	-1.18972	-0.24316	0.895457	-0.784466	-0.0479554
Acyl chain remodelling of PC	0.893986	-0.746561	-0.0486692	0.787999	0.976998	0.103474	0.903177	-0.784009	-0.0442272
RNA Polymerase II Transcription Termination	0.0863611	-1.55861	-1.06368	0.00424474	-1.83969	-2.37215	0.903177	-0.850777	-0.0442272
TP53 Regulates Transcription of Genes Involved in Cytochrome C Release	0.57071	1.08841	0.243585	0.943813	-0.800541	-0.0251142	0.903938	-0.781958	-0.0438616
p75 NTR receptor-mediated signalling	0.064616	1.57911	1.18966	0.837886	0.952958	0.0768151	0.903938	-0.859676	-0.0438616
Reactions specific to the complex N-glycan synthesis pathway	0.687763	0.964827	0.162561	0.273646	1.49037	0.562812	0.910488	0.765959	0.0407256
NOTCH1 Intracellular Domain Regulates Transcription	0.942341	-0.711853	-0.0257917	0.250146	1.43869	0.601806	0.914209	0.820625	0.0389546
Metal ion SLC transporters	0.934778	0.660987	0.0292916	0.957434	0.777492	0.0188909	0.917365	-0.780457	-0.0374579
Degradation of GLI2 by the proteasome	0.205951	-1.3806	-0.686237	0.936791	-0.871879	-0.0283573	0.917899	0.837494	0.0372049
GLI3 is processed to GLI3R by the proteasome	0.205951	-1.3806	-0.686237	1	-0.740587	0	0.917899	0.837494	0.0372049
Estrogen-dependent nuclear events downstream of ESR-membrane signaling	0.853973	0.801987	0.068556	0.406836	1.33797	0.390581	0.918505	0.788304	0.0369186
Mitochondrial translation elongation	0.00456321	-1.77586	-2.34073	0.165925	-1.41916	-0.780088	0.918505	-0.858358	-0.0369186
Regulation of IFNA/IFNB signaling	0.826823	0.817826	0.0825872	0.289414	-1.48491	-0.53848	0.918505	-0.765019	-0.0369186
Response of EIF2AK1 (HRI) to heme deficiency	0.8082	-0.848308	-0.092481	0.880694	0.88628	0.0551749	0.92461	0.759881	0.0340414
Mitochondrial translation	0.00494463	-1.78785	-2.30587	0.108732	-1.48706	-0.963643	0.924619	0.853889	0.0340372
Protein methylation	0.836957	-0.821751	-0.0772966	0.626915	-1.11722	-0.202791	0.924619	-0.765808	-0.0340372
Gamma carboxylation, hypusine formation and arylsulfatase activation	0.765516	0.893268	0.116046	0.945955	0.812757	0.0241297	0.92525	0.805903	0.0337411
Heme biosynthesis	0.297242	-1.36497	-0.526891	0.581838	-1.15234	-0.235198	0.92525	-0.763357	-0.0337411
MET receptor recycling	0.340968	1.33992	0.467286	1	0.435925	0	0.92525	0.757337	0.0337411
Signaling by SCF-KIT	0.28375	1.33081	0.547065	0.631979	1.1064	0.199297	0.92525	0.808845	0.0337411
Acyl chain remodelling of PE	0.760356	-0.889225	-0.118983	0.766374	0.994971	0.115559	0.933854	-0.758908	-0.0297212
Carboxyterminal post-translational modifications of tubulin	1	0.436581	0	0.957434	0.792175	0.0188909	0.933854	-0.787678	-0.0297212
Platelet Aggregation (Plug Formation)	0.47219	1.16502	0.325883	0.978103	-0.776374	-0.00961521	0.933854	0.800147	0.0297212
Regulation of ornithine decarboxylase (ODC)	0.188352	-1.40252	-0.725031	0.97661	-0.810995	-0.0102789	0.933854	0.821995	0.0297212
Cytokine Signaling in Immune system	0.862758	-0.899406	-0.0641111	0.203172	-1.18931	-0.692136	0.934533	-0.91362	-0.0294055
Negative regulation of the PI3K/AKT network	0.150522	1.49105	0.822401	0.943813	0.842178	0.0251142	0.934533	0.8268	0.0294055
Cellular response to heat stress	0.895253	0.842942	0.048054	0.13	-1.45823	-0.886056	0.937503	-0.850247	-0.0280274
Tie2 Signaling	0.306353	1.34829	0.513778	0.351175	1.40334	0.454476	0.939004	0.764104	0.0273324
FOXO-mediated transcription of cell cycle genes	0.893986	0.734629	0.0486692	0.924336	0.829746	0.03417	0.942046	-0.746986	-0.0259278
Disorders of transmembrane transporters	0.50124	-1.10492	-0.299954	0.523862	-1.10654	-0.280783	0.943307	0.859492	0.025347
FBXL7 down-regulates AURKA during mitotic entry and in early mitosis	0.149116	-1.47009	-0.826477	0.545569	-1.12759	-0.26315	0.94349	-0.817262	-0.0252629
Methylation	0.392533	1.26376	0.406124	0.642886	-1.10619	-0.191866	0.94349	0.753088	0.0252629
SUMOylation of immune response proteins	0.956862	0.627114	0.0191509	0.972099	-0.736351	-0.0122895	0.94349	0.740558	0.0252629
Signaling by Interleukins	0.766631	-0.937296	-0.115413	0.463665	-1.08924	-0.333796	0.94349	-0.895317	-0.0252629
Constitutive Signaling by Aberrant PI3K in Cancer	0.717417	-0.945031	-0.144229	0.631979	-1.09072	-0.199297	0.945822	0.774478	0.0241908
Diseases associated with the TLR signaling cascade	0.018175	-1.87341	-1.74053	0.467047	-1.24083	-0.330639	0.945822	-0.774284	-0.0241908
Diseases of Immune System	0.018175	-1.87341	-1.74053	0.467047	-1.24083	-0.330639	0.945822	-0.774284	-0.0241908
Metalloprotease DUBs	0.906046	-0.72558	-0.0428495	1	0.419378	0	0.945822	-0.747158	-0.0241908
RIP-mediated NFkB activation via ZBP1	0.777643	-0.873832	-0.10922	0.244673	-1.52296	-0.611414	0.945822	0.760247	0.0241908
JNK (c-Jun kinases) phosphorylation and activation mediated by activated human TAK1	0.174294	1.56367	0.758718	0.705414	1.05101	0.151556	0.947177	0.759195	0.0235689
Formation of the beta-catenin:TCF transactivating complex	0.672308	-0.984548	-0.172432	0.594303	-1.10827	-0.225992	0.947917	0.778205	0.0232295
RUNX1 interacts with co-factors whose precise effect on RUNX1 targets is not known	0.83185	-0.851167	-0.0799552	1	0.710407	0	0.948905	-0.792134	-0.0227774
Bile acid and bile salt metabolism	0.906904	0.721208	0.0424386	0.823193	0.951145	0.0844984	0.9509	0.769162	0.0218653
Constitutive Signaling by NOTCH1 HD Domain Mutants	0.903069	0.717915	0.0442791	0.878879	0.889886	0.0560708	0.9509	0.725403	0.0218653
Hedgehog 'on' state	0.218409	-1.33888	-0.660729	0.417265	-1.21461	-0.379588	0.9509	-0.817198	-0.0218653
MAPK6/MAPK4 signaling	0.221264	-1.32705	-0.65509	1	0.549932	0	0.9509	0.824513	0.0218653
Mitochondrial translation termination	0.00356239	-1.79406	-2.44826	0.192211	-1.38973	-0.716221	0.9509	-0.836206	-0.0218653
Signaling by NODAL	0.758801	0.892873	0.119872	0.347725	1.40973	0.458764	0.9509	0.718136	0.0218653
Signaling by NOTCH1 HD Domain Mutants in Cancer	0.903069	0.717915	0.0442791	0.878879	0.889886	0.0560708	0.9509	0.725403	0.0218653
Signaling by NOTCH2	0.444524	1.1937	0.352104	0.385452	1.3408	0.41403	0.9509	0.757837	0.0218653
The NLRP3 inflammasome	0.658332	-1.01316	-0.181555	1	-0.676251	0	0.9509	-0.743747	-0.0218653
Transcriptional regulation by RUNX3	0.35449	-1.21729	-0.450396	0.958397	-0.862697	-0.0184544	0.9509	-0.823965	-0.0218653
Cytochrome c-mediated apoptotic response	0.672308	0.986422	0.172432	0.721499	-1.03842	-0.141764	0.952902	-0.736409	-0.0209515
Regulation of FZD by ubiquitination	0.825885	-0.826168	-0.0830802	0.710031	-1.0563	-0.148723	0.952902	-0.71495	-0.0209515
MAP3K8 (TPL2)-dependent MAPK1/3 activation	0.843865	0.803687	0.0737272	0.935632	-0.809285	-0.028895	0.953181	0.732921	0.0208248
SLBP Dependent Processing of Replication-Dependent Histone Pre-mRNAs	0.112498	-1.61076	-0.948857	0.923517	-0.826853	-0.0345553	0.95321	-0.724852	-0.0208114
Hyaluronan metabolism	0.900974	-0.71696	-0.0452878	0.828946	-0.943534	-0.0814739	0.953475	0.72178	0.0206908
Reversal of alkylation damage by DNA dioxygenases	0.676111	-1.00972	-0.169982	0.751245	1.03357	0.124218	0.953475	0.710742	0.0206908
Diseases of programmed cell death	0.875342	0.828299	0.0578224	0.292326	-1.33489	-0.534133	0.958533	-0.789569	-0.0183928
Small interfering RNA (siRNA) biogenesis	0.843095	-0.806653	-0.0741233	0.83965	0.932461	0.0759016	0.958533	-0.710608	-0.0183928
RAC3 GTPase cycle	0.0749111	1.60976	1.12545	1	-0.749987	0	0.959635	0.817202	0.0178941
Interleukin-37 signaling	0.654659	-1.02578	-0.183985	0.908488	-0.841185	-0.0416808	0.962235	-0.722278	-0.0167187
SLC transporter disorders	0.759081	-0.914257	-0.119712	0.467047	-1.18114	-0.330639	0.966875	-0.801008	-0.0146296
AKT phosphorylates targets in the cytosol	0.228354	1.45633	0.641392	1	0.591812	0	0.967807	0.707528	0.0142111
Cytoprotection by HMOX1	0.963363	-0.698076	-0.0162102	1	0.591668	0	0.967807	0.78857	0.0142111
DNA Damage Reversal	0.658158	-1.02906	-0.18167	0.616598	1.15367	0.209998	0.967807	0.701611	0.0142111
Formation of paraxial mesoderm	0.881718	0.756308	0.0546705	0.766772	-0.992477	-0.115334	0.967807	-0.714794	-0.0142111
Innate Immune System	0.0553136	1.26251	1.25717	0.299178	-1.11142	-0.52407	0.967807	0.914199	0.0142111
Purine catabolism	0.987907	-0.54536	-0.00528372	0.523862	-1.21745	-0.280783	0.967807	-0.708605	-0.0142111
Signaling by ERBB2 TMD/JMD mutants	0.707247	-0.944603	-0.150429	1	-0.676327	0	0.967807	-0.714691	-0.0142111
Uptake and function of diphtheria toxin	0.355491	1.32718	0.449171	0.700385	-1.07721	-0.154663	0.967807	0.692895	0.0142111
Aberrant regulation of mitotic G1/S transition in cancer due to RB1 defects	0.294535	1.3704	0.530863	0.583859	1.16051	0.233692	0.968294	0.710921	0.0139929
Asymmetric localization of PCP proteins	0.0470144	-1.67684	-1.32777	0.227991	-1.40048	-0.642082	0.968294	-0.792981	-0.0139929
Defective binding of RB1 mutants to E2F1,(E2F2, E2F3)	0.294535	1.3704	0.530863	0.583859	1.16051	0.233692	0.968294	0.710921	0.0139929
Microtubule-dependent trafficking of connexons from Golgi to the plasma membrane	1	0.459273	0	1	0.532222	0	0.968294	0.713816	0.0139929
NFE2L2 regulates pentose phosphate pathway genes	0.83185	-0.817792	-0.0799552	0.22079	-1.55762	-0.656021	0.968294	0.688479	0.0139929
Transport of connexons to the plasma membrane	1	0.459273	0	1	0.532222	0	0.968294	0.713816	0.0139929
NR1H2 & NR1H3 regulate gene expression to control bile acid homeostasis	0.930768	0.664879	0.0311586	0.919681	-0.82817	-0.0363628	0.969561	-0.686763	-0.0134249
Regulation of RUNX2 expression and activity	0.280926	-1.28158	-0.551408	1	0.572263	0	0.969561	0.788683	0.0134249
Tight junction interactions	0.50776	1.17814	0.294342	0.256339	-1.52445	-0.591185	0.969561	0.687578	0.0134249
GAB1 signalosome	0.185237	1.53655	0.732271	0.998081	-0.708176	-0.000834151	0.970173	-0.69876	-0.0131509
Pre-NOTCH Processing in Golgi	0.717417	0.935931	0.144229	0.757586	-0.998121	-0.120568	0.970647	0.697969	0.0129389
Cellular response to starvation	1.29252e-10	-2.44304	-9.88856	0.889095	0.921841	0.0510519	0.971149	0.832372	0.0127139
Interleukin receptor SHC signaling	0.611291	1.03995	0.213752	0.913539	0.851516	0.039273	0.971149	-0.703818	-0.0127139
Synthesis of GDP-mannose	0.502869	1.18892	0.298545	0.514176	-1.26321	-0.288888	0.971795	-0.676649	-0.0124252
Diseases associated with N-glycosylation of proteins	0.865334	-0.775742	-0.0628162	0.839609	-0.936954	-0.075923	0.971974	0.728396	0.0123454
TRAF6 mediated IRF7 activation in TLR7/8 or 9 signaling	0.842552	0.796435	0.0744035	0.757586	-1.00385	-0.120568	0.975289	0.68421	0.0108665
Sensing of DNA Double Strand Breaks	1	-0.468044	0	0.545569	-1.2338	-0.26315	0.977146	-0.669598	-0.0100405
CTLA4 inhibitory signaling	0.529731	1.12189	0.275945	1	-0.628529	0	0.979587	0.70645	0.00895682
COPI-dependent Golgi-to-ER retrograde traffic	0.462982	1.11578	0.334436	1	-0.762573	0	0.980648	-0.803683	-0.00848691
Intrinsic Pathway for Apoptosis	0.248269	1.3345	0.605078	0.802537	0.970368	0.0955351	0.981926	0.767498	0.00792136
Regulation of cholesterol biosynthesis by SREBP (SREBF)	0.0709044	1.60418	1.14933	0.691252	1.05496	0.160363	0.981926	-0.769234	-0.00792136
SCF(Skp2)-mediated degradation of p27/p21	0.289279	-1.28047	-0.538683	0.748518	-1.00722	-0.125798	0.981926	0.775677	0.00792136
IKK complex recruitment mediated by RIP1	0.759081	-0.903984	-0.119712	0.885233	0.887665	0.0529426	0.982053	-0.690474	-0.00786523
Ribavirin ADME	0.562193	1.11009	0.250115	0.347182	-1.42655	-0.459442	0.982053	-0.683259	-0.00786523
CTNNB1 S33 mutants aren't phosphorylated	0.67101	-0.997461	-0.173271	0.839609	0.927463	0.075923	0.982063	0.674057	0.00786069
CTNNB1 S37 mutants aren't phosphorylated	0.67101	-0.997461	-0.173271	0.839609	0.927463	0.075923	0.982063	0.674057	0.00786069
CTNNB1 S45 mutants aren't phosphorylated	0.67101	-0.997461	-0.173271	0.839609	0.927463	0.075923	0.982063	0.674057	0.00786069
CTNNB1 T41 mutants aren't phosphorylated	0.67101	-0.997461	-0.173271	0.839609	0.927463	0.075923	0.982063	0.674057	0.00786069
Cyclin D associated events in G1	0.585795	1.05573	0.232254	1	0.604921	0	0.982063	-0.746785	-0.00786069
G1 Phase	0.585795	1.05573	0.232254	1	0.604921	0	0.982063	-0.746785	-0.00786069
Interleukin-1 signaling	0.313776	-1.23658	-0.503381	1	-0.768993	0	0.982063	-0.807272	-0.00786069
LRR FLII-interacting protein 1 (LRRFIP1) activates type I IFN production	0.665782	1.0006	0.176668	0.067813	-1.71128	-1.16869	0.982063	-0.657832	-0.00786069
Lipophagy	0.901387	-0.718462	-0.0450886	0.876448	-0.890279	-0.0572741	0.982063	0.674037	0.00786069
Neddylation	0.594076	-1.04046	-0.226158	0.90061	0.921888	0.0454634	0.982063	-0.842704	-0.00786069
RHOC GTPase cycle	0.312846	1.26062	0.504669	1	0.608335	0	0.982063	0.785888	0.00786069
Regulation of glycolysis by fructose 2,6-bisphosphate metabolism	0.758461	-0.906954	-0.120067	0.710928	1.05653	0.148174	0.982063	-0.683723	-0.00786069
Senescence-Associated Secretory Phenotype (SASP)	0.964026	0.710594	0.0159113	0.684975	1.05898	0.164325	0.982063	0.747392	0.00786069
Signal regulatory protein family interactions	0.911932	0.69372	0.0400375	0.45419	-1.3127	-0.342762	0.982063	0.667124	0.00786069
Signaling by CTNNB1 phospho-site mutants	0.67101	-0.997461	-0.173271	0.839609	0.927463	0.075923	0.982063	0.674057	0.00786069
Signaling by GSK3beta mutants	0.67101	-0.997461	-0.173271	0.839609	0.927463	0.075923	0.982063	0.674057	0.00786069
The role of GTSE1 in G2/M progression after G2 checkpoint	0.18774	-1.37849	-0.726443	0.641768	-1.061	-0.192622	0.982063	-0.782276	-0.00786069
Downregulation of SMAD2/3:SMAD4 transcriptional activity	0.444327	1.19339	0.352297	0.980976	0.759267	0.00834152	0.983687	-0.707612	-0.00714329
HDACs deacetylate histones	0.760356	-0.907349	-0.118983	1	-0.593911	0	0.983687	0.730338	0.00714329
Negative regulators of DDX58/IFIH1 signaling	0.97744	-0.606886	-0.00990979	0.936791	0.823423	0.0283573	0.983687	-0.704957	-0.00714329
Nephrin family interactions	0.713368	0.930301	0.146686	0.976317	0.74618	0.0104092	0.983687	0.693644	0.00714329
Regulation of TP53 Activity through Association with Co-factors	0.20793	1.50055	0.682083	0.63844	-1.11636	-0.19488	0.983687	-0.666757	-0.00714329
Sialic acid metabolism	0.758801	0.894608	0.119872	0.79501	0.976623	0.0996272	0.983687	0.699684	0.00714329
Signaling by TGF-beta Receptor Complex	0.153213	1.42108	0.814703	0.53078	1.15052	0.275086	0.983687	0.777659	0.00714329
TP53 Regulates Transcription of Cell Cycle Genes	0.87839	-0.806149	-0.0563124	1	-0.676864	0	0.983687	-0.738796	-0.00714329
TP53 regulates transcription of several additional cell death genes whose specific roles in p53-dependent apoptosis remain uncertain	0.905942	0.703623	0.0428997	0.851741	0.917115	0.0696927	0.983687	-0.654691	-0.00714329
Signaling by CSF1 (M-CSF) in myeloid cells	0.185237	1.49092	0.732271	1	-0.717637	0	0.985405	-0.710583	-0.00638542
Pyrimidine salvage	0.853973	0.781895	0.068556	0.950208	0.765627	0.0221815	0.988104	-0.646376	-0.00519753
APEX1-Independent Resolution of AP Sites via the Single Nucleotide Replacement Pathway	0.572391	-1.11852	-0.242307	0.254582	-1.51543	-0.594172	0.989713	-0.635624	-0.00449061
Hyaluronan uptake and degradation	0.905942	-0.708843	-0.0428997	0.913539	-0.839848	-0.039273	0.989713	0.64926	0.00449061
TNFR1-induced proapoptotic signaling	0.610987	-1.0531	-0.213968	0.507294	-1.20237	-0.29474	0.989713	0.677363	0.00449061
RND1 GTPase cycle	0.483636	1.15248	0.315482	0.950206	0.813259	0.0221822	0.996343	0.713031	0.00159123
mRNA 3'-end processing	0.18774	-1.40249	-0.726443	0.012775	-1.8728	-1.89364	0.996343	-0.748913	-0.00159123
APC truncation mutants have impaired AXIN binding	0.607419	-1.07152	-0.216512	0.856658	0.910847	0.0671925	1	-0.561593	0
AUF1 (hnRNP D0) binds and destabilizes mRNA	0.180557	-1.41205	-0.743387	0.122614	-1.5433	-0.91146	1	0.456484	0
AXIN missense mutants destabilize the destruction complex	0.607419	-1.07152	-0.216512	0.856658	0.910847	0.0671925	1	-0.561593	0
Activation of NF-kappaB in B cells	0.174294	-1.4219	-0.758718	0.190389	-1.44466	-0.720358	1	-0.524513	0
Activation of the TFAP2 (AP-2) family of transcription factors	0.974769	0.572375	0.0110981	0.854421	0.920865	0.0683281	1	-0.582957	0
Adaptive Immune System	0.165088	1.19353	0.782285	1	0.835996	0	1	0.784943	0
Antigen processing-Cross presentation	0.0154719	-1.73905	-1.81046	0.157605	-1.43939	-0.802429	1	0.691507	0
Apoptosis induced DNA fragmentation	0.0930183	-1.64433	-1.03143	0.434598	-1.32333	-0.361912	1	0.599451	0
Apoptotic factor-mediated response	0.903926	-0.727078	-0.0438672	0.757586	-1.00025	-0.120568	1	0.635572	0
Arachidonic acid metabolism	0.662095	-1.00523	-0.17908	0.837486	-0.94606	-0.0770225	1	0.569052	0
Association of TriC/CCT with target proteins during biosynthesis	0.679924	-0.97657	-0.167539	0.400617	1.31175	0.397271	1	0.613753	0
Autodegradation of the E3 ubiquitin ligase COP1	0.20793	-1.37185	-0.682083	0.256339	-1.39137	-0.591185	1	0.643739	0
C-type lectin receptors (CLRs)	0.862758	-0.856048	-0.0641111	1	-0.726742	0	1	-0.432106	0
CDC42 GTPase cycle	0.00670284	1.75523	2.17374	0.467047	1.17648	0.330639	1	0.785943	0
CLEC7A (Dectin-1) signaling	0.657465	-1.0052	-0.182128	1	-0.750954	0	1	-0.503813	0
Cellular Senescence	0.688978	0.981414	0.161795	0.751245	1.01129	0.124218	1	-0.730669	0
Cellular response to chemical stress	0.47321	-1.11039	-0.324946	1	-0.752326	0	1	0.736556	0
Cellular response to hypoxia	0.195958	-1.37363	-0.707838	1	0.447489	0	1	0.377919	0
Cellular responses to stimuli	0.00440618	-1.4674	-2.35594	1	0.659618	0	1	0.604212	0
Cellular responses to stress	0.00169198	-1.48337	-2.7716	1	0.662458	0	1	0.586567	0
Class I MHC mediated antigen processing & presentation	1	-0.709601	0	0.839609	0.967207	0.075923	1	-0.788629	0
Constitutive Signaling by EGFRvIII	0.278401	1.39569	0.555329	0.999186	-0.707465	-0.000353853	1	-0.632763	0
Constitutive Signaling by Ligand-Responsive EGFR Cancer Variants	0.361586	1.29713	0.441788	1	-0.652355	0	1	0.57708	0
Cooperation of Prefoldin and TriC/CCT in actin and tubulin folding	0.419885	-1.20601	-0.37687	1	0.690657	0	1	0.577603	0
Cross-presentation of soluble exogenous antigens (endosomes)	0.16088	-1.45994	-0.793498	0.254582	-1.39963	-0.594172	1	-0.497703	0
Cyclin A:Cdk2-associated events at S phase entry	0.540272	-1.08425	-0.267388	1	-0.640516	0	1	-0.659343	0
Cyclin E associated events during G1/S transition	0.467	-1.13479	-0.330683	1	-0.593543	0	1	-0.587616	0
DAP12 interactions	0.20793	1.44372	0.682083	1	0.543282	0	1	0.490988	0
DAP12 signaling	0.20793	1.44372	0.682083	1	0.601788	0	1	0.490988	0
Deadenylation of mRNA	0.987907	-0.577172	-0.00528372	0.998297	0.724691	0.000740411	1	-0.492295	0
Death Receptor Signaling	0.0868597	1.50241	1.06118	0.757586	1.00317	0.120568	1	-0.70853	0
Dectin-1 mediated noncanonical NF-kB signaling	0.221264	-1.34432	-0.65509	0.393183	-1.24876	-0.405406	1	0.384243	0
Defective CFTR causes cystic fibrosis	0.278401	-1.29109	-0.555329	0.467047	-1.17572	-0.330639	1	0.6839	0
Degradation of AXIN	0.214022	-1.36303	-0.669541	0.463386	-1.1965	-0.334057	1	0.454264	0
Degradation of DVL	0.157088	-1.4554	-0.803857	1	-0.763478	0	1	-0.594091	0
Downstream TCR signaling	0.578794	-1.05828	-0.237476	1	-0.735564	0	1	-0.420738	0
Downstream signaling events of B Cell Receptor (BCR)	0.355491	-1.2227	-0.449171	1	-0.664529	0	1	0.692464	0
ER Quality Control Compartment (ERQC)	1	0.504893	0	1	0.555299	0	1	0.638816	0
ER-Phagosome pathway	0.00775249	-1.77379	-2.11056	0.190389	-1.41074	-0.720358	1	-0.749918	0
ERCC6 (CSB) and EHMT2 (G9a) positively regulate rRNA expression	0.804831	-0.872475	-0.0942952	1	-0.738235	0	1	-0.633938	0
Early Phase of HIV Life Cycle	0.836204	0.815831	0.077688	0.110477	-1.71586	-0.956729	1	-0.544994	0
Energy dependent regulation of mTOR by LKB1-AMPK	0.893986	0.770263	0.0486692	0.0931153	1.6559	1.03098	1	0.534936	0
FOXO-mediated transcription	0.468588	1.14671	0.329209	1	0.606519	0	1	0.606109	0
Formation of apoptosome	0.877962	0.75851	0.0565242	0.810796	-0.955894	-0.0910884	1	-0.603392	0
Formation of tubulin folding intermediates by CCT/TriC	0.746168	-0.913811	-0.127163	1	0.638854	0	1	0.494183	0
G1/S DNA Damage Checkpoints	0.278401	-1.28633	-0.555329	0.406736	-1.22829	-0.390688	1	-0.74209	0
GRB2:SOS provides linkage to MAPK signaling for Integrins	0.385933	1.28507	0.413488	0.701783	-1.06144	-0.153797	1	-0.549397	0
Gap junction assembly	0.958662	-0.618635	-0.0183343	1	0.680466	0	1	0.65678	0
Host Interactions of HIV factors	0.759473	-0.93058	-0.119487	0.391975	-1.18382	-0.406742	1	-0.697212	0
IRAK1 recruits IKK complex	0.695229	0.946434	0.157872	1	0.590259	0	1	0.631557	0
IRAK1 recruits IKK complex upon TLR7/8 or 9 stimulation	0.695229	0.946434	0.157872	1	0.590259	0	1	0.631557	0
Inflammasomes	0.308001	-1.34329	-0.511448	1	0.646355	0	1	-0.49666	0
Initiation of Nuclear Envelope (NE) Reformation	0.654659	1.00758	0.183985	0.350911	-1.38033	-0.454803	1	0.654509	0
Integrin signaling	0.418022	1.22368	0.378801	0.854421	0.923851	0.0683281	1	0.557226	0
Interleukin-2 family signaling	0.214772	1.44084	0.668023	1	0.687262	0	1	-0.543705	0
Interleukin-3, Interleukin-5 and GM-CSF signaling	0.381597	1.23173	0.418395	1	0.612532	0	1	0.642095	0
Intraflagellar transport	0.827268	0.868608	0.082354	1	0.54591	0	1	-0.488104	0
KEAP1-NFE2L2 pathway	0.429202	-1.1547	-0.367338	1	-0.71195	0	1	-0.721694	0
MTOR signalling	0.309464	1.28021	0.50939	0.283015	1.3978	0.54819	1	0.509258	0
Metabolism of steroids	0.0536145	1.59487	1.27072	0.283489	1.31433	0.547464	1	0.742028	0
NIK-->noncanonical NF-kB signaling	0.194807	-1.39015	-0.710395	0.371388	-1.26201	-0.430172	1	0.397768	0
NOD1/2 Signaling Pathway	0.899389	-0.744365	-0.0460524	0.889095	-0.899209	-0.0510519	1	0.548676	0
NRAGE signals death through JNK	0.365831	1.2276	0.43672	0.467047	1.23845	0.330639	1	-0.592752	0
Negative feedback regulation of MAPK pathway	0.497047	1.19414	0.303602	0.527817	1.24873	0.277516	1	-0.498835	0
Nuclear events mediated by NFE2L2	0.365831	-1.20521	-0.43672	0.890521	-0.920447	-0.050356	1	0.616722	0
Nucleotide salvage	0.766631	0.883269	0.115413	0.854421	0.914463	0.0683281	1	-0.603201	0
Nucleotide-binding domain, leucine rich repeat containing receptor (NLR) signaling pathways	0.461041	-1.16611	-0.33626	1	-0.746339	0	1	-0.619474	0
Oxygen-dependent proline hydroxylation of Hypoxia-inducible Factor Alpha	0.156761	-1.44739	-0.804762	1	0.51074	0	1	0.589813	0
PD-1 signaling	0.727379	-0.933495	-0.13824	0.190389	-1.57944	-0.720358	1	-0.488854	0
PECAM1 interactions	0.611291	1.07096	0.213752	0.110477	-1.70573	-0.956729	1	-0.495744	0
PI5P, PP2A and IER3 Regulate PI3K/AKT Signaling	0.176938	1.47494	0.752179	0.968028	0.804005	0.014112	1	0.708099	0
PIP3 activates AKT signaling	0.544007	1.05277	0.264395	0.632327	1.06782	0.199058	1	0.815018	0
PTEN Regulation	0.93731	0.82408	0.028117	0.713907	1.03271	0.146359	1	0.521226	0
Pentose phosphate pathway	0.903926	-0.714448	-0.0438672	0.737447	-1.02459	-0.132269	1	-0.54754	0
Phosphorylation of CD3 and TCR zeta chains	0.66485	-1.01905	-0.177276	0.467047	-1.30545	-0.330639	1	-0.593346	0
Post-chaperonin tubulin folding pathway	0.66994	-0.996812	-0.173964	1	0.543224	0	1	0.601741	0
Post-translational protein modification	0.0863611	1.18601	1.06368	NA	NA	#VALUE!	1	0.771153	0
Pre-NOTCH Expression and Processing	0.929927	0.758521	0.0315513	0.950825	0.829456	0.0218994	1	-0.570839	0
Pre-NOTCH Transcription and Translation	1	-0.559668	0	0.989182	0.768056	0.00472361	1	0.569725	0
Prefoldin mediated transfer of substrate to CCT/TriC	0.446476	-1.18916	-0.350202	1	0.676575	0	1	0.500886	0
Processing and activation of SUMO	0.548258	1.12083	0.261015	1	0.539508	0	1	-0.613057	0
Prolactin receptor signaling	0.930768	0.668501	0.0311586	0.935632	0.809949	0.028895	1	0.532443	0
Purine salvage	0.856998	0.783945	0.0670202	0.935632	0.809259	0.028895	1	-0.55304	0
Pyroptosis	0.899389	0.739792	0.0460524	1	0.586606	0	1	-0.49312	0
RAC1 GTPase cycle	0.23908	1.25754	0.621456	0.641768	1.06405	0.192622	1	0.6676	0
RAC2 GTPase cycle	0.153028	1.46615	0.815229	0.968826	-0.846547	-0.0137541	1	0.569489	0
RHOB GTPase cycle	0.295626	1.27875	0.529258	0.766374	0.997361	0.115559	1	0.62055	0
RHOBTB2 GTPase cycle	0.738515	0.917555	0.131641	0.307481	-1.39286	-0.512181	1	0.509	0
RHOH GTPase cycle	0.263744	1.35537	0.578818	1	-0.623171	0	1	0.521252	0
RND2 GTPase cycle	0.428554	1.19097	0.367994	1	0.665053	0	1	0.663282	0
RUNX3 regulates p14-ARF	0.941042	-0.651965	-0.0263908	0.679559	1.09259	0.167773	1	0.574471	0
Recycling of eIF2:GDP	0.906046	-0.705875	-0.0428495	0.557039	-1.20486	-0.254114	1	0.619915	0
Regulated Necrosis	0.758461	0.913371	0.120067	0.816864	-0.961861	-0.0878505	1	0.710591	0
Regulation of Apoptosis	0.247986	-1.32684	-0.605572	0.351175	-1.28894	-0.454476	1	0.688578	0
Regulation of FOXO transcriptional activity by acetylation	0.688978	0.959409	0.161795	1	0.595151	0	1	0.612914	0
Regulation of IFNG signaling	0.707247	0.937797	0.150429	1	0.576318	0	1	-0.582604	0
Regulation of KIT signaling	0.815787	0.829807	0.088423	0.802537	0.967155	0.0955351	1	0.485567	0
Regulation of NPAS4 gene expression	0.949223	0.651723	0.0226319	0.943813	-0.787709	-0.0251142	1	-0.6238	0
Regulation of PTEN gene transcription	0.107311	1.53693	0.969357	0.251688	1.415	0.599137	1	0.457546	0
Regulation of RUNX3 expression and activity	0.165663	-1.44289	-0.780773	0.283124	-1.35486	-0.548023	1	0.488668	0
Regulation of TNFR1 signaling	0.950998	0.713339	0.0218203	0.86325	0.919215	0.0638634	1	0.690266	0
Regulation of activated PAK-2p34 by proteasome mediated degradation	0.178171	-1.42199	-0.749163	0.280571	-1.36706	-0.551957	1	0.552533	0
Regulation of innate immune responses to cytosolic DNA	0.849364	-0.799633	-0.0709061	0.885233	-0.877735	-0.0529426	1	-0.516421	0
Regulation of mRNA stability by proteins that bind AU-rich elements	0.11307	-1.47459	-0.946653	0.0864853	-1.55535	-1.06306	1	-0.724192	0
Regulation of signaling by CBL	0.517847	1.13118	0.285799	1	0.663743	0	1	0.654648	0
Regulation of the apoptosome activity	0.877962	0.75851	0.0565242	0.810796	-0.955894	-0.0910884	1	-0.603392	0
SARS-CoV-1 Infection	0.00697954	-1.7603	-2.15617	1	-0.810506	0	1	0.724408	0
SARS-CoV-1 modulates host translation machinery	9.36803e-09	-2.5594	-8.02835	1	-0.703086	0	1	-0.672564	0
SARS-CoV-1-host interactions	1.38695e-05	-2.17619	-4.85794	0.194026	-1.39105	-0.712139	1	-0.564997	0
SARS-CoV-2 Infection	0.279284	-1.2086	-0.553954	1	-0.857846	0	1	0.801097	0
SLBP independent Processing of Histone Pre-mRNAs	0.112498	-1.61076	-0.948857	0.936791	-0.79809	-0.0283573	1	-0.535214	0
SUMOylation of transcription cofactors	0.728887	0.939286	0.13734	1	0.484786	0	1	-0.607489	0
SUMOylation of transcription factors	0.671247	0.981791	0.173118	1	-0.556742	0	1	-0.556124	0
Signaling by ALK	0.517847	1.12659	0.285799	0.879997	0.898696	0.0555186	1	0.509844	0
Signaling by AMER1 mutants	0.607419	-1.07152	-0.216512	0.856658	0.910847	0.0671925	1	-0.561593	0
Signaling by APC mutants	0.607419	-1.07152	-0.216512	0.856658	0.910847	0.0671925	1	-0.561593	0
Signaling by AXIN mutants	0.607419	-1.07152	-0.216512	0.856658	0.910847	0.0671925	1	-0.561593	0
Signaling by EGFR in Cancer	0.361586	1.29713	0.441788	1	-0.637676	0	1	0.57708	0
Signaling by EGFRvIII in Cancer	0.278401	1.39569	0.555329	0.999186	-0.707465	-0.000353853	1	-0.632763	0
Signaling by ERBB2 ECD mutants	0.278401	1.39569	0.555329	0.951013	0.781832	0.0218136	1	-0.600744	0
Signaling by ERBB2 KD Mutants	0.758801	0.893743	0.119872	0.958397	0.769739	0.0184544	1	-0.600744	0
Signaling by ERBB2 in Cancer	0.760105	0.89155	0.119127	0.977996	0.741264	0.00966311	1	-0.607549	0
Signaling by Erythropoietin	0.688517	0.962316	0.162085	0.657596	1.08343	0.182041	1	0.576961	0
Signaling by FGFR	0.97744	-0.661307	-0.00990979	0.537971	1.15905	0.269241	1	0.587418	0
Signaling by FGFR in disease	0.823141	0.870425	0.0845258	0.965366	0.79718	0.0153082	1	0.564083	0
Signaling by FGFR2	0.97744	-0.661307	-0.00990979	0.910592	0.874408	0.0406763	1	0.53553	0
Signaling by Ligand-Responsive EGFR Variants in Cancer	0.361586	1.29713	0.441788	1	-0.652355	0	1	0.57708	0
Signaling by NOTCH	0.738515	-0.951623	-0.131641	0.855739	0.951138	0.0676588	1	0.705788	0
Signaling by NOTCH4	0.663528	-0.999396	-0.178141	0.936791	-0.882939	-0.0283573	1	0.734776	0
Signaling by ROBO receptors	3.76452e-11	-2.36421	-10.4243	1	-0.635503	0	1	0.48008	0
Signaling by Rho GTPases	0.0159156	1.38377	1.79818	0.802537	-0.991799	-0.0955351	1	0.740096	0
Signaling by Rho GTPases, Miro GTPases and RHOBTB3	0.00405766	1.42575	2.39172	0.90061	-0.968082	-0.0454634	1	0.828643	0
Signaling by TGFB family members	0.578794	1.05115	0.237476	0.545569	1.13458	0.26315	1	0.681636	0
Sulfur amino acid metabolism	0.541262	1.10433	0.266593	0.950206	-0.812229	-0.0221822	1	-0.563416	0
Synthesis of Leukotrienes (LT) and Eoxins (EX)	0.625027	-1.05262	-0.204101	0.67829	-1.08141	-0.168585	1	0.547003	0
Synthesis of PE	0.950998	0.618956	0.0218203	1	0.649701	0	1	0.606986	0
Synthesis of PIPs at the late endosome membrane	0.0866133	1.7298	1.06242	1	0.641459	0	1	-0.569859	0
Synthesis of UDP-N-acetyl-glucosamine	0.272071	-1.39588	-0.565318	0.601354	-1.15729	-0.22087	1	0.485399	0
Synthesis, secretion, and inactivation of Glucose-dependent Insulinotropic Polypeptide (GIP)	0.29435	1.38921	0.531136	0.494765	1.27578	0.305601	1	-0.588119	0
TCR signaling	0.766782	-0.920303	-0.115328	0.935632	-0.888284	-0.028895	1	-0.735318	0
TNF signaling	0.877075	0.820982	0.0569631	0.968826	0.800957	0.0137541	1	0.514709	0
TNFR2 non-canonical NF-kB pathway	0.125318	-1.4911	-0.901986	0.629233	-1.07302	-0.201189	1	-0.609493	0
TP53 regulates transcription of additional cell cycle genes whose exact role in the p53 pathway remain uncertain	0.895253	-0.755271	-0.048054	1	0.690506	0	1	0.519334	0
Transcriptional activation of mitochondrial biogenesis	0.985101	-0.64113	-0.00651935	0.977655	-0.809667	-0.00981448	1	-0.697039	0
Translation	3.22922e-12	-2.21995	-11.4909	0.00144018	-1.63079	-2.84158	1	-0.36542	0
Transport of nucleotide sugars	0.533473	1.15186	0.272888	0.885233	0.879955	0.0529426	1	-0.554774	0
Truncations of AMER1 destabilize the destruction complex	0.607419	-1.07152	-0.216512	0.856658	0.910847	0.0671925	1	-0.561593	0
Ub-specific processing proteases	0.714566	-0.963587	-0.145957	1	-0.656592	0	1	-0.730295	0
Ubiquitin-dependent degradation of Cyclin D	0.203179	-1.37798	-0.692121	0.45567	-1.20667	-0.34135	1	0.605234	0
Vif-mediated degradation of APOBEC3G	0.118748	-1.52018	-0.925373	0.943813	-0.856237	-0.0251142	1	0.686691	0
Vpu mediated degradation of CD4	0.174052	-1.43647	-0.759321	0.237474	-1.41147	-0.624385	1	0.514073	0
ZBP1(DAI) mediated induction of type I IFNs	0.759473	-0.892548	-0.119487	0.328492	-1.39681	-0.483476	1	0.655369	0
activated TAK1 mediates p38 MAPK activation	0.385933	1.2855	0.413488	0.933769	0.830609	0.0297605	1	0.592169	0
mRNA decay by 5' to 3' exoribonuclease	0.0445984	-1.78035	-1.35068	1	-0.487894	0	1	0.656862	0
mTORC1-mediated signalling	0.279284	1.34391	0.553954	0.53813	1.19102	0.269113	1	-0.481723	0
p130Cas linkage to MAPK signaling for integrins	0.854094	0.787257	0.0684942	0.512535	-1.23605	-0.290276	1	-0.5755	0
p53-Dependent G1 DNA Damage Response	0.271437	-1.29601	-0.566331	0.467047	-1.17224	-0.330639	1	-0.615352	0
p53-Dependent G1/S DNA damage checkpoint	0.271437	-1.29601	-0.566331	0.467047	-1.17224	-0.330639	1	-0.615352	0
APOBEC3G mediated resistance to HIV-1 infection	0.146104	1.59083	0.835337	0.0463605	-1.74946	-1.33385	NA	NA	#VALUE!
Chemokine receptors bind chemokines	0.374284	-1.28408	-0.426799	0.920396	-0.835719	-0.0360252	NA	NA	#VALUE!
Disease	0.681069	-0.997498	-0.166809	NA	NA	#VALUE!	NA	NA	#VALUE!
Diseases of Base Excision Repair	0.323957	-1.33458	-0.489512	0.529906	-1.24932	-0.275802	NA	NA	#VALUE!
Fertilization	0.238009	-1.42646	-0.623407	NA	NA	#VALUE!	NA	NA	#VALUE!
Immune System	0.00152203	1.32907	2.81758	NA	NA	#VALUE!	NA	NA	#VALUE!
Metabolism of amine-derived hormones	0.195212	1.5062	0.709494	0.555721	1.21995	0.255144	NA	NA	#VALUE!
Miscellaneous substrates	0.710139	0.938588	0.148657	NA	NA	#VALUE!	NA	NA	#VALUE!
Physiological factors	0.47219	-1.21078	-0.325883	0.954258	0.758279	0.0203341	NA	NA	#VALUE!
Pyrimidine catabolism	0.899389	0.71608	0.0460524	NA	NA	#VALUE!	NA	NA	#VALUE!
RUNX3 regulates WNT signaling	0.569482	1.11911	0.24452	0.254138	-1.51926	-0.594931	NA	NA	#VALUE!
Response to metal ions	0.392655	1.28599	0.405989	0.837886	-0.937585	-0.0768151	NA	NA	#VALUE!
Role of second messengers in netrin-1 signaling	0.589257	-1.10451	-0.229695	NA	NA	#VALUE!	NA	NA	#VALUE!
TNF receptor superfamily (TNFSF) members mediating non-canonical NF-kB pathway	0.836204	0.805689	0.077688	0.765353	1.00904	0.116138	NA	NA	#VALUE!
TP53 Regulates Transcription of Death Receptors and Ligands	0.738418	0.914151	0.131698	0.642659	-1.12721	-0.192019	NA	NA	#VALUE!
Translocation of ZAP-70 to Immunological synapse	0.543262	-1.14843	-0.264991	NA	NA	#VALUE!	NA	NA	#VALUE!
Voltage gated Potassium channels	0.770282	-0.880559	-0.11335	0.622983	-1.1422	-0.205524	NA	NA	#VALUE!
YAP1- and WWTR1 (TAZ)-stimulated gene expression	0.320994	-1.33665	-0.493503	0.935632	0.806578	0.028895	NA	NA	#VALUE!

## Sheet: b
Fractions of A-Ending Codons [%]
All Pathways	Cell Cycle	Neuronal System			pathway	padj	NES	-log10(p-adj)-Signed
18.6067	21.0366	15.9193			Cell Cycle	2.63833e-08	2.10752	7.57867
					Cell Cycle Checkpoints	2.63833e-08	2.30244	7.57867
					Cell Cycle, Mitotic	2.63833e-08	2.00414	7.57867
					Metabolism of RNA	2.63833e-08	1.94482	7.57867
					Mitotic Prometaphase	2.63833e-08	2.26672	7.57867
					Processing of Capped Intron-Containing Pre-mRNA	2.63833e-08	2.32961	7.57867
					M Phase	6.26583e-08	2.04713	7.20302
					mRNA Splicing	3.2907e-07	2.13823	6.48271
					mRNA Splicing - Major Pathway	1.49011e-06	2.11598	5.82678
					Mitotic Spindle Checkpoint	3.58819e-06	2.27204	5.44513
					DNA Double-Strand Break Repair	3.70065e-06	2.2487	5.43172
					HDR through Homologous Recombination (HRR) or Single Strand Annealing (SSA)	1.07438e-05	2.32298	4.96884
					Amplification of signal from unattached kinetochores via a MAD2 inhibitory signal	1.51376e-05	2.26299	4.81994
					Amplification of signal from the kinetochores	1.51376e-05	2.26299	4.81994
					SLC-mediated transmembrane transport	1.79563e-05	-2.26484	4.74578
					Homology Directed Repair	2.23671e-05	2.22745	4.65039
					Metabolism	4.23967e-05	-1.41304	4.37267
					Organelle biogenesis and maintenance	0.000144605	1.89705	3.83982
					Mitotic Anaphase	0.000187515	1.87868	3.72697
					Gene expression (Transcription)	0.000312109	1.53345	3.50569
					DNA Repair	0.000337234	1.83885	3.47207
					Gap junction trafficking	0.000337234	-2.35192	3.47207
					Processing of DNA double-strand break ends	0.000337234	2.21362	3.47207
					Resolution of Sister Chromatid Cohesion	0.000337234	2.03342	3.47207
					Separation of Sister Chromatids	0.000337234	1.92605	3.47207
					Mitotic Metaphase and Anaphase	0.000460612	1.87612	3.33666
					Resolution of D-Loop Structures	0.000460612	2.28923	3.33666
					Resolution of D-loop Structures through Synthesis-Dependent Strand Annealing (SDSA)	0.000460612	2.25659	3.33666
					Homologous DNA Pairing and Strand Exchange	0.000725867	2.20809	3.13914
					Diseases of DNA repair	0.000788376	2.15047	3.10327
					Gap junction trafficking and regulation	0.000788376	-2.28476	3.10327
					Resolution of D-loop Structures through Holliday Junction Intermediates	0.000788376	2.28331	3.10327
					SUMOylation	0.000788376	1.90465	3.10327
					SUMO E3 ligases SUMOylate target proteins	0.00085075	1.87435	3.0702
					Neuronal System	0.000884583	-1.82289	3.05326
					Nonhomologous End-Joining (NHEJ)	0.000884583	2.2448	3.05326
					Recycling pathway of L1	0.000884583	-2.24323	3.05326
					G2/M DNA damage checkpoint	0.000953991	2.1211	3.02046
					Anchoring of the basal body to the plasma membrane	0.000984764	2.00497	3.00667
					G2/M Checkpoints	0.000984764	1.90029	3.00667
					Cilium Assembly	0.00121086	1.8191	2.91691
					Defective HDR through Homologous Recombination Repair (HRR) due to PALB2 loss of BRCA1 binding function	0.00121086	2.24613	2.91691
					Defective homologous recombination repair (HRR) due to BRCA1 loss of function	0.00121086	2.24613	2.91691
					Defective homologous recombination repair (HRR) due to BRCA2 loss of function	0.00121086	2.17075	2.91691
					Defective homologous recombination repair (HRR) due to PALB2 loss of function	0.00121086	2.24613	2.91691
					Diseases of DNA Double-Strand Break Repair	0.00121086	2.17075	2.91691
					EML4 and NUDC in mitotic spindle formation	0.00121086	1.92454	2.91691
					HDR through Homologous Recombination (HRR)	0.00121086	2.13517	2.91691
					Impaired BRCA2 binding to PALB2	0.00121086	2.24613	2.91691
					RNA Polymerase II Transcription	0.00121086	1.50361	2.91691
					RNA Polymerase II Transcription Termination	0.00121086	2.01698	2.91691
					Deposition of new CENPA-containing nucleosomes at the centromere	0.00127919	2.12195	2.89306
					Nucleosome assembly	0.00127919	2.12195	2.89306
					Presynaptic phase of homologous DNA pairing and strand exchange	0.0013689	2.15052	2.86363
					Carboxyterminal post-translational modifications of tubulin	0.00157157	-2.20953	2.80367
					mRNA 3'-end processing	0.00157157	2.08218	2.80367
					SUMOylation of DNA damage response and repair proteins	0.00159702	2.0281	2.79669
					S Phase	0.00245714	1.81097	2.60957
					Transport of inorganic cations/anions and amino acids/oligopeptides	0.00269688	-2.03934	2.56914
					Diseases of metabolism	0.00273557	-1.78617	2.56295
					Transport of small molecules	0.00310656	-1.55721	2.50772
					Transport of Mature mRNA derived from an Intron-Containing Transcript	0.00325056	1.99055	2.48804
					Gap junction assembly	0.00328899	-2.13575	2.48294
					Recruitment and ATM-mediated phosphorylation of repair and signaling proteins at DNA double strand breaks	0.00505488	2.0339	2.29629
					Microtubule-dependent trafficking of connexons from Golgi to the plasma membrane	0.00521399	-2.10899	2.28283
					Transport of connexons to the plasma membrane	0.00521399	-2.10899	2.28283
					DNA Double Strand Break Response	0.00595167	2.00476	2.22536
					Impaired BRCA2 binding to RAD51	0.0062916	2.07964	2.20124
					Establishment of Sister Chromatid Cohesion	0.00643236	2.03279	2.19163
					AURKA Activation by TPX2	0.00711401	1.86761	2.14789
					Late Phase of HIV Life Cycle	0.00761219	1.75005	2.11849
					HIV Life Cycle	0.00787759	1.77941	2.10361
					Gluconeogenesis	0.00864348	-2.07037	2.06331
					L1CAM interactions	0.00887226	-1.79904	2.05197
					Metabolism of carbohydrates	0.0104436	-1.61912	1.98115
					Centrosome maturation	0.0114693	1.83351	1.94046
					Recruitment of mitotic centrosome proteins and complexes	0.0114693	1.83351	1.94046
					Cohesin Loading onto Chromatin	0.0122837	1.98027	1.91067
					Transport of nucleosides and free purine and pyrimidine bases across the plasma membrane	0.0130207	-2.02881	1.88537
					Diseases of glycosylation	0.0131769	-1.78389	1.88019
					RHO GTPases activate IQGAPs	0.0152418	-2.01958	1.81696
					Chromosome Maintenance	0.0166444	1.76411	1.77873
					Integration of energy metabolism	0.0166444	-1.79721	1.77873
					RHOBTB1 GTPase cycle	0.017392	2.01203	1.75965
					Loss of Nlp from mitotic centrosomes	0.018382	1.83411	1.73561
					Loss of proteins required for interphase microtubule organization from the centrosome	0.018382	1.83411	1.73561
					HIV Infection	0.020888	1.60341	1.6801
					Amino acid transport across the plasma membrane	0.0214912	-1.92352	1.66774
					HDR through Single Strand Annealing (SSA)	0.0214912	1.95351	1.66774
					Muscle contraction	0.0230551	-1.71682	1.63723
					Glycosaminoglycan metabolism	0.0231841	-1.72892	1.63481
					Transmission across Chemical Synapses	0.0231841	-1.62315	1.63481
					alpha-linolenic (omega3) and linoleic (omega6) acid metabolism	0.0233565	-1.93621	1.63159
					alpha-linolenic acid (ALA) metabolism	0.0233565	-1.93621	1.63159
					Regulation of PLK1 Activity at G2/M Transition	0.0247242	1.80496	1.60688
					NS1 Mediated Effects on Host Pathways	0.0286823	1.84302	1.54239
					tRNA processing	0.0308207	1.68358	1.51116
					Protein ubiquitination	0.0338858	1.80368	1.46998
					Transport of bile salts and organic acids, metal ions and amine compounds	0.0338858	-1.93046	1.46998
					Transport of the SLBP Dependant Mature mRNA	0.0343064	1.86815	1.46463
					Metabolism of non-coding RNA	0.0364873	1.79588	1.43786
					snRNP Assembly	0.0364873	1.79588	1.43786
					Plasma lipoprotein assembly, remodeling, and clearance	0.0384072	-1.84504	1.41559
					RHO GTPases Activate Formins	0.0384177	1.63634	1.41547
					Vpr-mediated nuclear import of PICs	0.0384177	1.85065	1.41547
					SUMOylation of DNA replication proteins	0.0417643	1.77864	1.37919
					SUMOylation of RNA binding proteins	0.0417643	1.78167	1.37919
					Transport of Mature mRNAs Derived from Intronless Transcripts	0.0439796	1.81172	1.35675
					EPH-ephrin mediated repulsion of cells	0.0445475	-1.80886	1.35118
					G2/M Transition	0.0445475	1.53423	1.35118
					Transport of the SLBP independent Mature mRNA	0.0445475	1.82806	1.35118
					Mitotic G2-G2/M phases	0.0460323	1.52799	1.33694
					Eukaryotic Translation Elongation	0.0476539	-1.65588	1.3219
					Cell junction organization	0.0479884	-1.81482	1.31886
					Meiosis	0.0498463	1.78265	1.30237
					Mitotic Telophase/Cytokinesis	0.0498463	1.87464	1.30237
					Signaling by Rho GTPases	0.0507658	1.36475	1.29443
					Signaling by Rho GTPases, Miro GTPases and RHOBTB3	0.051884	1.35413	1.28497
					Transcriptional Regulation by E2F6	0.0542314	1.78196	1.26575
					Formation of Incision Complex in GG-NER	0.0549336	1.78666	1.26016
					SUMOylation of chromatin organization proteins	0.0549336	1.72886	1.26016
					E2F mediated regulation of DNA replication	0.0574845	1.83308	1.24045
					Transport of Mature mRNA Derived from an Intronless Transcript	0.0578761	1.77793	1.2375
					PKA activation in glucagon signalling	0.0590374	-1.8654	1.22887
					Neurotransmitter receptors and postsynaptic signal transmission	0.0591158	-1.51653	1.2283
					Aggrephagy	0.0597408	-1.79553	1.22373
					Phase I - Functionalization of compounds	0.0613701	-1.82331	1.21204
					Reproduction	0.06161	1.7224	1.21035
					Collagen chain trimerization	0.062122	1.82997	1.20675
					Condensation of Prometaphase Chromosomes	0.0624572	1.8367	1.20442
					RNA polymerase II transcribes snRNA genes	0.0634178	1.6654	1.19779
					Post-chaperonin tubulin folding pathway	0.0643745	-1.86526	1.19129
					Diseases of carbohydrate metabolism	0.0645837	-1.81532	1.18988
					Transport of vitamins, nucleosides, and related molecules	0.0645837	-1.80635	1.18988
					Peptide chain elongation	0.067892	-1.59875	1.16818
					Interactions of Rev with host cellular proteins	0.0687462	1.74889	1.16275
					E2F-enabled inhibition of pre-replication complex formation	0.0692679	1.77528	1.15947
					tRNA processing in the nucleus	0.0708893	1.67012	1.14942
					Metabolism of lipids	0.0716095	-1.29584	1.14503
					RNA Polymerase II Pre-transcription Events	0.0716095	1.63399	1.14503
					CDC6 association with the ORC:origin complex	0.0725829	1.75934	1.13917
					Hemostasis	0.0725829	-1.33952	1.13917
					MET activates RAP1 and RAC1	0.0725829	1.76412	1.13917
					Activation of ATR in response to replication stress	0.0726167	1.73144	1.13896
					RHO GTPase Effectors	0.0743175	1.42831	1.12891
					Cellular response to starvation	0.0804963	-1.49061	1.09422
					SARS-CoV-2 activates/modulates innate and adaptive immune responses	0.0804963	1.59257	1.09422
					SUMOylation of SUMOylation proteins	0.0804963	1.71628	1.09422
					BBSome-mediated cargo-targeting to cilium	0.0822289	1.77996	1.08498
					Meiotic recombination	0.0822289	1.76418	1.08498
					G1/S Transition	0.082645	1.52311	1.08278
					Diseases associated with glycosaminoglycan metabolism	0.0848452	-1.74246	1.07137
					RHO GTPases Activate NADPH Oxidases	0.0848452	-1.77756	1.07137
					Activation of AMPK downstream of NMDARs	0.0848938	-1.79878	1.07112
					Fatty acid metabolism	0.0875996	-1.47871	1.0575
					Zinc influx into cells by the SLC39 gene family	0.0905828	-1.72776	1.04295
					Transcription of the HIV genome	0.0912688	1.61328	1.03968
					Transport of Ribonucleoproteins into the Host Nucleus	0.0919017	1.72317	1.03668
					Export of Viral Ribonucleoproteins from Nucleus	0.0924335	1.71713	1.03417
					NEP/NS2 Interacts with the Cellular Export Machinery	0.0924335	1.71713	1.03417
					Processing of Intronless Pre-mRNAs	0.0940223	1.74167	1.02677
					G alpha (s) signalling events	0.0958965	-1.69171	1.0182
					Selenoamino acid metabolism	0.0960463	-1.52474	1.01752
					GPCR ligand binding	0.0994609	-1.66668	1.00235
					Transcriptional activation of mitochondrial biogenesis	0.100368	1.65365	0.998403
					PI5P, PP2A and IER3 Regulate PI3K/AKT Signaling	0.100633	-1.67324	0.997261
					Signaling by GPCR	0.103279	-1.39787	0.98599
					Interactions of Vpr with host cellular proteins	0.103353	1.67752	0.985677
					Cell-cell junction organization	0.104325	-1.71765	0.981613
					Rev-mediated nuclear export of HIV RNA	0.104325	1.67432	0.981613
					Mitochondrial biogenesis	0.104395	1.57329	0.981322
					Potassium Channels	0.104461	-1.69171	0.981044
					Creatine metabolism	0.107398	-1.65788	0.969005
					Scavenging by Class A Receptors	0.108286	1.73389	0.965427
					E3 ubiquitin ligases ubiquitinate target proteins	0.109904	1.66889	0.958986
					ROS and RNS production in phagocytes	0.112721	-1.68349	0.947994
					TP53 regulates transcription of additional cell cycle genes whose exact role in the p53 pathway remain uncertain	0.113188	1.72087	0.946198
					RNA Polymerase I Promoter Opening	0.119081	-1.69289	0.924158
					Heparan sulfate/heparin (HS-GAG) metabolism	0.12494	-1.64707	0.903299
					Synthesis of DNA	0.12494	1.47737	0.903299
					Class A/1 (Rhodopsin-like receptors)	0.126866	-1.73282	0.896653
					Deadenylation of mRNA	0.126958	1.68265	0.896338
					Linoleic acid (LA) metabolism	0.126958	-1.71582	0.896338
					Nuclear Pore Complex (NPC) Disassembly	0.126958	1.64328	0.896338
					Translocation of SLC2A4 (GLUT4) to the plasma membrane	0.126958	-1.55718	0.896338
					WNT5A-dependent internalization of FZD2, FZD5 and ROR2	0.126958	-1.74544	0.896338
					Processing and activation of SUMO	0.127157	1.70083	0.89566
					Global Genome Nucleotide Excision Repair (GG-NER)	0.128706	1.52573	0.8904
					Plasma lipoprotein clearance	0.128706	-1.68493	0.8904
					Cardiac conduction	0.12909	-1.59589	0.889108
					GPER1 signaling	0.129902	-1.63784	0.886383
					Nuclear import of Rev protein	0.129902	1.63481	0.886383
					Selenocysteine synthesis	0.129902	-1.50559	0.886383
					Basigin interactions	0.130638	-1.70722	0.883931
					Formation of tubulin folding intermediates by CCT/TriC	0.130638	-1.71173	0.883931
					Degradation of cysteine and homocysteine	0.132716	-1.72293	0.877076
					Retrograde neurotrophin signalling	0.132716	-1.72607	0.877076
					Deubiquitination	0.137441	1.38641	0.861883
					G alpha (z) signalling events	0.137441	-1.6432	0.861883
					RHOBTB GTPase Cycle	0.137441	1.6317	0.861883
					Regulation of insulin secretion	0.141454	-1.58174	0.849384
					CLEC7A (Dectin-1) induces NFAT activation	0.147916	1.64048	0.829984
					Processing of Capped Intronless Pre-mRNA	0.150687	1.61797	0.821925
					Regulation of TP53 Activity through Phosphorylation	0.156888	1.51316	0.804412
					Defective TPR may confer susceptibility towards thyroid papillary carcinoma (TPC)	0.15842	1.59736	0.800191
					Recruitment of NuMA to mitotic centrosomes	0.15842	1.48771	0.800191
					Regulation of Glucokinase by Glucokinase Regulatory Protein	0.15842	1.59736	0.800191
					RAF-independent MAPK1/3 activation	0.159815	-1.67165	0.796381
					Sealing of the nuclear envelope (NE) by ESCRT-III	0.164004	-1.63303	0.785146
					Carnitine metabolism	0.169246	-1.66979	0.771481
					Chondroitin sulfate/dermatan sulfate metabolism	0.171066	-1.59794	0.766836
					SUMOylation of ubiquitinylation proteins	0.171066	1.57871	0.766836
					Metal ion SLC transporters	0.173223	-1.65884	0.761395
					Recognition of DNA damage by PCNA-containing replication complex	0.174847	1.58562	0.757341
					Activation of the pre-replicative complex	0.178183	1.58718	0.749133
					Assembly and cell surface presentation of NMDA receptors	0.178183	-1.5873	0.749133
					Ion channel transport	0.178183	-1.47647	0.749133
					LDL clearance	0.178183	-1.65737	0.749133
					RMTs methylate histone arginines	0.178607	-1.56179	0.748103
					Activated NOTCH1 Transmits Signal to the Nucleus	0.182599	-1.59423	0.738502
					Adaptive Immune System	0.182599	1.2636	0.738502
					Antigen processing: Ubiquitination & Proteasome degradation	0.182599	1.34086	0.738502
					Aquaporin-mediated transport	0.182599	-1.58715	0.738502
					Asparagine N-linked glycosylation	0.182599	-1.28678	0.738502
					Axon guidance	0.182599	-1.22437	0.738502
					Deadenylation-dependent mRNA decay	0.182599	1.51377	0.738502
					HIV Transcription Initiation	0.182599	1.53325	0.738502
					RNA Polymerase II HIV Promoter Escape	0.182599	1.53325	0.738502
					RNA Polymerase II Promoter Escape	0.182599	1.53325	0.738502
					RNA Polymerase II Transcription Initiation	0.182599	1.53325	0.738502
					RNA Polymerase II Transcription Initiation And Promoter Clearance	0.182599	1.53325	0.738502
					RNA Polymerase II Transcription Pre-Initiation And Promoter Opening	0.182599	1.53325	0.738502
					Regulation of cytoskeletal remodeling and cell spreading by IPP complex components	0.182599	-1.61456	0.738502
					SRP-dependent cotranslational protein targeting to membrane	0.182599	-1.41522	0.738502
					Transcription of E2F targets under negative control by DREAM complex	0.182599	1.6074	0.738502
					Transcriptional regulation by the AP-2 (TFAP2) family of transcription factors	0.182599	1.58636	0.738502
					Vasopressin regulates renal water homeostasis via Aquaporins	0.182599	-1.58715	0.738502
					Sulfur amino acid metabolism	0.183104	-1.62594	0.737302
					Viral mRNA Translation	0.184441	-1.45903	0.734143
					Ion homeostasis	0.186197	-1.56609	0.730027
					Ribavirin ADME	0.186197	-1.65354	0.730027
					Calcineurin activates NFAT	0.186265	1.60077	0.729869
					Nervous system development	0.186265	-1.2157	0.729869
					ATF6 (ATF6-alpha) activates chaperone genes	0.190351	1.59845	0.720444
					Elastic fibre formation	0.192848	-1.54951	0.714784
					Prolactin receptor signaling	0.192848	-1.61748	0.714784
					Amyloid fiber formation	0.193611	-1.53141	0.713071
					Antiviral mechanism by IFN-stimulated genes	0.193611	1.46933	0.713071
					RHOV GTPase cycle	0.194384	1.55482	0.71134
					Arachidonic acid metabolism	0.196285	-1.59308	0.707113
					Formation of a pool of free 40S subunits	0.200158	-1.40879	0.698626
					STAT5 Activation	0.202421	-1.55196	0.693745
					GPCR downstream signalling	0.203802	-1.31599	0.690793
					2-LTR circle formation	0.204516	1.56901	0.689272
					ADORA2B mediated anti-inflammatory cytokines production	0.204516	-1.52761	0.689272
					ERKs are inactivated	0.204516	-1.60104	0.689272
					Germ layer formation at gastrulation	0.204516	1.55654	0.689272
					ISG15 antiviral mechanism	0.204516	1.45996	0.689272
					Insulin receptor recycling	0.204516	-1.58145	0.689272
					Integration of provirus	0.204516	1.58735	0.689272
					Metabolism of fat-soluble vitamins	0.204516	-1.54129	0.689272
					NOTCH2 Activation and Transmission of Signal to the Nucleus	0.204516	-1.6021	0.689272
					SUMO is transferred from E1 to E2 (UBE2I, UBC9)	0.204516	1.58094	0.689272
					Signaling by NTRKs	0.204516	-1.38292	0.689272
					Sphingolipid metabolism	0.204516	-1.46426	0.689272
					Thrombin signalling through proteinase activated receptors (PARs)	0.204976	-1.57439	0.688298
					DNA Replication	0.211053	1.37962	0.675608
					Cell-extracellular matrix interactions	0.211805	-1.5762	0.674063
					Collagen degradation	0.216982	1.51939	0.663576
					Transferrin endocytosis and recycling	0.218094	-1.55934	0.661356
					Amino acids regulate mTORC1	0.220151	-1.46067	0.65728
					Cooperation of Prefoldin and TriC/CCT in actin and tubulin folding	0.221512	-1.53105	0.654602
					HSP90 chaperone cycle for steroid hormone receptors (SHR) in the presence of ligand	0.22241	-1.47047	0.652847
					Postmitotic nuclear pore complex (NPC) reformation	0.225861	1.52926	0.646159
					Zinc transporters	0.225861	-1.60539	0.646159
					Neurotoxicity of clostridium toxins	0.230121	-1.59561	0.638044
					Generic Transcription Pathway	0.230337	1.21356	0.637635
					WNT5A-dependent internalization of FZD4	0.230337	-1.57129	0.637635
					Signaling by MAPK mutants	0.231264	-1.52386	0.635892
					Metabolism of Angiotensinogen to Angiotensins	0.232851	-1.5224	0.632922
					COPI-independent Golgi-to-ER retrograde traffic	0.235589	-1.45752	0.627845
					Class I MHC mediated antigen processing & presentation	0.235589	1.28901	0.627845
					Mitotic G1 phase and G1/S transition	0.242487	1.35167	0.615312
					Growth hormone receptor signaling	0.243899	-1.55385	0.612791
					LGI-ADAM interactions	0.245866	-1.57612	0.609302
					Adenylate cyclase inhibitory pathway	0.246342	-1.57011	0.608461
					tRNA processing in the mitochondrion	0.24694	1.52435	0.607409
					Anti-inflammatory response favouring Leishmania parasite infection	0.247727	-1.43119	0.606027
					Leishmania parasite growth and survival	0.247727	-1.43119	0.606027
					PTK6 Regulates RTKs and Their Effectors AKT1 and DOK1	0.251377	-1.54278	0.599674
					Sensory Perception	0.251377	-1.37657	0.599674
					Sensory processing of sound	0.251377	-1.46221	0.599674
					NR1H2 & NR1H3 regulate gene expression linked to lipogenesis	0.252496	-1.50909	0.597745
					Extension of Telomeres	0.254463	1.43176	0.594375
					Switching of origins to a post-replicative state	0.254463	1.38813	0.594375
					ATF6 (ATF6-alpha) activates chaperones	0.255476	1.54027	0.592649
					Post NMDA receptor activation events	0.263593	-1.4042	0.579066
					SUMO is proteolytically processed	0.268763	1.51961	0.570631
					Chaperonin-mediated protein folding	0.269678	-1.37812	0.569154
					Maturation of nucleoprotein_9683610	0.269678	1.50928	0.569154
					TCR signaling	0.269678	1.36918	0.569154
					Nucleotide Excision Repair	0.27497	1.36163	0.560715
					Protein folding	0.27497	-1.36719	0.560715
					Drug ADME	0.275346	-1.43034	0.560122
					COPI-mediated anterograde transport	0.278224	-1.35009	0.555606
					A tetrasaccharide linker sequence is required for GAG synthesis	0.279012	-1.50158	0.554377
					Adherens junctions interactions	0.279012	-1.50819	0.554377
					DNA methylation	0.279012	-1.5179	0.554377
					Developmental Biology	0.279012	-1.14996	0.554377
					G alpha (i) signalling events	0.279012	-1.3427	0.554377
					Glutamate and glutamine metabolism	0.279012	-1.51595	0.554377
					Other interleukin signaling	0.279012	-1.53576	0.554377
					Prefoldin mediated transfer of substrate to CCT/TriC	0.279012	-1.47167	0.554377
					tRNA modification in the nucleus and cytosol	0.284949	1.43247	0.545233
					DNA Damage Bypass	0.286278	1.44159	0.543212
					Synthesis of active ubiquitin: roles of E1 and E2 enzymes	0.286356	1.46767	0.543094
					Glucagon signaling in metabolic regulation	0.287146	-1.47615	0.541897
					HCMV Late Events	0.287146	1.40004	0.541897
					HSF1-dependent transactivation	0.287146	-1.44407	0.541897
					Cell-Cell communication	0.290847	-1.36936	0.536335
					Constitutive Signaling by Aberrant PI3K in Cancer	0.290847	-1.46287	0.536335
					Formation of annular gap junctions	0.290847	-1.52505	0.536335
					Gap junction degradation	0.290847	-1.52505	0.536335
					Nucleotide salvage	0.290847	-1.48382	0.536335
					Signaling by PDGFR in disease	0.29325	1.47903	0.532762
					XBP1(S) activates chaperone genes	0.293925	-1.3926	0.531764
					N-Glycan antennae elongation	0.294358	-1.52926	0.531124
					Negative regulation of the PI3K/AKT network	0.294358	-1.37933	0.531124
					Signaling by Leptin	0.294838	-1.52419	0.530416
					Acetylcholine regulates insulin secretion	0.297708	-1.50122	0.52621
					SUMO is conjugated to E1 (UBA2:SAE1)	0.29958	1.4806	0.523488
					Retinoid metabolism and transport	0.301959	-1.46097	0.520051
					Glycosphingolipid metabolism	0.307835	-1.42176	0.511683
					JNK (c-Jun kinases) phosphorylation and activation mediated by activated human TAK1	0.307835	1.46335	0.511683
					Neutrophil degranulation	0.307835	-1.19149	0.511683
					RHOBTB2 GTPase cycle	0.307858	1.44893	0.51165
					Cargo trafficking to the periciliary membrane	0.309679	1.42516	0.509088
					HDR through MMEJ (alt-NHEJ)	0.309679	1.48143	0.509088
					Sensing of DNA Double Strand Breaks	0.309679	1.47017	0.509088
					Heme signaling	0.312543	1.43007	0.50509
					Semaphorin interactions	0.312543	-1.3645	0.50509
					Sensory processing of sound by inner hair cells of the cochlea	0.313006	-1.40112	0.504448
					Interleukin-2 signaling	0.31389	-1.48695	0.503223
					DNA Damage/Telomere Stress Induced Senescence	0.317237	1.4321	0.498616
					Mitotic Prophase	0.317237	1.34057	0.498616
					Host Interactions of HIV factors	0.322251	1.30764	0.491806
					RET signaling	0.324545	-1.41185	0.488725
					RHO GTPases activate PKNs	0.327177	-1.41001	0.485217
					Mucopolysaccharidoses	0.328367	-1.48538	0.48364
					Extracellular matrix organization	0.328578	-1.24443	0.483361
					MECP2 regulates neuronal receptors and channels	0.328578	1.46242	0.483361
					Regulation of HSF1-mediated heat shock response	0.328578	1.33417	0.483361
					Selective autophagy	0.329221	-1.33323	0.482513
					IRE1alpha activates chaperones	0.332424	-1.36044	0.478307
					Metalloprotease DUBs	0.332424	1.45744	0.478307
					G0 and Early G1	0.332684	1.42767	0.477968
					Glycerophospholipid biosynthesis	0.332684	-1.31101	0.477968
					Molecules associated with elastic fibres	0.337645	-1.4026	0.47154
					RHO GTPase cycle	0.342915	1.21258	0.464814
					Eukaryotic Translation Termination	0.343856	-1.29124	0.463624
					Sema4D in semaphorin signaling	0.344096	-1.42638	0.46332
					Vitamin C (ascorbate) metabolism	0.344096	-1.46379	0.46332
					Senescence-Associated Secretory Phenotype (SASP)	0.344682	-1.35113	0.462581
					Regulation of PTEN mRNA translation	0.352505	1.43876	0.452835
					Fc epsilon receptor (FCERI) signaling	0.355855	1.29202	0.448727
					Activated PKN1 stimulates transcription of AR (androgen receptor) regulated genes KLK2 and KLK3	0.356507	-1.46833	0.447932
					Plasma lipoprotein remodeling	0.356507	-1.42605	0.447932
					SEMA3A-Plexin repulsion signaling by inhibiting Integrin adhesion	0.356568	-1.43714	0.447858
					Interleukin-1 family signaling	0.356955	1.2962	0.447387
					Pentose phosphate pathway	0.357866	-1.44913	0.44628
					AMPK inhibits chREBP transcriptional activation activity	0.359001	-1.45132	0.444904
					G1/S-Specific Transcription	0.359001	1.39789	0.444904
					Transcriptional activity of SMAD2/SMAD3:SMAD4 heterotrimer	0.359001	1.36691	0.444904
					Recycling of eIF2:GDP	0.361573	1.43322	0.441804
					Activation of GABAB receptors	0.362687	-1.39602	0.440468
					GABA B receptor activation	0.362687	-1.39602	0.440468
					Apoptotic execution phase	0.367603	1.37079	0.43462
					STAT5 activation downstream of FLT3 ITD mutants	0.367603	-1.44559	0.43462
					Nuclear signaling by ERBB4	0.370645	-1.4205	0.431042
					Signaling by NTRK1 (TRKA)	0.370645	-1.26424	0.431042
					Chromatin modifying enzymes	0.371159	1.23369	0.43044
					Chromatin organization	0.371159	1.23369	0.43044
					Glycogen storage diseases	0.371159	-1.4572	0.43044
					VLDLR internalisation and degradation	0.371159	-1.42644	0.43044
					Signaling by PDGF	0.371369	1.35279	0.430194
					Beta-oxidation of very long chain fatty acids	0.371691	-1.44474	0.429818
					Constitutive Signaling by Overexpressed ERBB2	0.371691	1.42328	0.429818
					Interleukin-21 signaling	0.371691	-1.40742	0.429818
					Interleukin-9 signaling	0.371691	-1.40742	0.429818
					EPH-Ephrin signaling	0.373579	-1.28036	0.427618
					PKMTs methylate histone lysines	0.374409	1.34814	0.426654
					Activation of PPARGC1A (PGC-1alpha) by phosphorylation	0.376824	-1.44535	0.423862
					Interleukin-20 family signaling	0.379101	-1.444	0.421245
					Signaling by Receptor Tyrosine Kinases	0.379101	-1.15345	0.421245
					SUMOylation of transcription cofactors	0.384473	1.34293	0.415134
					SARS-CoV-1 modulates host translation machinery	0.385311	-1.33872	0.414189
					Synthesis of Dolichyl-phosphate	0.385605	-1.42675	0.413858
					O-linked glycosylation	0.397931	-1.33925	0.400192
					Diseases of signal transduction by growth factor receptors and second messengers	0.398062	1.19053	0.40005
					Gastrin-CREB signalling pathway via PKC and MAPK	0.398062	1.40109	0.40005
					Diseases associated with N-glycosylation of proteins	0.398754	-1.36726	0.399295
					Signal amplification	0.398754	-1.36784	0.399295
					Leishmania infection	0.399246	-1.22891	0.398759
					PCNA-Dependent Long Patch Base Excision Repair	0.399246	1.36871	0.398759
					Response of EIF2AK4 (GCN2) to amino acid deficiency	0.399246	-1.24982	0.398759
					GABA receptor activation	0.402901	-1.35381	0.394801
					Adrenaline,noradrenaline inhibits insulin secretion	0.403754	-1.37309	0.393884
					Metabolism of steroid hormones	0.407232	-1.3863	0.390158
					Pyrimidine salvage	0.407232	-1.41856	0.390158
					DNA Replication Pre-Initiation	0.407524	1.26604	0.389847
					Effects of PIP2 hydrolysis	0.407524	-1.38457	0.389847
					Interleukin-37 signaling	0.407524	1.39471	0.389847
					RND3 GTPase cycle	0.407524	1.34608	0.389847
					TP53 Regulates Transcription of DNA Repair Genes	0.410032	1.29924	0.387182
					Chondroitin sulfate biosynthesis	0.417544	-1.39147	0.379298
					Biological oxidations	0.418616	-1.25673	0.378184
					Inactivation of APC/C via direct inhibition of the APC/C complex	0.418616	1.36045	0.378184
					Inhibition of the proteolytic activity of APC/C required for the onset of anaphase by mitotic spindle checkpoint components	0.418616	1.36045	0.378184
					Resolution of AP sites via the multiple-nucleotide patch replacement pathway	0.418616	1.35776	0.378184
					Retrograde transport at the Trans-Golgi-Network	0.418616	1.31051	0.378184
					Sensory processing of sound by outer hair cells of the cochlea	0.418616	-1.35394	0.378184
					Signaling by MET	0.418616	1.29518	0.378184
					MET promotes cell motility	0.421359	1.35591	0.375348
					Fatty acyl-CoA biosynthesis	0.424043	-1.32082	0.37259
					Ub-specific processing proteases	0.424043	1.23619	0.37259
					EGFR Transactivation by Gastrin	0.427325	1.38833	0.369241
					RUNX1 regulates genes involved in megakaryocyte differentiation and platelet function	0.427325	-1.31272	0.369241
					Signaling by TGFB family members	0.427325	1.26759	0.369241
					NOD1/2 Signaling Pathway	0.430806	1.34398	0.365718
					Biosynthesis of the N-glycan precursor (dolichol lipid-linked oligosaccharide, LLO) and transfer to a nascent protein	0.433222	-1.25043	0.363289
					Platelet calcium homeostasis	0.436425	-1.3598	0.360091
					Regulation of TP53 Activity	0.436425	1.2293	0.360091
					Cytosolic sulfonation of small molecules	0.436505	-1.38774	0.36001
					ERK/MAPK targets	0.436505	-1.34825	0.36001
					Striated Muscle Contraction	0.437702	-1.34289	0.358821
					Transcription of E2F targets under negative control by p107 (RBL1) and p130 (RBL2) in complex with HDAC1	0.437702	1.35538	0.358821
					NOTCH3 Activation and Transmission of Signal to the Nucleus	0.440751	-1.34142	0.355806
					Aberrant regulation of mitotic exit in cancer due to RB1 defects	0.441047	1.33695	0.355515
					Orc1 removal from chromatin	0.441047	1.2746	0.355515
					Resolution of Abasic Sites (AP sites)	0.441047	1.30881	0.355515
					Transport to the Golgi and subsequent modification	0.441047	-1.18978	0.355515
					Post-translational protein modification	0.446424	1.1229	0.350252
					CRMPs in Sema3A signaling	0.449273	-1.34602	0.34749
					Activated NTRK2 signals through CDK5	0.449659	-1.3597	0.347117
					Lipophagy	0.451445	-1.3733	0.345395
					Nonsense Mediated Decay (NMD) independent of the Exon Junction Complex (EJC)	0.451445	-1.21967	0.345395
					TP53 Regulates Transcription of Cell Cycle Genes	0.453655	1.29896	0.343274
					Telomere C-strand (Lagging Strand) Synthesis	0.453655	1.29979	0.343274
					NCAM signaling for neurite out-growth	0.453768	1.29898	0.343166
					GABA synthesis, release, reuptake and degradation	0.454885	-1.3391	0.342098
					GRB2:SOS provides linkage to MAPK signaling for Integrins	0.458438	1.35023	0.338719
					GRB2 events in EGFR signaling	0.460678	1.35666	0.336602
					GRB2 events in ERBB2 signaling	0.460678	1.35666	0.336602
					Nef Mediated CD4 Down-regulation	0.460678	-1.3664	0.336602
					Nef Mediated CD8 Down-regulation	0.460678	-1.3664	0.336602
					Caspase-mediated cleavage of cytoskeletal proteins	0.460777	-1.34837	0.336509
					NCAM1 interactions	0.462923	1.32091	0.334492
					Insertion of tail-anchored proteins into the endoplasmic reticulum membrane	0.472486	-1.32642	0.325611
					Platelet activation, signaling and aggregation	0.472486	-1.16761	0.325611
					Activated NTRK2 signals through FYN	0.473956	-1.36049	0.324262
					Epigenetic regulation of gene expression	0.477919	1.23604	0.320645
					Cobalamin (Cbl) metabolism	0.479964	1.34799	0.318791
					Defective B4GALT7 causes EDS, progeroid type	0.479964	-1.31247	0.318791
					Mitochondrial translation	0.479964	1.22508	0.318791
					Loss of Function of SMAD2/3 in Cancer	0.480291	1.34233	0.318496
					Assembly of active LPL and LIPC lipase complexes	0.483511	-1.34549	0.315593
					Glutamate Neurotransmitter Release Cycle	0.484697	-1.30459	0.31453
					TP53 Regulates Transcription of Cell Death Genes	0.484697	-1.28664	0.31453
					Activation of NMDA receptors and postsynaptic events	0.487152	-1.21372	0.312336
					RHOJ GTPase cycle	0.487152	1.25667	0.312336
					Maturation of nucleoprotein_9694631	0.49086	1.32744	0.309042
					Negative regulation of MET activity	0.495401	1.30588	0.305043
					Transcriptional Regulation by MECP2	0.498745	1.25882	0.302122
					ER to Golgi Anterograde Transport	0.503446	-1.17052	0.298047
					HS-GAG degradation	0.505373	-1.29218	0.296388
					EGFR downregulation	0.508209	1.29148	0.293958
					mRNA decay by 5' to 3' exoribonuclease	0.508209	1.30237	0.293958
					Keratan sulfate/keratin metabolism	0.511831	-1.28671	0.290874
					Activation of RAC1	0.516366	1.30462	0.287042
					Cytochrome P450 - arranged by substrate type	0.516366	-1.30208	0.287042
					Peptide ligand-binding receptors	0.517956	-1.29576	0.285707
					FRS-mediated FGFR2 signaling	0.525455	1.32002	0.279465
					FRS-mediated FGFR3 signaling	0.525455	1.32002	0.279465
					FRS-mediated FGFR4 signaling	0.525455	1.32002	0.279465
					C-type lectin receptors (CLRs)	0.526883	1.19951	0.278286
					Na+/Cl- dependent neurotransmitter transporters	0.526883	-1.31089	0.278286
					Negative regulation of MAPK pathway	0.526883	-1.24242	0.278286
					Transcription-Coupled Nucleotide Excision Repair (TC-NER)	0.528212	1.2207	0.277192
					Defective Intrinsic Pathway for Apoptosis	0.529327	-1.26718	0.276276
					Extra-nuclear estrogen signaling	0.529327	-1.20829	0.276276
					Factors involved in megakaryocyte development and platelet production	0.529327	-1.16787	0.276276
					HATs acetylate histones	0.529327	1.2115	0.276276
					Nuclear Envelope Breakdown	0.529327	1.23022	0.276276
					RND1 GTPase cycle	0.529327	1.25505	0.276276
					Signaling by FLT3 fusion proteins	0.529327	1.27735	0.276276
					Signaling by Insulin receptor	0.529327	-1.20274	0.276276
					TP53 Regulates Transcription of Genes Involved in Cytochrome C Release	0.529327	-1.28668	0.276276
					ChREBP activates metabolic gene expression	0.529401	-1.30412	0.276215
					Circadian Clock	0.529401	1.23779	0.276215
					Downregulation of TGF-beta receptor signaling	0.530029	1.27353	0.2757
					Sema4D induced cell migration and growth-cone collapse	0.530029	-1.26497	0.2757
					CD28 co-stimulation	0.530936	1.26238	0.274958
					Respiratory electron transport, ATP synthesis by chemiosmotic coupling, and heat production by uncoupling proteins.	0.532776	1.19843	0.273455
					CLEC7A (Dectin-1) signaling	0.537583	1.20172	0.269555
					Regulation of IFNG signaling	0.538262	1.29286	0.269006
					COPI-dependent Golgi-to-ER retrograde traffic	0.540932	-1.17167	0.266857
					Cyclin E associated events during G1/S transition	0.540932	1.20866	0.266857
					Mitochondrial translation initiation	0.540932	1.19743	0.266857
					Synthesis of substrates in N-glycan biosythesis	0.546484	-1.19131	0.262423
					ARMS-mediated activation	0.547097	1.29954	0.261936
					Defects in cobalamin (B12) metabolism	0.547097	1.28429	0.261936
					MECP2 regulates transcription of neuronal ligands	0.547097	1.29804	0.261936
					Polo-like kinase mediated events	0.547097	1.26717	0.261936
					RHOB GTPase cycle	0.547097	1.21273	0.261936
					Transcriptional regulation of granulopoiesis	0.547097	-1.24669	0.261936
					Protein-protein interactions at synapses	0.547514	-1.1902	0.261605
					Activation of Matrix Metalloproteinases	0.548174	-1.29147	0.261082
					Cellular response to heat stress	0.552681	1.18727	0.257525
					Cristae formation	0.552681	1.25278	0.257525
					Diseases of Mismatch Repair (MMR)	0.552681	1.29247	0.257525
					Downstream TCR signaling	0.552681	1.19865	0.257525
					Downstream signaling events of B Cell Receptor (BCR)	0.552681	1.20161	0.257525
					Keratan sulfate biosynthesis	0.552681	-1.27304	0.257525
					Meiotic synapsis	0.552681	1.23932	0.257525
					Metabolism of vitamins and cofactors	0.552681	-1.14529	0.257525
					Vesicle-mediated transport	0.552681	1.11052	0.257525
					Endogenous sterols	0.554603	-1.26956	0.256018
					MASTL Facilitates Mitotic Progression	0.554603	1.2739	0.256018
					Sema4D mediated inhibition of cell attachment and migration	0.554603	-1.2953	0.256018
					Attenuation phase	0.556886	-1.2431	0.254233
					RHO GTPases Activate Rhotekin and Rhophilins	0.556886	-1.28113	0.254233
					Uptake and actions of bacterial toxins	0.556886	-1.22374	0.254233
					Platelet homeostasis	0.561773	-1.18518	0.250439
					Signaling by cytosolic FGFR1 fusion mutants	0.561773	1.2405	0.250439
					Transcriptional Regulation by TP53	0.561773	1.12858	0.250439
					Processive synthesis on the C-strand of the telomere	0.563622	1.23968	0.249012
					Interleukin-7 signaling	0.564635	-1.25972	0.248232
					Loss of MECP2 binding ability to the NCoR/SMRT complex	0.564635	1.28149	0.248232
					PKA activation	0.564635	-1.25008	0.248232
					Regulation of innate immune responses to cytosolic DNA	0.564635	-1.27077	0.248232
					WNT mediated activation of DVL	0.564635	-1.27994	0.248232
					Leading Strand Synthesis	0.56542	1.24868	0.247628
					Negative regulation of FGFR1 signaling	0.56542	-1.25034	0.247628
					Polymerase switching	0.56542	1.24868	0.247628
					Cholesterol biosynthesis	0.566716	-1.22469	0.246635
					Beta oxidation of lauroyl-CoA to decanoyl-CoA-CoA	0.572653	1.27024	0.242108
					Loss of Function of TGFBR1 in Cancer	0.572653	1.2694	0.242108
					Viral Messenger RNA Synthesis	0.572653	1.20258	0.242108
					ADP signalling through P2Y purinoceptor 1	0.573551	-1.23001	0.241428
					ALK mutants bind TKIs	0.573551	1.2436	0.241428
					Competing endogenous RNAs (ceRNAs) regulate PTEN translation	0.573551	1.25742	0.241428
					Sphingolipid de novo biosynthesis	0.573551	-1.20513	0.241428
					SHC1 events in ERBB2 signaling	0.577338	1.25521	0.23857
					Programmed Cell Death	0.581388	1.14617	0.235534
					Binding and Uptake of Ligands by Scavenger Receptors	0.581505	1.21316	0.235447
					Formation of Senescence-Associated Heterochromatin Foci (SAHF)	0.581505	1.24964	0.235447
					Gap-filling DNA repair synthesis and ligation in GG-NER	0.581505	1.2183	0.235447
					MET receptor recycling	0.581505	-1.2535	0.235447
					Signaling by FGFR1 in disease	0.581505	1.21316	0.235447
					rRNA modification in the nucleus and cytosol	0.581505	1.18518	0.235447
					Branched-chain amino acid catabolism	0.582638	1.21997	0.234601
					EPHA-mediated growth cone collapse	0.583614	1.23694	0.233874
					Endosomal Sorting Complex Required For Transport (ESCRT)	0.584857	1.20831	0.232951
					MicroRNA (miRNA) biogenesis	0.584857	-1.20883	0.232951
					NOTCH1 Intracellular Domain Regulates Transcription	0.584857	1.20065	0.232951
					SUMOylation of transcription factors	0.586735	1.23007	0.231558
					Signaling by BMP	0.58895	1.23758	0.229922
					PERK regulates gene expression	0.589171	1.20749	0.229759
					Cyclin A:Cdk2-associated events at S phase entry	0.590427	1.17349	0.228834
					Polymerase switching on the C-strand of the telomere	0.590427	1.20606	0.228834
					Insulin processing	0.591675	-1.20428	0.227917
					Regulation of MECP2 expression and activity	0.591675	1.19673	0.227917
					Signaling by Erythropoietin	0.591675	-1.20185	0.227917
					Signaling by TGF-beta Receptor Complex in Cancer	0.591675	1.25431	0.227917
					Dual incision in TC-NER	0.596231	1.1711	0.224585
					ABC-family proteins mediated transport	0.59923	1.15896	0.222406
					Assembly of the pre-replicative complex	0.59923	1.15592	0.222406
					Beta oxidation of octanoyl-CoA to hexanoyl-CoA	0.59923	1.244	0.222406
					Dual Incision in GG-NER	0.59923	1.18256	0.222406
					HCMV Infection	0.59923	1.15161	0.222406
					Infectious disease	0.59923	1.08459	0.222406
					Negative regulators of DDX58/IFIH1 signaling	0.59923	1.20179	0.222406
					Pregnenolone biosynthesis	0.59923	-1.23767	0.222406
					Repression of WNT target genes	0.59923	-1.22844	0.222406
					SARS-CoV-2-host interactions	0.59923	1.13466	0.222406
					Telomere Extension By Telomerase	0.59923	1.19845	0.222406
					Tight junction interactions	0.59923	-1.24656	0.222406
					Lagging Strand Synthesis	0.602555	1.20684	0.220003
					Deregulated CDK5 triggers multiple neurodegenerative pathways in Alzheimer's disease models	0.602858	-1.2002	0.219785
					Keratan sulfate degradation	0.602858	-1.22598	0.219785
					Neurodegenerative Diseases	0.602858	-1.2002	0.219785
					Signaling by TGF-beta Receptor Complex	0.602858	1.15916	0.219785
					RAB geranylgeranylation	0.603214	1.17153	0.219529
					PD-1 signaling	0.603403	-1.23679	0.219392
					Signaling by ERBB2 in Cancer	0.604136	1.21474	0.218865
					HS-GAG biosynthesis	0.604753	-1.19628	0.218422
					Interferon Signaling	0.606771	1.14141	0.216975
					Biotin transport and metabolism	0.607162	-1.20565	0.216695
					RORA activates gene expression	0.607257	1.21154	0.216627
					Trafficking and processing of endosomal TLR	0.613269	-1.20116	0.212349
					DCC mediated attractive signaling	0.613744	1.20927	0.212013
					Regulation of BACH1 activity	0.615347	-1.22585	0.21088
					Thromboxane signalling through TP receptor	0.615347	-1.1868	0.21088
					Early Phase of HIV Life Cycle	0.617877	1.20927	0.209098
					G-protein mediated events	0.617877	-1.15158	0.209098
					Metabolism of amino acids and derivatives	0.617877	-1.08132	0.209098
					Mitochondrial translation termination	0.617877	1.13893	0.209098
					Regulation of localization of FOXO transcription factors	0.617877	-1.21582	0.209098
					Signaling by Hippo	0.617877	1.20071	0.209098
					mRNA Splicing - Minor Pathway	0.617877	1.1538	0.209098
					Conversion from APC/C:Cdc20 to APC/C:Cdh1 in late anaphase	0.618784	1.1889	0.208461
					Constitutive Signaling by NOTCH1 HD Domain Mutants	0.619572	-1.20528	0.207908
					Signaling by NOTCH1 HD Domain Mutants in Cancer	0.619572	-1.20528	0.207908
					APC/C:Cdc20 mediated degradation of mitotic proteins	0.620536	1.14792	0.207233
					Base Excision Repair	0.621483	1.1557	0.206571
					APC:Cdc20 mediated degradation of cell cycle proteins prior to satisfation of the cell cycle checkpoint	0.622567	1.14919	0.205814
					Cdc20:Phospho-APC/C mediated degradation of Cyclin A	0.622567	1.14919	0.205814
					Detoxification of Reactive Oxygen Species	0.622567	-1.15148	0.205814
					Iron uptake and transport	0.622567	-1.14215	0.205814
					Synthesis of wybutosine at G37 of tRNA(Phe)	0.622567	1.21604	0.205814
					Nuclear Events (kinase and transcription factor activation)	0.624286	-1.14292	0.204617
					RHOA GTPase cycle	0.624693	1.128	0.204333
					Synthesis of PIPs at the late endosome membrane	0.624693	1.20058	0.204333
					Complex I biogenesis	0.629395	1.15026	0.201077
					FCERI mediated NF-kB activation	0.629395	1.14009	0.201077
					RAB GEFs exchange GTP for GDP on RABs	0.629395	1.14387	0.201077
					CD28 dependent Vav1 pathway	0.634896	1.19351	0.197297
					Cyclin A/B1/B2 associated events during G2/M transition	0.634896	1.16987	0.197297
					Defective CHSY1 causes TPBS	0.634896	-1.20753	0.197297
					Dermatan sulfate biosynthesis	0.634896	-1.2061	0.197297
					Inhibition of replication initiation of damaged DNA by RB1/E2F1	0.634896	1.18906	0.197297
					MAPK1 (ERK2) activation	0.634896	-1.20614	0.197297
					N-glycan antennae elongation in the medial/trans-Golgi	0.634896	-1.17678	0.197297
					Nephrin family interactions	0.634896	1.18135	0.197297
					Signaling by FGFR3 in disease	0.634896	1.1883	0.197297
					Signaling by FGFR4 in disease	0.634896	1.1883	0.197297
					HuR (ELAVL1) binds and stabilizes mRNA	0.636249	1.20064	0.196373
					mitochondrial fatty acid beta-oxidation of unsaturated fatty acids	0.641728	1.1971	0.192649
					Anchoring fibril formation	0.641799	1.19838	0.192601
					Class I peroxisomal membrane protein import	0.641799	1.15683	0.192601
					Common Pathway of Fibrin Clot Formation	0.641799	-1.19253	0.192601
					Disassembly of the destruction complex and recruitment of AXIN to the membrane	0.641799	-1.14734	0.192601
					Diseases associated with O-glycosylation of proteins	0.641799	-1.16075	0.192601
					Formation of RNA Pol II elongation complex	0.641799	1.1314	0.192601
					Metabolism of proteins	0.641799	1.05704	0.192601
					Post-translational modification: synthesis of GPI-anchored proteins	0.641799	-1.14749	0.192601
					Pre-NOTCH Transcription and Translation	0.641799	-1.14253	0.192601
					RNA Polymerase II Transcription Elongation	0.641799	1.1314	0.192601
					SIRT1 negatively regulates rRNA expression	0.641799	-1.17255	0.192601
					Synthesis of very long-chain fatty acyl-CoAs	0.641799	-1.16039	0.192601
					Translesion synthesis by POLI	0.641799	1.17096	0.192601
					Translesion synthesis by POLK	0.641799	1.17096	0.192601
					Translesion synthesis by REV1	0.641799	1.17096	0.192601
					eNOS activation	0.641799	-1.1691	0.192601
					Signal transduction by L1	0.642039	-1.14726	0.192439
					Initial triggering of complement	0.646162	-1.1702	0.189659
					Fanconi Anemia Pathway	0.646795	1.14789	0.189234
					Membrane Trafficking	0.649238	1.0723	0.187596
					Assembly of collagen fibrils and other multimeric structures	0.652953	1.14379	0.185118
					Regulation of RUNX1 Expression and Activity	0.653168	-1.1603	0.184975
					BMAL1:CLOCK,NPAS2 activates circadian gene expression	0.653379	1.16199	0.184835
					RHOG GTPase cycle	0.653806	1.12646	0.184551
					Glucagon-type ligand receptors	0.656993	-1.15048	0.182439
					Phosphorylation of the APC/C	0.656993	1.15588	0.182439
					SARS-CoV Infections	0.658107	1.08121	0.181704
					Neurexins and neuroligins	0.65823	-1.11217	0.181622
					Presynaptic depolarization and calcium channel opening	0.658273	-1.17903	0.181594
					APC/C:Cdc20 mediated degradation of Securin	0.659333	1.11455	0.180895
					CREB1 phosphorylation through the activation of CaMKII/CaMKK/CaMKIV cascasde	0.662602	1.15701	0.178747
					Diseases of mitotic cell cycle	0.662602	1.13194	0.178747
					Disorders of Developmental Biology	0.662602	1.15127	0.178747
					Disorders of Nervous System Development	0.662602	1.15127	0.178747
					Fcgamma receptor (FCGR) dependent phagocytosis	0.662602	-1.09144	0.178747
					Gain-of-function MRAS complexes activate RAF signaling	0.662602	1.1619	0.178747
					Interleukin-4 and Interleukin-13 signaling	0.662602	-1.10748	0.178747
					Killing mechanisms	0.662602	-1.157	0.178747
					Loss of function of MECP2 in Rett syndrome	0.662602	1.15127	0.178747
					Negative feedback regulation of MAPK pathway	0.662602	-1.16751	0.178747
					Negative regulation of activity of TFAP2 (AP-2) family transcription factors	0.662602	1.16785	0.178747
					Nucleotide-binding domain, leucine rich repeat containing receptor (NLR) signaling pathways	0.662602	1.12368	0.178747
					Pervasive developmental disorders	0.662602	1.15127	0.178747
					RHOC GTPase cycle	0.662602	1.11081	0.178747
					SHOC2 M1731 mutant abolishes MRAS complex function	0.662602	1.1619	0.178747
					Signaling by MRAS-complex mutants	0.662602	1.1619	0.178747
					Synthesis of PIPs at the plasma membrane	0.662602	1.12082	0.178747
					WNT5:FZD7-mediated leishmania damping	0.662602	-1.157	0.178747
					Diseases associated with glycosylation precursor biosynthesis	0.662806	-1.13395	0.178614
					Downregulation of SMAD2/3:SMAD4 transcriptional activity	0.662806	1.13003	0.178614
					RHOU GTPase cycle	0.666496	1.12243	0.176203
					Signaling by Nuclear Receptors	0.670802	-1.0646	0.173406
					Activation of APC/C and APC/C:Cdc20 mediated degradation of mitotic proteins	0.671555	1.10519	0.172918
					Defective pyroptosis	0.671555	-1.12494	0.172918
					Metabolism of nucleotides	0.671555	-1.08514	0.172918
					Peptide hormone metabolism	0.671555	-1.0994	0.172918
					Respiratory electron transport	0.671555	1.0993	0.172918
					SHC-mediated cascade:FGFR2	0.671555	1.15597	0.172918
					SHC-mediated cascade:FGFR3	0.671555	1.15597	0.172918
					SHC-mediated cascade:FGFR4	0.671555	1.15597	0.172918
					SHC1 events in EGFR signaling	0.671555	1.15597	0.172918
					SHC1 events in ERBB4 signaling	0.671555	1.15597	0.172918
					Attachment of GPI anchor to uPAR	0.676866	-1.15346	0.169497
					Generation of second messenger molecules	0.676866	1.1395	0.169497
					Ovarian tumor domain proteases	0.681541	1.11464	0.166508
					Activated NTRK2 signals through FRS2 and FRS3	0.6862	1.13605	0.163549
					APC/C-mediated degradation of cell cycle proteins	0.68692	1.09771	0.163094
					Estrogen-dependent nuclear events downstream of ESR-membrane signaling	0.68692	-1.12216	0.163094
					Glutamate binding, activation of AMPA receptors and synaptic plasticity	0.68692	-1.10661	0.163094
					Interleukin-2 family signaling	0.68692	-1.10626	0.163094
					Olfactory Signaling Pathway	0.68692	-1.15083	0.163094
					Propionyl-CoA catabolism	0.68692	1.1507	0.163094
					Regulation of mitotic cell cycle	0.68692	1.09771	0.163094
					Synthesis of 5-eicosatetraenoic acids	0.68692	-1.15209	0.163094
					Trafficking of AMPA receptors	0.68692	-1.10661	0.163094
					Acetylcholine Neurotransmitter Release Cycle	0.687136	-1.12174	0.162957
					Noncanonical activation of NOTCH3	0.689371	-1.14339	0.161547
					Beta oxidation of decanoyl-CoA to octanoyl-CoA-CoA	0.68981	1.1387	0.16127
					Regulation of TLR by endogenous ligand	0.68981	1.13837	0.16127
					Receptor-type tyrosine-protein phosphatases	0.691804	-1.11665	0.160017
					Acyl chain remodelling of PS	0.696809	-1.12822	0.156887
					FOXO-mediated transcription of cell death genes	0.69738	-1.11475	0.156531
					Interleukin-1 signaling	0.69738	1.08055	0.156531
					Diseases of programmed cell death	0.697893	-1.08225	0.156211
					Apoptosis	0.699624	1.06946	0.155136
					Apoptosis induced DNA fragmentation	0.699624	1.12381	0.155136
					CDK-mediated phosphorylation and removal of Cdc6	0.699624	1.08372	0.155136
					Class B/2 (Secretin family receptors)	0.699624	-1.10135	0.155136
					FGFR1 mutant receptor activation	0.699624	1.10134	0.155136
					G alpha (12/13) signalling events	0.699624	-1.0774	0.155136
					Macroautophagy	0.699624	-1.05903	0.155136
					Nef-mediates down modulation of cell surface receptors by recruiting them to clathrin adapters	0.699624	-1.11115	0.155136
					PI-3K cascade:FGFR2	0.699624	1.1304	0.155136
					PI-3K cascade:FGFR3	0.699624	1.1304	0.155136
					PI-3K cascade:FGFR4	0.699624	1.1304	0.155136
					PLC beta mediated events	0.699624	-1.07664	0.155136
					Plasma lipoprotein assembly	0.699624	-1.10401	0.155136
					RHO GTPases activate PAKs	0.699624	1.10753	0.155136
					Regulation of APC/C activators between G1/S and early anaphase	0.699624	1.08014	0.155136
					Signaling by NODAL	0.699624	-1.12866	0.155136
					Signaling by PDGFRA extracellular domain mutants	0.699624	1.11866	0.155136
					Signaling by PDGFRA transmembrane, juxtamembrane and kinase domain mutants	0.699624	1.11866	0.155136
					Signaling by the B Cell Receptor (BCR)	0.699624	1.07995	0.155136
					TICAM1, RIP1-mediated IKK complex recruitment	0.699624	1.11395	0.155136
					Telomere Maintenance	0.699624	1.07947	0.155136
					Translesion synthesis by Y family DNA polymerases bypasses lesions on DNA template	0.699624	1.09896	0.155136
					DNA replication initiation	0.70004	1.11567	0.154877
					Termination of translesion DNA synthesis	0.70004	1.09162	0.154877
					Condensation of Prophase Chromosomes	0.702294	1.10531	0.153481
					TYSND1 cleaves peroxisomal proteins	0.702555	-1.11333	0.15332
					Signaling by ERBB2	0.703179	1.08486	0.152934
					Classical antibody-mediated complement activation	0.705741	-1.1242	0.151355
					Creation of C4 and C2 activators	0.705741	-1.1242	0.151355
					Serotonin Neurotransmitter Release Cycle	0.705741	-1.09525	0.151355
					Signaling by NOTCH2	0.705741	-1.08359	0.151355
					Glycerophospholipid catabolism	0.706368	-1.12003	0.150969
					Regulated proteolysis of p75NTR	0.706821	-1.09539	0.150691
					Defects in biotin (Btn) metabolism	0.708414	-1.09452	0.149713
					Interleukin-17 signaling	0.708414	1.07287	0.149713
					MAP kinase activation	0.708414	1.07287	0.149713
					Miscellaneous transport and binding events	0.708414	-1.09501	0.149713
					TNFR2 non-canonical NF-kB pathway	0.708414	1.07373	0.149713
					Removal of the Flap Intermediate from the C-strand	0.708931	1.09484	0.149396
					Negative regulation of FGFR2 signaling	0.711527	-1.08943	0.147808
					Negative regulation of FGFR3 signaling	0.711527	-1.08943	0.147808
					Negative regulation of FGFR4 signaling	0.711527	-1.08943	0.147808
					Negative regulation of FLT3	0.711527	-1.11948	0.147808
					Spry regulation of FGF signaling	0.711527	-1.08943	0.147808
					Synthesis of PA	0.711527	-1.07824	0.147808
					Golgi-to-ER retrograde transport	0.716591	-1.049	0.144729
					Regulation of RAS by GAPs	0.717942	1.06287	0.143911
					Activation of Ca-permeable Kainate Receptor	0.71796	1.08914	0.1439
					Activation of G protein gated Potassium channels	0.71796	-1.06491	0.1439
					Assembly of the ORC complex at the origin of replication	0.71796	1.08737	0.1439
					Azathioprine ADME	0.71796	-1.07994	0.1439
					CTNNB1 S33 mutants aren't phosphorylated	0.71796	1.0841	0.1439
					CTNNB1 S37 mutants aren't phosphorylated	0.71796	1.0841	0.1439
					CTNNB1 S45 mutants aren't phosphorylated	0.71796	1.0841	0.1439
					CTNNB1 T41 mutants aren't phosphorylated	0.71796	1.0841	0.1439
					Cytokine Signaling in Immune system	0.71796	1.04362	0.1439
					DEx/H-box helicases activate type I IFN and inflammatory cytokines production	0.71796	1.08533	0.1439
					ERCC6 (CSB) and EHMT2 (G9a) positively regulate rRNA expression	0.71796	-1.05966	0.1439
					FCERI mediated Ca+2 mobilization	0.71796	1.08648	0.1439
					G protein gated Potassium channels	0.71796	-1.06491	0.1439
					Gap-filling DNA repair synthesis and ligation in TC-NER	0.71796	1.05599	0.1439
					Glucagon-like Peptide-1 (GLP1) regulates insulin secretion	0.71796	-1.05597	0.1439
					Inhibition of voltage gated Ca2+ channels via Gbeta/gamma subunits	0.71796	-1.06491	0.1439
					Ionotropic activity of kainate receptors	0.71796	1.08914	0.1439
					LRR FLII-interacting protein 1 (LRRFIP1) activates type I IFN production	0.71796	1.09696	0.1439
					Listeria monocytogenes entry into host cells	0.71796	1.08542	0.1439
					Mitochondrial translation elongation	0.71796	1.053	0.1439
					MyD88-independent TLR4 cascade	0.71796	1.05661	0.1439
					MyD88:MAL(TIRAP) cascade initiated on plasma membrane	0.71796	1.06266	0.1439
					NF-kB is activated and signals survival	0.71796	-1.07223	0.1439
					Nucleotide catabolism	0.71796	-1.05921	0.1439
					PRC2 methylates histones and DNA	0.71796	-1.08603	0.1439
					PTEN Regulation	0.71796	1.05126	0.1439
					PTK6 Regulates Cell Cycle	0.71796	-1.09548	0.1439
					RNA Polymerase III Abortive And Retractive Initiation	0.71796	1.06522	0.1439
					RNA Polymerase III Transcription	0.71796	1.06522	0.1439
					Regulation of KIT signaling	0.71796	1.07898	0.1439
					Response of EIF2AK1 (HRI) to heme deficiency	0.71796	1.08077	0.1439
					SARS-CoV-2 Infection	0.71796	1.04629	0.1439
					Signaling by CTNNB1 phospho-site mutants	0.71796	1.0841	0.1439
					Signaling by ERBB2 TMD/JMD mutants	0.71796	1.08755	0.1439
					Signaling by FGFR in disease	0.71796	1.05952	0.1439
					Signaling by GSK3beta mutants	0.71796	1.0841	0.1439
					Synaptic adhesion-like molecules	0.71796	-1.07235	0.1439
					TRIF(TICAM1)-mediated TLR4 signaling	0.71796	1.05661	0.1439
					Telomere C-strand synthesis initiation	0.71796	1.08147	0.1439
					Toll Like Receptor 2 (TLR2) Cascade	0.71796	1.06266	0.1439
					Toll Like Receptor 3 (TLR3) Cascade	0.71796	1.06284	0.1439
					Toll Like Receptor 4 (TLR4) Cascade	0.71796	1.05684	0.1439
					Toll Like Receptor TLR1:TLR2 Cascade	0.71796	1.06266	0.1439
					Toll Like Receptor TLR6:TLR2 Cascade	0.71796	1.06266	0.1439
					WNT ligand biogenesis and trafficking	0.71796	1.10006	0.1439
					APC/C:Cdh1 mediated degradation of Cdc20 and other APC/C:Cdh1 targeted proteins in late mitosis/early G1	0.71961	1.05076	0.142903
					Chaperone Mediated Autophagy	0.719982	-1.0612	0.142678
					DAG and IP3 signaling	0.722905	-1.05278	0.140919
					NIK-->noncanonical NF-kB signaling	0.722905	1.04676	0.140919
					RUNX2 regulates osteoblast differentiation	0.722905	1.07104	0.140919
					SUMOylation of DNA methylation proteins	0.725634	1.06689	0.139282
					CD209 (DC-SIGN) signaling	0.725958	1.06529	0.139089
					Regulation of mRNA stability by proteins that bind AU-rich elements	0.725958	1.04895	0.139089
					RAC1 GTPase cycle	0.72639	1.03957	0.13883
					G1/S DNA Damage Checkpoints	0.727267	1.04174	0.138306
					CREB1 phosphorylation through NMDA receptor-mediated activation of RAS signaling	0.727828	1.0574	0.137971
					Aberrant regulation of mitotic G1/S transition in cancer due to RB1 defects	0.728595	-1.05811	0.137514
					Defective binding of RB1 mutants to E2F1,(E2F2, E2F3)	0.728595	-1.05811	0.137514
					APC truncation mutants have impaired AXIN binding	0.72936	1.06181	0.137058
					APC-Cdc20 mediated degradation of Nek2A	0.72936	1.0535	0.137058
					AXIN missense mutants destabilize the destruction complex	0.72936	1.06181	0.137058
					Gastrulation	0.72936	1.06441	0.137058
					L13a-mediated translational silencing of Ceruloplasmin expression	0.72936	-1.03435	0.137058
					SOS-mediated signalling	0.72936	1.06262	0.137058
					Signaling by AMER1 mutants	0.72936	1.06181	0.137058
					Signaling by APC mutants	0.72936	1.06181	0.137058
					Signaling by AXIN mutants	0.72936	1.06181	0.137058
					Truncations of AMER1 destabilize the destruction complex	0.72936	1.06181	0.137058
					FRS-mediated FGFR1 signaling	0.73005	1.05952	0.136648
					CTLA4 inhibitory signaling	0.732398	1.05518	0.135253
					G-protein activation	0.733362	-1.05214	0.134681
					HDACs deacetylate histones	0.733362	1.04326	0.134681
					Signaling by ERBB2 ECD mutants	0.73611	1.05776	0.133057
					Signaling by ERBB2 KD Mutants	0.73611	1.05776	0.133057
					Inwardly rectifying K+ channels	0.737655	-1.04566	0.132147
					Mismatch Repair	0.737655	1.05429	0.132147
					Sodium/Calcium exchangers	0.737655	-1.07533	0.132147
					Signaling by ALK fusions and activated point mutants	0.742266	1.03363	0.129441
					Signaling by ALK in cancer	0.742266	1.03363	0.129441
					Josephin domain DUBs	0.743653	1.04981	0.12863
					HCMV Early Events	0.743655	1.03168	0.128629
					p130Cas linkage to MAPK signaling for integrins	0.743655	1.04733	0.128629
					FCGR3A-mediated IL10 synthesis	0.744949	-1.03467	0.127873
					Formation of the beta-catenin:TCF transactivating complex	0.746436	-1.03279	0.127007
					Defective EXT2 causes exostoses 2	0.747352	-1.03857	0.126475
					Autophagy	0.747991	-1.02231	0.126104
					Opioid Signalling	0.748205	-1.02478	0.125979
					MHC class II antigen presentation	0.748275	-1.02348	0.125939
					InlB-mediated entry of Listeria monocytogenes into host cell	0.752323	1.04137	0.123596
					Processing of SMDT1	0.752323	1.0434	0.123596
					TAK1-dependent IKK and NF-kappa-B activation	0.752323	1.02807	0.123596
					Trafficking of GluR2-containing AMPA receptors	0.753468	-1.03503	0.122935
					RNA Pol II CTD phosphorylation and interaction with CE	0.753804	1.02623	0.122742
					RNA Pol II CTD phosphorylation and interaction with CE during HIV infection	0.753804	1.02623	0.122742
					Dectin-1 mediated noncanonical NF-kB signaling	0.754741	1.02414	0.122202
					Translesion Synthesis by POLH	0.756482	1.03928	0.121202
					Defective CFTR causes cystic fibrosis	0.759032	1.02207	0.11974
					RAS processing	0.759032	-1.02558	0.11974
					ESR-mediated signaling	0.759783	-1.01445	0.11931
					Vif-mediated degradation of APOBEC3G	0.759783	1.02024	0.11931
					Stimuli-sensing channels	0.759922	-1.02226	0.119231
					Synthesis of bile acids and bile salts via 7alpha-hydroxycholesterol	0.759922	-1.02437	0.119231
					DDX58/IFIH1-mediated induction of interferon-alpha/beta	0.760637	1.0215	0.118822
					Regulation of commissural axon pathfinding by SLIT and ROBO	0.760637	-1.03395	0.118822
					Toll Like Receptor 9 (TLR9) Cascade	0.761123	1.02047	0.118545
					Apoptotic cleavage of cellular proteins	0.761502	1.02263	0.118329
					Glutathione synthesis and recycling	0.761502	1.02954	0.118329
					Intraflagellar transport	0.761502	-1.01494	0.118329
					Phospholipid metabolism	0.762429	-1.01009	0.117801
					Synthesis of Leukotrienes (LT) and Eoxins (EX)	0.762429	-1.04825	0.117801
					HSF1 activation	0.762615	-1.01631	0.117695
					Kinesins	0.762615	1.01822	0.117695
					Synthesis, secretion, and deacylation of Ghrelin	0.762615	1.027	0.117695
					VEGFA-VEGFR2 Pathway	0.762615	-1.01376	0.117695
					Ion transport by P-type ATPases	0.762868	-1.00887	0.117551
					RNA Polymerase I Transcription Termination	0.762868	1.01834	0.117551
					Regulation of actin dynamics for phagocytic cup formation	0.762868	-1.00911	0.117551
					RHOF GTPase cycle	0.763562	1.01531	0.117156
					FLT3 signaling in disease	0.764665	1.0203	0.116529
					Hedgehog 'on' state	0.765354	1.01062	0.116137
					Nuclear events stimulated by ALK signaling in cancer	0.765354	-1.01001	0.116137
					Role of phospholipids in phagocytosis	0.765354	-1.01412	0.116137
					Stabilization of p53	0.765354	1.0149	0.116137
					MyD88 cascade initiated on plasma membrane	0.766025	1.01232	0.115757
					Regulation of Apoptosis	0.766025	1.01019	0.115757
					Toll Like Receptor 10 (TLR10) Cascade	0.766025	1.01232	0.115757
					Toll Like Receptor 5 (TLR5) Cascade	0.766025	1.01232	0.115757
					Transcriptional regulation of white adipocyte differentiation	0.768106	1.0114	0.114579
					Cross-presentation of soluble exogenous antigens (endosomes)	0.768283	1.00995	0.114479
					Myogenesis	0.768283	1.01739	0.114479
					APC/C:Cdc20 mediated degradation of Cyclin B	0.771756	1.01748	0.11252
					Activated NTRK2 signals through RAS	0.771756	1.01432	0.11252
					BH3-only proteins associate with and inactivate anti-apoptotic BCL-2 members	0.771756	-1.01365	0.11252
					Folding of actin by CCT/TriC	0.771756	1.01446	0.11252
					Formation of Fibrin Clot (Clotting Cascade)	0.771756	-1.00712	0.11252
					Mitochondrial Fatty Acid Beta-Oxidation	0.771756	1.00973	0.11252
					Neddylation	0.771756	1.00674	0.11252
					PECAM1 interactions	0.771756	-1.01284	0.11252
					Toll-like Receptor Cascades	0.771756	1.00696	0.11252
					Synthesis of Prostaglandins (PG) and Thromboxanes (TX)	0.778511	-1.00144	0.108735
					GPVI-mediated activation cascade	0.778992	-1.00107	0.108467
					Glycogen synthesis	0.778992	-1.00468	0.108467
					Golgi Associated Vesicle Biogenesis	0.778992	0.998046	0.108467
					Integrin cell surface interactions	0.778992	1.00058	0.108467
					Intra-Golgi and retrograde Golgi-to-ER traffic	0.778992	1.00236	0.108467
					Maturation of spike protein_9694548	0.778992	-1.00525	0.108467
					Regulation of FZD by ubiquitination	0.778992	-1.00241	0.108467
					Signal attenuation	0.778992	-0.99655	0.108467
					Ca-dependent events	0.779995	-0.995833	0.107908
					Downstream signaling of activated FGFR2	0.779995	0.99898	0.107908
					Downstream signaling of activated FGFR3	0.779995	0.99898	0.107908
					Downstream signaling of activated FGFR4	0.779995	0.99898	0.107908
					Phosphorylation of Emi1	0.779995	-1.01873	0.107908
					The citric acid (TCA) cycle and respiratory electron transport	0.779995	1.00227	0.107908
					Tie2 Signaling	0.779995	1.00776	0.107908
					rRNA processing in the mitochondrion	0.779995	1.00118	0.107908
					CaM pathway	0.783989	-0.992391	0.10569
					Calmodulin induced events	0.783989	-0.992391	0.10569
					SMAD2/SMAD3:SMAD4 heterotrimer regulates transcription	0.789419	0.993667	0.102693
					Prostacyclin signalling through prostacyclin receptor	0.789843	-0.993949	0.102459
					Regulation of ornithine decarboxylase (ODC)	0.794093	0.992436	0.100129
					CREB1 phosphorylation through the activation of Adenylate Cyclase	0.794875	0.990491	0.0997012
					Autodegradation of Cdh1 by Cdh1:APC/C	0.79576	0.988647	0.0992181
					Disorders of transmembrane transporters	0.79576	0.9894	0.0992181
					Prevention of phagosomal-lysosomal fusion	0.79576	0.984217	0.0992181
					RHOBTB3 ATPase cycle	0.79576	0.98986	0.0992181
					Signaling by VEGF	0.79576	-0.990134	0.0992181
					mRNA Capping	0.79576	0.989539	0.0992181
					Signaling by EGFR	0.795769	0.987261	0.0992129
					Hedgehog 'off' state	0.796949	-0.98971	0.0985693
					Autodegradation of the E3 ubiquitin ligase COP1	0.798378	0.983994	0.0977917
					RNA Polymerase III Transcription Termination	0.798378	0.983782	0.0977917
					PKA-mediated phosphorylation of CREB	0.799939	-0.980916	0.0969429
					AKT phosphorylates targets in the nucleus	0.802167	0.983316	0.095735
					Regulation of activated PAK-2p34 by proteasome mediated degradation	0.804307	0.982288	0.0945782
					p53-Dependent G1 DNA Damage Response	0.805881	0.982177	0.0937291
					p53-Dependent G1/S DNA damage checkpoint	0.805881	0.982177	0.0937291
					DNA strand elongation	0.810184	0.973491	0.0914165
					ROBO receptors bind AKAP5	0.810184	0.974815	0.0914165
					Ubiquitin Mediated Degradation of Phosphorylated Cdc25A	0.81099	0.977788	0.0909844
					p53-Independent DNA Damage Response	0.81099	0.977788	0.0909844
					p53-Independent G1/S DNA damage checkpoint	0.81099	0.977788	0.0909844
					Sialic acid metabolism	0.811762	-0.969403	0.0905713
					CS/DS degradation	0.813869	-0.966905	0.0894455
					Regulation of PTEN localization	0.813869	0.972554	0.0894455
					Regulation of glycolysis by fructose 2,6-bisphosphate metabolism	0.813869	-0.966413	0.0894455
					Activation of the AP-1 family of transcription factors	0.815341	0.969751	0.0886608
					MET activates RAS signaling	0.81549	0.973856	0.0885813
					Mismatch repair (MMR) directed by MSH2:MSH3 (MutSbeta)	0.81549	0.974532	0.0885813
					SHC-related events triggered by IGF1R	0.816547	0.969083	0.0880187
					AUF1 (hnRNP D0) binds and destabilizes mRNA	0.816836	0.971215	0.0878649
					RHO GTPases Activate ROCKs	0.823511	-0.960182	0.0843306
					Synthesis of bile acids and bile salts via 27-hydroxycholesterol	0.823511	-0.977236	0.0843306
					NOTCH2 intracellular domain regulates transcription	0.8261	0.961441	0.0829673
					Ephrin signaling	0.831637	-0.957887	0.0800664
					RND2 GTPase cycle	0.831637	0.963954	0.0800664
					Transcriptional regulation of pluripotent stem cells	0.831637	0.957268	0.0800664
					Aberrant regulation of mitotic cell cycle due to RB1 defects	0.831903	0.96291	0.0799273
					Interaction between L1 and Ankyrins	0.831903	-0.954332	0.0799273
					Purine ribonucleoside monophosphate biosynthesis	0.831903	0.959665	0.0799273
					CaMK IV-mediated phosphorylation of CREB	0.834365	0.954968	0.0786441
					Synthesis of glycosylphosphatidylinositol (GPI)	0.839567	-0.946149	0.0759445
					Activated NTRK3 signals through RAS	0.841088	0.946985	0.0751588
					CREB phosphorylation	0.841088	0.947532	0.0751588
					Collagen biosynthesis and modifying enzymes	0.841088	0.951388	0.0751588
					Disease	0.841088	0.989934	0.0751588
					Energy dependent regulation of mTOR by LKB1-AMPK	0.841088	-0.957416	0.0751588
					NRIF signals cell death from the nucleus	0.841088	0.948334	0.0751588
					Notch-HLH transcription pathway	0.841088	0.958431	0.0751588
					SHC-mediated cascade:FGFR1	0.841088	0.948156	0.0751588
					TRAF6 mediated IRF7 activation	0.841088	0.949652	0.0751588
					Visual phototransduction	0.841088	-0.955685	0.0751588
					Degradation of AXIN	0.842424	0.956351	0.0744693
					Oxygen-dependent proline hydroxylation of Hypoxia-inducible Factor Alpha	0.842424	0.958224	0.0744693
					IKK complex recruitment mediated by RIP1	0.842841	0.950362	0.0742543
					NOTCH4 Activation and Transmission of Signal to the Nucleus	0.846625	-0.937635	0.0723087
					O-linked glycosylation of mucins	0.848013	-0.942275	0.0715977
					Platelet degranulation	0.848013	-0.961566	0.0715977
					Beta-catenin phosphorylation cascade	0.848358	0.948617	0.0714208
					Norepinephrine Neurotransmitter Release Cycle	0.850543	-0.939881	0.0703035
					Metabolism of polyamines	0.851088	0.951947	0.0700256
					Role of ABL in ROBO-SLIT signaling	0.85312	0.937193	0.0689898
					MyD88 dependent cascade initiated on endosome	0.8546	0.952552	0.0682372
					Negative epigenetic regulation of rRNA expression	0.8546	0.949934	0.0682372
					TRAF6 mediated induction of NFkB and MAP kinases upon TLR7/8 or 9 activation	0.8546	0.952552	0.0682372
					Translation of Structural Proteins_9683701	0.8546	0.945605	0.0682372
					Platelet Adhesion to exposed collagen	0.857499	0.932135	0.0667666
					Activation of SMO	0.857542	-0.927078	0.0667446
					ADP signalling through P2Y purinoceptor 12	0.858701	-0.930562	0.0661578
					Signalling to RAS	0.858701	-0.930487	0.0661578
					Hh mutants are degraded by ERAD	0.858798	0.9441	0.0661092
					Signaling by NTRK3 (TRKC)	0.858798	-0.932095	0.0661092
					GTP hydrolysis and joining of the 60S ribosomal subunit	0.860105	-0.958909	0.0654487
					Downregulation of ERBB2 signaling	0.862182	0.934651	0.0644012
					IRAK4 deficiency (TLR2/4)	0.868139	0.923296	0.0614108
					MyD88 deficiency (TLR2/4)	0.868139	0.923296	0.0614108
					SUMOylation of immune response proteins	0.868139	0.923623	0.0614108
					Triglyceride metabolism	0.868139	-0.92627	0.0614108
					The role of Nef in HIV-1 replication and disease pathogenesis	0.86851	-0.922724	0.0612253
					Pre-NOTCH Expression and Processing	0.871135	-0.94224	0.0599143
					Rab regulation of trafficking	0.871135	0.951347	0.0599143
					Uptake and function of diphtheria toxin	0.871435	-0.929783	0.0597649
					Depolymerisation of the Nuclear Lamina	0.87182	-0.921916	0.0595731
					Downregulation of ERBB2:ERBB3 signaling	0.871892	-0.913721	0.0595375
					CDC42 GTPase cycle	0.873574	0.945839	0.0587004
					Formation of TC-NER Pre-Incision Complex	0.877772	0.936263	0.0566183
					APEX1-Independent Resolution of AP Sites via the Single Nucleotide Replacement Pathway	0.878523	0.909215	0.0562468
					ATF4 activates genes in response to endoplasmic reticulum stress	0.878523	-0.916754	0.0562468
					Free fatty acids regulate insulin secretion	0.878523	0.910324	0.0562468
					Interferon alpha/beta signaling	0.878523	-0.919126	0.0562468
					Lysosome Vesicle Biogenesis	0.878523	-0.930612	0.0562468
					Metabolism of nitric oxide: NOS3 activation and regulation	0.878523	-0.917378	0.0562468
					Metabolism of water-soluble vitamins and cofactors	0.878523	-0.940806	0.0562468
					Mismatch repair (MMR) directed by MSH2:MSH6 (MutSalpha)	0.878523	0.917701	0.0562468
					Rap1 signalling	0.878523	0.90881	0.0562468
					Role of LAT2/NTAL/LAB on calcium mobilization	0.878523	0.919155	0.0562468
					SCF-beta-TrCP mediated degradation of Emi1	0.878523	0.932632	0.0562468
					Synthesis of PIPs at the ER membrane	0.878523	0.916308	0.0562468
					TP53 Regulates Transcription of Caspase Activators and Caspases	0.878523	0.911484	0.0562468
					Toll Like Receptor 7/8 (TLR7/8) Cascade	0.878523	0.935176	0.0562468
					Formation of HIV elongation complex in the absence of HIV Tat	0.882768	0.9204	0.0541532
					Glucose metabolism	0.882768	-0.938764	0.0541532
					TP53 regulates transcription of several additional cell death genes whose specific roles in p53-dependent apoptosis remain uncertain	0.882768	0.909038	0.0541532
					Unblocking of NMDA receptors, glutamate binding and activation	0.882768	0.913069	0.0541532
					p38MAPK events	0.882768	-0.904887	0.0541532
					PINK1-PRKN Mediated Mitophagy	0.884807	-0.90719	0.0531515
					Regulation of RUNX2 expression and activity	0.884807	0.928297	0.0531515
					FCGR activation	0.892805	0.902007	0.0492435
					Advanced glycosylation endproduct receptor signaling	0.893419	-0.886225	0.0489449
					Caspase activation via Death Receptors in the presence of ligand	0.893419	-0.888949	0.0489449
					Collagen formation	0.893419	-0.92129	0.0489449
					PPARA activates gene expression	0.893419	0.928177	0.0489449
					TNFR1-induced NFkappaB signaling pathway	0.893419	0.908284	0.0489449
					G beta:gamma signalling through PLC beta	0.896848	-0.90012	0.0472812
					Presynaptic function of Kainate receptors	0.896848	-0.90012	0.0472812
					Regulation of gene expression in late stage (branching morphogenesis) pancreatic bud precursor cells	0.896848	0.897537	0.0472812
					SLBP Dependent Processing of Replication-Dependent Histone Pre-mRNAs	0.898642	0.893429	0.0464134
					Ca2+ pathway	0.898922	0.900679	0.046278
					Cap-dependent Translation Initiation	0.898922	-0.939713	0.046278
					Degradation of the extracellular matrix	0.898922	0.91906	0.046278
					Eukaryotic Translation Initiation	0.898922	-0.939713	0.046278
					Formation of the ternary complex, and subsequently, the 43S complex	0.898922	-0.915748	0.046278
					Gene and protein expression by JAK-STAT signaling after Interleukin-12 stimulation	0.898922	0.899356	0.046278
					InlA-mediated entry of Listeria monocytogenes into host cells	0.898922	-0.880505	0.046278
					Interleukin-12 family signaling	0.898922	0.901498	0.046278
					Interleukin-3, Interleukin-5 and GM-CSF signaling	0.898922	-0.905767	0.046278
					Metabolism of steroids	0.898922	-0.927682	0.046278
					Methionine salvage pathway	0.898922	-0.875403	0.046278
					NTRK2 activates RAC1	0.898922	-0.889814	0.046278
					Purine salvage	0.898922	-0.894339	0.046278
					RHO GTPases Activate WASPs and WAVEs	0.898922	0.909009	0.046278
					RNA Polymerase III Transcription Initiation From Type 3 Promoter	0.898922	0.895206	0.046278
					RUNX2 regulates bone development	0.898922	0.88914	0.046278
					Regulation of PTEN stability and activity	0.898922	0.914171	0.046278
					Regulation of lipid metabolism by PPARalpha	0.898922	0.915151	0.046278
					Signaling by BRAF and RAF1 fusions	0.898922	0.911598	0.046278
					Signaling by CSF3 (G-CSF)	0.898922	0.894522	0.046278
					Signaling by NOTCH3	0.898922	-0.905147	0.046278
					Suppression of apoptosis	0.898922	-0.893681	0.046278
					Synthesis of GDP-mannose	0.898922	-0.894293	0.046278
					TRAF6-mediated induction of TAK1 complex within TLR4 complex	0.898922	-0.873205	0.046278
					Triglyceride catabolism	0.898922	-0.892113	0.046278
					Ubiquitin-dependent degradation of Cyclin D	0.898922	0.910502	0.046278
					rRNA processing	0.898922	0.939027	0.046278
					Signal Transduction	0.898993	0.970157	0.0462435
					MAP2K and MAPK activation	0.899394	0.897061	0.0460499
					Synthesis of pyrophosphates in the cytosol	0.899394	-0.870499	0.0460499
					ABC transporter disorders	0.899542	0.908082	0.0459786
					Abortive elongation of HIV-1 transcript in the absence of Tat	0.899542	-0.88582	0.0459786
					Activation of NF-kappaB in B cells	0.899542	0.903952	0.0459786
					CD28 dependent PI3K/Akt signaling	0.899542	0.878258	0.0459786
					DSCAM interactions	0.899542	0.872008	0.0459786
					Degradation of GLI1 by the proteasome	0.899542	0.905491	0.0459786
					Degradation of beta-catenin by the destruction complex	0.899542	0.910324	0.0459786
					Dissolution of Fibrin Clot	0.899542	-0.8767	0.0459786
					Dopamine Neurotransmitter Release Cycle	0.899542	0.887928	0.0459786
					FLT3 Signaling	0.899542	-0.898999	0.0459786
					Inflammasomes	0.899542	-0.877793	0.0459786
					Integrin signaling	0.899542	0.887058	0.0459786
					Interleukin-12 signaling	0.899542	0.889126	0.0459786
					NFE2L2 regulates pentose phosphate pathway genes	0.899542	-0.866649	0.0459786
					Other semaphorin interactions	0.899542	-0.87466	0.0459786
					RHO GTPases activate CIT	0.899542	-0.880252	0.0459786
					Regulation of gene expression by Hypoxia-inducible Factor	0.899542	-0.875658	0.0459786
					Regulation of pyruvate dehydrogenase (PDH) complex	0.899542	0.875117	0.0459786
					SLC transporter disorders	0.899542	0.905859	0.0459786
					Synthesis of diphthamide-EEF2	0.899542	0.870639	0.0459786
					Vpu mediated degradation of CD4	0.899542	0.905039	0.0459786
					Regulation of PTEN gene transcription	0.900748	0.90405	0.0453967
					Response to elevated platelet cytosolic Ca2+	0.900748	-0.919659	0.0453967
					Signaling by Non-Receptor Tyrosine Kinases	0.900748	-0.892772	0.0453967
					Signaling by PTK6	0.900748	-0.892772	0.0453967
					mitochondrial fatty acid beta-oxidation of saturated fatty acids	0.900748	0.868893	0.0453967
					Pyroptosis	0.901372	0.87613	0.0450961
					The role of GTSE1 in G2/M progression after G2 checkpoint	0.901372	-0.913875	0.0450961
					Formation of ATP by chemiosmotic coupling	0.904659	0.869058	0.043515
					Early SARS-CoV-2 Infection Events	0.906161	0.8855	0.0427945
					Interleukin-6 signaling	0.906809	-0.850648	0.0424843
					MAPK3 (ERK1) activation	0.906809	-0.850293	0.0424843
					PIWI-interacting RNA (piRNA) biogenesis	0.906809	-0.868534	0.0424843
					GSK3B and BTRC:CUL1-mediated-degradation of NFE2L2	0.907287	0.89368	0.0422554
					Hh mutants abrogate ligand secretion	0.907287	0.894811	0.0422554
					Regulation of Insulin-like Growth Factor (IGF) transport and uptake by Insulin-like Growth Factor Binding Proteins (IGFBPs)	0.907287	-0.904561	0.0422554
					Signaling by KIT in disease	0.907287	0.87295	0.0422554
					Signaling by phosphorylated juxtamembrane, extracellular and kinase domain KIT mutants	0.907287	0.87295	0.0422554
					Lysine catabolism	0.91047	0.855472	0.0407343
					MAPK6/MAPK4 signaling	0.91047	0.89705	0.0407343
					Estrogen-stimulated signaling through PRKCZ	0.91233	0.853341	0.0398479
					RSK activation	0.912915	-0.858265	0.0395697
					TBC/RABGAPs	0.912915	0.884684	0.0395697
					Positive epigenetic regulation of rRNA expression	0.917451	0.883272	0.0374169
					TRAF6 mediated NF-kB activation	0.917451	-0.858681	0.0374169
					VEGFR2 mediated cell proliferation	0.917451	0.854052	0.0374169
					Signaling by high-kinase activity BRAF mutants	0.91789	-0.880072	0.0372093
					ECM proteoglycans	0.917959	0.879714	0.0371766
					Glyoxylate metabolism and glycine degradation	0.918935	0.859794	0.0367153
					Activated NTRK3 signals through PI3K	0.920232	-0.847549	0.0361027
					CASP8 activity is inhibited	0.920232	-0.847215	0.0361027
					Dimerization of procaspase-8	0.920232	-0.847215	0.0361027
					Erythropoietin activates RAS	0.920232	0.84703	0.0361027
					G beta:gamma signalling through BTK	0.920232	-0.845131	0.0361027
					IRAK1 recruits IKK complex	0.920232	0.840879	0.0361027
					IRAK1 recruits IKK complex upon TLR7/8 or 9 stimulation	0.920232	0.840879	0.0361027
					Ketone body metabolism	0.920232	0.837608	0.0361027
					Late endosomal microautophagy	0.920232	0.86176	0.0361027
					Mitochondrial tRNA aminoacylation	0.920232	-0.861481	0.0361027
					NR1H2 and NR1H3-mediated signaling	0.920232	-0.880293	0.0361027
					Nuclear Receptor transcription pathway	0.920232	-0.852454	0.0361027
					O-glycosylation of TSR domain-containing proteins	0.920232	-0.847152	0.0361027
					PTK6 Regulates RHO GTPases, RAS GTPase and MAP kinases	0.920232	0.847476	0.0361027
					Platelet Aggregation (Plug Formation)	0.920232	0.857092	0.0361027
					Processive synthesis on the lagging strand	0.920232	0.840927	0.0361027
					Regulation by c-FLIP	0.920232	-0.847215	0.0361027
					Suppression of phagosomal maturation	0.920232	0.843496	0.0361027
					UCH proteinases	0.920232	0.8846	0.0361027
					activated TAK1 mediates p38 MAPK activation	0.920232	0.859599	0.0361027
					mRNA decay by 3' to 5' exoribonuclease	0.920232	-0.851092	0.0361027
					Tetrahydrobiopterin (BH4) synthesis, recycling, salvage and regulation	0.920575	-0.832433	0.035941
					RAS signaling downstream of NF1 loss-of-function variants	0.922133	0.836961	0.0352063
					Formation of apoptosome	0.925602	0.837192	0.0335755
					Glutathione conjugation	0.925602	-0.852028	0.0335755
					Regulation of the apoptosome activity	0.925602	0.837192	0.0335755
					Costimulation by the CD28 family	0.925919	0.863193	0.0334269
					MET activates PTK2 signaling	0.925919	0.832204	0.0334269
					RHO GTPases activate KTN1	0.925919	0.832191	0.0334269
					RHOQ GTPase cycle	0.925919	0.872061	0.0334269
					SARS-CoV-2 modulates host translation machinery	0.925919	-0.883133	0.0334269
					Signaling by ERBB4	0.925919	-0.865925	0.0334269
					Non-integrin membrane-ECM interactions	0.927105	0.85842	0.0328713
					Nuclear Envelope (NE) Reassembly	0.928796	-0.8874	0.0320799
					AKT phosphorylates targets in the cytosol	0.930118	0.826582	0.031462
					Aspartate and asparagine metabolism	0.930118	-0.811013	0.031462
					Bile acid and bile salt metabolism	0.930118	-0.836143	0.031462
					Cargo concentration in the ER	0.930118	-0.832612	0.031462
					Cellular Senescence	0.930118	0.885328	0.031462
					Degradation of GLI2 by the proteasome	0.930118	0.868736	0.031462
					FGFR2 mutant receptor activation	0.930118	-0.834693	0.031462
					GLI3 is processed to GLI3R by the proteasome	0.930118	0.868736	0.031462
					Heme degradation	0.930118	-0.818261	0.031462
					NGF-stimulated transcription	0.930118	-0.839512	0.031462
					Nicotinamide salvaging	0.930118	0.818224	0.031462
					Pausing and recovery of Tat-mediated HIV elongation	0.930118	0.849971	0.031462
					Platelet sensitization by LDL	0.930118	-0.83376	0.031462
					Removal of the Flap Intermediate	0.930118	0.827587	0.031462
					Signaling by FGFR2 IIIa TM	0.930118	-0.834693	0.031462
					Tat-mediated HIV elongation arrest and recovery	0.930118	0.849971	0.031462
					Interferon gamma signaling	0.930572	-0.860436	0.0312498
					Constitutive Signaling by EGFRvIII	0.931448	0.818045	0.0308414
					Downstream signaling of activated FGFR1	0.931448	0.819666	0.0308414
					EPHB-mediated forward signaling	0.931448	0.854583	0.0308414
					Estrogen-dependent gene expression	0.931448	-0.885821	0.0308414
					FCGR3A-mediated phagocytosis	0.931448	-0.872492	0.0308414
					Leishmania phagocytosis	0.931448	-0.872492	0.0308414
					Parasite infection	0.931448	-0.872492	0.0308414
					Signaling by EGFRvIII in Cancer	0.931448	0.818045	0.0308414
					rRNA processing in the nucleus and cytosol	0.931448	0.902315	0.0308414
					IRAK2 mediated activation of TAK1 complex upon TLR7/8 or 9 stimulation	0.931667	0.821357	0.0307395
					Innate Immune System	0.932481	-0.955167	0.0303599
					Antigen Presentation: Folding, assembly and peptide loading of class I MHC	0.934167	0.834743	0.0295754
					SUMOylation of intracellular receptors	0.934167	0.823374	0.0295754
					Signaling by ALK	0.934167	-0.824639	0.0295754
					TP53 Regulates Transcription of Genes Involved in G2 Cell Cycle Arrest	0.934167	0.811131	0.0295754
					tRNA Aminoacylation	0.934167	-0.851643	0.0295754
					Alpha-protein kinase 1 signaling pathway	0.93426	0.803064	0.0295321
					IRAK2 mediated activation of TAK1 complex	0.93426	0.803064	0.0295321
					MAPK targets/ Nuclear events mediated by MAP kinases	0.93426	-0.844636	0.0295321
					Nucleotide biosynthesis	0.93426	0.813957	0.0295321
					Synthesis of PIPs at the early endosome membrane	0.93426	0.808009	0.0295321
					TICAM1,TRAF6-dependent induction of TAK1 complex	0.93426	0.803064	0.0295321
					Packaging Of Telomere Ends	0.935283	-0.804014	0.0290568
					Post-transcriptional silencing by small RNAs	0.937015	0.800003	0.0282533
					PI3K/AKT Signaling in Cancer	0.937392	-0.860145	0.0280789
					POLB-Dependent Long Patch Base Excision Repair	0.937392	0.798584	0.0280789
					Signaling by RAF1 mutants	0.937392	0.839913	0.0280789
					Activated NTRK2 signals through PI3K	0.937664	0.793484	0.0279526
					Biosynthesis of specialized proresolving mediators (SPMs)	0.937664	-0.792266	0.0279526
					Crosslinking of collagen fibrils	0.937664	0.801207	0.0279526
					Frs2-mediated activation	0.937664	-0.802624	0.0279526
					Gene Silencing by RNA	0.937664	0.854387	0.0279526
					Inactivation, recovery and regulation of the phototransduction cascade	0.937664	0.799161	0.0279526
					Negative regulation of NOTCH4 signaling	0.937664	0.849121	0.0279526
					Neurotransmitter release cycle	0.937664	-0.845559	0.0279526
					RNA Polymerase I Transcription Initiation	0.937664	0.83767	0.0279526
					RNA Polymerase III Transcription Initiation From Type 1 Promoter	0.937664	0.821902	0.0279526
					RNA Polymerase III Transcription Initiation From Type 2 Promoter	0.937664	0.821902	0.0279526
					Regulated Necrosis	0.937664	0.831611	0.0279526
					Regulation of NF-kappa B signaling	0.937664	0.797024	0.0279526
					SARS-CoV-1 Infection	0.937664	0.872075	0.0279526
					SARS-CoV-2 modulates autophagy	0.937664	-0.804832	0.0279526
					TRAF6 mediated IRF7 activation in TLR7/8 or 9 signaling	0.937664	-0.795148	0.0279526
					The phototransduction cascade	0.937664	0.799161	0.0279526
					rRNA modification in the mitochondrion	0.937664	-0.792488	0.0279526
					Initiation of Nuclear Envelope (NE) Reformation	0.940146	-0.811953	0.0268045
					NoRC negatively regulates rRNA expression	0.941918	0.83377	0.0259869
					STAT3 nuclear events downstream of ALK signaling	0.943668	0.788686	0.025181
					trans-Golgi Network Vesicle Budding	0.94404	0.847522	0.0250095
					Cellular response to hypoxia	0.944391	0.845046	0.0248481
					Metabolism of folate and pterines	0.944391	-0.797772	0.0248481
					Pexophagy	0.944391	-0.787029	0.0248481
					Regulation of cholesterol biosynthesis by SREBP (SREBF)	0.944391	0.836582	0.0248481
					Activation of BAD and translocation to mitochondria	0.947799	0.787954	0.0232838
					RNA Polymerase I Promoter Escape	0.947799	0.814042	0.0232838
					Sema3A PAK dependent Axon repulsion	0.947799	-0.803738	0.0232838
					VEGFR2 mediated vascular permeability	0.948273	0.811363	0.0230665
					ER-Phagosome pathway	0.949157	0.843287	0.0226618
					Activation of PUMA and translocation to mitochondria	0.949337	0.777455	0.0225798
					Antigen activates B Cell Receptor (BCR) leading to generation of second messengers	0.949337	0.793988	0.0225798
					Association of TriC/CCT with target proteins during biosynthesis	0.949337	0.813126	0.0225798
					Chk1/Chk2(Cds1) mediated inactivation of Cyclin B:Cdk1 complex	0.949337	-0.77324	0.0225798
					Defective B3GALTL causes PpS	0.949337	-0.775817	0.0225798
					FCERI mediated MAPK activation	0.949337	0.803983	0.0225798
					FOXO-mediated transcription of oxidative stress, metabolic and neuronal genes	0.949337	0.776678	0.0225798
					Hedgehog ligand biogenesis	0.949337	0.832895	0.0225798
					Interleukin-15 signaling	0.949337	-0.77581	0.0225798
					Long-term potentiation	0.949337	-0.788506	0.0225798
					MAP3K8 (TPL2)-dependent MAPK1/3 activation	0.949337	0.782704	0.0225798
					Mitochondrial calcium ion transport	0.949337	0.795029	0.0225798
					Mitophagy	0.949337	-0.809792	0.0225798
					Neurofascin interactions	0.949337	0.767321	0.0225798
					Oncogenic MAPK signaling	0.949337	0.840431	0.0225798
					Oxidative Stress Induced Senescence	0.949337	-0.84244	0.0225798
					Paradoxical activation of RAF signaling by kinase inactive BRAF	0.949337	0.81688	0.0225798
					Pre-NOTCH Processing in Golgi	0.949337	0.77216	0.0225798
					Ras activation upon Ca2+ influx through NMDA receptor	0.949337	0.771316	0.0225798
					Reduction of cytosolic Ca++ levels	0.949337	0.78256	0.0225798
					Regulation of Complement cascade	0.949337	-0.793238	0.0225798
					Signaling by FGFR1	0.949337	-0.810117	0.0225798
					Signaling by FGFR2 in disease	0.949337	0.802626	0.0225798
					Signaling by Interleukins	0.949337	0.884416	0.0225798
					Signaling by RAS mutants	0.949337	0.81688	0.0225798
					Signaling by moderate kinase activity BRAF mutants	0.949337	0.81688	0.0225798
					Signaling downstream of RAS mutants	0.949337	0.81688	0.0225798
					Signalling to ERKs	0.949337	-0.809401	0.0225798
					Small interfering RNA (siRNA) biogenesis	0.949337	-0.769497	0.0225798
					The NLRP3 inflammasome	0.949337	-0.779921	0.0225798
					Tristetraprolin (TTP, ZFP36) binds and destabilizes mRNA	0.949337	0.786908	0.0225798
					Activation of BH3-only proteins	0.949798	0.776822	0.0223688
					Asymmetric localization of PCP proteins	0.949798	0.814335	0.0223688
					Attachment and Entry_9694614	0.949798	-0.770398	0.0223688
					B-WICH complex positively regulates rRNA expression	0.949798	0.798242	0.0223688
					Base-Excision Repair, AP Site Formation	0.949798	-0.772308	0.0223688
					Caspase activation via extrinsic apoptotic signalling pathway	0.949798	-0.765983	0.0223688
					Clathrin-mediated endocytosis	0.949798	-0.870083	0.0223688
					Cleavage of the damaged purine	0.949798	-0.767438	0.0223688
					Cleavage of the damaged pyrimidine	0.949798	-0.775927	0.0223688
					Complement cascade	0.949798	-0.771732	0.0223688
					DNA Damage Recognition in GG-NER	0.949798	-0.809783	0.0223688
					Dectin-2 family	0.949798	-0.765393	0.0223688
					Degradation of DVL	0.949798	0.814413	0.0223688
					Depurination	0.949798	-0.767438	0.0223688
					Depyrimidination	0.949798	-0.775927	0.0223688
					FBXL7 down-regulates AURKA during mitotic entry and in early mitosis	0.949798	0.812361	0.0223688
					FGFR2 alternative splicing	0.949798	0.778287	0.0223688
					Formation of HIV-1 elongation complex containing HIV-1 Tat	0.949798	0.809349	0.0223688
					Formation of the Early Elongation Complex	0.949798	-0.800055	0.0223688
					Formation of the HIV-1 Early Elongation Complex	0.949798	-0.800055	0.0223688
					GAB1 signalosome	0.949798	-0.756055	0.0223688
					Glycogen metabolism	0.949798	-0.768074	0.0223688
					HIV Transcription Elongation	0.949798	0.809349	0.0223688
					HIV elongation arrest and recovery	0.949798	0.78421	0.0223688
					Immune System	0.949798	0.918944	0.0223688
					Immunoregulatory interactions between a Lymphoid and a non-Lymphoid cell	0.949798	0.789075	0.0223688
					Inactivation of CSF3 (G-CSF) signaling	0.949798	0.750748	0.0223688
					Incretin synthesis, secretion, and inactivation	0.949798	0.770499	0.0223688
					Laminin interactions	0.949798	0.760586	0.0223688
					Mitochondrial iron-sulfur cluster biogenesis	0.949798	-0.751459	0.0223688
					Modulation by Mtb of host immune system	0.949798	-0.764983	0.0223688
					Netrin-1 signaling	0.949798	0.790009	0.0223688
					Nonsense Mediated Decay (NMD) enhanced by the Exon Junction Complex (EJC)	0.949798	-0.85586	0.0223688
					Nonsense-Mediated Decay (NMD)	0.949798	-0.85586	0.0223688
					Oncogene Induced Senescence	0.949798	-0.772792	0.0223688
					PI Metabolism	0.949798	0.825085	0.0223688
					Pausing and recovery of HIV elongation	0.949798	0.78421	0.0223688
					Peroxisomal lipid metabolism	0.949798	-0.773572	0.0223688
					Prolonged ERK activation events	0.949798	-0.754534	0.0223688
					Pyruvate metabolism	0.949798	-0.798762	0.0223688
					RA biosynthesis pathway	0.949798	-0.749759	0.0223688
					RUNX2 regulates genes involved in cell migration	0.949798	0.739579	0.0223688
					Recognition and association of DNA glycosylase with site containing an affected purine	0.949798	-0.767438	0.0223688
					Recognition and association of DNA glycosylase with site containing an affected pyrimidine	0.949798	-0.775927	0.0223688
					SARS-CoV-2 targets host intracellular signalling and regulatory pathways	0.949798	-0.753884	0.0223688
					SLBP independent Processing of Histone Pre-mRNAs	0.949798	0.757754	0.0223688
					Signal regulatory protein family interactions	0.949798	-0.766682	0.0223688
					Signaling by WNT in cancer	0.949798	0.763463	0.0223688
					Syndecan interactions	0.949798	0.774659	0.0223688
					Synthesis of bile acids and bile salts	0.949798	-0.778323	0.0223688
					Synthesis, secretion, and inactivation of Glucagon-like Peptide-1 (GLP-1)	0.949798	0.74218	0.0223688
					TICAM1-dependent activation of IRF3/IRF7	0.949798	0.75973	0.0223688
					Tat-mediated elongation of the HIV-1 transcript	0.949798	0.809349	0.0223688
					Transport of nucleotide sugars	0.949798	0.767592	0.0223688
					p75NTR signals via NF-kB	0.949798	-0.753478	0.0223688
					Acyl chain remodelling of PE	0.950643	0.736683	0.0219824
					Bicarbonate transporters	0.950643	-0.721019	0.0219824
					Constitutive Signaling by AKT1 E17K in Cancer	0.950643	0.752633	0.0219824
					Constitutive Signaling by NOTCH1 HD+PEST Domain Mutants	0.950643	0.78876	0.0219824
					Constitutive Signaling by NOTCH1 PEST Domain Mutants	0.950643	0.78876	0.0219824
					Cross-presentation of particulate exogenous antigens (phagosomes)	0.950643	-0.738416	0.0219824
					Cyclin D associated events in G1	0.950643	-0.79174	0.0219824
					Cytoprotection by HMOX1	0.950643	0.796826	0.0219824
					Cytosolic iron-sulfur cluster assembly	0.950643	0.745124	0.0219824
					Downregulation of ERBB4 signaling	0.950643	-0.72589	0.0219824
					FOXO-mediated transcription of cell cycle genes	0.950643	-0.729202	0.0219824
					G beta:gamma signalling through PI3Kgamma	0.950643	-0.745572	0.0219824
					G1 Phase	0.950643	-0.79174	0.0219824
					Gamma carboxylation, hypusine formation and arylsulfatase activation	0.950643	-0.769268	0.0219824
					Golgi Cisternae Pericentriolar Stack Reorganization	0.950643	0.729198	0.0219824
					HDMs demethylate histones	0.950643	0.751737	0.0219824
					Inactivation of CDC42 and RAC1	0.950643	0.722613	0.0219824
					Influenza Viral RNA Transcription and Replication	0.950643	-0.856806	0.0219824
					Major pathway of rRNA processing in the nucleolus and cytosol	0.950643	0.854699	0.0219824
					Maturation of spike protein_9683686	0.950643	-0.732496	0.0219824
					Methylation	0.950643	0.731854	0.0219824
					NOTCH3 Intracellular Domain Regulates Transcription	0.950643	0.745258	0.0219824
					Nef mediated downregulation of MHC class I complex cell surface expression	0.950643	0.72647	0.0219824
					PCP/CE pathway	0.950643	-0.823987	0.0219824
					PI5P Regulates TP53 Acetylation	0.950643	-0.725735	0.0219824
					RHOD GTPase cycle	0.950643	0.782602	0.0219824
					RHOH GTPase cycle	0.950643	0.770489	0.0219824
					RNA Polymerase III Transcription Initiation	0.950643	0.776874	0.0219824
					Regulation of RUNX3 expression and activity	0.950643	0.797339	0.0219824
					Signaling by FLT3 ITD and TKD mutants	0.950643	0.733063	0.0219824
					Signaling by Hedgehog	0.950643	0.824674	0.0219824
					Signaling by NOTCH1 HD+PEST Domain Mutants in Cancer	0.950643	0.78876	0.0219824
					Signaling by NOTCH1 PEST Domain Mutants in Cancer	0.950643	0.78876	0.0219824
					Signaling by NOTCH1 in Cancer	0.950643	0.78876	0.0219824
					Signaling by SCF-KIT	0.950643	0.771827	0.0219824
					Unwinding of DNA	0.950643	-0.738147	0.0219824
					Synthesis of Ketone Bodies	0.951054	0.718942	0.021795
					Recycling of bile acids and salts	0.95212	-0.718213	0.0213081
					Transcriptional regulation by small RNAs	0.95311	0.788313	0.0208571
					Cargo recognition for clathrin-mediated endocytosis	0.953214	0.796195	0.0208095
					FOXO-mediated transcription	0.953214	0.771218	0.0208095
					Miro GTPase Cycle	0.953214	0.712517	0.0208095
					RNA Polymerase I Promoter Clearance	0.953214	-0.799522	0.0208095
					RNA Polymerase I Transcription	0.953214	-0.799522	0.0208095
					MTOR signalling	0.955495	-0.787658	0.0197718
					Inositol phosphate metabolism	0.95679	-0.770235	0.0191832
					RUNX3 regulates NOTCH signaling	0.95679	0.716242	0.0191832
					Smooth Muscle Contraction	0.95679	-0.770332	0.0191832
					Synthesis, secretion, and inactivation of Glucose-dependent Insulinotropic Polypeptide (GIP)	0.95679	0.713788	0.0191832
					DNA Damage Reversal	0.958489	0.706415	0.0184129
					Phosphorylation of CD3 and TCR zeta chains	0.958489	-0.707114	0.0184129
					Inhibition of DNA recombination at telomere	0.958695	0.739702	0.0183195
					Activation of HOX genes during differentiation	0.965543	0.76741	0.0152282
					Activation of RAC1 downstream of NMDARs	0.965543	0.699225	0.0152282
					Activation of anterior HOX genes in hindbrain development during early embryogenesis	0.965543	0.76741	0.0152282
					Activation of the TFAP2 (AP-2) family of transcription factors	0.965543	-0.688551	0.0152282
					Caspase activation via Dependence Receptors in the absence of ligand	0.965543	0.695436	0.0152282
					Metabolic disorders of biological oxidation enzymes	0.965543	-0.715016	0.0152282
					Nectin/Necl trans heterodimerization	0.965543	-0.688472	0.0152282
					Potential therapeutics for SARS	0.965543	0.786906	0.0152282
					RIP-mediated NFkB activation via ZBP1	0.965543	-0.715591	0.0152282
					Signaling by CSF1 (M-CSF) in myeloid cells	0.965543	0.735703	0.0152282
					TGF-beta receptor signaling activates SMADs	0.965543	0.749304	0.0152282
					TRAF3-dependent IRF activation pathway	0.965543	0.696646	0.0152282
					Urea cycle	0.965543	0.696351	0.0152282
					VxPx cargo-targeting to cilium	0.965543	0.709431	0.0152282
					Serine biosynthesis	0.96863	-0.684448	0.0138422
					Acyl chain remodelling of PC	0.969568	0.694755	0.0134216
					Downstream signal transduction	0.969568	0.723855	0.0134216
					Erythropoietin activates Phosphoinositide-3-kinase (PI3K)	0.969568	-0.683503	0.0134216
					Formation of paraxial mesoderm	0.969568	0.69248	0.0134216
					G alpha (q) signalling events	0.969568	-0.791789	0.0134216
					Phase II - Conjugation of compounds	0.969568	0.751869	0.0134216
					Post-translational protein phosphorylation	0.969568	-0.790055	0.0134216
					Purine catabolism	0.969568	-0.711083	0.0134216
					Receptor Mediated Mitophagy	0.969568	0.692642	0.0134216
					Reversal of alkylation damage by DNA dioxygenases	0.969568	0.687151	0.0134216
					SCF(Skp2)-mediated degradation of p27/p21	0.969568	0.76261	0.0134216
					Synthesis of IP3 and IP4 in the cytosol	0.969568	0.702948	0.0134216
					tRNA modification in the mitochondrion	0.969568	0.686659	0.0134216
					Response of Mtb to phagocytosis	0.97036	0.699032	0.0130673
					RHOT2 GTPase cycle	0.975755	-0.676725	0.0106594
					Antigen processing-Cross presentation	0.977256	0.778039	0.0099915
					Activation of gene expression by SREBF (SREBP)	0.977439	0.736208	0.0099103
					PP2A-mediated dephosphorylation of key metabolic factors	0.981466	-0.664346	0.00812469
					Deactivation of the beta-catenin transactivating complex	0.981559	0.717409	0.00808348
					Activation of kainate receptors upon glutamate binding	0.982434	0.700538	0.00769679
					SARS-CoV-1-host interactions	0.982434	-0.797587	0.00769679
					Activation of caspases through apoptosome-mediated cleavage	0.983052	0.665572	0.00742362
					COPII-mediated vesicle transport	0.983052	0.744055	0.00742362
					Cytosolic tRNA aminoacylation	0.983052	-0.671919	0.00742362
					DAP12 interactions	0.983052	0.68718	0.00742362
					DAP12 signaling	0.983052	0.68718	0.00742362
					Membrane binding and targetting of GAG proteins	0.983052	0.67084	0.00742362
					NFE2L2 regulating anti-oxidant/detoxification enzymes	0.983052	-0.672624	0.00742362
					Phenylalanine and tyrosine metabolism	0.983052	-0.657092	0.00742362
					Ribosomal scanning and start codon recognition	0.983052	0.749623	0.00742362
					Synthesis And Processing Of GAG, GAGPOL Polyproteins	0.983052	0.67084	0.00742362
					TNFR1-induced proapoptotic signaling	0.983052	0.677306	0.00742362
					Uptake and function of anthrax toxins	0.983052	0.674941	0.00742362
					Release of apoptotic factors from the mitochondria	0.983295	-0.651894	0.00731617
					TGF-beta receptor signaling in EMT (epithelial to mesenchymal transition)	0.983295	-0.67015	0.00731617
					TRP channels	0.983295	0.656383	0.00731617
					Hyaluronan metabolism	0.983504	0.663905	0.00722399
					RAC3 GTPase cycle	0.983504	0.754554	0.00722399
					Cytochrome c-mediated apoptotic response	0.983863	0.664651	0.00706544
					IkBA variant leads to EDA-ID	0.983863	-0.653637	0.00706544
					Activation of NIMA Kinases NEK9, NEK6, NEK7	0.985595	0.64969	0.00630153
					MAPK family signaling cascades	0.985595	0.806361	0.00630153
					Protein methylation	0.985595	-0.670382	0.00630153
					Pyruvate metabolism and Citric Acid (TCA) cycle	0.985595	-0.74751	0.00630153
					Regulation of beta-cell development	0.985595	-0.673028	0.00630153
					Signaling by Activin	0.985595	0.649013	0.00630153
					Activation of IRF3/IRF7 mediated by TBK1/IKK epsilon	0.986238	0.654013	0.00601818
					Glycolysis	0.986238	-0.764061	0.00601818
					Signaling by NOTCH1	0.986238	-0.750322	0.00601818
					Assembly Of The HIV Virion	0.987278	0.650073	0.00556052
					Cobalamin (Cbl, vitamin B12) transport and metabolism	0.987278	0.654163	0.00556052
					G-protein beta:gamma signalling	0.987278	-0.68537	0.00556052
					Infection with Mycobacterium tuberculosis	0.987278	0.679409	0.00556052
					NrCAM interactions	0.987278	0.643574	0.00556052
					Synthesis of UDP-N-acetyl-glucosamine	0.987278	0.648127	0.00556052
					Translation initiation complex formation	0.987278	0.730378	0.00556052
					ABC transporters in lipid homeostasis	0.987348	0.619903	0.00552986
					Activation of the mRNA upon binding of the cap-binding complex and eIFs, and subsequent binding to 43S	0.987348	0.707682	0.00552986
					Beta oxidation of hexanoyl-CoA to butanoyl-CoA	0.987348	-0.626698	0.00552986
					Butyrate Response Factor 1 (BRF1) binds and destabilizes mRNA	0.987348	0.647646	0.00552986
					Cell death signalling via NRAGE, NRIF and NADE	0.987348	-0.725838	0.00552986
					Citric acid cycle (TCA cycle)	0.987348	0.651809	0.00552986
					Cooperation of PDCL (PhLP1) and TRiC/CCT in G-protein beta folding	0.987348	0.654312	0.00552986
					Diseases associated with the TLR signaling cascade	0.987348	-0.626984	0.00552986
					Diseases of Immune System	0.987348	-0.626984	0.00552986
					G beta:gamma signalling through CDC42	0.987348	-0.622479	0.00552986
					GP1b-IX-V activation signalling	0.987348	0.618448	0.00552986
					Hyaluronan uptake and degradation	0.987348	0.646358	0.00552986
					IRS-mediated signalling	0.987348	0.647125	0.00552986
					Interleukin-27 signaling	0.987348	0.612557	0.00552986
					Interleukin-35 Signalling	0.987348	0.612557	0.00552986
					Intrinsic Pathway of Fibrin Clot Formation	0.987348	-0.611859	0.00552986
					KSRP (KHSRP) binds and destabilizes mRNA	0.987348	-0.669162	0.00552986
					Late SARS-CoV-2 Infection Events	0.987348	-0.709367	0.00552986
					MAPK1/MAPK3 signaling	0.987348	0.772651	0.00552986
					Metabolism of porphyrins	0.987348	-0.653235	0.00552986
					NR1H3 & NR1H2 regulate gene expression linked to cholesterol transport and efflux	0.987348	-0.686924	0.00552986
					NRAGE signals death through JNK	0.987348	-0.712483	0.00552986
					Nicotinate metabolism	0.987348	0.644864	0.00552986
					PI-3K cascade:FGFR1	0.987348	0.619735	0.00552986
					PIP3 activates AKT signaling	0.987348	0.793966	0.00552986
					RAF activation	0.987348	0.677889	0.00552986
					RAF/MAP kinase cascade	0.987348	0.78362	0.00552986
					RIPK1-mediated regulated necrosis	0.987348	0.671401	0.00552986
					RNA Polymerase III Chain Elongation	0.987348	0.634293	0.00552986
					Regulation of FOXO transcriptional activity by acetylation	0.987348	0.626301	0.00552986
					Regulation of IFNA/IFNB signaling	0.987348	-0.627717	0.00552986
					Regulation of NPAS4 mRNA translation	0.987348	0.637113	0.00552986
					Regulation of TP53 Activity through Association with Co-factors	0.987348	0.609628	0.00552986
					Regulation of TP53 Activity through Methylation	0.987348	-0.663983	0.00552986
					Regulation of TP53 Degradation	0.987348	0.667779	0.00552986
					Regulation of TP53 Expression and Degradation	0.987348	0.667779	0.00552986
					Regulation of necroptotic cell death	0.987348	0.671401	0.00552986
					SMAC (DIABLO) binds to IAPs	0.987348	0.607647	0.00552986
					SMAC(DIABLO)-mediated dissociation of IAP:caspase complexes	0.987348	0.607647	0.00552986
					SMAC, XIAP-regulated apoptotic response	0.987348	0.607647	0.00552986
					STING mediated induction of host immune responses	0.987348	0.624338	0.00552986
					Signaling by FGFR2	0.987348	0.704762	0.00552986
					Signaling by NOTCH4	0.987348	0.723879	0.00552986
					TP53 Regulates Transcription of Genes Involved in G1 Cell Cycle Arrest	0.987348	0.637304	0.00552986
					Transcriptional regulation by RUNX2	0.987348	0.743512	0.00552986
					Translation	0.987348	0.816145	0.00552986
					Ubiquinol biosynthesis	0.987348	0.612186	0.00552986
					p75NTR recruits signalling complexes	0.987348	-0.627139	0.00552986
					Heme biosynthesis	0.98745	0.61533	0.00548476
					IRF3-mediated induction of type I IFN	0.988354	0.60139	0.0050874
					Interleukin-10 signaling	0.989611	0.597705	0.0045354
					Glycogen breakdown (glycogenolysis)	0.9899	0.601403	0.0044087
					Intra-Golgi traffic	0.9899	0.668477	0.0044087
					Phosphate bond hydrolysis by NUDT proteins	0.9899	0.594981	0.0044087
					Signaling by FGFR3	0.9899	-0.642641	0.0044087
					Signaling by FGFR4	0.9899	-0.642641	0.0044087
					Translation of Replicase and Assembly of the Replication Transcription Complex_9694676	0.9899	0.608236	0.0044087
					Translation of Structural Proteins_9694635	0.9899	0.670985	0.0044087
					mTORC1-mediated signalling	0.9899	0.641139	0.0044087
					p75 NTR receptor-mediated signalling	0.9899	-0.724941	0.0044087
					ER Quality Control Compartment (ERQC)	0.990969	-0.616694	0.00394001
					Signaling by FGFR	0.990969	-0.69952	0.00394001
					Apoptotic factor-mediated response	0.991087	-0.615671	0.00388827
					Constitutive Signaling by Ligand-Responsive EGFR Cancer Variants	0.991087	0.589829	0.00388827
					Interleukin-6 family signaling	0.991087	0.581143	0.00388827
					Metabolism of cofactors	0.991087	-0.602598	0.00388827
					NPAS4 regulates expression of target genes	0.991087	0.598239	0.00388827
					NR1H2 & NR1H3 regulate gene expression to control bile acid homeostasis	0.991087	-0.574995	0.00388827
					RUNX1 regulates transcription of genes involved in differentiation of HSCs	0.991087	0.69141	0.00388827
					Regulation of NPAS4 gene expression	0.991087	0.582353	0.00388827
					Regulation of TNFR1 signaling	0.991087	-0.662706	0.00388827
					Regulation of signaling by CBL	0.991087	0.597783	0.00388827
					SARS-CoV-1 activates/modulates innate immune responses	0.991087	0.625271	0.00388827
					Signaling by EGFR in Cancer	0.991087	0.589829	0.00388827
					Signaling by Ligand-Responsive EGFR Variants in Cancer	0.991087	0.589829	0.00388827
					Signaling by NTRK2 (TRKB)	0.991087	-0.620309	0.00388827
					Displacement of DNA glycosylase by APEX1	0.993189	0.570069	0.00296793
					Interleukin receptor SHC signaling	0.993189	-0.583504	0.00296793
					Negative regulation of NMDA receptor-mediated neuronal transmission	0.993553	-0.598533	0.00280884
					Beta-oxidation of pristanoyl-CoA	0.993749	0.563894	0.00272322
					Coenzyme A biosynthesis	0.993749	0.56881	0.00272322
					DARPP-32 events	0.993749	0.593884	0.00272322
					Interconversion of nucleotide di- and triphosphates	0.993749	-0.61717	0.00272322
					PI3K Cascade	0.993749	-0.598157	0.00272322
					TNF signaling	0.993749	0.647773	0.00272322
					NOTCH4 Intracellular Domain Regulates Transcription	0.993857	0.568835	0.0026763
					Signaling by ROBO receptors	0.993857	0.749	0.0026763
					Acyl chain remodelling of PG	0.995126	0.550513	0.00212186
					Intrinsic Pathway for Apoptosis	0.995126	0.644083	0.00212186
					ZBP1(DAI) mediated induction of type I IFNs	0.995126	-0.584129	0.00212186
					TCF dependent signaling in response to WNT	0.99757	0.71174	0.00105657
					Cell recruitment (pro-inflammatory response)	0.998364	0.55202	0.000711294
					NF-kB activation through FADD/RIP-1 pathway mediated by caspase-8 and -10	0.998364	-0.544854	0.000711294
					Purinergic signaling in leishmaniasis infection	0.998364	0.55202	0.000711294
					Reactions specific to the complex N-glycan synthesis pathway	0.998364	0.537764	0.000711294
					Peroxisomal protein import	0.998566	-0.644304	0.000623344
					Beta-catenin independent WNT signaling	0.999069	0.619524	0.000404654
					Blood group systems biosynthesis	0.999069	-0.493512	0.000404654
					Calnexin/calreticulin cycle	0.999069	-0.420565	0.000404654
					Cellular response to chemical stress	0.999069	0.619594	0.000404654
					Cellular responses to stimuli	0.999069	-0.804676	0.000404654
					Cellular responses to stress	0.999069	-0.81356	0.000404654
					Cytosolic sensors of pathogen-associated DNA	0.999069	0.56056	0.000404654
					Death Receptor Signaling	0.999069	0.621071	0.000404654
					Defects in vitamin and cofactor metabolism	0.999069	0.506559	0.000404654
					EGR2 and SOX10-mediated initiation of Schwann cell myelination	0.999069	0.502431	0.000404654
					IGF1R signaling cascade	0.999069	0.485467	0.000404654
					IRS-related events triggered by IGF1R	0.999069	0.553642	0.000404654
					Influenza Infection	0.999069	0.659276	0.000404654
					Insulin receptor signalling cascade	0.999069	-0.562637	0.000404654
					Intracellular signaling by second messengers	0.999069	0.664197	0.000404654
					KEAP1-NFE2L2 pathway	0.999069	0.655356	0.000404654
					Lewis blood group biosynthesis	0.999069	-0.493512	0.000404654
					Mitochondrial protein import	0.999069	0.486907	0.000404654
					N-glycan trimming in the ER and Calnexin/Calreticulin cycle	0.999069	0.544598	0.000404654
					Nitric oxide stimulates guanylate cyclase	0.999069	-0.458542	0.000404654
					Nuclear events mediated by NFE2L2	0.999069	0.572053	0.000404654
					PI3K/AKT activation	0.999069	0.491188	0.000404654
					Protein localization	0.999069	-0.688317	0.000404654
					RAC2 GTPase cycle	0.999069	0.649993	0.000404654
					RUNX1 interacts with co-factors whose precise effect on RUNX1 targets is not known	0.999069	0.412118	0.000404654
					RUNX3 regulates p14-ARF	0.999069	-0.519695	0.000404654
					Regulation of TP53 Activity through Acetylation	0.999069	0.459479	0.000404654
					Regulation of expression of SLITs and ROBOs	0.999069	0.667269	0.000404654
					Signaling by NOTCH	0.999069	0.653091	0.000404654
					Signaling by Retinoic Acid	0.999069	-0.558429	0.000404654
					Signaling by Type 1 Insulin-like Growth Factor 1 Receptor (IGF1R)	0.999069	0.445802	0.000404654
					Signaling by WNT	0.999069	0.702093	0.000404654
					Surfactant metabolism	0.999069	0.481384	0.000404654
					Synthesis of IP2, IP, and Ins in the cytosol	0.999069	-0.44512	0.000404654
					Synthesis of PC	0.999069	0.50907	0.000404654
					Synthesis of PE	0.999069	-0.463135	0.000404654
					Synthesis of PIPs at the Golgi membrane	0.999069	0.541879	0.000404654
					TP53 Regulates Metabolic Genes	0.999069	0.558704	0.000404654
					Transcriptional Regulation by NPAS4	0.999069	0.555765	0.000404654
					Transcriptional Regulation by VENTX	0.999069	-0.582269	0.000404654
					Transcriptional regulation by RUNX1	0.999069	-0.704029	0.000404654
					Transcriptional regulation by RUNX3	0.999069	0.652161	0.000404654
					Vitamin B5 (pantothenate) metabolism	0.999069	-0.536365	0.000404654
					cGMP effects	0.999069	-0.513829	0.000404654

## Sheet: c
Reactome Pathway	Fraction A ending Codons - Mean	Relative Protein Levels - Mean(log2(ProArg-free DFMO/CD))
A tetrasaccharide linker sequence is required for GAG synthesis	15.1788	0.425257
ABC transporter disorders	19.3283	0.0252419
ABC-family proteins mediated transport	19.6273	0.0452187
ADORA2B mediated anti-inflammatory cytokines production	16.2502	0.43923
ADP signalling through P2Y purinoceptor 1	15.9264	0.653435
ADP signalling through P2Y purinoceptor 12	17.1832	0.69637
AKT phosphorylates targets in the cytosol	18.4789	0.0296304
ALK mutants bind TKIs	21.2763	0.0890461
APC truncation mutants have impaired AXIN binding	21.3842	0.0257001
APC-Cdc20 mediated degradation of Nek2A	20.5023	-0.294487
APC/C-mediated degradation of cell cycle proteins	19.8903	-0.212807
APC/C:Cdc20 mediated degradation of Cyclin B	20.5657	-0.280233
APC/C:Cdc20 mediated degradation of Securin	19.977	-0.128764
APC/C:Cdc20 mediated degradation of mitotic proteins	20.0641	-0.147231
APC/C:Cdh1 mediated degradation of Cdc20 and other APC/C:Cdh1 targeted proteins in late mitosis/early G1	19.7261	-0.183246
APC:Cdc20 mediated degradation of cell cycle proteins prior to satisfation of the cell cycle checkpoint	20.095	-0.126869
ATF4 activates genes in response to endoplasmic reticulum stress	19.5122	-0.2885
AUF1 (hnRNP D0) binds and destabilizes mRNA	19.5695	-0.0619244
AURKA Activation by TPX2	21.7588	-0.264443
AXIN missense mutants destabilize the destruction complex	21.3842	0.0257001
Aberrant regulation of mitotic G1/S transition in cancer due to RB1 defects	17.1	-0.016368
Aberrant regulation of mitotic cell cycle due to RB1 defects	19.2925	-0.233855
Aberrant regulation of mitotic exit in cancer due to RB1 defects	21.468	-0.383413
Abortive elongation of HIV-1 transcript in the absence of Tat	17.2448	-0.239052
Acetylcholine Neurotransmitter Release Cycle	16.0697	0.429379
Activated NOTCH1 Transmits Signal to the Nucleus	15.3634	0.114639
Activation of AMPK downstream of NMDARs	14.1341	0.460224
Activation of APC/C and APC/C:Cdc20 mediated degradation of mitotic proteins	19.9461	-0.160452
Activation of ATR in response to replication stress	22.4483	-0.677371
Activation of BAD and translocation to mitochondria	19.3731	0.263595
Activation of BH3-only proteins	19.363	0.082619
Activation of G protein gated Potassium channels	16.8658	0.843713
Activation of GABAB receptors	15.921	0.558527
Activation of HOX genes during differentiation	19.0639	-0.318995
Activation of NF-kappaB in B cells	19.3579	-0.0521926
Activation of NMDA receptors and postsynaptic events	17.5656	0.496915
Activation of RAC1	21.7685	-0.0124304
Activation of anterior HOX genes in hindbrain development during early embryogenesis	19.0639	-0.318995
Activation of gene expression by SREBF (SREBP)	19.0391	-0.179102
Activation of kainate receptors upon glutamate binding	18.7556	0.600472
Activation of the AP-1 family of transcription factors	18.5251	0.195024
Activation of the mRNA upon binding of the cap-binding complex and eIFs, and subsequent binding to 43S	18.6782	-0.16824
Activation of the pre-replicative complex	21.6345	-0.576574
Acyl chain remodelling of PC	18.0844	-0.0147186
Adaptive Immune System	19.3496	0.00147797
Adherens junctions interactions	17.0012	0.198789
Adrenaline,noradrenaline inhibits insulin secretion	15.8898	0.629733
Aggrephagy	15.5838	0.129451
Amino acid transport across the plasma membrane	13.6197	-0.101334
Amino acids regulate mTORC1	16.6361	0.188915
Amplification of signal from unattached kinetochores via a MAD2 inhibitory signal	23.4556	-0.394196
Amplification of signal from the kinetochores	23.4556	-0.394196
Amyloid fiber formation	15.6812	-0.0408535
Anchoring of the basal body to the plasma membrane	22.0167	-0.253215
Anti-inflammatory response favouring Leishmania parasite infection	16.9317	0.286244
Antigen Presentation: Folding, assembly and peptide loading of class I MHC	19.3699	0.288504
Antigen activates B Cell Receptor (BCR) leading to generation of second messengers	18.2978	0.128821
Antigen processing-Cross presentation	18.7584	-0.0176498
Antigen processing: Ubiquitination & Proteasome degradation	19.7297	-0.0799463
Antiviral mechanism by IFN-stimulated genes	20.8062	-0.208547
Apoptosis	19.4862	0.112699
Apoptotic cleavage of cellular proteins	19.5354	0.44111
Apoptotic execution phase	20.4668	0.342546
Apoptotic factor-mediated response	18.2295	-0.000996846
Aquaporin-mediated transport	15.8186	0.361861
Arachidonic acid metabolism	16.4238	0.0399385
Asparagine N-linked glycosylation	17.3914	0.149689
Assembly Of The HIV Virion	18.6993	0.123435
Assembly and cell surface presentation of NMDA receptors	15.8962	0.304277
Assembly of collagen fibrils and other multimeric structures	19.9092	0.604863
Assembly of the ORC complex at the origin of replication	22.6386	-0.191562
Assembly of the pre-replicative complex	20.0212	-0.150393
Association of TriC/CCT with target proteins during biosynthesis	18.9227	0.0165946
Asymmetric localization of PCP proteins	19.1391	-0.0591966
Attachment and Entry_9694614	16.9392	0.506898
Attenuation phase	16.3944	-0.144746
Autodegradation of Cdh1 by Cdh1:APC/C	19.7518	-0.0827026
Autodegradation of the E3 ubiquitin ligase COP1	19.5848	-0.0209346
Autophagy	17.7941	0.0952513
Axon guidance	17.9095	0.125995
Azathioprine ADME	16.3157	-0.171151
B-WICH complex positively regulates rRNA expression	19.0697	-0.135692
BBSome-mediated cargo-targeting to cilium	23.2847	0.253142
BMAL1:CLOCK,NPAS2 activates circadian gene expression	20.8967	-0.14895
Base Excision Repair	20.1378	-0.392209
Base-Excision Repair, AP Site Formation	19.4428	-0.36655
Basigin interactions	14.8707	0.429866
Beta-catenin independent WNT signaling	18.4473	0.180214
Beta-catenin phosphorylation cascade	20.3651	-0.0632513
Bile acid and bile salt metabolism	17.9893	0.0363153
Binding and Uptake of Ligands by Scavenger Receptors	20.0936	-0.0219071
Biological oxidations	17.2447	-0.0144415
Biosynthesis of the N-glycan precursor (dolichol lipid-linked oligosaccharide, LLO) and transfer to a nascent protein	16.7968	0.0460157
Biotin transport and metabolism	16.9924	0.280825
Branched-chain amino acid catabolism	21.2697	0.614738
Butyrate Response Factor 1 (BRF1) binds and destabilizes mRNA	19.2313	-0.215331
C-type lectin receptors (CLRs)	19.9814	-0.0349705
CD209 (DC-SIGN) signaling	20.8309	0.0684491
CD28 co-stimulation	20.7797	0.143928
CD28 dependent PI3K/Akt signaling	19.9312	0.249577
CDC42 GTPase cycle	18.8002	-0.013949
CDK-mediated phosphorylation and removal of Cdc6	19.9302	-0.110086
CLEC7A (Dectin-1) signaling	19.7985	-0.0423271
COPI-dependent Golgi-to-ER retrograde traffic	17.7368	-0.0146432
COPI-independent Golgi-to-ER retrograde traffic	17.4088	0.149527
COPI-mediated anterograde transport	17.0994	0.218984
COPII-mediated vesicle transport	18.5414	0.265781
CREB1 phosphorylation through NMDA receptor-mediated activation of RAS signaling	19.6598	0.304764
CREB1 phosphorylation through the activation of Adenylate Cyclase	18.7955	0.71711
CRMPs in Sema3A signaling	16.172	0.549661
CTLA4 inhibitory signaling	19.6378	0.0342542
CTNNB1 S33 mutants aren't phosphorylated	21.1494	0.0518319
CTNNB1 S37 mutants aren't phosphorylated	21.1494	0.0518319
CTNNB1 S45 mutants aren't phosphorylated	21.1494	0.0518319
CTNNB1 T41 mutants aren't phosphorylated	21.1494	0.0518319
Ca-dependent events	17.4808	0.420321
Ca2+ pathway	19.4698	0.348623
CaM pathway	17.4061	0.439074
CaMK IV-mediated phosphorylation of CREB	20.4227	0.381022
Calmodulin induced events	17.4061	0.439074
Calnexin/calreticulin cycle	18.5594	0.0998289
Cap-dependent Translation Initiation	18.0227	-0.173982
Carboxyterminal post-translational modifications of tubulin	13.3561	-0.0841905
Cardiac conduction	16.2241	0.423187
Cargo concentration in the ER	17.6081	0.35735
Cargo recognition for clathrin-mediated endocytosis	18.9179	0.132675
Cargo trafficking to the periciliary membrane	21.385	0.116627
Carnitine metabolism	15.1097	0.0528839
Caspase activation via extrinsic apoptotic signalling pathway	17.5728	-0.187486
Caspase-mediated cleavage of cytoskeletal proteins	15.722	0.787378
Cdc20:Phospho-APC/C mediated degradation of Cyclin A	20.095	-0.126869
Cell death signalling via NRAGE, NRIF and NADE	17.9036	-0.066527
Cell junction organization	16.1942	0.22979
Cell recruitment (pro-inflammatory response)	17.9618	-0.260403
Cell-Cell communication	17.7747	0.18243
Cell-cell junction organization	16.4816	0.159398
Cell-extracellular matrix interactions	15.1623	0.237566
Cellular Senescence	19.0003	-0.0793143
Cellular response to chemical stress	18.5449	-0.00577628
Cellular response to heat stress	19.924	-0.0808901
Cellular response to hypoxia	19.165	-0.0398541
Cellular response to starvation	17.0385	0.00579227
Cellular responses to stimuli	18.4614	-0.0285869
Cellular responses to stress	18.4575	-0.0303153
Centrosome maturation	21.2795	-0.25978
Chaperone Mediated Autophagy	17.1489	0.108283
Chaperonin-mediated protein folding	17.1656	0.203634
Cholesterol biosynthesis	16.3406	-0.0566853
Chondroitin sulfate/dermatan sulfate metabolism	15.2541	0.399105
Chromatin modifying enzymes	19.8378	-0.175459
Chromatin organization	19.8378	-0.175459
Chromosome Maintenance	21.2042	-0.473701
Cilium Assembly	21.1813	-0.0972203
Circadian Clock	19.9213	-0.10136
Citric acid cycle (TCA cycle)	18.5431	0.679073
Class A/1 (Rhodopsin-like receptors)	14.0002	-0.134621
Class B/2 (Secretin family receptors)	16.4178	0.223759
Class I MHC mediated antigen processing & presentation	19.4913	-0.0483559
Class I peroxisomal membrane protein import	20.6471	0.304919
Clathrin-mediated endocytosis	18.638	0.173488
Cleavage of the damaged purine	19.5712	-0.467827
Cleavage of the damaged pyrimidine	19.4005	-0.354368
Cobalamin (Cbl, vitamin B12) transport and metabolism	19.1691	-0.151418
Cohesin Loading onto Chromatin	26.5161	-0.0591477
Collagen biosynthesis and modifying enzymes	19.4571	0.620559
Collagen chain trimerization	24.0769	0.881711
Collagen degradation	21.5868	0.569959
Collagen formation	18.2675	0.5311
Complement cascade	17.1847	-0.19799
Complex I biogenesis	19.0776	0.512324
Condensation of Prometaphase Chromosomes	22.7104	-0.389872
Condensation of Prophase Chromosomes	20.4573	-0.292723
Constitutive Signaling by AKT1 E17K in Cancer	18.6062	0.174553
Constitutive Signaling by Aberrant PI3K in Cancer	16.3595	0.0658403
Constitutive Signaling by EGFRvIII	19.8917	-0.0535131
Constitutive Signaling by Ligand-Responsive EGFR Cancer Variants	18.9063	0.00553164
Constitutive Signaling by NOTCH1 HD+PEST Domain Mutants	18.9712	0.00581536
Constitutive Signaling by NOTCH1 PEST Domain Mutants	18.9712	0.00581536
Constitutive Signaling by Overexpressed ERBB2	21.8177	0.123942
Conversion from APC/C:Cdc20 to APC/C:Cdh1 in late anaphase	21.0551	-0.380373
Cooperation of PDCL (PhLP1) and TRiC/CCT in G-protein beta folding	18.673	0.412778
Cooperation of Prefoldin and TriC/CCT in actin and tubulin folding	16.6658	0.0118699
Costimulation by the CD28 family	19.4752	0.0892696
Cristae formation	20.7733	0.469511
Cross-presentation of soluble exogenous antigens (endosomes)	19.7159	-0.0301591
Crosslinking of collagen fibrils	17.5123	0.548075
Cyclin A/B1/B2 associated events during G2/M transition	21.0862	-0.306004
Cyclin A:Cdk2-associated events at S phase entry	19.983	-0.066382
Cyclin D associated events in G1	18.8994	-0.107387
Cyclin E associated events during G1/S transition	20.0888	-0.0592209
Cytochrome P450 - arranged by substrate type	15.9395	-0.0510738
Cytochrome c-mediated apoptotic response	19.7683	-0.0642367
Cytokine Signaling in Immune system	18.9662	-0.0597241
Cytoprotection by HMOX1	19.2541	0.000683851
Cytosolic iron-sulfur cluster assembly	17.178	-0.152777
Cytosolic sensors of pathogen-associated DNA	18.5368	-0.211489
Cytosolic tRNA aminoacylation	17.4207	0.0275028
DAG and IP3 signaling	17.1253	0.410488
DAP12 interactions	18.9928	-0.0178223
DAP12 signaling	18.9928	-0.0178223
DARPP-32 events	19.1409	0.453175
DDX58/IFIH1-mediated induction of interferon-alpha/beta	19.5088	-0.163976
DNA Damage Bypass	20.4335	-0.373447
DNA Damage Recognition in GG-NER	18.4443	-0.106856
DNA Damage/Telomere Stress Induced Senescence	20.9912	-0.207538
DNA Double Strand Break Response	23.0222	-0.198041
DNA Double-Strand Break Repair	22.4258	-0.412427
DNA Repair	20.9617	-0.324701
DNA Replication	20.1368	-0.258998
DNA Replication Pre-Initiation	20.1088	-0.230268
DNA strand elongation	19.4036	-0.493589
Deactivation of the beta-catenin transactivating complex	18.3773	-0.120699
Deadenylation of mRNA	22.4387	-0.132793
Deadenylation-dependent mRNA decay	21.1793	-0.145489
Death Receptor Signaling	18.3991	-0.0326429
Dectin-1 mediated noncanonical NF-kB signaling	19.5224	-0.035424
Defective B4GALT7 causes EDS, progeroid type	15.6122	0.436444
Defective CFTR causes cystic fibrosis	19.7002	-0.00495752
Defective EXT2 causes exostoses 2	15.9305	0.261339
Defective HDR through Homologous Recombination Repair (HRR) due to PALB2 loss of BRCA1 binding function	25.5342	-0.459384
Defective Intrinsic Pathway for Apoptosis	15.7501	0.172955
Defective TPR may confer susceptibility towards thyroid papillary carcinoma (TPC)	21.7201	-0.274936
Defective binding of RB1 mutants to E2F1,(E2F2, E2F3)	17.1	-0.016368
Defective homologous recombination repair (HRR) due to BRCA1 loss of function	25.5342	-0.459384
Defective homologous recombination repair (HRR) due to BRCA2 loss of function	24.0514	-0.622385
Defective homologous recombination repair (HRR) due to PALB2 loss of function	25.5342	-0.459384
Defective pyroptosis	18.6205	-0.339907
Defects in vitamin and cofactor metabolism	19.2261	0.278778
Degradation of AXIN	19.6286	-0.0311639
Degradation of DVL	19.1956	-0.0454437
Degradation of GLI1 by the proteasome	19.2589	-0.0167829
Degradation of GLI2 by the proteasome	19.2847	-0.00885587
Degradation of beta-catenin by the destruction complex	19.3839	-0.0650401
Degradation of cysteine and homocysteine	13.1067	0.207849
Degradation of the extracellular matrix	19.0627	0.283458
Depolymerisation of the Nuclear Lamina	17.3025	0.126478
Deposition of new CENPA-containing nucleosomes at the centromere	24.9667	-0.595769
Depurination	19.5712	-0.467827
Depyrimidination	19.4005	-0.354368
Deregulated CDK5 triggers multiple neurodegenerative pathways in Alzheimer's disease models	15.7939	0.169308
Detoxification of Reactive Oxygen Species	16.8932	0.0850099
Deubiquitination	20.0665	-0.109816
Developmental Biology	18.1602	0.041988
Disassembly of the destruction complex and recruitment of AXIN to the membrane	17.7135	-0.0800492
Disease	18.7781	0.00821023
Diseases associated with N-glycosylation of proteins	15.9399	0.0643626
Diseases associated with O-glycosylation of proteins	16.5662	0.176315
Diseases associated with glycosaminoglycan metabolism	14.9791	0.291633
Diseases associated with glycosylation precursor biosynthesis	16.1331	0.105959
Diseases associated with the TLR signaling cascade	17.7003	-0.0862936
Diseases of DNA Double-Strand Break Repair	24.0514	-0.622385
Diseases of DNA repair	23.3691	-0.546656
Diseases of Immune System	17.7003	-0.0862936
Diseases of carbohydrate metabolism	13.9219	0.170858
Diseases of glycosylation	15.8035	0.186542
Diseases of metabolism	16.1877	0.148718
Diseases of mitotic cell cycle	19.5924	-0.231559
Diseases of programmed cell death	17.0048	-0.0788274
Diseases of signal transduction by growth factor receptors and second messengers	19.34	0.0354788
Disorders of Developmental Biology	20.8025	0.0586507
Disorders of Nervous System Development	20.8025	0.0586507
Disorders of transmembrane transporters	19.3687	-0.0223198
Dopamine Neurotransmitter Release Cycle	18.0661	0.630553
Downregulation of ERBB2 signaling	18.9866	-0.0533497
Downregulation of SMAD2/3:SMAD4 transcriptional activity	20.1756	-0.0368091
Downregulation of TGF-beta receptor signaling	21.4637	-0.158181
Downstream TCR signaling	19.8546	-0.0451311
Downstream signal transduction	17.8971	0.179204
Downstream signaling events of B Cell Receptor (BCR)	20.0491	-0.00230337
Downstream signaling of activated FGFR1	19.2952	0.109183
Downstream signaling of activated FGFR2	20.0318	0.132294
Downstream signaling of activated FGFR3	20.0318	0.132294
Downstream signaling of activated FGFR4	20.0318	0.132294
Drug ADME	16.503	-0.267058
Dual Incision in GG-NER	19.7895	-0.339951
Dual incision in TC-NER	19.6763	-0.265595
E2F mediated regulation of DNA replication	24.1922	-0.441149
E3 ubiquitin ligases ubiquitinate target proteins	22.2809	-0.127813
ECM proteoglycans	17.5941	0.373802
EGFR downregulation	20.2482	0.253688
EGR2 and SOX10-mediated initiation of Schwann cell myelination	18.469	0.522653
EML4 and NUDC in mitotic spindle formation	22.0615	-0.326625
EPH-Ephrin signaling	17.6139	0.248723
EPH-ephrin mediated repulsion of cells	15.9291	0.256358
EPHA-mediated growth cone collapse	20.2575	0.13286
EPHB-mediated forward signaling	18.909	0.201878
ER Quality Control Compartment (ERQC)	18.4296	0.0690345
ER to Golgi Anterograde Transport	17.5357	0.220672
ER-Phagosome pathway	19.0405	-0.0453702
ERCC6 (CSB) and EHMT2 (G9a) positively regulate rRNA expression	18.3255	-0.123449
ERK/MAPK targets	16.3882	-0.22701
ERKs are inactivated	14.9457	-0.293123
ESR-mediated signaling	18.2489	0.0608057
Early Phase of HIV Life Cycle	20.4958	-0.112277
Early SARS-CoV-2 Infection Events	18.6242	0.281353
Effects of PIP2 hydrolysis	16.1554	0.291946
Elastic fibre formation	15.5169	0.323922
Endogenous sterols	15.6761	-0.0516648
Endosomal Sorting Complex Required For Transport (ESCRT)	20.3808	0.0798118
Energy dependent regulation of mTOR by LKB1-AMPK	17.4755	0.0118314
Ephrin signaling	17.7604	0.165655
Epigenetic regulation of gene expression	19.8445	-0.196964
Erythropoietin activates RAS	18.7152	0.0149776
Establishment of Sister Chromatid Cohesion	27.398	-0.156535
Estrogen-dependent gene expression	18.433	-0.083645
Estrogen-dependent nuclear events downstream of ESR-membrane signaling	17.4228	0.0726758
Eukaryotic Translation Elongation	16.3771	-0.126152
Eukaryotic Translation Initiation	18.0227	-0.173982
Eukaryotic Translation Termination	17.1595	-0.141209
Export of Viral Ribonucleoproteins from Nucleus	22.0642	-0.279584
Extension of Telomeres	20.2704	-0.45317
Extra-nuclear estrogen signaling	17.4377	0.285761
Extracellular matrix organization	17.1018	0.28296
FBXL7 down-regulates AURKA during mitotic entry and in early mitosis	19.1485	-0.0424309
FCERI mediated Ca+2 mobilization	19.8348	0.0980956
FCERI mediated MAPK activation	18.6694	0.121648
FCERI mediated NF-kB activation	19.83	-0.0126875
FCGR3A-mediated IL10 synthesis	17.645	0.28928
FCGR3A-mediated phagocytosis	18.3669	0.169586
FGFR1 mutant receptor activation	20.1453	0.128255
FGFR2 alternative splicing	19.2292	-0.146693
FGFR2 mutant receptor activation	17.3013	-0.251938
FLT3 Signaling	17.5274	0.115208
FLT3 signaling in disease	19.4911	0.223412
FOXO-mediated transcription	18.6968	-0.00610195
FOXO-mediated transcription of cell death genes	18.0019	-0.37525
FOXO-mediated transcription of oxidative stress, metabolic and neuronal genes	18.813	0.124951
Factors involved in megakaryocyte development and platelet production	18.3494	-0.0721967
Fanconi Anemia Pathway	20.6444	-0.424489
Fatty acid metabolism	17.5565	0.233303
Fatty acyl-CoA biosynthesis	17.2379	0.192082
Fc epsilon receptor (FCERI) signaling	19.8947	0.0255052
Fcgamma receptor (FCGR) dependent phagocytosis	17.862	0.1431
Formation of Fibrin Clot (Clotting Cascade)	17.6424	-0.390478
Formation of HIV elongation complex in the absence of HIV Tat	19.0651	-0.224296
Formation of HIV-1 elongation complex containing HIV-1 Tat	18.7505	-0.211838
Formation of Incision Complex in GG-NER	21.4468	-0.154775
Formation of RNA Pol II elongation complex	19.6191	-0.230552
Formation of TC-NER Pre-Incision Complex	19.1316	-0.154503
Formation of a pool of free 40S subunits	16.881	-0.190802
Formation of paraxial mesoderm	19.5527	-0.141511
Formation of the Early Elongation Complex	18.1588	-0.273352
Formation of the HIV-1 Early Elongation Complex	18.1588	-0.273352
Formation of the beta-catenin:TCF transactivating complex	17.4768	-0.13607
Formation of the ternary complex, and subsequently, the 43S complex	18.1727	-0.175337
Formation of tubulin folding intermediates by CCT/TriC	15.1308	0.00866845
G alpha (12/13) signalling events	17.2728	0.186552
G alpha (i) signalling events	17.1085	0.163131
G alpha (q) signalling events	17.8753	0.197403
G alpha (s) signalling events	15.5726	0.34819
G alpha (z) signalling events	15.7748	0.282744
G beta:gamma signalling through BTK	17.3005	0.768629
G beta:gamma signalling through CDC42	18.4484	0.742007
G beta:gamma signalling through PI3Kgamma	18.097	0.540948
G beta:gamma signalling through PLC beta	17.322	0.702537
G protein gated Potassium channels	16.8658	0.843713
G-protein activation	16.5031	0.840914
G-protein beta:gamma signalling	18.6978	0.425852
G-protein mediated events	17.314	0.359854
G0 and Early G1	21.7661	-0.253423
G1 Phase	18.8994	-0.107387
G1/S DNA Damage Checkpoints	19.6186	-0.063135
G1/S Transition	20.6435	-0.242365
G1/S-Specific Transcription	21.4998	-0.417837
G2/M Checkpoints	21.4446	-0.280204
G2/M DNA damage checkpoint	23.0826	-0.420651
G2/M Transition	20.3721	-0.168154
GABA B receptor activation	15.921	0.558527
GABA receptor activation	15.9871	0.558249
GABA synthesis, release, reuptake and degradation	15.0379	0.710876
GLI3 is processed to GLI3R by the proteasome	19.2847	-0.00885587
GPCR downstream signalling	17.2792	0.136996
GPCR ligand binding	15.1183	0.0410271
GPER1 signaling	15.6853	0.37221
GPVI-mediated activation cascade	17.7441	0.0633994
GRB2:SOS provides linkage to MAPK signaling for Integrins	21.7266	-0.0626379
GSK3B and BTRC:CUL1-mediated-degradation of NFE2L2	19.3563	-0.00298197
GTP hydrolysis and joining of the 60S ribosomal subunit	17.9351	-0.187431
Gamma carboxylation, hypusine formation and arylsulfatase activation	17.6658	0.0427618
Gap junction assembly	11.443	0.0758249
Gap junction trafficking	12.705	0.229717
Gap junction trafficking and regulation	13.2612	0.175574
Gap-filling DNA repair synthesis and ligation in GG-NER	20.0371	-0.384126
Gap-filling DNA repair synthesis and ligation in TC-NER	19.34	-0.266831
Gastrin-CREB signalling pathway via PKC and MAPK	20.3876	0.108391
Gastrulation	20.7714	-0.154121
Gene Silencing by RNA	19.5782	-0.186084
Gene and protein expression by JAK-STAT signaling after Interleukin-12 stimulation	19.1623	0.0675185
Gene expression (Transcription)	19.9418	-0.14121
Generation of second messenger molecules	20.8675	-0.168207
Generic Transcription Pathway	19.3886	-0.115488
Global Genome Nucleotide Excision Repair (GG-NER)	20.5046	-0.220352
Glucagon signaling in metabolic regulation	15.6661	0.46375
Glucagon-like Peptide-1 (GLP1) regulates insulin secretion	16.9757	0.468341
Glucagon-type ligand receptors	16.19	0.339127
Gluconeogenesis	14.1406	0.120134
Glucose metabolism	17.6875	-0.054076
Glutamate Neurotransmitter Release Cycle	15.4866	0.525941
Glutamate and glutamine metabolism	15.4642	0.253255
Glutamate binding, activation of AMPA receptors and synaptic plasticity	16.8106	0.451841
Glutathione conjugation	17.3651	0.150376
Glycerophospholipid biosynthesis	17.1103	0.272916
Glycogen breakdown (glycogenolysis)	19.0802	0.225915
Glycogen metabolism	18.1928	0.212058
Glycolysis	18.4212	-0.108483
Glycosaminoglycan metabolism	15.5436	0.190081
Glycosphingolipid metabolism	15.8984	0.224816
Glyoxylate metabolism and glycine degradation	19.8947	0.151428
Golgi Associated Vesicle Biogenesis	19.8603	0.121435
Golgi Cisternae Pericentriolar Stack Reorganization	18.6505	-0.00390498
Golgi-to-ER retrograde transport	18.3535	0.038222
Growth hormone receptor signaling	15.1476	0.0670245
HATs acetylate histones	20.198	-0.199599
HCMV Early Events	19.5273	-0.121555
HCMV Infection	19.611	-0.088166
HCMV Late Events	20.599	-0.127308
HDACs deacetylate histones	19.9863	-0.0533809
HDMs demethylate histones	19.3282	-0.0970455
HDR through Homologous Recombination (HRR)	22.942	-0.561568
HDR through Homologous Recombination (HRR) or Single Strand Annealing (SSA)	23.0041	-0.468169
HDR through Single Strand Annealing (SSA)	22.8451	-0.576884
HIV Infection	20.4644	-0.0961275
HIV Life Cycle	21.1029	-0.159805
HIV Transcription Elongation	18.7505	-0.211838
HIV Transcription Initiation	21.1226	-0.289735
HIV elongation arrest and recovery	18.5498	-0.216516
HS-GAG biosynthesis	15.7596	0.0813826
HS-GAG degradation	15.277	0.422278
HSF1 activation	17.3597	-0.183755
HSF1-dependent transactivation	16.0857	0.00986512
HSP90 chaperone cycle for steroid hormone receptors (SHR) in the presence of ligand	16.7155	0.0273363
Hedgehog 'off' state	18.356	0.00296982
Hedgehog 'on' state	19.4883	-0.078091
Hedgehog ligand biogenesis	19.327	0.017588
Heme biosynthesis	18.8991	-0.134686
Heme signaling	21.1588	-0.162298
Hemostasis	17.6915	0.0772791
Heparan sulfate/heparin (HS-GAG) metabolism	14.8873	0.239561
Hh mutants abrogate ligand secretion	19.4116	0.00355708
Hh mutants are degraded by ERAD	19.5513	0.00478875
Homologous DNA Pairing and Strand Exchange	24.0928	-0.62323
Homology Directed Repair	22.5976	-0.459764
Host Interactions of HIV factors	20.0508	-0.0622307
IGF1R signaling cascade	18.5399	0.210905
IKK complex recruitment mediated by RIP1	19.8742	-0.112896
IRAK1 recruits IKK complex	19.3841	-0.0577264
IRAK1 recruits IKK complex upon TLR7/8 or 9 stimulation	19.3841	-0.0577264
IRE1alpha activates chaperones	16.5959	0.207415
IRS-mediated signalling	19.0832	0.228005
IRS-related events triggered by IGF1R	18.7712	0.246295
ISG15 antiviral mechanism	20.8443	-0.209115
Immune System	18.6606	-0.00678701
Immunoregulatory interactions between a Lymphoid and a non-Lymphoid cell	19.6802	0.119041
Impaired BRCA2 binding to PALB2	25.5342	-0.459384
Impaired BRCA2 binding to RAD51	23.7522	-0.611481
Inactivation of APC/C via direct inhibition of the APC/C complex	21.3913	-0.377027
Inactivation of CSF3 (G-CSF) signaling	17.7026	0.0630251
Inactivation, recovery and regulation of the phototransduction cascade	20.2189	0.398712
Infection with Mycobacterium tuberculosis	18.616	-0.0790981
Infectious disease	18.9712	0.0193114
Inflammasomes	17.0763	-0.0731226
Influenza Infection	18.6185	-0.176874
Influenza Viral RNA Transcription and Replication	18.1262	-0.201035
Inhibition of voltage gated Ca2+ channels via Gbeta/gamma subunits	16.8658	0.843713
Inhibition of DNA recombination at telomere	17.8519	-0.396126
Inhibition of replication initiation of damaged DNA by RB1/E2F1	21.2439	-0.434924
Inhibition of the proteolytic activity of APC/C required for the onset of anaphase by mitotic spindle checkpoint components	21.3913	-0.377027
Initiation of Nuclear Envelope (NE) Reformation	18.1038	-0.0927165
InlB-mediated entry of Listeria monocytogenes into host cell	19.8371	0.259263
Innate Immune System	18.3021	0.00556936
Inositol phosphate metabolism	17.7909	0.0803323
Insertion of tail-anchored proteins into the endoplasmic reticulum membrane	15.9143	0.125535
Insulin processing	17.9479	0.118812
Insulin receptor recycling	15.6574	0.541348
Insulin receptor signalling cascade	18.2356	0.168587
Integration of energy metabolism	16.061	0.293316
Integrin cell surface interactions	19.1736	0.262971
Integrin signaling	18.876	-0.0182497
Interaction between L1 and Ankyrins	17.0011	0.372661
Interactions of Rev with host cellular proteins	22.2088	-0.271038
Interactions of Vpr with host cellular proteins	21.7983	-0.232558
Interconversion of nucleotide di- and triphosphates	18.2194	-0.219303
Interferon Signaling	19.6398	-0.105398
Interferon alpha/beta signaling	18.3941	-0.132833
Interferon gamma signaling	17.6304	0.0205982
Interleukin receptor SHC signaling	17.7178	-0.107274
Interleukin-1 family signaling	19.8606	-0.0722557
Interleukin-1 signaling	19.4464	-0.0547342
Interleukin-12 family signaling	19.0554	0.0768926
Interleukin-12 signaling	19.058	0.0606274
Interleukin-17 signaling	19.1829	-0.0758783
Interleukin-2 family signaling	16.6863	-0.0551168
Interleukin-3, Interleukin-5 and GM-CSF signaling	17.2684	-0.00973774
Interleukin-37 signaling	21.8893	-0.00196286
Interleukin-4 and Interleukin-13 signaling	17.1411	-0.0953962
Interleukin-7 signaling	14.5964	0.396881
Intra-Golgi and retrograde Golgi-to-ER traffic	18.9658	0.0508824
Intra-Golgi traffic	19.3252	0.181934
Intracellular signaling by second messengers	18.4316	0.0790821
Intraflagellar transport	18.4129	0.0150214
Intrinsic Pathway for Apoptosis	18.6875	0.0501754
Inwardly rectifying K+ channels	16.8842	0.777705
Ion channel transport	17.2023	0.358407
Ion homeostasis	16.1461	0.541097
Ion transport by P-type ATPases	18.0804	0.603111
Iron uptake and transport	17.6464	0.208005
JNK (c-Jun kinases) phosphorylation and activation mediated by activated human TAK1	21.3659	0.0699209
KEAP1-NFE2L2 pathway	18.6905	-0.0451056
KSRP (KHSRP) binds and destabilizes mRNA	18.3514	-0.268928
Keratan sulfate biosynthesis	15.2223	0.0146019
Keratan sulfate/keratin metabolism	15.4981	0.124185
Kinesins	18.8056	-0.228458
L13a-mediated translational silencing of Ceruloplasmin expression	17.7551	-0.179476
L1CAM interactions	16.5008	0.266962
LDL clearance	14.8489	0.216471
Lagging Strand Synthesis	20.3276	-0.554989
Laminin interactions	19.4017	0.488547
Late Phase of HIV Life Cycle	21.1257	-0.160988
Late SARS-CoV-2 Infection Events	18.1042	0.154724
Late endosomal microautophagy	18.6751	0.0899598
Leading Strand Synthesis	21.189	-0.611893
Leishmania infection	17.5233	0.141755
Leishmania parasite growth and survival	16.9317	0.286244
Leishmania phagocytosis	18.3669	0.169586
Listeria monocytogenes entry into host cells	19.7883	0.264744
Long-term potentiation	18.252	0.589776
Loss of Nlp from mitotic centrosomes	21.5727	-0.250512
Loss of function of MECP2 in Rett syndrome	20.8025	0.0586507
Loss of proteins required for interphase microtubule organization from the centrosome	21.5727	-0.250512
Lysosome Vesicle Biogenesis	17.3808	0.226043
M Phase	21.4234	-0.226143
MAP kinase activation	19.1829	-0.0758783
MAP2K and MAPK activation	18.1875	0.0531428
MAP3K8 (TPL2)-dependent MAPK1/3 activation	18.7736	-0.0629854
MAPK family signaling cascades	18.3877	0.0420302
MAPK targets/ Nuclear events mediated by MAP kinases	18.3463	-0.105896
MAPK1/MAPK3 signaling	18.3888	0.0406932
MAPK6/MAPK4 signaling	19.1047	-0.00238019
MECP2 regulates neuronal receptors and channels	22.856	0.515724
MET activates PTK2 signaling	20.0936	0.488363
MET promotes cell motility	20.2396	0.375968
MHC class II antigen presentation	18.1821	0.0773164
MTOR signalling	17.9996	-0.0233513
Macroautophagy	17.6673	0.10201
Major pathway of rRNA processing in the nucleolus and cytosol	19.0208	-0.336718
Maturation of spike protein_9694548	16.8652	0.207133
Meiosis	21.8359	-0.191349
Meiotic recombination	22.2561	-0.237549
Meiotic synapsis	20.9258	-0.166496
Membrane Trafficking	18.9967	0.104959
Membrane binding and targetting of GAG proteins	18.8471	0.102028
Metabolic disorders of biological oxidation enzymes	17.7683	-0.119521
Metabolism	17.5667	0.0946371
Metabolism of RNA	20.7111	-0.180311
Metabolism of amino acids and derivatives	17.6891	-0.0204509
Metabolism of carbohydrates	16.6067	0.0618006
Metabolism of cofactors	18.496	0.167606
Metabolism of fat-soluble vitamins	15.2077	-0.0386332
Metabolism of folate and pterines	18.9244	-0.168948
Metabolism of lipids	17.8108	0.123028
Metabolism of nitric oxide: NOS3 activation and regulation	17.7207	0.22064
Metabolism of non-coding RNA	21.9364	-0.268134
Metabolism of nucleotides	17.5049	-0.101019
Metabolism of polyamines	19.546	0.00715578
Metabolism of porphyrins	18.1179	-0.319021
Metabolism of proteins	19.0034	0.000253816
Metabolism of steroid hormones	15.7179	0.134047
Metabolism of steroids	18.1225	-0.00886345
Metabolism of vitamins and cofactors	17.359	0.0807593
Metabolism of water-soluble vitamins and cofactors	17.9793	0.0981182
Metal ion SLC transporters	16.1119	-0.0434098
Metalloprotease DUBs	23.0827	-0.0978577
Methylation	19.7417	0.0137584
MicroRNA (miRNA) biogenesis	16.7687	-0.229618
Microtubule-dependent trafficking of connexons from Golgi to the plasma membrane	10.3062	0.100521
Miscellaneous transport and binding events	16.8696	0.235808
Mismatch Repair	20.5911	-0.486648
Mismatch repair (MMR) directed by MSH2:MSH3 (MutSbeta)	20.4757	-0.486827
Mismatch repair (MMR) directed by MSH2:MSH6 (MutSalpha)	20.2361	-0.46127
Mitochondrial Fatty Acid Beta-Oxidation	20.064	0.514796
Mitochondrial biogenesis	20.4012	0.10122
Mitochondrial calcium ion transport	19.7077	0.406989
Mitochondrial iron-sulfur cluster biogenesis	17.4868	0.268557
Mitochondrial protein import	18.6327	0.0992907
Mitochondrial tRNA aminoacylation	17.9383	0.397714
Mitochondrial translation	20.1488	0.0241202
Mitochondrial translation elongation	19.7681	0.0153939
Mitochondrial translation initiation	20.1069	0.00652004
Mitochondrial translation termination	20.013	0.01444
Mitophagy	18.1471	0.222638
Mitotic Anaphase	21.2854	-0.226053
Mitotic G1 phase and G1/S transition	20.2231	-0.226036
Mitotic G2-G2/M phases	20.3807	-0.166542
Mitotic Metaphase and Anaphase	21.294	-0.230385
Mitotic Prometaphase	22.2416	-0.315734
Mitotic Prophase	20.5726	-0.144897
Mitotic Spindle Checkpoint	23.2285	-0.386051
Mitotic Telophase/Cytokinesis	25.218	-0.209706
Molecules associated with elastic fibres	15.8965	0.287007
Muscle contraction	16.5016	0.0525946
MyD88 cascade initiated on plasma membrane	18.8637	-0.090954
MyD88 dependent cascade initiated on endosome	18.7903	-0.0973401
MyD88-independent TLR4 cascade	19.1038	-0.0809385
MyD88:MAL(TIRAP) cascade initiated on plasma membrane	18.9344	-0.108515
Myogenesis	20.6294	-0.0522722
N-glycan antennae elongation in the medial/trans-Golgi	16.1239	-0.0974251
N-glycan trimming in the ER and Calnexin/Calreticulin cycle	18.8996	0.13295
NCAM signaling for neurite out-growth	19.4813	0.32628
NCAM1 interactions	19.4676	0.512277
NEP/NS2 Interacts with the Cellular Export Machinery	22.0642	-0.279584
NFE2L2 regulating anti-oxidant/detoxification enzymes	18.7181	-0.187118
NGF-stimulated transcription	18.3138	0.492803
NIK-->noncanonical NF-kB signaling	19.598	-0.0331463
NOD1/2 Signaling Pathway	20.4747	-0.0757537
NOTCH1 Intracellular Domain Regulates Transcription	20.0997	-0.0285588
NOTCH2 Activation and Transmission of Signal to the Nucleus	14.9059	0.125436
NOTCH3 Activation and Transmission of Signal to the Nucleus	15.864	-0.0426368
NOTCH3 Intracellular Domain Regulates Transcription	19.3468	-0.352748
NOTCH4 Intracellular Domain Regulates Transcription	19.0568	-0.130947
NPAS4 regulates expression of target genes	18.7042	0.304182
NR1H2 and NR1H3-mediated signaling	17.505	-0.125408
NR1H3 & NR1H2 regulate gene expression linked to cholesterol transport and efflux	18.2374	-0.133684
NRAGE signals death through JNK	17.888	-0.0123642
NRIF signals cell death from the nucleus	18.335	-0.209636
NS1 Mediated Effects on Host Pathways	22.3987	-0.290205
Neddylation	19.2429	-0.0690033
Nef-mediates down modulation of cell surface receptors by recruiting them to clathrin adapters	16.4945	0.222045
Negative epigenetic regulation of rRNA expression	19.0157	-0.24378
Negative regulation of FGFR1 signaling	16.5921	0.217957
Negative regulation of FGFR2 signaling	17.0075	0.169203
Negative regulation of FGFR3 signaling	17.0075	0.169203
Negative regulation of FGFR4 signaling	17.0075	0.169203
Negative regulation of MAPK pathway	16.8854	-0.0895673
Negative regulation of MET activity	20.2231	0.221309
Negative regulation of NMDA receptor-mediated neuronal transmission	18.4891	0.447661
Negative regulation of NOTCH4 signaling	19.3122	0.00804177
Negative regulation of the PI3K/AKT network	17.2016	0.0603758
Negative regulators of DDX58/IFIH1 signaling	20.4876	-0.0618139
Nephrin family interactions	21.4206	0.10336
Nervous system development	17.9352	0.139267
Netrin-1 signaling	19.0393	0.209238
Neurexins and neuroligins	17.3804	0.313415
Neurodegenerative Diseases	15.7939	0.169308
Neurotransmitter release cycle	17.4362	0.648709
Neutrophil degranulation	17.6308	0.0526272
Nicotinate metabolism	18.8796	0.130606
NoRC negatively regulates rRNA expression	18.7468	-0.231896
Non-integrin membrane-ECM interactions	18.6681	0.506166
Nonhomologous End-Joining (NHEJ)	24.674	-0.275162
Nonsense Mediated Decay (NMD) enhanced by the Exon Junction Complex (EJC)	18.2657	-0.129337
Nonsense Mediated Decay (NMD) independent of the Exon Junction Complex (EJC)	17.3546	-0.144096
Nonsense-Mediated Decay (NMD)	18.2657	-0.129337
Norepinephrine Neurotransmitter Release Cycle	16.6121	0.443559
Notch-HLH transcription pathway	19.6432	0.0621988
Nuclear Envelope (NE) Reassembly	18.786	-0.0985074
Nuclear Envelope Breakdown	20.2947	-0.17858
Nuclear Events (kinase and transcription factor activation)	17.2842	0.143304
Nuclear Pore Complex (NPC) Disassembly	21.6959	-0.303086
Nuclear Receptor transcription pathway	17.7619	0.0604537
Nuclear events mediated by NFE2L2	18.8132	-0.00372228
Nuclear events stimulated by ALK signaling in cancer	18.3332	0.145513
Nuclear import of Rev protein	21.9404	-0.282545
Nuclear signaling by ERBB4	15.8292	0.237169
Nucleosome assembly	24.9667	-0.595769
Nucleotide Excision Repair	20.0135	-0.207174
Nucleotide biosynthesis	19.3916	-0.283567
Nucleotide catabolism	17.1031	0.022974
Nucleotide salvage	15.7841	0.0078737
Nucleotide-binding domain, leucine rich repeat containing receptor (NLR) signaling pathways	19.3752	-0.0741263
O-glycosylation of TSR domain-containing proteins	16.9833	0.267354
O-linked glycosylation	16.3822	0.144257
O-linked glycosylation of mucins	17.0124	0.116197
Oncogene Induced Senescence	18.0807	0.0582837
Oncogenic MAPK signaling	18.4962	0.0119537
Opioid Signalling	17.8168	0.407648
Orc1 removal from chromatin	20.0781	-0.158269
Organelle biogenesis and maintenance	20.9357	-0.0329949
Other semaphorin interactions	16.9384	0.342872
Ovarian tumor domain proteases	20.0462	-0.0845318
Oxidative Stress Induced Senescence	18.1012	0.0259057
Oxygen-dependent proline hydroxylation of Hypoxia-inducible Factor Alpha	19.334	-0.0185827
PCNA-Dependent Long Patch Base Excision Repair	20.9944	-0.454287
PCP/CE pathway	17.9783	0.0983174
PECAM1 interactions	17.5085	-0.0521461
PERK regulates gene expression	20.7962	-0.219816
PI Metabolism	19.0022	0.174073
PI3K Cascade	18.1499	0.215239
PI3K/AKT Signaling in Cancer	17.7142	0.127881
PI5P, PP2A and IER3 Regulate PI3K/AKT Signaling	16.524	0.0463679
PINK1-PRKN Mediated Mitophagy	17.8283	0.249779
PIP3 activates AKT signaling	18.7148	0.0162285
PIWI-interacting RNA (piRNA) biogenesis	17.2373	-0.243689
PKA activation	16.6808	0.5465
PKA activation in glucagon signalling	14.2643	0.199764
PKA-mediated phosphorylation of CREB	17.9016	0.519334
PKMTs methylate histone lysines	20.5815	-0.168397
PLC beta mediated events	17.3667	0.366385
PPARA activates gene expression	19.1244	-0.24666
PRC2 methylates histones and DNA	19.1112	-0.341379
PTEN Regulation	19.2467	-0.0134146
PTK6 Regulates RHO GTPases, RAS GTPase and MAP kinases	18.4793	0.200523
Paradoxical activation of RAF signaling by kinase inactive BRAF	18.1128	0.124176
Parasite infection	18.3669	0.169586
Pausing and recovery of HIV elongation	18.5498	-0.216516
Pausing and recovery of Tat-mediated HIV elongation	18.0626	-0.198795
Pentose phosphate pathway	15.2537	-0.000185447
Peptide chain elongation	16.4943	-0.140407
Peptide hormone metabolism	17.7261	0.165103
Peptide ligand-binding receptors	15.1007	-0.418026
Peroxisomal lipid metabolism	17.9834	0.23177
Peroxisomal protein import	18.3741	0.0999473
Pervasive developmental disorders	20.8025	0.0586507
Phase I - Functionalization of compounds	15.8604	0.00834039
Phase II - Conjugation of compounds	18.32	-0.012852
Phospholipid metabolism	17.944	0.231603
Phosphorylation of the APC/C	21.176	-0.384174
Plasma lipoprotein assembly, remodeling, and clearance	15.2906	-0.123517
Plasma lipoprotein clearance	15.2278	-0.0233974
Plasma lipoprotein remodeling	15.4084	-0.554042
Platelet Aggregation (Plug Formation)	18.7928	0.0130776
Platelet activation, signaling and aggregation	17.6037	0.111054
Platelet calcium homeostasis	16.5629	0.642386
Platelet degranulation	17.9246	0.0065046
Platelet homeostasis	17.2541	0.321057
Platelet sensitization by LDL	17.8253	-0.0704118
Polo-like kinase mediated events	20.6525	-0.410124
Polymerase switching	21.189	-0.611893
Polymerase switching on the C-strand of the telomere	20.4797	-0.585169
Positive epigenetic regulation of rRNA expression	19.4135	-0.154361
Post NMDA receptor activation events	16.7115	0.482952
Post-chaperonin tubulin folding pathway	13.3372	0.0580591
Post-translational modification: synthesis of GPI-anchored proteins	16.7105	0.245784
Post-translational protein modification	19.1151	-0.0054974
Post-translational protein phosphorylation	17.5891	-0.0016787
Postmitotic nuclear pore complex (NPC) reformation	21.7159	-0.247992
Potassium Channels	14.8043	0.607248
Potential therapeutics for SARS	18.8068	0.106716
Pre-NOTCH Expression and Processing	17.8801	-0.0272648
Pre-NOTCH Transcription and Translation	17.3994	-0.0223454
Prefoldin mediated transfer of substrate to CCT/TriC	17.221	-0.00705135
Presynaptic function of Kainate receptors	17.322	0.702537
Presynaptic phase of homologous DNA pairing and strand exchange	23.8443	-0.618489
Processing and activation of SUMO	24.1547	-0.0217301
Processing of Capped Intron-Containing Pre-mRNA	22.1003	-0.138173
Processing of Capped Intronless Pre-mRNA	22.2675	-0.187546
Processing of DNA double-strand break ends	23.1675	-0.450583
Processing of Intronless Pre-mRNAs	22.8692	-0.175804
Processing of SMDT1	20.8393	0.479592
Processive synthesis on the C-strand of the telomere	20.6972	-0.553816
Processive synthesis on the lagging strand	19.3076	-0.60263
Programmed Cell Death	19.6484	0.0923546
Prolonged ERK activation events	18.5013	0.137526
Prostacyclin signalling through prostacyclin receptor	16.6823	0.363175
Protein folding	17.3237	0.183498
Protein localization	18.4729	0.138446
Protein methylation	18.2393	-0.0722122
Protein ubiquitination	22.1222	-0.135985
Protein-protein interactions at synapses	17.4211	0.286011
Purine catabolism	17.5702	-0.00256639
Purine salvage	17.4321	0.015942
Purinergic signaling in leishmaniasis infection	17.9618	-0.260403
Pyroptosis	19.8559	-0.0318428
Pyruvate metabolism	18.5173	0.425649
Pyruvate metabolism and Citric Acid (TCA) cycle	18.2471	0.53881
RAB GEFs exchange GTP for GDP on RABs	19.4552	0.117736
RAB geranylgeranylation	19.4656	0.189457
RAC1 GTPase cycle	19.1708	-0.00657132
RAC2 GTPase cycle	18.5802	-0.0455763
RAC3 GTPase cycle	18.9514	-0.0121709
RAF activation	18.9542	0.182059
RAF-independent MAPK1/3 activation	14.8844	-0.410077
RAF/MAP kinase cascade	18.3712	0.0383942
RAS processing	17.6382	0.18215
RET signaling	15.8249	0.111832
RHO GTPase Effectors	19.8576	-0.129624
RHO GTPase cycle	19.4729	0.0515989
RHO GTPases Activate Formins	20.9749	-0.267738
RHO GTPases Activate NADPH Oxidases	15.2654	-0.132722
RHO GTPases Activate ROCKs	18.2874	0.126635
RHO GTPases Activate WASPs and WAVEs	19.2075	0.130236
RHO GTPases activate CIT	17.4993	0.0807339
RHO GTPases activate IQGAPs	14.1463	0.0824861
RHO GTPases activate KTN1	18.6092	0.310292
RHO GTPases activate PAKs	19.6819	0.096848
RHO GTPases activate PKNs	17.6696	0.0936499
RHOA GTPase cycle	19.445	0.0569042
RHOB GTPase cycle	19.2836	0.0293925
RHOBTB GTPase Cycle	22.6904	-0.0207875
RHOBTB1 GTPase cycle	24.8532	-0.0488045
RHOBTB2 GTPase cycle	22.0763	-0.0653898
RHOC GTPase cycle	19.5024	0.0200781
RHOD GTPase cycle	18.8255	0.0203668
RHOF GTPase cycle	19.3087	0.0297621
RHOG GTPase cycle	19.342	0.0704671
RHOH GTPase cycle	19.7454	0.00733471
RHOJ GTPase cycle	19.9116	0.00371042
RHOQ GTPase cycle	18.5014	0.0313191
RHOU GTPase cycle	19.882	0.0167954
RHOV GTPase cycle	21.2052	-0.0180605
RIP-mediated NFkB activation via ZBP1	17.6195	-0.0574749
RIPK1-mediated regulated necrosis	19.0939	-8.81684e-05
RMTs methylate histone arginines	15.7975	-0.109647
RNA Pol II CTD phosphorylation and interaction with CE	18.851	-0.303145
RNA Pol II CTD phosphorylation and interaction with CE during HIV infection	18.851	-0.303145
RNA Polymerase I Promoter Clearance	18.4832	-0.22609
RNA Polymerase I Promoter Escape	18.3231	-0.281311
RNA Polymerase I Transcription	18.4832	-0.22609
RNA Polymerase I Transcription Initiation	19.1502	-0.288862
RNA Polymerase I Transcription Termination	19.2688	-0.368164
RNA Polymerase II HIV Promoter Escape	21.1226	-0.289735
RNA Polymerase II Pre-transcription Events	21.0554	-0.231497
RNA Polymerase II Promoter Escape	21.1226	-0.289735
RNA Polymerase II Transcription	19.8758	-0.126224
RNA Polymerase II Transcription Elongation	19.6191	-0.230552
RNA Polymerase II Transcription Initiation	21.1226	-0.289735
RNA Polymerase II Transcription Initiation And Promoter Clearance	21.1226	-0.289735
RNA Polymerase II Transcription Pre-Initiation And Promoter Opening	21.1226	-0.289735
RNA Polymerase II Transcription Termination	22.736	-0.101407
RNA Polymerase III Abortive And Retractive Initiation	20.2236	-0.320724
RNA Polymerase III Chain Elongation	19.0188	-0.483456
RNA Polymerase III Transcription	20.2236	-0.320724
RNA Polymerase III Transcription Initiation	19.7652	-0.432308
RNA Polymerase III Transcription Initiation From Type 1 Promoter	19.4368	-0.430556
RNA Polymerase III Transcription Initiation From Type 2 Promoter	19.4368	-0.419609
RNA Polymerase III Transcription Initiation From Type 3 Promoter	20.0822	-0.465994
RNA Polymerase III Transcription Termination	19.9387	-0.294311
RNA polymerase II transcribes snRNA genes	21.4331	-0.313474
RND1 GTPase cycle	20.9113	0.0572976
RND2 GTPase cycle	19.2831	0.0397468
RND3 GTPase cycle	20.7727	0.128094
RORA activates gene expression	21.1718	-0.22022
ROS and RNS production in phagocytes	15.523	0.243693
RUNX1 interacts with co-factors whose precise effect on RUNX1 targets is not known	18.5489	-0.0692492
RUNX1 regulates genes involved in megakaryocyte differentiation and platelet function	17.8104	-0.219588
RUNX1 regulates transcription of genes involved in differentiation of HSCs	18.65	-0.103426
RUNX2 regulates bone development	17.8568	0.182334
RUNX2 regulates osteoblast differentiation	18.7605	0.151799
Rab regulation of trafficking	18.739	0.0760974
Rap1 signalling	19.6356	0.362382
Ras activation upon Ca2+ influx through NMDA receptor	19.0477	0.378553
Receptor Mediated Mitophagy	18.5967	0.244276
Recognition and association of DNA glycosylase with site containing an affected purine	19.5712	-0.467827
Recognition and association of DNA glycosylase with site containing an affected pyrimidine	19.4005	-0.354368
Recognition of DNA damage by PCNA-containing replication complex	21.2088	-0.354182
Recruitment and ATM-mediated phosphorylation of repair and signaling proteins at DNA double strand breaks	23.0157	-0.188419
Recruitment of NuMA to mitotic centrosomes	20.134	-0.227943
Recruitment of mitotic centrosome proteins and complexes	21.2795	-0.25978
Recycling pathway of L1	14.6292	0.280695
Regulated Necrosis	19.4204	-0.0136973
Regulation of APC/C activators between G1/S and early anaphase	19.9318	-0.167672
Regulation of Apoptosis	19.8602	-0.0142812
Regulation of Complement cascade	17.2935	-0.144525
Regulation of Glucokinase by Glucokinase Regulatory Protein	21.7201	-0.274936
Regulation of HSF1-mediated heat shock response	20.5659	-0.125938
Regulation of Insulin-like Growth Factor (IGF) transport and uptake by Insulin-like Growth Factor Binding Proteins (IGFBPs)	17.3422	-0.0357551
Regulation of KIT signaling	19.6504	-0.0658694
Regulation of MECP2 expression and activity	19.9862	0.0893348
Regulation of NF-kappa B signaling	18.9235	0.110611
Regulation of PLK1 Activity at G2/M Transition	21.3394	-0.23134
Regulation of PTEN gene transcription	19.0627	-0.00552931
Regulation of PTEN stability and activity	19.3004	-0.0245341
Regulation of RAS by GAPs	19.6392	0.00516679
Regulation of RUNX1 Expression and Activity	16.0688	0.0637683
Regulation of RUNX2 expression and activity	19.2315	-0.00389254
Regulation of RUNX3 expression and activity	19.2431	-0.0279494
Regulation of TNFR1 signaling	18.2765	0.00438246
Regulation of TP53 Activity	19.9663	-0.282396
Regulation of TP53 Activity through Acetylation	18.6318	-0.146515
Regulation of TP53 Activity through Methylation	18.1923	-0.17914
Regulation of TP53 Activity through Phosphorylation	20.825	-0.380981
Regulation of TP53 Degradation	19.4781	-0.0998374
Regulation of TP53 Expression and Degradation	19.4781	-0.0998374
Regulation of actin dynamics for phagocytic cup formation	18.0454	0.18137
Regulation of activated PAK-2p34 by proteasome mediated degradation	19.6125	-0.0285854
Regulation of beta-cell development	18.329	-0.257373
Regulation of cholesterol biosynthesis by SREBP (SREBF)	19.3082	-0.0502518
Regulation of expression of SLITs and ROBOs	18.5668	-0.0995921
Regulation of insulin secretion	16.3728	0.456224
Regulation of lipid metabolism by PPARalpha	19.074	-0.241477
Regulation of mRNA stability by proteins that bind AU-rich elements	19.663	-0.0950881
Regulation of mitotic cell cycle	19.8903	-0.212807
Regulation of necroptotic cell death	19.0939	-8.81684e-05
Regulation of ornithine decarboxylase (ODC)	19.6784	-0.0034557
Regulation of pyruvate dehydrogenase (PDH) complex	19.8518	0.528365
Regulation of signaling by CBL	18.382	-0.0212618
Removal of the Flap Intermediate	19.3732	-0.678918
Removal of the Flap Intermediate from the C-strand	20.4845	-0.598151
Reproduction	21.4732	-0.165885
Resolution of AP sites via the multiple-nucleotide patch replacement pathway	21.0215	-0.432536
Resolution of Abasic Sites (AP sites)	20.2143	-0.363074
Resolution of D-Loop Structures	24.8488	-0.468719
Resolution of D-loop Structures through Holliday Junction Intermediates	25.1853	-0.47188
Resolution of D-loop Structures through Synthesis-Dependent Strand Annealing (SDSA)	25.1262	-0.456374
Resolution of Sister Chromatid Cohesion	22.3834	-0.317755
Respiratory electron transport	19.0684	0.446433
Respiratory electron transport, ATP synthesis by chemiosmotic coupling, and heat production by uncoupling proteins.	19.2897	0.440751
Response of EIF2AK4 (GCN2) to amino acid deficiency	17.2548	-0.0956974
Response of Mtb to phagocytosis	18.3884	-0.0165551
Response to elevated platelet cytosolic Ca2+	17.9931	0.0189165
Retinoid metabolism and transport	15.307	-0.0369206
Retrograde neurotrophin signalling	15.2914	0.468372
Retrograde transport at the Trans-Golgi-Network	20.0622	0.123034
Rev-mediated nuclear export of HIV RNA	21.8238	-0.275577
Ribosomal scanning and start codon recognition	18.8002	-0.185492
Role of LAT2/NTAL/LAB on calcium mobilization	20.2136	0.149949
Role of phospholipids in phagocytosis	16.6016	0.253345
S Phase	21.0616	-0.242227
SARS-CoV Infections	19.2505	0.0274038
SARS-CoV-1 Infection	19.1059	-0.00815917
SARS-CoV-1 activates/modulates innate immune responses	19.2506	-0.0433445
SARS-CoV-1 modulates host translation machinery	17.0258	-0.0735348
SARS-CoV-1-host interactions	18.865	-0.0587958
SARS-CoV-2 Infection	19.2655	-0.00460478
SARS-CoV-2 activates/modulates innate and adaptive immune responses	20.5335	-0.129922
SARS-CoV-2 modulates autophagy	16.7084	0.239684
SARS-CoV-2 modulates host translation machinery	18.5657	-0.152266
SARS-CoV-2 targets host intracellular signalling and regulatory pathways	18.5447	0.278734
SARS-CoV-2-host interactions	19.5367	-0.0984802
SCF(Skp2)-mediated degradation of p27/p21	19.14	-0.0237467
SCF-beta-TrCP mediated degradation of Emi1	19.4959	-0.0832708
SEMA3A-Plexin repulsion signaling by inhibiting Integrin adhesion	16.1346	0.293915
SHC1 events in ERBB2 signaling	19.9164	0.122773
SLC transporter disorders	19.4154	-0.0752514
SLC-mediated transmembrane transport	15.3495	0.157525
SMAD2/SMAD3:SMAD4 heterotrimer regulates transcription	20.0073	-0.188746
SRP-dependent cotranslational protein targeting to membrane	16.9708	-0.107408
SUMO E3 ligases SUMOylate target proteins	21.3188	-0.191814
SUMOylation	21.3909	-0.190707
SUMOylation of DNA damage response and repair proteins	22.3422	-0.184799
SUMOylation of DNA methylation proteins	19.9512	-0.111969
SUMOylation of DNA replication proteins	22.0837	-0.274944
SUMOylation of RNA binding proteins	22.0663	-0.178951
SUMOylation of SUMOylation proteins	22.3148	-0.262398
SUMOylation of chromatin organization proteins	21.5613	-0.153341
SUMOylation of intracellular receptors	19.6434	-0.0577207
SUMOylation of transcription cofactors	20.7509	-0.0270268
SUMOylation of transcription factors	21.558	-0.079247
SUMOylation of ubiquitinylation proteins	21.6399	-0.272239
Scavenging by Class A Receptors	23.2473	-0.108735
Sealing of the nuclear envelope (NE) by ESCRT-III	15.4093	0.0816723
Selective autophagy	16.9644	0.129203
Selenoamino acid metabolism	16.7191	-0.160059
Selenocysteine synthesis	16.666	-0.13932
Sema3A PAK dependent Axon repulsion	18.3617	0.184613
Sema4D in semaphorin signaling	16.4857	0.146241
Sema4D induced cell migration and growth-cone collapse	16.6637	0.141702
Semaphorin interactions	17.2355	0.248261
Senescence-Associated Secretory Phenotype (SASP)	16.8131	-0.0384131
Sensory Perception	16.4675	0.247561
Sensory processing of sound	16.23	0.489326
Sensory processing of sound by inner hair cells of the cochlea	16.3317	0.48023
Sensory processing of sound by outer hair cells of the cochlea	15.9456	0.407523
Separation of Sister Chromatids	21.5409	-0.250421
Serotonin Neurotransmitter Release Cycle	16.1237	0.657264
Sialic acid metabolism	16.7635	0.0201042
Signal Transduction	18.7636	0.0295924
Signal amplification	15.898	0.539082
Signal transduction by L1	16.5994	0.253283
Signaling by ALK	17.3354	-0.0248253
Signaling by ALK fusions and activated point mutants	19.5213	0.113592
Signaling by ALK in cancer	19.5213	0.113592
Signaling by AMER1 mutants	21.3842	0.0257001
Signaling by APC mutants	21.3842	0.0257001
Signaling by AXIN mutants	21.3842	0.0257001
Signaling by BMP	21.3467	-0.207754
Signaling by BRAF and RAF1 fusions	18.7513	0.0954369
Signaling by CSF1 (M-CSF) in myeloid cells	18.6494	-0.0654908
Signaling by CSF3 (G-CSF)	17.9736	0.0802906
Signaling by CTNNB1 phospho-site mutants	21.1494	0.0518319
Signaling by EGFR	19.2735	0.172134
Signaling by EGFR in Cancer	18.9063	0.00553164
Signaling by EGFRvIII in Cancer	19.8917	-0.0535131
Signaling by ERBB2	19.5979	0.0751416
Signaling by ERBB2 ECD mutants	20.6632	-0.00617285
Signaling by ERBB2 KD Mutants	20.6632	-0.00617285
Signaling by ERBB2 TMD/JMD mutants	20.098	-0.0135353
Signaling by ERBB2 in Cancer	21.2794	-0.00486955
Signaling by ERBB4	17.9237	0.185346
Signaling by Erythropoietin	17.2237	-0.0444998
Signaling by FGFR	18.6282	0.00288174
Signaling by FGFR in disease	19.1864	-0.00577428
Signaling by FGFR1	18.0523	0.115228
Signaling by FGFR1 in disease	20.274	0.117308
Signaling by FGFR2	18.8768	-0.00168065
Signaling by FGFR2 IIIa TM	17.3013	-0.251938
Signaling by FGFR2 in disease	18.7458	-0.0987145
Signaling by FGFR3	18.5084	0.130614
Signaling by FGFR4	18.5084	0.127219
Signaling by FLT3 ITD and TKD mutants	18.9342	0.27057
Signaling by FLT3 fusion proteins	20.7199	0.206925
Signaling by GPCR	17.1302	0.137576
Signaling by GSK3beta mutants	21.1494	0.0518319
Signaling by Hedgehog	18.4812	-0.00550424
Signaling by Hippo	21.0411	-0.198248
Signaling by Insulin receptor	17.1957	0.341914
Signaling by Interleukins	18.5431	-0.0445233
Signaling by KIT in disease	19.491	0.0820466
Signaling by Ligand-Responsive EGFR Variants in Cancer	18.9063	0.00553164
Signaling by MET	19.9032	0.270219
Signaling by NOTCH	18.4907	-0.035104
Signaling by NOTCH1	18.4475	0.0124887
Signaling by NOTCH1 HD+PEST Domain Mutants in Cancer	18.9712	0.00581536
Signaling by NOTCH1 PEST Domain Mutants in Cancer	18.9712	0.00581536
Signaling by NOTCH1 in Cancer	18.9712	0.00581536
Signaling by NOTCH2	16.8379	0.0302351
Signaling by NOTCH3	17.5454	-0.197692
Signaling by NOTCH4	18.8611	-0.0110332
Signaling by NTRK1 (TRKA)	17.3426	0.258548
Signaling by NTRK2 (TRKB)	18.369	0.19237
Signaling by NTRK3 (TRKC)	17.415	0.184858
Signaling by NTRKs	17.2088	0.24358
Signaling by Non-Receptor Tyrosine Kinases	17.6209	0.214131
Signaling by Nuclear Receptors	18.0396	0.0362539
Signaling by PDGF	19.2681	0.268565
Signaling by PDGFR in disease	21.766	0.151794
Signaling by PDGFRA extracellular domain mutants	20.7424	0.207667
Signaling by PDGFRA transmembrane, juxtamembrane and kinase domain mutants	20.7424	0.207667
Signaling by PTK6	17.6209	0.214131
Signaling by RAF1 mutants	18.2257	0.130998
Signaling by RAS mutants	18.1128	0.124176
Signaling by ROBO receptors	18.6744	-0.0410678
Signaling by Receptor Tyrosine Kinases	17.9091	0.160292
Signaling by Retinoic Acid	18.291	0.118305
Signaling by Rho GTPases	19.6241	-0.0220176
Signaling by Rho GTPases, Miro GTPases and RHOBTB3	19.5999	-0.010699
Signaling by SCF-KIT	18.8137	0.042656
Signaling by TGF-beta Receptor Complex	19.7894	-0.018663
Signaling by TGFB family members	19.9106	-0.0219685
Signaling by Type 1 Insulin-like Growth Factor 1 Receptor (IGF1R)	18.4063	0.146608
Signaling by VEGF	17.9758	0.0700389
Signaling by WNT	18.5668	0.100362
Signaling by WNT in cancer	19.4113	0.164115
Signaling by cytosolic FGFR1 fusion mutants	20.7167	0.0608836
Signaling by high-kinase activity BRAF mutants	18.0413	0.0594643
Signaling by moderate kinase activity BRAF mutants	18.1128	0.124176
Signaling by phosphorylated juxtamembrane, extracellular and kinase domain KIT mutants	19.491	0.0820466
Signaling by the B Cell Receptor (BCR)	19.5999	0.0347571
Signaling downstream of RAS mutants	18.1128	0.124176
Signalling to ERKs	17.7879	0.237387
Signalling to RAS	17.2274	0.162951
Smooth Muscle Contraction	18.2773	0.070045
Sphingolipid de novo biosynthesis	17.2734	0.242992
Sphingolipid metabolism	16.5454	0.234048
Spry regulation of FGF signaling	17.0075	0.169203
Stabilization of p53	19.7218	-0.0722441
Stimuli-sensing channels	17.3328	0.0374511
Striated Muscle Contraction	16.1514	-0.525491
Sulfur amino acid metabolism	15.2913	-0.0388006
Switching of origins to a post-replicative state	20.3558	-0.177992
Synaptic adhesion-like molecules	16.1813	0.480249
Syndecan interactions	19.0116	0.382928
Synthesis And Processing Of GAG, GAGPOL Polyproteins	18.8471	0.102028
Synthesis of DNA	20.2996	-0.270303
Synthesis of IP2, IP, and Ins in the cytosol	18.2067	0.298723
Synthesis of IP3 and IP4 in the cytosol	18.4867	0.031976
Synthesis of PA	16.5495	0.32798
Synthesis of PC	17.9457	0.136071
Synthesis of PIPs at the Golgi membrane	19.1311	0.0848001
Synthesis of PIPs at the early endosome membrane	20.0362	-0.0162193
Synthesis of PIPs at the late endosome membrane	20.4682	-0.04859
Synthesis of PIPs at the plasma membrane	20.1333	0.0898689
Synthesis of active ubiquitin: roles of E1 and E2 enzymes	21.442	-0.1158
Synthesis of bile acids and bile salts	18.3363	0.0575297
Synthesis of substrates in N-glycan biosythesis	16.8097	0.0405649
Synthesis of very long-chain fatty acyl-CoAs	17.4447	0.277646
TAK1-dependent IKK and NF-kappa-B activation	19.4001	-0.0341845
TBC/RABGAPs	17.9801	0.0637958
TCF dependent signaling in response to WNT	18.6328	-0.0683818
TCR signaling	20.1188	-0.07117
TGF-beta receptor signaling activates SMADs	19.1032	0.0945858
TGF-beta receptor signaling in EMT (epithelial to mesenchymal transition)	17.7956	0.0655605
TICAM1, RIP1-mediated IKK complex recruitment	20.9963	-0.0180745
TNF signaling	18.7375	-0.0145342
TNFR1-induced NFkappaB signaling pathway	19.2325	0.0254647
TNFR1-induced proapoptotic signaling	19.0842	-0.0147091
TNFR2 non-canonical NF-kB pathway	19.6096	-0.0448036
TP53 Regulates Metabolic Genes	18.5965	0.173835
TP53 Regulates Transcription of Cell Cycle Genes	20.3039	-0.137471
TP53 Regulates Transcription of Cell Death Genes	17.2797	-0.121669
TP53 Regulates Transcription of DNA Repair Genes	19.9397	-0.208857
TP53 Regulates Transcription of Genes Involved in Cytochrome C Release	16.9881	-0.104437
TP53 Regulates Transcription of Genes Involved in G2 Cell Cycle Arrest	19.353	-0.296306
TP53 regulates transcription of additional cell cycle genes whose exact role in the p53 pathway remain uncertain	21.9606	-0.0985323
TRAF6 mediated IRF7 activation	20.6423	-0.241362
TRAF6 mediated NF-kB activation	17.2899	-0.253849
TRAF6 mediated induction of NFkB and MAP kinases upon TLR7/8 or 9 activation	18.7903	-0.0973401
TRIF(TICAM1)-mediated TLR4 signaling	19.1038	-0.0809385
Tat-mediated HIV elongation arrest and recovery	18.0626	-0.198795
Tat-mediated elongation of the HIV-1 transcript	18.7505	-0.211838
Telomere C-strand (Lagging Strand) Synthesis	20.4506	-0.554082
Telomere C-strand synthesis initiation	20.2299	-0.611284
Telomere Extension By Telomerase	20.4343	-0.356387
Telomere Maintenance	19.3153	-0.413442
Termination of translesion DNA synthesis	19.6523	-0.490315
The NLRP3 inflammasome	17.2389	-0.123115
The citric acid (TCA) cycle and respiratory electron transport	19.0243	0.476267
The phototransduction cascade	20.2189	0.398712
The role of GTSE1 in G2/M progression after G2 checkpoint	17.9733	-0.0420559
The role of Nef in HIV-1 replication and disease pathogenesis	17.5587	0.14791
Thrombin signalling through proteinase activated receptors (PARs)	15.1614	0.580599
Thromboxane signalling through TP receptor	16.2231	0.759656
Tie2 Signaling	20.2251	0.0611011
Toll Like Receptor 10 (TLR10) Cascade	18.8637	-0.090954
Toll Like Receptor 2 (TLR2) Cascade	18.9344	-0.108515
Toll Like Receptor 3 (TLR3) Cascade	19.147	-0.0722673
Toll Like Receptor 4 (TLR4) Cascade	19.039	-0.0961483
Toll Like Receptor 5 (TLR5) Cascade	18.8637	-0.090954
Toll Like Receptor 7/8 (TLR7/8) Cascade	18.8506	-0.0968454
Toll Like Receptor 9 (TLR9) Cascade	18.9735	-0.081925
Toll Like Receptor TLR1:TLR2 Cascade	18.9344	-0.108515
Toll Like Receptor TLR6:TLR2 Cascade	18.9344	-0.108515
Toll-like Receptor Cascades	18.9537	-0.064266
Trafficking and processing of endosomal TLR	17.0839	0.157917
Trafficking of AMPA receptors	16.8106	0.451841
Trafficking of GluR2-containing AMPA receptors	16.6852	0.571104
Transcription of E2F targets under negative control by DREAM complex	22.9041	-0.339052
Transcription of E2F targets under negative control by p107 (RBL1) and p130 (RBL2) in complex with HDAC1	21.8186	-0.229261
Transcription of the HIV genome	21.1344	-0.21765
Transcription-Coupled Nucleotide Excision Repair (TC-NER)	19.6515	-0.242827
Transcriptional Regulation by E2F6	22.6651	-0.350663
Transcriptional Regulation by MECP2	20.2482	0.235344
Transcriptional Regulation by NPAS4	18.6639	0.195125
Transcriptional Regulation by TP53	19.453	-0.135493
Transcriptional Regulation by VENTX	18.6791	-0.215892
Transcriptional activation of mitochondrial biogenesis	21.0181	-0.0188649
Transcriptional activity of SMAD2/SMAD3:SMAD4 heterotrimer	20.7228	-0.11336
Transcriptional regulation by RUNX1	18.412	-0.129926
Transcriptional regulation by RUNX2	18.5655	0.0247789
Transcriptional regulation by RUNX3	18.9607	-0.0786317
Transcriptional regulation by small RNAs	19.2678	-0.230205
Transcriptional regulation by the AP-2 (TFAP2) family of transcription factors	21.0289	-0.320687
Transcriptional regulation of granulopoiesis	16.5798	-0.189927
Transcriptional regulation of white adipocyte differentiation	18.9464	-0.162544
Transferrin endocytosis and recycling	15.9557	0.456552
Translation	18.8423	-0.0316031
Translation initiation complex formation	18.755	-0.175313
Translation of Replicase and Assembly of the Replication Transcription Complex_9694676	18.4986	0.1561
Translation of Structural Proteins_9683701	18.962	0.1563
Translation of Structural Proteins_9694635	18.3956	0.167088
Translesion Synthesis by POLH	20.1234	-0.239699
Translesion synthesis by POLI	20.5732	-0.259305
Translesion synthesis by POLK	20.5732	-0.259305
Translesion synthesis by REV1	20.5732	-0.259305
Translesion synthesis by Y family DNA polymerases bypasses lesions on DNA template	19.646	-0.428114
Translocation of SLC2A4 (GLUT4) to the plasma membrane	17.6052	0.199445
Transmission across Chemical Synapses	16.7104	0.468199
Transport of Mature mRNA Derived from an Intronless Transcript	21.8355	-0.24399
Transport of Mature mRNA derived from an Intron-Containing Transcript	22.4282	-0.140767
Transport of Mature mRNAs Derived from Intronless Transcripts	21.8896	-0.252934
Transport of Ribonucleoproteins into the Host Nucleus	22.1478	-0.285735
Transport of bile salts and organic acids, metal ions and amine compounds	15.964	0.0993726
Transport of connexons to the plasma membrane	10.3062	0.100521
Transport of inorganic cations/anions and amino acids/oligopeptides	14.9918	0.207861
Transport of small molecules	17.2337	0.168016
Transport of the SLBP Dependant Mature mRNA	22.1803	-0.25737
Transport of the SLBP independent Mature mRNA	22.1234	-0.246714
Transport of vitamins, nucleosides, and related molecules	15.7563	0.0917611
Transport to the Golgi and subsequent modification	17.4803	0.185587
Triglyceride catabolism	17.2325	0.122057
Triglyceride metabolism	17.1148	0.17005
Tristetraprolin (TTP, ZFP36) binds and destabilizes mRNA	19.9014	-0.246646
Truncations of AMER1 destabilize the destruction complex	21.3842	0.0257001
UCH proteinases	19.5028	-0.116439
Ub-specific processing proteases	19.6387	-0.0734149
Ubiquitin Mediated Degradation of Phosphorylated Cdc25A	19.5723	-0.0648428
Ubiquitin-dependent degradation of Cyclin D	19.402	-0.0244381
Unblocking of NMDA receptors, glutamate binding and activation	19.4765	0.596561
Unwinding of DNA	17.9405	-0.391255
Uptake and actions of bacterial toxins	16.6267	0.342395
Uptake and function of anthrax toxins	19.257	0.143488
VEGFA-VEGFR2 Pathway	17.9864	0.0683147
VEGFR2 mediated cell proliferation	18.6769	0.223893
VEGFR2 mediated vascular permeability	19.2266	0.130445
VLDLR internalisation and degradation	15.2787	0.298954
Vasopressin regulates renal water homeostasis via Aquaporins	15.8186	0.359769
Vesicle-mediated transport	19.0537	0.0970975
Vif-mediated degradation of APOBEC3G	19.6023	-0.00977091
Viral Messenger RNA Synthesis	20.3156	-0.302607
Viral mRNA Translation	16.8056	-0.137133
Visual phototransduction	16.922	0.085784
Vitamin B5 (pantothenate) metabolism	18.112	0.148543
Vpr-mediated nuclear import of PICs	22.3638	-0.277126
Vpu mediated degradation of CD4	19.4533	-0.0323187
VxPx cargo-targeting to cilium	19.7888	-0.000329908
WNT5A-dependent internalization of FZD4	14.8655	0.404103
XBP1(S) activates chaperone genes	16.4812	0.209607
ZBP1(DAI) mediated induction of type I IFNs	17.8137	-0.0911601
activated TAK1 mediates p38 MAPK activation	18.9371	-0.020929
alpha-linolenic (omega3) and linoleic (omega6) acid metabolism	14.5593	0.214193
alpha-linolenic acid (ALA) metabolism	14.5593	0.214193
eNOS activation	16.6559	0.320049
mRNA 3'-end processing	23.0305	-0.0862964
mRNA Capping	19.0681	-0.261672
mRNA Splicing	21.808	-0.119435
mRNA Splicing - Major Pathway	21.7992	-0.10926
mRNA Splicing - Minor Pathway	19.4119	-0.180017
mRNA decay by 3' to 5' exoribonuclease	18.2967	-0.343445
mRNA decay by 5' to 3' exoribonuclease	21.9143	-0.0026289
mTORC1-mediated signalling	18.831	-0.0533978
p130Cas linkage to MAPK signaling for integrins	20.0912	-0.0843976
p38MAPK events	17.1012	0.167826
p53-Dependent G1 DNA Damage Response	19.515	-0.053335
p53-Dependent G1/S DNA damage checkpoint	19.515	-0.053335
p53-Independent DNA Damage Response	19.5723	-0.0648428
p53-Independent G1/S DNA damage checkpoint	19.5723	-0.0648428
p75 NTR receptor-mediated signalling	17.9598	-0.0347302
p75NTR signals via NF-kB	17.3546	0.0986699
rRNA modification in the nucleus and cytosol	20.0022	-0.453396
rRNA processing	19.1057	-0.284215
rRNA processing in the mitochondrion	20.1093	0.422904
rRNA processing in the nucleus and cytosol	19.0464	-0.325326
snRNP Assembly	21.9364	-0.268134
tRNA Aminoacylation	17.8419	0.254194
tRNA modification in the nucleus and cytosol	20.4954	-0.250813
tRNA processing	20.9911	-0.218001
tRNA processing in the nucleus	21.2822	-0.270791
trans-Golgi Network Vesicle Budding	19.3888	0.137668
Cell Cycle	21.2823	-0.272306
Cell Cycle Checkpoints	22.1884	-0.321382
Cell Cycle, Mitotic	21.1816	-0.250397
Neuronal System	16.3457	0.405446
Neurotransmitter receptors and postsynaptic signal transmission	16.9763	0.433523

## Sheet: d
	TranscriptName	TranscriptID	ProteinID	Omics	log2(ProArg-free DFMO/CD)
1569	Cep57	ENSMUST00000034398	B8JJE7	RNA	-0.10328
4121	Hus1	ENSMUST00000020683	Q8BQY8	RNA	NA
4419	Cenpr	ENSMUST00000146258	Q9CQ82	RNA	-0.107308
4589	Kif2c	ENSMUST00000065896	Q3TTL2	RNA	-0.511803
15458	Cep57	ENSMUST00000034398	B8JJE7	Ribo	-0.0116059
18010	Hus1	ENSMUST00000020683	Q8BQY8	Ribo	-0.798196
18308	Cenpr	ENSMUST00000146258	Q9CQ82	Ribo	-0.0230203
18478	Kif2c	ENSMUST00000065896	Q3TTL2	Ribo	-0.689953
29347	Cep57	ENSMUST00000034398	B8JJE7	Proteo	-3.21634
31899	Hus1	ENSMUST00000020683	Q8BQY8	Proteo	-4.8657
32197	Cenpr	ENSMUST00000146258	Q9CQ82	Proteo	-6.54202
32367	Kif2c	ENSMUST00000065896	Q3TTL2	Proteo	-2.46882

## Sheet: e
	Cenpr	Transcriptome
A	38.6364	18.7802
T	27.2727	21.7042
G	19.3182	29.734
C	14.7727	29.7816
