# Supplementary material for: Reprogramming neuroblastoma by diet-enhanced polyamine depletion
Source: Nature. 2025 Sep 24;646(8085):707–15. doi: 10.1038/s41586-025-09564-0 (PMC12527938; doi:10.1038/s41586-025-09564-0)
Supplement: Supplementary file 10 — Source Data Fig. 6 [file 41586_2025_9564_MOESM10_ESM.xlsx]

## Sheet: a
pathway	padj	NES	Omic-Comparisons
ADIPOGENESIS	0.88858	0.866248	Ribo-ProArg-free DFMO
ADIPOGENESIS	0.0130286	1.5193	RNA-ProArg-free DFMO
ADIPOGENESIS	1.66667e-09	2.33888	Proteo-ProArg-free DFMO
ADIPOGENESIS	0.456088	-1.0833	Ribo-CD DFMO
ADIPOGENESIS	0.346075	1.10091	RNA-CD DFMO
ADIPOGENESIS	0.996153	-0.766931	Proteo-CD DFMO
ADIPOGENESIS	0.0684556	-1.4493	Ribo-ProArg-free
ADIPOGENESIS	0.889383	0.866369	RNA-ProArg-free
ADIPOGENESIS	0.522887	-1.12197	Proteo-ProArg-free
E2F TARGETS	5e-09	-2.33347	Ribo-ProArg-free DFMO
E2F TARGETS	0.00149681	-1.66429	RNA-ProArg-free DFMO
E2F TARGETS	1.66667e-09	-2.62856	Proteo-ProArg-free DFMO
E2F TARGETS	0.994152	-0.813742	Ribo-CD DFMO
E2F TARGETS	0.346075	-1.1339	RNA-CD DFMO
E2F TARGETS	0.93036	-0.861603	Proteo-CD DFMO
E2F TARGETS	0.0684556	1.3663	Ribo-ProArg-free
E2F TARGETS	0.350813	1.13609	RNA-ProArg-free
E2F TARGETS	0.184094	1.25771	Proteo-ProArg-free
G2M CHECKPOINT	1.23089e-05	-1.89878	Ribo-ProArg-free DFMO
G2M CHECKPOINT	0.104041	-1.29784	RNA-ProArg-free DFMO
G2M CHECKPOINT	1.03246e-07	-2.12379	Proteo-ProArg-free DFMO
G2M CHECKPOINT	1	0.570429	Ribo-CD DFMO
G2M CHECKPOINT	0.951951	-0.762092	RNA-CD DFMO
G2M CHECKPOINT	1	0.731483	Proteo-CD DFMO
G2M CHECKPOINT	0.211568	1.24503	Ribo-ProArg-free
G2M CHECKPOINT	0.00997413	1.56484	RNA-ProArg-free
G2M CHECKPOINT	0.988805	0.786489	Proteo-ProArg-free
MYC TARGETS V2	2.61029e-08	-2.53192	Ribo-ProArg-free DFMO
MYC TARGETS V2	0.114904	-1.37336	RNA-ProArg-free DFMO
MYC TARGETS V2	9.05437e-06	-2.22224	Proteo-ProArg-free DFMO
MYC TARGETS V2	0.000216927	-2.14094	Ribo-CD DFMO
MYC TARGETS V2	0.220965	-1.33222	RNA-CD DFMO
MYC TARGETS V2	0.0264815	-1.70592	Proteo-CD DFMO
MYC TARGETS V2	0.948452	-0.674815	Ribo-ProArg-free
MYC TARGETS V2	0.901202	0.77529	RNA-ProArg-free
MYC TARGETS V2	0.988805	0.678992	Proteo-ProArg-free
OXIDATIVE PHOSPHORYLATION	0.584931	1.022	Ribo-ProArg-free DFMO
OXIDATIVE PHOSPHORYLATION	0.321595	1.0743	RNA-ProArg-free DFMO
OXIDATIVE PHOSPHORYLATION	1.66667e-09	2.85937	Proteo-ProArg-free DFMO
OXIDATIVE PHOSPHORYLATION	0.994152	0.832034	Ribo-CD DFMO
OXIDATIVE PHOSPHORYLATION	0.813213	-0.874888	RNA-CD DFMO
OXIDATIVE PHOSPHORYLATION	1	0.583974	Proteo-CD DFMO
OXIDATIVE PHOSPHORYLATION	0.948452	-0.795708	Ribo-ProArg-free
OXIDATIVE PHOSPHORYLATION	0.095607	-1.36272	RNA-ProArg-free
OXIDATIVE PHOSPHORYLATION	0.692602	0.986915	Proteo-ProArg-free
