# Supplementary material for: Reprogramming neuroblastoma by diet-enhanced polyamine depletion
Source: Nature. 2025 Sep 24;646(8085):707–15. doi: 10.1038/s41586-025-09564-0 (PMC12527938; doi:10.1038/s41586-025-09564-0)
Supplement: Supplementary file 11 — Source Data Extended Data Fig. 1 [file 41586_2025_9564_MOESM11_ESM.xlsx]

## Sheet: a
PC1	PC2	MYCNstatus
-8.03123	-7.59331	MYCN-Amplified
3.39326	3.978	MYCN-Amplified
-6.04134	3.94527	Non amplified
4.39082	13.3628	Non-Amplified
7.55692	2.56072	Non-Amplified
9.83558	-6.13098	Non-Amplified
3.93156	-4.32219	Non-Amplified
-8.14382	9.43335	MYCN-Amplified
-8.86888	8.30429	MYCN-Amplified
-6.30298	5.26717	MYCN-Amplified
-6.51812	-2.37005	MYCN-Amplified
8.03729	0.288361	Non-Amplified
4.24515	0.319814	Non-Amplified
7.06338	-0.475594	MYCN-Amplified
-9.39351	-8.24431	MYCN-Amplified
-5.07193	-7.31207	MYCN-Amplified
1.99249	-8.20008	Non-Amplified
8.47431	-0.429264	Non-Amplified
6.96518	0.281726	Non-Amplified
-7.51412	-2.66367	MYCN-Amplified

## Sheet: b
	MYCN-Amplified	MYCN-Amplified	Non-Amplified	Non-Amplified	Non-Amplified	Non-Amplified	Non-Amplified	MYCN-Amplified	MYCN-Amplified	MYCN-Amplified	MYCN-Amplified	Non-Amplified	Non-Amplified	MYCN-Amplified	MYCN-Amplified	MYCN-Amplified	Non-Amplified	Non-Amplified	Non-Amplified	MYCN-Amplified
citramalic acid	-0.126846	-0.703037	0.228114	-0.0819872	-0.903631	-1.39935	-0.250795	1.02043	1.7249	1.14342	1.45035	-0.838303	-0.0435518	-0.44344	1.90626	0.0479085	-0.831214	-0.457436	-1.6398	0.198004
gaba	1.22346	-0.711853	-0.850804	-0.825867	-1.12846	-1.15878	0.229623	0.671105	0.77345	0.36004	0.837283	-0.981686	0.652317	-0.586503	1.9922	0.703637	-0.811089	-0.824678	-1.08781	1.52442
adonitol	-1.21227	-1.23396	-0.637797	1.32918	-0.257648	1.17194	1.40246	-0.199979	-0.981553	-0.578601	-0.979898	1.41704	0.841567	0.339785	-1.37593	-0.42123	1.06597	1.11165	0.116418	-0.917149
adp	0.864849	1.29916	0.404675	-0.976281	-1.07443	-2.01218	0.230299	0.904902	0.260468	-0.856469	1.57506	-1.37658	-0.457517	0.480993	1.26178	0.666696	-0.340408	-1.23372	0.253203	0.125496
adp-d-glucose	0.0607357	0.620043	-1.36977	-0.176071	-0.650074	-2.20057	0.880023	0.955519	-0.15433	0.605521	0.781236	-1.60466	-0.120687	0.499169	1.17237	0.846888	-0.0382061	-1.37473	-0.116584	1.38418
atp	0.050884	2.34847	0.507716	-0.271586	-0.786132	-1.81816	-0.336431	1.08244	0.465308	-0.175079	1.16194	-1.11894	0.293631	0.364473	1.16664	-0.0572444	-1.10409	-1.49475	-0.0471978	-0.23189
c19:3	1.59255	-0.442783	0.611248	-0.255504	0.118475	-1.8244	-0.346112	0.836744	0.805185	0.717289	0.884681	-1.89224	-0.272204	-0.773325	0.991885	0.511528	0.122793	-1.54127	-0.876224	1.03168
cdp	1.18114	1.51963	0.63836	-0.256842	-0.739629	-2.30578	0.195498	0.863114	0.282818	0.473237	1.40002	-0.987454	-0.785013	-0.255412	1.13546	-0.649737	-1.20062	-0.958436	0.0221193	0.427529
ctp	0.887762	1.37811	0.711633	-1.24427	-1.24998	-1.30789	-1.28483	0.983345	0.429373	0.356161	1.00285	-1.30849	0.242968	0.629441	0.951574	0.338023	-1.29817	-1.25931	0.363437	0.678269
cystathionine	-0.231588	0.75625	-0.519784	-1.72077	-2.16621	0.0154969	-1.66838	0.13769	0.766038	0.948376	1.03834	0.146746	-1.05858	0.183878	0.975367	1.59207	0.498103	-0.115121	0.0222948	0.399794
damp	1.37732	-0.316914	1.20967	-0.724574	-0.741008	-0.978434	-0.982203	0.467771	0.475609	0.814457	0.755147	-0.764658	-1.39146	-0.0608404	1.10227	1.30245	0.105175	-1.90102	-0.815664	1.06691
dump	1.19031	-0.320312	1.06245	-0.94057	-0.781239	-1.27485	0.528304	0.863424	1.13976	0.760975	0.826008	-0.867557	-1.22817	-1.00681	1.29262	0.919916	-1.14039	-1.36216	-0.397174	0.735472
myo-inositol	-0.580258	0.503819	0.779772	0.787963	0.234427	0.985717	1.54066	-1.54927	-1.6297	-1.2827	-0.786773	0.486036	-0.489428	0.375771	0.552172	-1.23319	1.85151	0.296488	-0.151472	-0.691543
n-acetyl-cysteine	-0.522769	-0.839948	1.44351	-0.675324	1.00309	1.871	0.700342	-2.04915	-0.267291	0.478088	-1.15568	1.23297	0.260951	-0.147039	-0.414296	-0.583399	-0.16312	1.19349	-0.414035	-0.951382
proline	-0.28335	0.649058	0.356959	-0.91116	-0.816668	0.660001	-0.58859	0.529503	0.551255	0.581878	1.85975	-1.83117	-1.20332	0.0415586	1.54909	0.62764	-0.69588	-0.735393	-1.40155	1.06039
ribothymidine	0.188548	0.402395	0.530882	-0.360526	-0.998859	-1.1177	-0.755282	0.181113	1.31416	1.36805	0.933966	-0.888846	-0.700975	-0.113994	0.583411	1.52787	-0.299902	-2.56227	0.109778	0.658188
udp	1.00114	1.56455	0.458151	-0.260139	-0.931863	-2.24002	0.240949	0.612162	0.165279	-0.0698966	1.5872	-0.858233	-0.895377	0.365362	1.2648	-0.155196	-1.21776	-1.13804	0.569653	-0.062711
uracil	-1.61484	-1.28253	-0.155493	0.861169	0.351955	0.644987	0.769698	-1.10478	-0.0875466	0.0398059	-1.28573	0.745833	0.790575	0.259221	-2.11049	-0.215812	1.50899	1.32752	0.384757	0.172707
utp	0.439239	2.49522	0.511895	-0.348071	-0.921171	-1.73449	-0.378729	0.712998	0.321513	-0.0770068	1.17472	-0.802937	0.182733	0.376495	1.03416	-0.195755	-1.2817	-1.60586	0.199746	-0.103005

## Sheet: c
status	Non-Amplified	Non-Amplified	Non-Amplified	Non-Amplified	Non-Amplified	Non-Amplified	Non-Amplified	Non-Amplified	Non-Amplified	Non-Amplified	MYCN-Amplified	MYCN-Amplified	MYCN-Amplified	MYCN-Amplified	MYCN-Amplified	MYCN-Amplified	MYCN-Amplified	MYCN-Amplified	MYCN-Amplified	MYCN-Amplified
Alanine	0.560499	0.680208	0.997027	1.20291	1.39081	0.824271	0.964754	1.07492	1.38134	0.923259	1.20112	0.878596	0.89985	0.937236	0.7926	1.08749	1.10918	1.23418	1.37748	0.935265
Arginine	0.695159	0.914391	0.768075	1.32496	0.70188	1.28009	0.85206	0.83073	1.15425	1.4784	0.602584	1.09637	0.76086	0.470525	0.804585	0.630852	0.916789	0.442139	0.702776	0.731042
Asparagine	2.11254	0.654054	0.713136	1.02908	0.649871	0.785656	1.00597	1.0996	0.884277	1.06581	0.998972	0.799662	1.43342	1.06058	0.81187	1.06724	0.697065	1.00021	1.00865	0.957358
Aspartate	0.482115	0.395469	0.765326	2.78638	1.70152	0.921707	0.991048	0.344826	0.415372	1.19623	2.34385	1.24499	0.498078	0.443477	0.348712	1.39735	0.548846	0.476574	0.542639	0.447915
Cysteine	0.673594	0.670483	0.951618	1.17476	0.649794	1.60765	0.34992	0.892231	1.94749	1.08247	0.533853	0.572722	0.0535315	1.00597	1.44852	1.79476	0.819401	1.76313	3.7295	0.960793
Glutamate	0.970358	0.770547	1.14061	1.12418	1.30747	0.895981	1.20754	0.762941	0.851318	0.969065	0.954959	0.952998	0.830225	0.746576	0.796573	1.07366	0.851594	0.993006	0.918315	1.03774
Glycine	1.05134	0.799721	0.964605	1.19616	0.661187	1.1006	0.909137	1.06978	1.43233	0.815131	0.950948	1.00336	1.03522	0.619231	0.674886	0.669011	1.27723	0.59192	0.768585	0.610829
Histidine	1.38572	0.552523	0.858781	0.754861	0.609789	1.89323	1.32194	0.887199	0.82491	0.911044	0.489523	1.49684	0.701349	1.2766	1.30844	1.76199	0.683605	0.661528	0.945254	0.868798
Isoleucine	0.821946	1.009	0.763016	1.26687	0.842166	0.988109	0.858783	1.17734	0.869108	1.40366	0.956804	1.14605	0.734061	0.959637	0.915937	0.846383	1.2731	0.957226	0.92223	1.18953
Leucine	0.969015	1.10783	0.805992	1.26483	0.882085	0.937335	0.886834	1.10448	0.827345	1.21425	0.919717	0.77234	0.889729	1.04429	1.09938	0.823884	0.786481	0.694092	0.864033	1.25323
Lysine	0.811871	1.15394	0.841886	1.3613	0.663671	0.930092	0.962122	1.13424	1.23976	0.901127	0.555218	0.826849	0.924496	1.0198	0.922439	0.896024	0.66836	0.555634	0.754823	0.702274
Methionine	0.88363	1.30763	0.973066	1.01082	0.630813	1.03523	0.66428	0.873676	1.3579	1.26297	0.608733	2.34086	0.915274	1.15027	0.93511	0.858704	1.39185	0.592902	0.813842	1.25412
Phenylalanine	1.42362	1.31247	0.820289	0.797337	0.818712	0.985055	0.786413	0.952236	0.888129	1.21573	0.87259	0.870912	1.51883	1.49289	1.2764	0.976991	0.873239	1.03399	1.12127	1.57825
Proline	1.36234	0.917398	0.944831	1.49734	1.01447	0.688608	0.837519	0.981094	0.969081	0.787318	1.11577	1.49224	1.43764	1.44742	1.46131	2.17665	1.23473	1.97569	1.48231	1.69645
Serine	0.801001	0.743285	0.908235	1.37298	0.909555	1.12827	1.09065	0.701236	1.12938	1.2154	0.961208	1.12861	0.658034	0.586274	0.755259	0.673416	1.17102	0.550973	0.638396	0.48946
Threonine	1.21467	0.939559	1.06161	1.21311	0.489787	0.795371	0.807709	0.965785	1.44356	1.06884	0.566925	1.1262	0.920615	0.736108	0.582803	0.766593	1.33295	0.701295	0.944902	0.746064
Valine	1.09751	0.966304	0.922683	1.3506	0.788406	1.03452	0.84321	1.05186	1.00549	0.939419	0.97985	0.821203	0.905737	1.03562	1.01598	1.20001	0.894848	0.761765	0.889425	1.01723
Tyrosine	1.6984	1.35364	0.822362	0.641278	0.721715	1.09395	0.744873	0.863438	0.910303	1.15004	1.04074	0.340462	1.46164	1.35677	1.47851	1.35579	0.482951	1.29408	1.58113	1.63227
Tryptophan	1.17137	0.909255	0.890986	0.912146	0.759513	1.11421	1.01884	1.13481	1.0644	1.02447	1.01104	1.18345	1.52459	1.15543	1.12022	1.34803	0.890068	1.01637	1.11066	1.525

## Sheet: d
Proline_SKNSH/LAN5			Proline_CHLA90/SMSSAN			Glutamine_SKNSH/LAN5			Glutamine_CHLA90/SMSSAN			Arginine_SKNSH/LAN5			Arginine_CHLA90/SMSSAN			Ornithine_SKNSH/LAN5			Ornithine_CHLA90/SMSSAN
SKNSH	LAN5		CHLA90	SMSSAN		SKNSH	LAN5		CHLA90	SMSSAN		SKNSH	LAN5		CHLA90	SMSSAN		SKNSH	LAN5		CHLA90	SMSSAN
Non-Amplified	MYCN-Amplified		Non-Amplified	MYCN-Amplified		Non-Amplified	MYCN-Amplified		Non-Amplified	MYCN-Amplified		Non-Amplified	MYCN-Amplified		Non-Amplified	MYCN-Amplified		Non-Amplified	MYCN-Amplified		Non-Amplified	MYCN-Amplified
0.293152	1.56839		0.954406	5.62412		0.604727	1.28739		0.954406	5.62412		0.640079	1.66298		1.14872	0.93627		0.638301	1.8101		1.12602	0.933744
0.506986	2.10042		1.31303	13.7332		0.716095	1.70127		1.31303	13.7332		1.05211	1.16464		1.15873	0.764782		1.12274	1.14389		1.17292	0.784375
1.9552	2.82256		0.592266	10.2813		1.34129	1.88628		0.592266	10.2813		1.31753	1.29497		0.542041	1.04181		1.26089	1.27505		0.553088	1.00275
1.24466	2.46514		1.1403	8.77505		1.33789	2.21113		1.1403	8.77505		0.990275	0.993268		1.15051	1.35614		0.978071	0.983527		1.14797	1.36892

## Sheet: e
Proline										Glutamine										Arginine										Ornithine
Serum	Pancreas	Liver	Muscle	Kidney	Brain	Tumor	Small Int	Spleen		Serum	Pancreas	Liver	Muscle	Kidney	Brain	Tumor	Small Int	Spleen		Serum	Pancreas	Liver	Muscle	Kidney	Brain	Tumor	Small Int	Spleen		Serum	Pancreas	Liver	Muscle	Kidney	Brain	Tumor	Small Int	Spleen
24.7983	97.5547				14.4864	560.558				464.194		506.912	609.488	212.804	2461.83	722.807				41.9879		4.11032	132.286	22.7615	21.072	101.523				31.5165	36.2141				52.1309	137.539
27.6341	104.377				20.591	526.483				167.234	134.936	236.602	321.82	63.9466	429.983	477.938														51.1826	27.8089				53.5461	169.717
39.9649	276.401				26.4366	795.154				98.3303	119.749	177.106		54.6551	610.569	98.0374														22.9253	19.3557				68.8736	125.444
173.241	362.729	288.585	402.472	66.2451	72.7489	2614.7	516.823	305.436		234.385	358.26	337.055	295.789	123.696	1633.63	228.221				38.4726	10.2341	5.41183	33.0767	13.5826	12.4435	42.3083				306.601	151.086	94.6552	46.1059	76.8246	60.5674	382.55	191.413	141.531
82.9302						1314.64				977.202	600.952	872.278	504.795	374.949	2162.21	1775.26				89.9944	16.63	2.14345	28.3134	36.3816	23.4731	104.01				141.939	43.5365	134.118	13.8581	21.7371	22.6768	210.464	66.7815	65.6549
27.2027	147.201				19.8985	729.817				495.985	521.273	1027.34	491.925	176.976	2703.36	697.38				75.6366	6.44405	12.4061	133.335	29.7592	44.6599	166.331				55.0514						43.8466
37.2406	76.9499				18.4662	543.893				174.592	503.475				1760.9	436.482				17.5666	33.406				59.7625	189.131				20.4985	7.1519	39.9727	3.34005	7.59867	6.79562	32.8866	41.7611	12.029
21.085	53.9631				28.0571	501.885				158.585	155.873				1561.1	322.653				15.2544	26.1697				50.77	197.44				46.3702
215.431	619.753	123.487	467.715	96.9565	169.21	2162.42	287.545	452.716		1284.32	2722.16	1902.86	1668.66	1152.07	5241.97	3344.18	179.992	913.071		305.111	132.028	21.1814	432.432	238.127	137.991	388.965	30.9121	144.085		56.5343		22.0615	6.26237	14.0625	8.36859	55.9206
53.1675	117.075	104.658	115.306	20.6035	27.3993	870.116	97.7579	127.238		383.949	191.28	360.416	206.293	91.9803	1075.67	522.048	54.9965	201.442		85.3736	24.3298	4.58086	90.5286	22.6613	26.9943	174.532	41.3641	69.695		32.4274	8.1436	31.3448	16.93	7.42234	4.3897	64.7172
105.462						1057.62				120.532	167.597				758.46	250.31				17.2816	25.8723				40.4102	186.889				20.6134	26.8902				62.7365	108.12
70.0675	941.042	338.625	197.391	127.065	85.5028	1121.89	398.685	264.143		103.265	285.589				1360.15	182.56				13.5321	34.4645				46.8932	195.817				20.5931	16.3263				61.4651	130.806
114.436						1249.06				160.132	570.507				1806.21	362.498				28.3575	60.353				45.6349	158.408				121.787	86.2037	120.846	30.4658	133.388	31.5866	444.428	42.9559	74.1806
26.5834	101.697				21.3362	650.864				872.635	829.43	1686.2	1111.78	251.566	2549.56	1891.83	258.127	652.874		193.018	52.8175	15.7494	167.612	61.2042	57.8961	401.006	177.098	111.62		90.5641	29.2314	61.5565	9.14807	16.886	10.6214	137.926	37.4097	560.091
22.4322	52.5107				20.0426	401.778				269.599						301.057				52.6718						62.0879				90.6373	42.2807				70.4721	185.74
229.277		156.848	218.916	101.857	52.1615	1871.89				159.84	371.725				1406.63	201.344				27.6674	46.5045				49.1117	222.021				43.0281	38.4665				54.5696	115.248
57.4516	101.468	49.4327	40.272	21.0717	22.4037	449.921				170.371	329.08				1276.84	364.674				40.8788	51.0626				48.6676	243.069				138.71	24.2133	53.7481	22.5318	21.7023	13.3259	210.895	57.6005	47.8605
69.2622	113.682	63.3061		20.6112	15.0345	653.646				115.658	152.195				1535.15	134.431				20.7908	35.5293				61.9061	224.624				155.224	36.0493	67.5423	8.27344	22.7781	12.3352	148.819	54.9235	44.1835
100.329	201.123	139.169	284.692	36.6266	36.1278	1524.46				845.022	1594.04	1376.28	833.108	575.862	6116.13	1153.09	220.27	457.16		601.175	272.205	16.5895	813.285	155.436	284.629	1022.51	144.472	250.096		41.7981						66.8631
244.51	383.893	167.199	266.527	154.232	54.3604	6370.94				235.813	203.669	578.093	212.099	53.6238	1153.64	254.004	64.2374	195.387		98.3773	31.7473	6.9245	78.8412	23.2356	46.1777	182.995	33.5802	57.0506		71.2092						79.4944
153.688	311.804	238.372	377.326	83.0828	86.595	2383.05				290.448						346.125				89.9634						120.205				21.0358	17.0696				42.1732	106.725
30.2629	159.061				19.6078	747.515				258.658	268.187	800.009	345.83	237.039	1929.57	425.993	116.163	324.234		63.8085	50.0602	9.81013	65.8145	43.82	49.7671	139.68	60.9129	60.5822		19.8392	22.1609				51.464	99.8633
22.1821	93.1799				28.9596	786.149				323.202						318.407				86.09						122.77				141.786	76.0409				67.507	173.459
188.553	513.16	181.854	483.39	251.995	155.526	2626.06	140.887	352.578		175.06	512.867				1416.23	736.062				24.9272	37.5984				53.9358	194.511				119.731	47.97	112.812	19.6685	34.0835	25.5272	181.963	75.8851	63.5813
63.3875	141.994	69.9287	117.725	23.3346	27.9472	1075.57	74.5607	130.174		110.597	415.789				1656.09	141.147				19.856	44.3705				48.7204	169.065				30.277						24.3717
30.5914	90.4903				18.202	797.699				262.392	175.132	450.787	227.161	81.2638	1340.63	476.04	48.762	210.556		67.6212	15.8248	3.83475	126.327	21.3146	29.1198	152.502	40.9478	43.1034
36.2508	170.312				25.2557	538.623				313.972	230.044	467.537	125.725	66.4218	1195.97	546.108	50.4112	194.553		85.7636	19.8989	3.89253	37.7528	22.5188	24.4147	149.652	27.1062	34.3453
102.516	76.2964	82.4376	128.466	32.7642	23.4287	1053.36	113.286	105.351		250.378						216.193				42.2595						82.7214
51.3401	105.722	55.4431	83.6225	26.4175	25.1873	757.438	72.3164	93.4875		293.376						315.06				57.9375						95.3549
87.1711						1438.49
137.122						1710.14

## Sheet: f
	Early Tumor														Late Tumor
Proline	0.764562	0.404527	0.968951	1.3391	0.83528	0.400139	1.65404	1.06902	1.4612	1.10318					2.81677	3.29306	1.95404	1.47758	2.49677	2.31145	7.80202	6.33386	3.69769	2.7288	3.26955	2.90877	2.36718	3.39844
Glutamine	0.990482	1.48721	0.910173	0.925045	0.930993	1.23736	0.874479	1.13028	0.577037	0.936942					0.734682	0.758477	0.684117	0.428316	0.690065	0.597858	0.600833	0.600833	0.92207	0.606782	0.66627	0.675193	0.517549	0.823914
Arginine	0.837878	1.74019	0.792521	0.720417	0.500792	0.897158	1.30283	1.02928	0.953535	1.22539					0.728203	1.20231	0.64031	0.678857	0.694858	0.477481	0.651314	0.731534	0.850338	0.632092	0.843662	0.904126	1.01594	1.10788
Glutamate	0.690153	0.242958	1.13887	1.1085	1.1009	0.745577	1.51849	1.09331	1.19201	1.16924					1.52608	1.61719	1.19961	0.979424	1.49571	1.28312	1.19961	0.949055	1.46534	1.12368	0.949055	0.850353	1.35145	1.82219
