# Supplementary material for: Reprogramming neuroblastoma by diet-enhanced polyamine depletion
Source: Nature. 2025 Sep 24;646(8085):707–15. doi: 10.1038/s41586-025-09564-0 (PMC12527938; doi:10.1038/s41586-025-09564-0)
Supplement: Supplementary file 12 — Source Data Extended Data Fig. 2 [file 41586_2025_9564_MOESM12_ESM.xlsx]

## Sheet: a
Score_MYCN	Pathway
0.036911	Steroidogenesis
0.0553975	Pterine Biosynthesis
0.0601699	Inositol Phosphate Metabolism
0.132459	Catecholamine Biosynthesis
0.163313	Thyroid Hormone Synthesis
0.168528	Glycerol Phosphate Shuttle
0.19373	Trehalose Degradation
0.198214	Vitamin B6 Metabolism
0.209811	Starch and Sucrose Metabolism
0.21327	Spermidine and Spermine Biosynthesis
0.217375	Nucleotide Sugars Metabolism
0.223924	Betaine Metabolism
0.228365	Ubiquinone Biosynthesis
0.232911	Fructose and Mannose Degradation
0.243073	Inositol Metabolism
0.279171	Sulfate_Sulfite Metabolism
0.296017	D-Arginine and D-Ornithine Metabolism
0.311238	Androgen and Estrogen Metabolism
0.318182	Folate Metabolism
0.332291	Mitochondrial Electron Transport Chain
0.341474	Pentose Phosphate Pathway
0.345668	Phosphatidylinositol Phosphate Metabolism
0.360666	Carnitine Synthesis
0.376802	Phosphatidylcholine Biosynthesis
0.387595	Biotin Metabolism
0.404187	Glutathione Metabolism
0.410399	Phosphatidylethanolamine Biosynthesis
0.460509	Androstenedione Metabolism
0.472125	Phenylalanine and Tyrosine Metabolism
0.474701	Riboflavin Metabolism
0.483865	Estrone Metabolism
0.503189	Retinol Metabolism
0.516721	Phospholipid Biosynthesis
0.528764	Thiamine Metabolism
0.545574	Nicotinate and Nicotinamide Metabolism
0.553271	Pyruvaldehyde Degradation
0.561858	Tyrosine Metabolism
0.565053	Arachidonic Acid Metabolism
0.578742	Citric Acid Cycle
0.581595	Methylhistidine Metabolism
0.595378	Oxidation of Branched-Chain Fatty Acids
0.598476	Galactose Metabolism
0.598476	Glycolysis
0.628315	Beta Oxidation of Very Long Chain Fatty Acids
0.633533	Steroid Biosynthesis
0.637357	Histidine Metabolism
0.653759	Phytanic Acid Peroxisomal Oxidation
0.662349	Methionine Metabolism
0.664973	Sphingolipid Metabolism
0.707795	Selenoamino Acid Metabolism
0.713479	Porphyrin Metabolism
0.728677	Vitamin K Metabolism
0.749122	Alpha Linolenic Acid and Linoleic Acid Metabolism
0.795334	Mitochondrial Beta-Oxidation of Short Chain Saturated Fatty Acids
0.799977	Glycerolipid Metabolism
0.812544	Caffeine Metabolism
0.818655	Homocysteine Degradation
0.823065	Lysine Degradation
0.864382	Pyruvate Metabolism
0.884668	Pyrimidine Metabolism
0.889384	Mitochondrial Beta-Oxidation of Medium Chain Saturated Fatty Acids
0.928742	De Novo Triacylglycerol Biosynthesis
0.938425	Amino Sugar Metabolism
0.950229	Cardiolipin Biosynthesis
0.958123	Gluconeogenesis
0.988776	Fatty Acid Elongation in Mitochondria
0.999003	Alanine Metabolism
0.99916	Mitochondrial Beta-Oxidation of Long Chain Saturated Fatty Acids
1.00342	Threonine and 2-Oxobutanoate Degradation
1.01769	Purine Metabolism
1.02669	beta-Alanine Metabolism
1.07018	Ammonia Recycling
1.07108	Plasmalogen Synthesis
1.07803	Ketone Body Metabolism
1.08654	Glutamate Metabolism
1.14432	Warburg Effect
1.18962	Valine, Leucine, and Isoleucine Degradation
1.19073	Lactose Degradation
1.19734	Transfer of Acetyl Groups into Mitochondria
1.20623	Lactose Synthesis
1.22262	Glycine and Serine Metabolism
1.22804	Fatty Acid Metabolism
1.23096	Cysteine Metabolism
1.24459	Tryptophan Metabolism
1.29085	Phenylacetate Metabolism
1.30019	Ethanol Degradation
1.33141	Bile Acid Biosynthesis
1.3716	Malate-Aspartate Shuttle
1.48816	Urea Cycle
1.5946	Pantothenate and CoA Biosynthesis
1.69828	Taurine and Hypotaurine Metabolism
1.75275	Butyrate Metabolism
1.8347	Propanoate Metabolism
1.86532	Glucose-Alanine Cycle
2.43553	Arginine and Proline Metabolism
2.67811	Aspartate Metabolism
2.82314	Fatty Acid Biosynthesis

## Sheet: b
Cell.Line	MYCN Gene Expression	MYCN.status	Cell Line Ranked
SKNAS	0.0463938	Non-Amplified	1
RPE1	0.0853147	Non-Amplified	2
NB69	0.570387	Non-Amplified	3
SHSY5Y	1.45073	Non-Amplified	4
NB16	1.77308	Non-Amplified	5
LAN6	2.77144	Non-Amplified	6
FELIX	3.10438	Non-Amplified	7
SKNSH	4.96248	Non-Amplified	8
COGN549	5.18258	Non-Amplified	9
NBEBC1	8.05341	Non-Amplified	10
COGN534	8.81045	Non-Amplified	11
SKNFI	18.1551	Non-Amplified	12
NBLS	31.9698	Non-Amplified	13
NLF	41.1778	MYCN-Amplified	14
COGN557	101.22	MYCN-Amplified	15
COGN496	103.856	MYCN-Amplified	16
NB1691	108.941	MYCN-Amplified	17
COGN471	130.549	MYCN-Amplified	18
IMR32	152.787	MYCN-Amplified	19
NMB	208.079	MYCN-Amplified	20
SKNDZ	256.233	MYCN-Amplified	21
COGN453	262.398	MYCN-Amplified	22
NB1	273.312	MYCN-Amplified	23
NBSD	280.671	MYCN-Amplified	24
IMR5	289.376	MYCN-Amplified	25
COGN561	301.107	MYCN-Amplified	26
SMSKAN	301.818	MYCN-Amplified	27
COGN440	353.204	MYCN-Amplified	28
CHP134	361.261	MYCN-Amplified	29
NB1643	395.477	MYCN-Amplified	30
CHP212	428.219	MYCN-Amplified	31
COGN573	479.776	MYCN-Amplified	32
SKNBE2C	520.553	MYCN-Amplified	33
COGN415	547.763	MYCN-Amplified	34
KELLY	644.877	MYCN-Amplified	35
SKNBE2	695.209	MYCN-Amplified	36
NGP	700.037	MYCN-Amplified	37
LAN5	786.076	MYCN-Amplified	38
COGN519	794.052	MYCN-Amplified	39
SMSSAN	1052.54	MYCN-Amplified	40

## Sheet: c
	Non-Amplified	Non-Amplified	Non-Amplified	Non-Amplified	Non-Amplified	Non-Amplified	Non-Amplified	Non-Amplified	Non-Amplified	Non-Amplified	Non-Amplified	Non-Amplified	Non-Amplified	Non-Amplified	Non-Amplified	Non-Amplified	Non-Amplified	Non-Amplified	Non-Amplified	Non-Amplified	Non-Amplified	Non-Amplified	Non-Amplified	Non-Amplified	Non-Amplified	Non-Amplified	Non-Amplified	Non-Amplified	Non-Amplified	Non-Amplified	Non-Amplified	Non-Amplified	Non-Amplified	Non-Amplified	Non-Amplified	Non-Amplified	Non-Amplified	Non-Amplified	Non-Amplified	Non-Amplified	Non-Amplified	Non-Amplified	Non-Amplified	Non-Amplified	Non-Amplified	Non-Amplified	Non-Amplified	Non-Amplified	Non-Amplified
PYCRL	-0.0608279	-0.606526	0.961643	-0.0374829	-0.531415	-1.10734	0.611066	-0.414987	-0.240992	-1.52815	-1.33077	-0.0761634	0.0161535	0.0187147	0.266097	0.143997	-0.601093	0.317304	0.0270175	-0.358955	-0.204189	-0.64554	0.273867	-0.133589	0.528803	0.265908	0.350221	0.165803	0.713608	1.00632	0.045423	-0.24872	1.59594	-0.630138	0.638006	-0.434174	0.137552	-0.111249	-0.160109	0.648021	1.08818	1.79673	0.171369	-0.183911	-0.931733	-0.605954	-0.449809	2.38796	0.293823
PRODH	-0.578788	-0.720307	1.82482	-1.24152	-1.35345	0.147085	-1.08336	1.52052	0.669428	-0.178905	-1.21618	-0.00477158	0.664727	-2.03565	0.603516	-1.2072	1.00692	-0.0885234	-0.0776113	-0.582867	-0.780378	0.15004	-0.249434	-0.132706	-1.76781	-1.49144	-1.3024	-1.04299	-1.1681	-1.04466	-1.65144	-0.813281	-0.882109	-1.84489	-0.66038	-0.515832	0.449312	-1.33251	-0.799763	-0.0462603	-1.54491	-1.01977	-0.715973	0.164759	0.213143	-0.156251	0.305077	-0.432826	0.0359706
PYCR1	0.579077	0.0113974	-0.549914	-0.112473	-1.05504	-0.519047	-1.33939	-0.864003	-0.75363	-2.04169	-0.131323	-0.405614	1.05211	-0.2805	0.098157	-0.729619	0.615518	-0.207879	-0.025753	0.0442525	-0.20483	0.0946514	1.28353	0.114203	-0.425697	-0.443088	0.895088	0.053099	-0.450149	0.0513834	-0.320891	-0.0817734	-0.137744	-0.170995	0.532626	-0.915593	0.00119065	0.129984	-0.728463	-0.052138	1.5998	0.0828036	-1.45188	-1.39832	-5.93945	-0.891175	-0.239832	1.79178	0.0582839
PYCR2	0.908112	-0.111103	-0.611012	-1.35807	-1.56584	-1.57891	1.03572	0.139295	1.76629	-0.265381	0.585105	-0.0617517	-0.834637	-0.344505	-1.01966	0.801806	1.50233	0.772317	-0.712082	-1.0726	0.210685	1.16716	1.71508	-1.2647	0.333309	-1.6722	-0.456037	-1.30479	0.403132	-0.703542	-1.37824	-0.837757	0.0939096	-0.89197	0.211884	-0.159352	0.210685	-1.32326	-0.694961	-1.0858	-1.44194	2.36649	0.593074	-0.194076	3.20255	-0.165178	-2.5817	-0.694961	-0.708885
GLS	0.0633402	-1.07221	0.316111	0.627455	-0.499331	0.909052	-1.04351	-1.70844	-1.56949	0.194858	0.557411	0.974551	0.52881	0.303771	0.13664	0.565682	-0.156019	0.451122	-0.111931	-0.255452	-0.286542	0.043198	0.348757	-0.626007	0.488725	-0.0273153	-0.0958275	0.219682	1.02131	-1.43509	-0.136199	1.11969	-0.137349	-0.22451	0.0791584	0.582987	0.927915	-0.243275	0.637408	-0.428162	-0.13036	0.750427	0.017536	0.110917	2.19675	0.649961	0.0248569	-1.36697	-0.445594
ALDH18A1	0.594336	1.24574	-0.892071	-0.698497	-1.11002	-0.577059	0.322205	-0.477192	-1.02956	-1.03224	-0.151909	-0.590195	0.320176	0.0658403	1.16768	-1.19783	-0.644535	-0.0781479	0.372356	0.146872	-0.61313	-0.293881	0.00752982	0.107332	0.466985	-0.129869	-0.550378	-1.11002	-0.779382	0.816616	0.114265	0.592191	0.169522	-0.312896	1.46746	-0.903559	0.0855857	-0.537232	-0.0138191	1.32981	0.627787	-0.275356	-0.974358	0.0447786	-0.416284	-0.779382	0.846538	0.292394	0.351076
OAT	-0.234487	0.928236	-0.192491	-0.206269	-1.04333	0.334484	-0.18275	1.45551	1.6843	0.154399	0.793714	-0.246147	0.810407	1.64956	1.18038	-0.0850284	0.76711	1.06002	1.58036	0.781513	0.754092	0.685914	0.0147069	0.847424	-0.552407	0.393521	0.375112	0.380898	-0.639838	-0.510992	0.0567378	-0.150024	-0.104167	-0.59518	-0.653775	0.473519	-1.09124	0.562957	0.584313	-0.0929185	-0.757806	1.35714	1.65393	-1.58341	0.925582	-0.142321	1.01265	0.187434	1.0508
ARG2	0.0608845	0.56128	0.208715	-0.0821861	-0.1179	1.7725	-1.72608	-0.547509	-0.167855	-0.405758	-0.48163	-0.741741	0.302553	-0.142574	0.291512	0.187237	0.181009	-0.546996	1.17342	1.1023	0.433696	-0.10593	-0.0598267	0.760744	-0.577762	0.263086	0.162679	0.433696	-0.868987	-1.07622	-0.143213	0.342507	0.929531	-0.143959	-1.49607	-0.648023	-1.90685	-0.442261	0.270051	0.999357	0.937308	0.827028	1.53906	-2.88184	-1.82474	0.442006	0.658493	-0.405517	1.47698
ALDH4A1	-1.08237	-0.9864	-0.35626	-0.396086	-0.143139	-0.160257	-0.627948	-0.178161	-0.801114	-0.0672576	-0.581659	-0.675429	-0.0345911	-0.966332	-0.269949	0.0095414	-0.280989	-1.29623	-1.17183	-0.194791	-0.41512	-0.417718	-0.840338	-0.631372	-0.700135	-0.275218	-1.21304	-0.887523	-1.13933	-0.240319	-0.851508	-1.16619	-0.312944	-0.998581	4.56569	0.148818	-0.172738	-0.891105	-0.681143	-1.17328	0.874058	1.72132	0.160224	4.3381	-1.93483	-0.471277	-0.681843	0.641005	0.550235
GPT2	1.39967	0.401687	-0.01547	0.193707	-1.51739	-0.0246878	-1.4769	-0.0685071	-0.565004	-1.96678	-0.186948	-1.76018	1.03775	0.210549	-0.305789	-0.922062	-0.0508803	-0.311214	-0.651625	-0.0944385	-1.09726	-1.81392	-0.160461	-0.154399	-0.102446	-0.429153	0.788351	0.622667	-2.08253	-0.240336	-0.795489	-0.744233	-0.517617	-0.388633	2.40342	0.245517	-0.719208	-0.0331078	-1.26743	0.26354	0.189246	0.0367461	-1.05994	1.90316	-2.54584	0.25389	-0.76902	1.29734	-0.272267
GOT2	1.54235	1.02714	0.0984393	0.761729	0.101255	0.684876	-0.622713	0.458613	-0.156342	-1.12226	0.594953	-1.47985	0.66753	0.496818	-0.117107	-1.82362	0.0796857	-0.299573	0.128303	-0.117107	-0.797839	0.212449	-0.100801	0.556279	-0.271032	-0.385965	0.533256	1.27311	-2.19304	0.0941338	-0.641424	0.401738	0.347247	-0.760178	1.99118	-0.149934	0.121653	0.626102	-0.0471878	1.02984	1.14551	1.3048	-0.385965	1.5751	-0.622713	0.00436914	-0.324609	0.968368	0.671549
ODC1	1.73324	1.84125	-0.662306	-0.450821	-1.01092	-1.15677	-0.108235	1.34725	1.09806	-1.38592	0.0482546	-0.564949	0.204996	-0.761964	0.65652	-0.484872	-0.109157	0.240026	-1.02366	-0.756801	-0.910116	0.415213	0.618404	1.27476	0.111742	-0.19342	0.505527	-0.392798	0.162595	0.649677	-0.212106	0.976968	0.68717	0.249824	0.0956404	-0.855149	-0.0643668	0.415213	0.35511	0.621109	0.641642	0.110724	-0.606903	-0.382511	0.796308	-1.09441	-0.372388	1.04862	-0.0532858
GLUD1	-1.08047	0.169991	-0.469124	-0.876097	-0.361918	-0.336219	0.345532	0.229563	-0.642539	1.61564	-0.392991	-0.355236	0.317313	1.23625	0.958008	-1.16231	-0.579055	0.328363	0.737077	-0.0172049	0.295383	-0.389748	-0.0898967	-0.0710148	0.598	1.27209	-0.80724	-0.484873	0.0896319	1.20699	1.64966	-0.145339	0.183022	0.303182	3.43205	0.230287	0.242935	-0.0757847	0.988953	0.799254	-0.520614	0.457577	1.58484	3.98545	4.20876	0.139455	1.86054	0.818288	0.845853
[truncated: 594 more columns]

## Sheet: d
Gene	log2(MYCN-amplified/Non-Amplified)	P.Value	adj.P.Val	Annotation
MYCN	3.56427	2.65e-139	5.12e-135	MYCN
ALDH18A1	1.00198	5.01e-87	5.09e-84	Arginine-proline-glutamine metabolism
ODC1	1.4446	7.07e-55	6.6e-53	Arginine-proline-glutamine metabolism
PYCR1	0.90771	1e-38	3.04e-37	Arginine-proline-glutamine metabolism
GOT2	0.580189	2.22e-29	3.38e-28	Arginine-proline-glutamine metabolism
GPT2	0.724869	5.16e-29	7.63e-28	Arginine-proline-glutamine metabolism
GLS	-0.818717	1.82e-25	2.05e-24	Arginine-proline-glutamine metabolism
ARG2	0.516663	1.58e-12	6.81e-12	Arginine-proline-glutamine metabolism
ALDH4A1	-0.414758	1.64e-09	5.55e-09	Arginine-proline-glutamine metabolism
PYCRL	0.343291	6.07e-06	1.48e-05	Arginine-proline-glutamine metabolism
OAT	-0.227875	9.94e-05	0.00021332	Arginine-proline-glutamine metabolism
GLUD1	-0.0437421	0.376391	0.438964	Arginine-proline-glutamine metabolism
PYCR2	-0.0237058	0.563564	0.622459	Arginine-proline-glutamine metabolism
PRODH	-0.0219497	0.758053	0.799869	Arginine-proline-glutamine metabolism
NTRK1	-5.21431	2.47e-108	2.39e-104
NPW	3.05873	8.91e-102	5.74e-98
NOB1	1.18318	2.37e-101	1.15e-97
RPL22L1	1.89691	3.15e-100	1.22e-96
RAB3B	-3.24723	5.05e-99	1.63e-95
NOA1	1.02646	2.42e-97	6.69e-94
CCDC24	-1.74544	1.21e-96	2.92e-93
TMEM255A	-3.2513	6.94e-96	1.49e-92
PTPRF	-1.58394	1.97e-95	3.81e-92
SLC18A2	-3.46233	3.84e-94	6.74e-91
PAICS	1.70071	1.92e-93	3.09e-90
GMPS	1.46276	1.36e-89	2.02e-86
TRAP1	1.43114	1.67e-88	2.3e-85
KIAA0513	-2.17828	1.83e-88	2.35e-85
RGS9	-3.69802	3.54e-88	4.28e-85
PUS7	1.478	1.01e-87	1.15e-84
KRT19	-4.51146	4.15e-87	4.46e-84
LINC00691	1.43973	1.02e-86	9.81e-84
CTNNBIP1	-1.23392	3.16e-86	2.9e-83
DCAF4	1.34182	3.54e-86	3.11e-83
ZCCHC17	-1.12647	1.1e-85	9.2e-83
PTPRH	-2.94554	1.46e-85	1.18e-82
C19ORF48	1.75622	2e-85	1.55e-82
SLC38A5	1.55494	5.87e-85	4.36e-82
RABEPK	0.980655	3.86e-83	2.76e-80
ATIC	1.13003	1.36e-82	9.37e-80
MFN2	-0.994309	6.9e-82	4.59e-79
AHCY	1.26135	7.25e-82	4.67e-79
PINK1	-1.48071	1.03e-80	6.41e-78
SCFD2	1.04971	2.24e-80	1.35e-77
PHGDH	3.06756	1.7e-79	9.98e-77
TKT	1.10663	3.61e-79	2.05e-76
ATPIF1	-0.982171	4.58e-79	2.53e-76
CCNB1IP1	1.58106	9.88e-79	5.3e-76
DANCR	1.66125	1.25e-78	6.52e-76
RAB15	-1.63966	2.9e-78	1.48e-75
SLCO3A1	-2.52727	5.98e-78	2.96e-75
PRDM2	-1.68629	1.26e-77	6.07e-75
ARHGEF10L	-1.50292	2.22e-77	1.05e-74
MEAF6	-0.936437	2.42e-77	1.11e-74
TMEM107	-1.25352	6.67e-77	3e-74
SLC16A1	1.33664	1.09e-76	4.81e-74
GABRA5	3.14569	2.36e-76	1.01e-73
DCTPP1	1.25419	7.61e-76	3.2e-73
CDC42P6	-1.2694	1.11e-75	4.56e-73
HPCAL4	-2.83857	3.28e-75	1.32e-72
SLC30A3	3.68738	5.98e-75	2.36e-72
LOC129560	1.34444	5.18e-74	2e-71
XKR4	-3.25313	6.61e-74	2.5e-71
RRAGC	-0.878235	1.7e-73	6.3e-71
LOC391470	1.39591	2.1e-73	7.66e-71
TMA16	1.42207	2.22e-73	7.94e-71
MAP7D1	-1.24522	3e-73	1.05e-70
NR2C2AP	1.04973	3.93e-73	1.36e-70
RNF11	-1.4324	6.26e-73	2.12e-70
RGS5	-2.90728	1.83e-72	6.08e-70
CYB561	-2.43817	2.68e-72	8.77e-70
VSTM2A	-2.79532	5.33e-72	1.72e-69
PMP22	-2.31436	7.34e-72	2.33e-69
APEX1	1.02851	2.25e-71	7.01e-69
TMEM97	1.73097	9.26e-71	2.84e-68
PPAT	1.19797	2.61e-70	7.88e-68
CLSTN1	-1.31998	2.68e-70	7.95e-68
C1ORF122	-1.03669	4.62e-70	1.35e-67
CAMTA1	-1.9021	1.16e-69	3.33e-67
LINC00839	4.23021	2.37e-69	6.74e-67
LOC440577	1.3778	2.61e-69	7.31e-67
ZC3H8	1.19658	3.64e-69	1e-66
MDGA1	-3.14553	6.14e-69	1.67e-66
CAMTA2	-1.25445	7.57e-69	2.03e-66
TUBB2A	-1.55355	8.07e-69	2.14e-66
LOC402093	1.52986	8.94e-69	2.33e-66
TRIM54	2.90731	1.47e-68	3.79e-66
POLR3D	1.4343	1.66e-68	4.21e-66
KIAA1522	-1.42877	3.01e-68	7.56e-66
ALKBH2	0.986853	5.18e-68	1.28e-65
CACNA2D3	-2.66497	6.13e-68	1.5e-65
LOC100287639	1.56068	8.35e-68	2.02e-65
PSAT1	1.90979	1.01e-67	2.4e-65
SNRPA	0.809964	2.48e-67	5.85e-65
EMC1	-0.908631	6.86e-67	1.6e-64
DNER	-2.6779	7.34e-67	1.69e-64
DKC1	0.935662	9.25e-67	2.1e-64
CLCN6	-1.09213	1e-66	2.25e-64
BSDC1	-0.866591	2.37e-66	5.27e-64
LOC339192	-2.56342	5.52e-66	1.21e-63
DDC	-2.58316	8.1e-66	1.76e-63
DIMT1	0.930259	8.52e-66	1.83e-63
MYOZ3	2.25958	9.26e-66	1.97e-63
VAMP3	-1.08234	1.07e-65	2.23e-63
VAX2	2.24652	1.07e-65	2.23e-63
MTFR1L	-0.683776	1.21e-65	2.48e-63
THG1L	1.22276	1.68e-65	3.42e-63
TIMM9	0.871463	1.72e-65	3.47e-63
HPDL	1.98992	6.88e-65	1.37e-62
ABCC1	0.982381	1.02e-64	2e-62
STX12	-1.24023	1.14e-64	2.22e-62
ABLIM3	-1.80274	3.69e-64	7.13e-62
SNRPF	0.853531	5.48e-64	1.05e-61
RRP9	1.36802	7.61e-64	1.44e-61
SYNC	-1.26112	1.01e-63	1.9e-61
SAAL1	1.3892	1.51e-63	2.81e-61
MTHFD2	1.44569	2.06e-63	3.8e-61
SCPEP1	-1.46832	2.13e-63	3.89e-61
C2CD4C	-1.72616	2.2e-63	3.98e-61
RBMX	0.929855	2.49e-63	4.46e-61
CNIH4	0.961522	4.54e-63	8.04e-61
ZNF616	1.13961	5.64e-63	9.91e-61
EXOSC7	0.885612	7.17e-63	1.25e-60
PAM16	0.910825	7.76e-63	1.33e-60
ZNF695	2.43799	7.8e-63	1.33e-60
CD9	-1.75893	7.9e-63	1.34e-60
PITHD1	-1.16517	8.78e-63	1.48e-60
RNF220	-0.698749	1.19e-62	1.98e-60
ATP6V0B	-1.07515	3.32e-62	5.48e-60
SNHG1	1.36113	5.33e-62	8.72e-60
YARS2	0.668974	6.1e-62	9.91e-60
SLC1A5	1.94161	7.97e-62	1.28e-59
RPS2P45	1.34779	8.92e-62	1.42e-59
EBPL	1.02684	9.27e-62	1.47e-59
ACBD6	0.841139	1.12e-61	1.76e-59
GLDC	2.42945	2.08e-61	3.24e-59
BZW2	1.15998	2.14e-61	3.31e-59
CMBL	1.83132	5.12e-61	7.85e-59
DMAP1	-0.747731	9.83e-61	1.49e-58
EARS2	0.965904	2.19e-60	3.3e-58
SLCO4A1	3.80126	3.55e-60	5.31e-58
SFXN4	1.03967	3.9e-60	5.8e-58
CPEB4	-1.32019	4.82e-60	7.11e-58
EEF2K	0.875466	5.16e-60	7.55e-58
PPRC1	0.883738	6.03e-60	8.77e-58
CMSS1	0.918887	9.25e-60	1.33e-57
HMGB3P5	1.63031	1.9e-59	2.72e-57
PIGV	-0.821394	2.48e-59	3.52e-57
UROD	-0.690352	2.93e-59	4.13e-57
GDPD5	-1.62059	3.26e-59	4.57e-57
FAM102B	-1.16803	3.68e-59	5.12e-57
FBL	0.929465	5.16e-59	7.13e-57
NOP14	0.9586	5.5e-59	7.54e-57
HMGB3P1	1.66729	6.18e-59	8.41e-57
CLEC2D	1.1371	7.88e-59	1.06e-56
PHF13	-0.753948	8.07e-59	1.08e-56
RASL10B	1.69534	8.19e-59	1.09e-56
DBH	-2.58682	1.01e-58	1.33e-56
OPTN	-1.09418	1.28e-58	1.69e-56
CPLX3	2.59666	1.45e-58	1.89e-56
RPS2P18	0.944585	1.45e-58	1.89e-56
BAZ1A	1.28842	2.56e-58	3.3e-56
CYB5R3	-0.765831	3.16e-58	4.04e-56
POLR2H	0.78517	3.19e-58	4.05e-56
GPR125	1.31756	3.22e-58	4.07e-56
NCAN	3.63634	5.14e-58	6.44e-56
PIK3CD	-1.50401	6.31e-58	7.86e-56
40787	1.01648	6.74e-58	8.35e-56
SMIM7	0.840276	1.21e-57	1.49e-55
TMBIM6	-0.718873	1.39e-57	1.7e-55
SYT2	-3.64116	1.44e-57	1.76e-55
CD163L1	-1.93752	2.84e-57	3.43e-55
C2CD4B	-2.85414	3.23e-57	3.87e-55
IMPDH2	1.34527	3.28e-57	3.91e-55
HMGB3P27	1.46201	3.48e-57	4.13e-55
RUVBL1	1.27626	3.57e-57	4.2e-55
ZNF239	1.43309	3.95e-57	4.62e-55
RPS2P32	0.735259	4.65e-57	5.42e-55
ZNF436	-1.01953	5.34e-57	6.18e-55
EBF1	-2.0424	5.78e-57	6.65e-55
HSPD1P6	1.2009	6.34e-57	7.24e-55
RAB33A	1.12557	6.95e-57	7.9e-55
RAD18	1.3486	7.03e-57	7.95e-55
MRPL11	1.14153	8.5e-57	9.55e-55
RPUSD4	1.03977	8.56e-57	9.55e-55
SUSD5	3.03175	8.69e-57	9.65e-55
TWIST1	3.02292	9.57e-57	1.06e-54
RIMS3	-1.44152	2.19e-56	2.4e-54
ACADVL	-0.953529	2.22e-56	2.43e-54
PLD6	1.24695	3.41e-56	3.7e-54
TRNAU1AP	-0.914827	3.49e-56	3.76e-54
RPSAP44	1.12402	3.76e-56	4.03e-54
TAF1D	1.41169	4.71e-56	5.03e-54
FAM60A	1.17804	6.03e-56	6.4e-54
IL7	-3.75665	7.22e-56	7.62e-54
LOC392387	1.21192	1.16e-55	1.22e-53
CLMP	3.26997	1.26e-55	1.31e-53
SCN7A	-2.40667	1.33e-55	1.38e-53
PSAT1P3	1.84703	1.37e-55	1.42e-53
GNL3	1.00635	1.39e-55	1.43e-53
NUDT5	0.8195	1.68e-55	1.71e-53
MYL6	-0.72038	2.19e-55	2.23e-53
FBXO42	-0.742833	2.26e-55	2.29e-53
CPNE7	2.39557	2.34e-55	2.35e-53
MRPL3	0.998203	2.37e-55	2.37e-53
PRDX4	0.942274	2.38e-55	2.37e-53
KATNAL1	-1.24786	2.9e-55	2.88e-53
ABCC4	2.39731	3.7e-55	3.65e-53
C1ORF50	-0.670355	4.18e-55	4.1e-53
E2F3	1.28787	4.39e-55	4.28e-53
CDKN2D	-1.16939	4.4e-55	4.28e-53
RNF113A	0.818904	4.9e-55	4.74e-53
DNAJC8	-0.767597	5.66e-55	5.44e-53
MCTS1	0.902939	5.82e-55	5.57e-53
DLX6	2.68372	6.04e-55	5.74e-53
MIS18A	0.995336	6.53e-55	6.19e-53
TEX10	0.863491	6.62e-55	6.24e-53
C5ORF4	-2.10453	6.77e-55	6.35e-53
PLEKHG4B	2.26001	8.72e-55	8.1e-53
CREB3L4	1.04896	8.79e-55	8.12e-53
38231	-1.24467	9.33e-55	8.59e-53
WDR12	0.950297	1.09e-54	9.94e-53
ATP2B4	-1.91243	1.51e-54	1.38e-52
KIAA0930	-0.97354	1.88e-54	1.7e-52
BOD1L2	0.837378	1.96e-54	1.77e-52
DLX5	3.03665	2.12e-54	1.9e-52
TEX15	2.96097	2.47e-54	2.21e-52
DLC1	-1.71688	2.59e-54	2.31e-52
RPL36	0.867275	2.79e-54	2.47e-52
CPNE2	-1.39814	3.33e-54	2.94e-52
HMGCL	-1.01893	3.64e-54	3.19e-52
RPS3P6	1.0126	4.18e-54	3.65e-52
NPPC	2.18106	4.2e-54	3.66e-52
PRKCB	-2.18974	4.29e-54	3.71e-52
REEP6	-1.45659	4.97e-54	4.28e-52
QSOX2	0.930109	4.98e-54	4.28e-52
TRMT1	0.726129	6.55e-54	5.6e-52
STK40	-0.85605	1.16e-53	9.86e-52
GNPNAT1	0.945764	1.31e-53	1.11e-51
SCG2	-1.93611	1.51e-53	1.27e-51
MED8	-0.794563	1.77e-53	1.49e-51
GAR1	0.87664	1.94e-53	1.62e-51
GPBP1L1	-0.814467	1.97e-53	1.64e-51
VWCE	1.52605	2.05e-53	1.7e-51
QTRT1	1.02581	2.2e-53	1.81e-51
C1ORF173	-2.67787	2.28e-53	1.87e-51
RPLP0P6	1.05728	2.39e-53	1.95e-51
MRPS27	0.79146	2.83e-53	2.3e-51
HID1	-1.25068	3.72e-53	3.02e-51
RPL29P2	1.04722	3.99e-53	3.22e-51
PHC2	-0.721958	6.79e-53	5.47e-51
SNRPE	1.04699	6.84e-53	5.48e-51
DNAJB2	-0.944383	8.31e-53	6.64e-51
PCOLCE	1.43601	8.85e-53	7.04e-51
BAIAP3	-2.65195	9.48e-53	7.5e-51
NPM3	1.03391	1.16e-52	9.16e-51
FAM228A	-1.50332	1.28e-52	1.01e-50
ATP6V1G2	-1.4109	1.54e-52	1.2e-50
RRP1B	0.975267	1.57e-52	1.23e-50
INVS	0.751199	1.83e-52	1.42e-50
CAPS2	-2.15373	1.88e-52	1.45e-50
MRPS2	0.736001	1.92e-52	1.48e-50
ECEL1	-3.39322	2.28e-52	1.75e-50
RPL7AP38	0.776467	2.59e-52	1.98e-50
SKP2	1.06266	2.74e-52	2.09e-50
TFAP2D	2.52238	3.23e-52	2.45e-50
RPL29P21	1.09823	3.26e-52	2.46e-50
AHDC1	-1.05061	5.12e-52	3.85e-50
DDX1	1.57772	5.14e-52	3.85e-50
CLNS1A	0.864051	5.92e-52	4.41e-50
RPL29P5	0.962711	7.66e-52	5.69e-50
DDX10	0.959713	7.99e-52	5.91e-50
CC2D1B	-0.874005	8.16e-52	6.02e-50
HDAC5	-1.41306	8.79e-52	6.46e-50
ST6GAL2	2.60116	1.07e-51	7.86e-50
LYAR	0.935807	1.09e-51	7.96e-50
TTLL12	1.03055	1.14e-51	8.29e-50
NUP93	1.10595	1.14e-51	8.29e-50
PSMG1	0.833855	1.33e-51	9.61e-50
ZNF525	0.820921	1.51e-51	1.09e-49
DUSP3	-1.04417	2.38e-51	1.7e-49
RPS2P26	0.896544	2.89e-51	2.06e-49
BYSL	0.840803	3.03e-51	2.15e-49
AHI1	-1.31301	3.13e-51	2.22e-49
RAMP3	-1.8431	3.67e-51	2.59e-49
KIAA0922	1.1644	3.69e-51	2.59e-49
TUBA4A	-0.893035	5.27e-51	3.69e-49
C6ORF89	-0.904487	6.43e-51	4.48e-49
AP2A2	-0.874788	6.97e-51	4.84e-49
ANKFN1	-2.80772	7.11e-51	4.92e-49
LOC642958	0.977169	8.39e-51	5.77e-49
RPL7AP18	0.826383	8.39e-51	5.77e-49
S100PBP	-1.0749	1.02e-50	6.99e-49
RPL29P13	1.04212	1.13e-50	7.71e-49
MSL1	-0.903155	1.17e-50	7.97e-49
CHEK1	1.97684	1.48e-50	1e-48
SDF4	-0.700801	1.52e-50	1.03e-48
SNRPD1	0.760802	1.56e-50	1.05e-48
NRCAM	-1.93881	2.09e-50	1.4e-48
FAM104B	1.11993	2.35e-50	1.57e-48
TOM1L2	-1.12409	2.51e-50	1.67e-48
ATP6V0C	-0.805309	2.63e-50	1.75e-48
B3GNT5	1.7061	2.65e-50	1.75e-48
FAM101A	1.81405	2.9e-50	1.91e-48
MTHFD1	0.91747	3.4e-50	2.23e-48
PTPRA	-0.772936	3.98e-50	2.6e-48
FABP3	-1.36178	4.29e-50	2.8e-48
NME4	1.11403	4.9e-50	3.19e-48
SRSF4	-0.805259	4.97e-50	3.22e-48
KNDC1	-2.87472	5.05e-50	3.27e-48
SLC26A11	-1.24961	6.16e-50	3.96e-48
DNAJC5G	2.244	6.93e-50	4.45e-48
FAM213B	-1.04391	7.12e-50	4.55e-48
TMSB4X	-0.853996	7.19e-50	4.58e-48
SERINC3	-0.783656	1.31e-49	8.32e-48
TMEM132C	-2.78586	1.36e-49	8.64e-48
MIB2	-0.927908	1.55e-49	9.78e-48
TLN2	-1.60294	1.56e-49	9.83e-48
SLITRK4	2.50294	2.17e-49	1.36e-47
BOK	-1.33973	2.2e-49	1.37e-47
CORO2A	-1.61878	2.96e-49	1.85e-47
INPP1	-0.959028	3.51e-49	2.18e-47
TGIF2	1.45476	3.74e-49	2.31e-47
HMGA1	1.19305	4.64e-49	2.87e-47
NR3C1	-1.34256	5.09e-49	3.13e-47
MRPS30	0.836441	7.45e-49	4.57e-47
LOC442075	1.40335	7.73e-49	4.73e-47
ITPRIPL1	1.17273	9e-49	5.48e-47
PTP4A2	-0.762354	1.26e-48	7.65e-47
SLC25A5P7	1.03154	1.34e-48	8.13e-47
DTD2	0.884782	1.47e-48	8.86e-47
RPL39	0.750218	1.5e-48	9.05e-47
ADRB2	-2.98757	1.84e-48	1.1e-46
NT5DC3	1.65439	1.98e-48	1.18e-46
SLC37A1	-1.37597	2e-48	1.19e-46
PITPNA	-0.901074	2.85e-48	1.7e-46
GRPEL1	0.815525	3.27e-48	1.94e-46
SLC35F2	1.4755	3.6e-48	2.12e-46
CHD5	-2.18368	4.22e-48	2.49e-46
NDRG4	-1.1511	4.46e-48	2.62e-46
DUSP22	-1.13554	6.43e-48	3.76e-46
LOC647030	0.898991	7.57e-48	4.42e-46
PRPH	-2.34977	8.72e-48	5.08e-46
GABARAPL1	-1.49836	9.23e-48	5.36e-46
LOC400043	-1.69158	1.09e-47	6.3e-46
LAMP1	-0.726801	1.22e-47	7.05e-46
RPL18P4	0.812823	1.37e-47	7.86e-46
VAT1	-1.13391	1.43e-47	8.19e-46
MAP3K3	-0.757096	1.47e-47	8.41e-46
ADC	-1.17438	1.69e-47	9.64e-46
POLE3	0.780205	2.01e-47	1.14e-45
TICRR	2.13406	2.06e-47	1.17e-45
MND1	1.81827	2.65e-47	1.5e-45
POLR1E	1.04668	2.67e-47	1.5e-45
CTPS2	0.777025	2.77e-47	1.55e-45
CCDC23	-0.928714	2.78e-47	1.56e-45
RPS3P3	0.954134	3.28e-47	1.83e-45
MRPL15	0.765588	4.34e-47	2.41e-45
HSPD1P10	1.21217	4.88e-47	2.71e-45
TMEM59	-0.849529	5.68e-47	3.15e-45
SNRPD2P1	0.751879	6.38e-47	3.52e-45
VARS	0.915331	6.85e-47	3.77e-45
GPR123	-2.03824	7.12e-47	3.91e-45
EXOSC5	1.24812	9.11e-47	4.99e-45
RBMX2	0.837087	1.12e-46	6.13e-45
GNB2L1	0.768272	1.31e-46	7.1e-45
POMGNT1	-0.789191	1.49e-46	8.11e-45
PTBP3	-0.872173	1.59e-46	8.58e-45
THRA	-1.18435	1.59e-46	8.59e-45
SLC25A6	0.92098	1.62e-46	8.71e-45
DCUN1D5	0.835319	1.68e-46	9.04e-45
PEX14	-0.834823	1.79e-46	9.57e-45
LMO3	3.73951	2e-46	1.07e-44
GNB1	-0.995927	2.09e-46	1.11e-44
PRMT5	0.82444	2.11e-46	1.12e-44
PRMT1	0.809088	2.13e-46	1.13e-44
HOXD10	3.25768	2.33e-46	1.23e-44
KLF11	-1.10515	2.37e-46	1.25e-44
MAPT	-1.18743	2.48e-46	1.3e-44
DUSP4	1.52108	3e-46	1.57e-44
MPST	1.44276	3.16e-46	1.65e-44
RPP40	0.979739	3.44e-46	1.79e-44
JAZF1	-1.19458	4.09e-46	2.12e-44
GABARAPL3	-1.51496	6.01e-46	3.11e-44
PPCS	-0.634364	6.33e-46	3.27e-44
BSPRY	-2.73653	6.94e-46	3.58e-44
RRP1	0.773008	7.12e-46	3.66e-44
MTF1	-0.713161	7.33e-46	3.76e-44
ALG3	0.912646	7.57e-46	3.87e-44
ZHX2	-1.05789	7.58e-46	3.87e-44
RPL18P11	0.879326	8.51e-46	4.33e-44
CENPP	1.05861	8.64e-46	4.38e-44
NAV3	-2.47127	8.89e-46	4.49e-44
ZNF280C	0.896274	1.06e-45	5.37e-44
TUBA1C	-0.779356	1.14e-45	5.75e-44
RPS3	0.712747	1.19e-45	5.95e-44
CCM2	-0.724956	1.37e-45	6.87e-44
DYM	0.745896	1.67e-45	8.32e-44
FUNDC2	0.936233	1.73e-45	8.63e-44
NME1	0.827995	1.75e-45	8.67e-44
SLC22A4	-1.71483	2.05e-45	1.01e-43
SSR4	0.800344	2.53e-45	1.25e-43
PLXNA4	-2.5713	2.54e-45	1.25e-43
LRRN1	3.02837	2.68e-45	1.32e-43
OSBPL3	-1.7765	3.14e-45	1.54e-43
ZFPM2	-1.67425	3.2e-45	1.56e-43
HSPD1P2	1.08996	3.67e-45	1.79e-43
GAS5	1.33163	3.87e-45	1.88e-43
NOP16	0.924484	4.03e-45	1.96e-43
CRYGD	3.5857	4.28e-45	2.07e-43
TDRD7	-0.981771	4.9e-45	2.37e-43
DPP6	-1.64266	4.93e-45	2.38e-43
GRIP2	1.55063	5.1e-45	2.45e-43
DLEU1	1.03473	5.21e-45	2.5e-43
STMN1	-0.877187	5.4e-45	2.58e-43
SMIM12	-0.716073	6.09e-45	2.9e-43
PARP16	0.716445	6.24e-45	2.97e-43
ANXA2	-1.63086	6.54e-45	3.1e-43
FAM19A5	2.55573	6.85e-45	3.24e-43
METAP1	0.672909	9.36e-45	4.42e-43
GAP43	-1.45142	9.71e-45	4.58e-43
CD1E	-2.89782	9.87e-45	4.64e-43
CLU	-1.5742	1.1e-44	5.17e-43
ANP32D	0.906636	1.15e-44	5.38e-43
TMIE	-1.46559	1.18e-44	5.49e-43
TMSB4XP8	-0.9161	1.31e-44	6.1e-43
UCK2	0.908092	1.37e-44	6.36e-43
FAM174B	-1.21722	1.43e-44	6.64e-43
SYT13	-2.23134	1.45e-44	6.69e-43
HAPLN4	1.57066	1.52e-44	6.98e-43
MRPS25	0.805494	1.52e-44	6.98e-43
RPL29P12	0.796288	1.65e-44	7.59e-43
CABLES1	1.07083	1.8e-44	8.25e-43
TPPP3	-1.96139	1.84e-44	8.39e-43
UBE4B	-0.789377	2.18e-44	9.92e-43
RPL7AP17	1.49029	2.19e-44	9.94e-43
SNHG8	0.937856	2.55e-44	1.16e-42
BID	0.834504	3.3e-44	1.49e-42
ZNF641	-0.861995	3.42e-44	1.54e-42
TRPV2	-1.96516	4.15e-44	1.87e-42
NRN1L	-1.1847	4.29e-44	1.93e-42
KLRG2	2.04443	4.39e-44	1.97e-42
ZFAND3	-0.778007	4.79e-44	2.14e-42
MAPK11	-1.03331	5.34e-44	2.38e-42
EEF1B2	0.762329	6.5e-44	2.89e-42
C14ORF93	0.778183	6.7e-44	2.97e-42
CITED1	1.66307	6.79e-44	3.01e-42
C7ORF41	-1.07185	7.11e-44	3.14e-42
GART	0.725195	7.83e-44	3.45e-42
CXXC5	-1.40729	8.07e-44	3.55e-42
PGM2L1	-1.71261	8.34e-44	3.66e-42
PDSS1	1.08615	8.73e-44	3.83e-42
KIF1B	-1.29941	9.46e-44	4.13e-42
ATP6V0A1	-0.941149	9.87e-44	4.31e-42
CGNL1	-2.03099	1.21e-43	5.27e-42
MKNK1	-0.829245	1.21e-43	5.27e-42
UXT	0.721915	1.27e-43	5.49e-42
ZNF581	1.10991	1.31e-43	5.65e-42
MTCH1	-0.716629	1.36e-43	5.88e-42
YIPF1	-0.763294	1.71e-43	7.37e-42
NHP2	0.743791	1.84e-43	7.9e-42
RPL18AP9	0.967749	2.25e-43	9.65e-42
WDYHV1	0.946426	2.27e-43	9.71e-42
39692	-1.12678	2.84e-43	1.21e-41
SAP30	0.947624	2.87e-43	1.22e-41
RSPH4A	-1.39857	3.01e-43	1.28e-41
NTHL1	0.985136	3.77e-43	1.6e-41
CGN	-1.4754	3.9e-43	1.65e-41
TRIM36	-1.67031	4.07e-43	1.72e-41
PALM3	-1.80141	4.22e-43	1.78e-41
KIAA0319	-1.99925	4.23e-43	1.78e-41
ABCE1	0.860386	4.39e-43	1.84e-41
KIAA0319L	-0.890336	5.29e-43	2.21e-41
MIER1	-0.840325	5.42e-43	2.26e-41
KATNB1	0.899527	5.82e-43	2.42e-41
KIF5A	-1.17365	5.87e-43	2.44e-41
MTMR9LP	-1.10792	5.91e-43	2.45e-41
STMN2	-1.01045	6.1e-43	2.52e-41
C6ORF1	-0.891003	6.32e-43	2.61e-41
TTC7A	-0.881236	6.47e-43	2.67e-41
RPL18AP4	0.812553	6.58e-43	2.71e-41
TAX1BP1	-0.966777	6.94e-43	2.85e-41
SPIN2B	0.685989	7.07e-43	2.89e-41
ADAMTS20	1.82059	7.32e-43	2.99e-41
C14ORF144	1.36551	7.46e-43	3.04e-41
GPR162	-1.31626	7.88e-43	3.2e-41
SRRM1	-0.574052	9.12e-43	3.7e-41
TP53	1.4467	9.95e-43	4.03e-41
MACF1	-0.776271	1.07e-42	4.33e-41
PPP2R5B	-0.915659	1.11e-42	4.48e-41
ABCA12	3.5153	1.11e-42	4.48e-41
IDH2	0.974482	1.16e-42	4.65e-41
TCF3	0.874964	1.35e-42	5.42e-41
RPS17P1	1.12005	1.37e-42	5.49e-41
METTL21A	0.717256	1.43e-42	5.7e-41
MAP1A	-1.3965	1.47e-42	5.85e-41
DDR2	1.41825	1.48e-42	5.89e-41
RPSAP11	0.885738	1.48e-42	5.89e-41
PVRL1	-1.38346	1.71e-42	6.78e-41
RPL7AP62	0.635536	1.72e-42	6.8e-41
CKS2	1.41829	1.76e-42	6.96e-41
TMLHE	0.973016	1.8e-42	7.09e-41
EIF4EBP1	1.03929	2.26e-42	8.88e-41
POLR1D	0.948014	2.41e-42	9.43e-41
CDT1	1.80063	2.5e-42	9.77e-41
CHEK2	1.21483	2.52e-42	9.82e-41
FAM207A	1.05535	2.84e-42	1.11e-40
TPRG1L	-1.11147	2.89e-42	1.13e-40
TDP1	0.788511	3.02e-42	1.17e-40
FAM91A2	-1.20596	3.08e-42	1.19e-40
PID1	-1.62077	3.31e-42	1.28e-40
SNRPD2	0.643287	3.65e-42	1.41e-40
SARS2	0.87979	3.69e-42	1.42e-40
NPM1	0.824406	3.94e-42	1.51e-40
KDELC1	0.983894	3.94e-42	1.51e-40
CEP72	1.02491	4.32e-42	1.65e-40
GNA12	-0.574944	4.36e-42	1.66e-40
LAPTM4B	0.814897	4.39e-42	1.67e-40
TUBA3D	-0.939594	4.47e-42	1.7e-40
TEAD4	1.61337	5.01e-42	1.9e-40
IPO4	1.17544	5.88e-42	2.23e-40
RPS15P6	0.520678	6.24e-42	2.36e-40
DHODH	0.797462	7.72e-42	2.91e-40
DOCK3	-2.47378	1.07e-41	4.04e-40
JAGN1	0.6918	1.18e-41	4.42e-40
CNTNAP2	-1.85578	1.28e-41	4.81e-40
RPS16P2	0.986113	1.37e-41	5.11e-40
UBE2S	1.13752	1.4e-41	5.24e-40
KIAA0020	0.879809	1.46e-41	5.43e-40
RPL7AP31	0.699919	1.47e-41	5.47e-40
KLF13	-0.732145	1.54e-41	5.7e-40
DET1	0.723313	1.59e-41	5.89e-40
TNFRSF10B	1.65214	1.59e-41	5.9e-40
PLEKHG5	-1.25097	1.64e-41	6.06e-40
POLR3K	0.822957	1.7e-41	6.28e-40
C12ORF45	0.759845	1.8e-41	6.63e-40
C8ORF33	0.723634	1.98e-41	7.29e-40
ZNF362	-0.694568	2.28e-41	8.35e-40
LY75	-2.03635	2.34e-41	8.57e-40
PIF1	1.42668	2.35e-41	8.6e-40
ZNF630	0.749064	2.6e-41	9.49e-40
UNQ6975	2.84117	3.24e-41	1.18e-39
NRG1	-1.20255	3.26e-41	1.18e-39
ACYP2	-0.995253	3.28e-41	1.19e-39
PPP1R21	-0.704979	3.39e-41	1.23e-39
CCDC126	-0.993738	3.47e-41	1.25e-39
BAI2	-1.18727	3.94e-41	1.42e-39
MTSS1	-1.21097	4.07e-41	1.46e-39
CDC42	-0.619686	4.37e-41	1.57e-39
RSL1D1	1.01908	4.53e-41	1.63e-39
SERPINB6	-0.955594	4.7e-41	1.68e-39
NONO	0.659134	5.27e-41	1.88e-39
FAM72D	1.62403	5.35e-41	1.91e-39
LMBRD1	-0.919051	5.58e-41	1.99e-39
DHRS12	-0.839313	5.59e-41	1.99e-39
KXD1	0.511602	5.88e-41	2.08e-39
NMU	3.14723	6.03e-41	2.13e-39
CCDC88C	1.76025	6.1e-41	2.15e-39
MATN4	1.28802	6.43e-41	2.27e-39
HEATR1	0.746873	6.77e-41	2.38e-39
GEMIN6	0.848174	7.2e-41	2.53e-39
GALNT14	2.22284	7.9e-41	2.77e-39
FAM13A	1.53817	8.63e-41	3.02e-39
MCCC2	0.876949	8.66e-41	3.03e-39
SYNM	-1.46975	8.78e-41	3.06e-39
RPS15	0.559737	9.12e-41	3.17e-39
RPS15P1	0.601757	1.01e-40	3.52e-39
DDX39A	0.789467	1.12e-40	3.88e-39
CAD	0.738243	1.2e-40	4.15e-39
CDCA4	1.24109	1.27e-40	4.38e-39
FLII	-0.661776	1.39e-40	4.79e-39
ISCU	-0.629799	1.43e-40	4.92e-39
PNPLA8	-0.900008	1.44e-40	4.96e-39
EXOSC10	-0.854386	1.48e-40	5.09e-39
ZBTB4	-0.753814	1.65e-40	5.67e-39
SGPL1	-0.80722	1.72e-40	5.87e-39
CELF6	-1.35504	1.74e-40	5.94e-39
CORO2B	-1.21165	1.96e-40	6.67e-39
CCDC92	-0.841691	1.99e-40	6.77e-39
FUCA1	-1.49603	2e-40	6.8e-39
WDR74	0.916229	2.01e-40	6.82e-39
IL18	-1.94578	2.06e-40	6.98e-39
ALCAM	-1.70572	2.27e-40	7.66e-39
MRPL23	0.826309	2.33e-40	7.85e-39
ZNFX1-AS1	0.837259	2.93e-40	9.87e-39
RPL18AP15	0.983714	3.09e-40	1.04e-38
PLCD4	-2.04439	3.42e-40	1.15e-38
EXO1	2.08807	3.59e-40	1.2e-38
HP1BP3	-0.798578	3.87e-40	1.29e-38
LOC389842	0.995473	4.2e-40	1.4e-38
WNT4	-2.02954	4.33e-40	1.44e-38
ZNF800	-1.07138	4.51e-40	1.5e-38
TIMM8A	0.805295	4.57e-40	1.52e-38
SMO	1.69212	4.65e-40	1.54e-38
TIMM10	0.738901	4.82e-40	1.59e-38
NAT10	0.707771	4.85e-40	1.6e-38
TNNI3K	-1.79246	4.94e-40	1.63e-38
ITGAD	-2.59479	5.02e-40	1.65e-38
PES1	0.756206	5.04e-40	1.66e-38
DPH5	0.783887	5.45e-40	1.79e-38
WDR89	0.781562	6.66e-40	2.18e-38
LOC120364	1.12413	8.46e-40	2.77e-38
SORBS2	-1.35073	8.69e-40	2.83e-38
GNAI1	-1.27734	8.7e-40	2.83e-38
PRDX6	0.561349	9.07e-40	2.95e-38
MTHFD1L	0.886823	1.03e-39	3.33e-38
FTSJ1	0.709257	1.04e-39	3.37e-38
TOMM40	0.710305	1.07e-39	3.45e-38
SUV39H2	1.07755	1.1e-39	3.56e-38
RNF19B	-0.784407	1.17e-39	3.79e-38
PROK2	2.58204	1.21e-39	3.91e-38
VAT1L	-1.58021	1.23e-39	3.95e-38
ITM2C	-1.14797	1.51e-39	4.85e-38
TIGD7	0.979881	1.77e-39	5.68e-38
SERPINA5	-2.63219	1.94e-39	6.22e-38
IFRD2	0.774412	2.1e-39	6.69e-38
PSD2	-1.38216	2.24e-39	7.15e-38
ANP32B	0.766232	2.29e-39	7.29e-38
TAF12	-0.5878	2.46e-39	7.82e-38
ZNF607	0.539464	2.55e-39	8.1e-38
LOC400684	1.22575	2.72e-39	8.62e-38
DUXAP10	3.08599	2.95e-39	9.32e-38
ASAP3	-1.33111	2.96e-39	9.34e-38
WIPF2	-0.750214	3e-39	9.45e-38
CD3EAP	0.97637	3.12e-39	9.83e-38
CALM2	-0.850016	3.26e-39	1.02e-37
PSMG3-AS1	-0.874629	3.36e-39	1.05e-37
GFRA3	-2.05522	3.43e-39	1.07e-37
RPL18A	0.666057	3.47e-39	1.09e-37
GPATCH3	-0.660139	3.54e-39	1.1e-37
RPL7AP11	0.715247	3.56e-39	1.11e-37
PTPRN2	-1.08412	3.59e-39	1.12e-37
SRCIN1	-1.16909	3.81e-39	1.18e-37
SLC1A6	2.08153	3.85e-39	1.19e-37
URB2	0.803577	3.93e-39	1.22e-37
ALDH1B1	0.778076	4.35e-39	1.34e-37
PLEKHM1	-0.74045	4.36e-39	1.34e-37
CHCHD6	0.774866	4.96e-39	1.53e-37
ZBTB16	-1.33673	6.16e-39	1.9e-37
TP63	-2.12888	6.43e-39	1.97e-37
CTNND2	-1.17228	6.49e-39	1.99e-37
FAM134B	-1.3486	7.49e-39	2.29e-37
RPS4XP13	0.958021	7.58e-39	2.32e-37
C1ORF63	-1.29506	7.66e-39	2.34e-37
MRPL36	0.627427	7.68e-39	2.34e-37
HNRNPAB	0.883426	8.11e-39	2.47e-37
LOC643837	-1.1343	9.64e-39	2.93e-37
C2ORF27A	1.10019	1.02e-38	3.1e-37
CCBE1	-2.30116	1.05e-38	3.17e-37
UBR4	-0.594515	1.05e-38	3.17e-37
PCCB	0.962393	1.06e-38	3.19e-37
TTC39A	-1.93832	1.14e-38	3.43e-37
ANP32BP1	0.757877	1.17e-38	3.53e-37
SGSM1	-1.15501	1.2e-38	3.61e-37
CD96	-2.4914	1.25e-38	3.74e-37
HMGN2P46	-0.661413	1.36e-38	4.06e-37
MRPL44	0.588049	1.39e-38	4.14e-37
PDK1	1.1674	1.45e-38	4.33e-37
C14ORF166	0.571776	1.64e-38	4.89e-37
KCTD8	3.1062	1.72e-38	5.11e-37
GNG4	1.2096	1.88e-38	5.58e-37
MIR17HG	1.25069	1.98e-38	5.86e-37
ZBTB20	-1.08054	2.01e-38	5.95e-37
KLHDC9	-1.23585	2.07e-38	6.11e-37
GHRL	-1.39536	2.24e-38	6.59e-37
SETP16	0.818666	2.3e-38	6.76e-37
RNASEH2A	1.16391	2.44e-38	7.16e-37
CALN1	2.24321	2.6e-38	7.64e-37
POLR3GL	-0.571168	2.82e-38	8.26e-37
ASPRV1	-0.976079	2.87e-38	8.39e-37
AKIRIN1	-0.728607	2.88e-38	8.43e-37
C20ORF194	-0.806564	2.95e-38	8.61e-37
LINC00478	1.71557	3.03e-38	8.83e-37
C4ORF46	1.12328	3.11e-38	9.06e-37
UTRN	-1.12273	3.15e-38	9.14e-37
LOC644357	0.83186	3.61e-38	1.05e-36
ZYG11B	-0.83243	3.71e-38	1.07e-36
GCH1	-1.54797	4.33e-38	1.25e-36
HMGB3	1.26307	4.45e-38	1.28e-36
CACNB3	-0.83095	4.5e-38	1.3e-36
ELOVL6	0.967174	4.53e-38	1.3e-36
RPS16P8	0.712214	4.64e-38	1.33e-36
AIMP2	0.720371	4.91e-38	1.41e-36
DNASE1L3	-2.33512	5.81e-38	1.67e-36
PUM1	-0.627132	6.53e-38	1.87e-36
EPB41L1	-0.757105	7.14e-38	2.04e-36
JPH1	1.23001	8.04e-38	2.29e-36
SCN9A	-1.29299	8.37e-38	2.39e-36
KIAA1958	1.05884	8.65e-38	2.46e-36
MTAP	0.965479	8.8e-38	2.5e-36
MRPL4	0.668946	8.88e-38	2.52e-36
LRRC47	-0.726556	9.37e-38	2.66e-36
SPATA5L1	0.540165	1.08e-37	3.04e-36
SLC18A1	-2.53911	1.14e-37	3.23e-36
ZNF876P	1.47994	1.18e-37	3.33e-36
RDH5	-0.876435	1.19e-37	3.35e-36
DHRS1	-0.759283	1.21e-37	3.4e-36
SMARCC1	0.840865	1.27e-37	3.57e-36
SLC35E2B	-0.881765	1.33e-37	3.72e-36
HNRNPCL1	0.749144	1.35e-37	3.78e-36
TMEM50A	-0.670041	1.55e-37	4.32e-36
CYSTM1	-1.21787	1.68e-37	4.68e-36
WDR77	0.619671	1.74e-37	4.85e-36
PRPF3	0.585431	1.91e-37	5.31e-36
HMGN2	-0.670868	1.96e-37	5.44e-36
FLJ40712	1.55552	1.97e-37	5.48e-36
UBD	-2.89433	2.05e-37	5.67e-36
MTHFR	-0.777154	2.16e-37	5.97e-36
CD44	-1.40755	2.18e-37	6.04e-36
EXOSC9	0.791829	2.25e-37	6.22e-36
LCP1	-1.60314	2.34e-37	6.45e-36
CHRNB1	-1.26445	2.55e-37	7.03e-36
SLC25A5	0.739366	2.57e-37	7.07e-36
ANO6	-1.22738	2.66e-37	7.29e-36
ZBTB48	-0.66916	2.81e-37	7.7e-36
RPSAP52	0.689486	2.95e-37	8.06e-36
DMRTC1	-1.93991	3.01e-37	8.22e-36
DPYSL3	-1.16532	3.1e-37	8.47e-36
CBLN1	2.00325	3.14e-37	8.56e-36
LOC402192	0.987142	3.22e-37	8.76e-36
RERE	-0.749998	3.23e-37	8.78e-36
MPV17L	0.968409	3.31e-37	8.97e-36
ARHGAP23	-1.07502	3.36e-37	9.11e-36
WDR43	0.81705	3.61e-37	9.78e-36
EPS8L1	-1.73583	4.16e-37	1.13e-35
DKK3	-1.26559	4.53e-37	1.22e-35
TMEM248	-0.597743	4.64e-37	1.25e-35
TRIM50	-1.29309	4.84e-37	1.3e-35
ADAM22	0.995391	5.18e-37	1.39e-35
LOC283143	-1.18366	5.18e-37	1.39e-35
FAM76A	-0.715847	5.43e-37	1.45e-35
GCGR	-2.9931	5.79e-37	1.55e-35
SIGMAR1	0.738232	6.11e-37	1.63e-35
MVK	-0.660715	7.3e-37	1.95e-35
QTRTD1	0.628711	7.63e-37	2.03e-35
PNRC2	-0.842745	7.71e-37	2.05e-35
ECSIT	0.770291	8.5e-37	2.26e-35
ZBTB17	-0.552711	8.67e-37	2.3e-35
TNFRSF25	-1.70503	9.29e-37	2.46e-35
CCDC115	-0.544286	9.95e-37	2.63e-35
LRGUK	-2.27305	1.16e-36	3.07e-35
EIF4B	0.720025	1.2e-36	3.16e-35
POF1B	-3.40075	1.21e-36	3.19e-35
KRT19P3	-1.8129	1.22e-36	3.21e-35
SLC25A38	0.652134	1.29e-36	3.39e-35
ABLIM2	-1.25441	1.32e-36	3.45e-35
PDCD5	0.60827	1.47e-36	3.85e-35
BIRC3	-2.35622	1.57e-36	4.1e-35
MED28	0.735145	1.58e-36	4.12e-35
SHC3	2.25734	1.71e-36	4.48e-35
PDHA1	0.52255	1.92e-36	5.01e-35
CAP1P1	-0.720943	2.01e-36	5.24e-35
PTN	-1.82178	2.14e-36	5.56e-35
KRT33A	-1.78548	2.24e-36	5.81e-35
HK2	2.40792	2.53e-36	6.57e-35
SDS	-1.18541	2.55e-36	6.61e-35
RPS4XP19	1.10839	2.75e-36	7.11e-35
KLRB1	-1.85733	2.87e-36	7.41e-35
NAF1	0.642695	2.96e-36	7.62e-35
UNG	1.08643	3.38e-36	8.71e-35
CES4A	-1.15118	3.47e-36	8.93e-35
PCSK1	-2.23518	3.67e-36	9.44e-35
PHKA1	1.20756	3.77e-36	9.67e-35
ST3GAL1	-1.03942	3.78e-36	9.69e-35
PPAN-P2RY11	0.820971	3.9e-36	9.98e-35
GABARAP	-0.622892	4.29e-36	1.1e-34
CCNB1	1.46444	4.63e-36	1.18e-34
TM2D1	-0.581981	4.66e-36	1.19e-34
SLC19A2	0.949371	4.84e-36	1.23e-34
CREG2	-2.21408	5.09e-36	1.29e-34
CRLS1	0.580517	5.62e-36	1.43e-34
SRD5A3	0.807753	5.65e-36	1.43e-34
CAP1	-0.738132	5.68e-36	1.44e-34
ALDOC	-1.53106	5.83e-36	1.47e-34
ANXA2P1	-1.47728	5.88e-36	1.49e-34
LOC390282	0.683904	6.2e-36	1.56e-34
DNAJC16	-0.574391	6.34e-36	1.6e-34
VAMP2	-0.809929	6.93e-36	1.74e-34
TFAP4	1.05997	6.95e-36	1.75e-34
S100B	-2.22594	7.08e-36	1.78e-34
LRPPRC	0.843913	7.42e-36	1.86e-34
RIN2	-1.01802	7.44e-36	1.86e-34
RPL29P33	1.00296	7.51e-36	1.88e-34
KIFAP3	-0.997955	7.83e-36	1.95e-34
TRIM28	0.772242	8.3e-36	2.07e-34
B3GALNT2	0.846624	8.7e-36	2.17e-34
HSPB1	-1.09886	9.55e-36	2.37e-34
CORT	-0.896065	1.06e-35	2.62e-34
PRKCZ	-1.21347	1.06e-35	2.63e-34
NPPA	2.32185	1.09e-35	2.69e-34
RPL29	0.684769	1.2e-35	2.97e-34
ZDHHC9	0.753205	1.23e-35	3.03e-34
OSTCP1	0.685019	1.24e-35	3.05e-34
SNRPB	0.732379	1.26e-35	3.12e-34
KIRREL3	-2.31401	1.32e-35	3.25e-34
ABCC3	-1.75987	1.38e-35	3.39e-34
THRAP3	-0.612087	1.39e-35	3.42e-34
PUS1	0.619082	1.53e-35	3.75e-34
LAS1L	0.78258	1.54e-35	3.78e-34
ARHGEF11	-0.591005	1.61e-35	3.93e-34
SLC48A1	-0.77416	1.68e-35	4.1e-34
SMAP2	-0.879219	1.71e-35	4.17e-34
WHSC2	0.706596	1.79e-35	4.36e-34
ARPC2	-0.53915	1.8e-35	4.37e-34
RPL36AL	0.51396	2.01e-35	4.88e-34
DIEXF	0.797574	2.2e-35	5.33e-34
ATP13A2	-0.846241	2.21e-35	5.37e-34
NRP1	-1.33463	2.22e-35	5.37e-34
RPS11	0.456515	2.24e-35	5.43e-34
RNASEH2C	0.877717	2.26e-35	5.46e-34
FAM83D	1.86027	2.36e-35	5.69e-34
NETO2	1.34512	2.36e-35	5.7e-34
RNF10	-0.446243	2.45e-35	5.9e-34
DPP7	1.02581	2.56e-35	6.15e-34
MCM2	1.32264	2.56e-35	6.15e-34
EPS15L1	0.734869	2.57e-35	6.17e-34
EXOSC3	0.706037	2.59e-35	6.2e-34
C10ORF2	0.878381	2.88e-35	6.89e-34
ZNF114	2.23619	3.01e-35	7.19e-34
ICA1L	-1.20938	3.05e-35	7.28e-34
STK32A	-1.47776	3.1e-35	7.39e-34
KIF13B	-0.742379	3.18e-35	7.58e-34
GAPDHP29	0.808035	3.3e-35	7.84e-34
ITM2B	-0.894894	3.42e-35	8.11e-34
REEP5	-1.04385	3.43e-35	8.14e-34
MRPL48	0.741057	3.54e-35	8.38e-34
LOC442517	1.01317	3.69e-35	8.72e-34
CHAF1A	1.30814	3.72e-35	8.8e-34
SZT2	-0.834698	3.73e-35	8.8e-34
ZNF8	0.608574	3.82e-35	9e-34
SF3B3	0.589811	4.29e-35	1.01e-33
SRPRB	0.652165	4.3e-35	1.01e-33
CDC42EP3	0.870546	4.53e-35	1.06e-33
PPA1	0.85321	4.63e-35	1.09e-33
RPL36A	0.518916	4.98e-35	1.17e-33
PRMT3	0.873102	5.12e-35	1.2e-33
GUF1	0.861443	5.6e-35	1.31e-33
CMPK1	-0.744726	5.68e-35	1.32e-33
ARHGEF3	-1.30983	5.68e-35	1.32e-33
PRUNE2	-1.85997	5.76e-35	1.34e-33
FAM216A	0.849914	5.84e-35	1.36e-33
POLE2	1.25397	5.85e-35	1.36e-33
BLM	1.40695	5.87e-35	1.36e-33
LEFTY1	-1.31094	6.1e-35	1.41e-33
LOC400769	1.01439	6.34e-35	1.46e-33
TBL1Y	0.824995	6.34e-35	1.46e-33
GLB1L2	1.6613	6.39e-35	1.47e-33
MYC	-1.48669	6.65e-35	1.53e-33
DDX54	0.564716	6.82e-35	1.57e-33
RPL18	0.520018	6.99e-35	1.61e-33
FAM3C	-0.821785	7.17e-35	1.65e-33
LETM1	0.743154	7.33e-35	1.68e-33
C15ORF61	0.708919	7.44e-35	1.71e-33
ZBTB46	-0.868102	7.52e-35	1.72e-33
GRID2	-2.16037	7.84e-35	1.79e-33
MAP3K12	-0.7169	7.95e-35	1.81e-33
LOC390203	0.797633	7.95e-35	1.81e-33
CHODL	1.81305	8.2e-35	1.87e-33
ZFYVE27	-0.756188	8.23e-35	1.87e-33
THEM6	1.17192	8.38e-35	1.9e-33
CBS	1.33733	8.57e-35	1.94e-33
MUL1	-0.648042	8.68e-35	1.97e-33
IKZF2	-1.0118	8.95e-35	2.03e-33
DNAJB6	-0.752264	1.01e-34	2.29e-33
ARID1A	-0.636748	1.02e-34	2.3e-33
ZMYND19	0.839518	1.13e-34	2.54e-33
CCNE1	0.807446	1.16e-34	2.62e-33
LOC100130000	-0.990629	1.23e-34	2.76e-33
C8ORF31	0.859424	1.34e-34	3.01e-33
VRK1	1.04308	1.38e-34	3.1e-33
DOT1L	0.836735	1.54e-34	3.46e-33
DUS3L	0.888985	1.55e-34	3.46e-33
ATP6V0E2-AS1	-0.960551	1.55e-34	3.47e-33
CHRNA3	-1.32462	1.59e-34	3.56e-33
FJX1	1.13049	1.76e-34	3.92e-33
RPL7AP27	0.594657	1.79e-34	3.99e-33
DEPDC1B	1.44997	1.8e-34	4.01e-33
RPS6KA6	1.14728	1.82e-34	4.06e-33
ZSWIM5	-0.978953	1.83e-34	4.07e-33
METTL1	0.986613	1.85e-34	4.12e-33
CCL19	-3.69654	1.89e-34	4.18e-33
STOML2	0.743808	1.91e-34	4.23e-33
EPHA10	-1.20668	2.12e-34	4.7e-33
MRPL33	0.682471	2.25e-34	4.97e-33
LOC341333	0.976041	2.27e-34	5.02e-33
MTOR	-0.614391	2.33e-34	5.14e-33
LOC728558	0.683651	2.42e-34	5.34e-33
SOX6	-2.25363	2.51e-34	5.53e-33
RNF150	1.08949	2.56e-34	5.63e-33
MKS1	0.887892	2.58e-34	5.66e-33
GABBR1	-0.987496	2.58e-34	5.67e-33
FASN	0.89171	2.72e-34	5.95e-33
INPP5K	-0.67513	2.75e-34	6.02e-33
RBFOX3	1.41387	2.79e-34	6.09e-33
CCDC59	0.589873	3.2e-34	6.99e-33
MRPL52	0.741497	3.23e-34	7.04e-33
FLOT2	-0.678511	3.4e-34	7.42e-33
DPYD	-1.17698	3.66e-34	7.96e-33
CLCN2	0.840988	3.72e-34	8.09e-33
RPS3AP36	0.919859	3.73e-34	8.09e-33
RPS16P9	0.926143	3.75e-34	8.13e-33
EPHA5	-2.55293	4.28e-34	9.26e-33
DGAT2	1.32346	4.53e-34	9.79e-33
ROPN1B	-1.94301	4.84e-34	1.05e-32
CA10	-2.22534	4.87e-34	1.05e-32
RGS3	-0.811869	4.94e-34	1.06e-32
LINC00260	-1.68884	5.09e-34	1.1e-32
PKIB	-2.45548	5.29e-34	1.14e-32
CPLX1	1.45276	5.66e-34	1.22e-32
UQCRFS1P2	0.582582	5.7e-34	1.22e-32
PTGER4	-1.54975	5.8e-34	1.24e-32
LMNB2	1.07768	6.25e-34	1.34e-32
TMEFF2	-2.18157	6.7e-34	1.43e-32
PAQR8	-0.895512	6.8e-34	1.45e-32
ARF3	-0.646385	7.12e-34	1.52e-32
PPP1R14B	0.787601	7.62e-34	1.62e-32
STMN3	-0.782598	8.04e-34	1.71e-32
WIPI2	-0.58029	8.11e-34	1.73e-32
RPL13P7	0.680473	8.58e-34	1.82e-32
SV2B	-2.55206	8.59e-34	1.82e-32
ARL8A	-0.685423	8.9e-34	1.89e-32
YLPM1	0.507606	9.24e-34	1.96e-32
RASSF4	-1.21444	9.56e-34	2.02e-32
NAGK	-0.632603	1e-33	2.11e-32
EFCAB14	-0.793287	1e-33	2.11e-32
RPLP1P3	0.812034	1.02e-33	2.14e-32
WDR91	-0.554902	1.08e-33	2.27e-32
WDR3	0.733	1.1e-33	2.32e-32
METTL13	0.524411	1.11e-33	2.34e-32
ZNF556	2.13969	1.14e-33	2.4e-32
CDC42EP4	-0.903754	1.16e-33	2.43e-32
TIMM13	0.629048	1.16e-33	2.44e-32
FAM136BP	0.700127	1.17e-33	2.44e-32
HIST1H2AB	1.05717	1.21e-33	2.54e-32
SCML4	-1.4092	1.34e-33	2.8e-32
PRSS12	2.66464	1.36e-33	2.84e-32
MAP2K4	-0.812265	1.37e-33	2.86e-32
STAT3	-0.847918	1.38e-33	2.87e-32
LOC645249	1.88701	1.38e-33	2.87e-32
NAT8L	1.31244	1.46e-33	3.03e-32
NPFF	-1.82999	1.54e-33	3.2e-32
TONSL	1.05201	1.57e-33	3.25e-32
SLFNL1	-1.51382	1.67e-33	3.45e-32
ZNF485	1.2124	1.67e-33	3.45e-32
CASD1	-0.930298	1.7e-33	3.51e-32
PINX1	0.547085	1.71e-33	3.54e-32
RPL10AP10	0.687602	1.72e-33	3.54e-32
DHX37	0.73118	1.78e-33	3.66e-32
SRRD	0.528954	2e-33	4.12e-32
NRBP2	-1.17741	2.03e-33	4.17e-32
LARS2	0.518475	2.05e-33	4.2e-32
CNP	-0.637981	2.07e-33	4.25e-32
TOMM22	0.747279	2.12e-33	4.34e-32
NUP35	0.679999	2.21e-33	4.53e-32
FAM195A	0.967814	2.28e-33	4.65e-32
MTFP1	1.08579	2.57e-33	5.26e-32
AGBL4	-1.67985	2.6e-33	5.31e-32
RCAN3	-1.97913	2.9e-33	5.91e-32
UTP3	0.598951	3.11e-33	6.33e-32
SPSB1	-1.18486	3.19e-33	6.48e-32
SET	0.749808	3.26e-33	6.63e-32
HYI	-0.837376	3.28e-33	6.65e-32
PPA2	0.785178	3.29e-33	6.67e-32
HIVEP1	-0.840175	3.4e-33	6.88e-32
DTX3	-0.626282	3.43e-33	6.94e-32
POLA1	0.783771	3.48e-33	7.03e-32
ZNF74	0.713051	3.53e-33	7.13e-32
RPL7A	0.414103	3.56e-33	7.17e-32
RABGEF1	-0.700689	3.59e-33	7.24e-32
MAFB	-1.03925	3.6e-33	7.25e-32
SAPCD2	1.51238	3.84e-33	7.72e-32
MED12	0.60271	4.16e-33	8.36e-32
GTPBP1	0.640649	4.23e-33	8.48e-32
TEKT2	-1.4351	4.26e-33	8.54e-32
ALS2CL	-0.848844	4.27e-33	8.55e-32
FGD6	-1.20444	4.32e-33	8.64e-32
LOC646903	1.11541	4.49e-33	8.98e-32
DNAAF2	0.761342	4.95e-33	9.88e-32
HELLS	1.29347	4.96e-33	9.88e-32
DLL3	2.20087	5.02e-33	1e-31
SMG6	-0.573885	5.11e-33	1.02e-31
PAFAH2	-0.673191	5.43e-33	1.08e-31
VGLL3	0.814888	5.49e-33	1.09e-31
GADD45GIP1	0.628282	5.52e-33	1.1e-31
RANBP1	0.605567	5.55e-33	1.1e-31
TTLL7	-1.03393	6.19e-33	1.23e-31
CCDC86	0.850652	6.37e-33	1.26e-31
SLC6A11	1.54946	6.39e-33	1.26e-31
LYST	-0.92218	6.46e-33	1.27e-31
ZNF330	0.617397	6.7e-33	1.32e-31
TRIM62	-0.85866	7.09e-33	1.4e-31
RAB8B	-0.79749	7.26e-33	1.43e-31
TNFAIP3	-1.61966	7.3e-33	1.43e-31
EFNB3	-1.29045	7.52e-33	1.48e-31
CLSTN3	-0.986969	7.65e-33	1.5e-31
POLR2I	0.589008	7.9e-33	1.55e-31
ACHE	-1.17858	8.17e-33	1.6e-31
VSTM2L	-1.81267	8.26e-33	1.62e-31
PLXNC1	-1.67695	9.09e-33	1.78e-31
NADK	-0.639414	9.97e-33	1.95e-31
CCDC51	0.62769	1.01e-32	1.98e-31
PEPD	-0.583499	1.03e-32	2.01e-31
SNAPC1	0.87644	1.04e-32	2.01e-31
ANKFY1	-0.800564	1.07e-32	2.07e-31
PARK7	-0.540099	1.13e-32	2.19e-31
TECPR2	-0.567319	1.15e-32	2.23e-31
PAQR3	0.90147	1.18e-32	2.29e-31
TRIP13	1.37637	1.18e-32	2.29e-31
FMO3	-1.99534	1.24e-32	2.39e-31
ZNF263	0.597909	1.24e-32	2.4e-31
TOMM20	0.656843	1.3e-32	2.5e-31
UTP15	0.654398	1.31e-32	2.53e-31
LTB	-2.31261	1.49e-32	2.88e-31
TMEM74B	1.27393	1.5e-32	2.88e-31
SLIT1	1.06357	1.5e-32	2.88e-31
SLAMF8	-1.46254	1.54e-32	2.96e-31
GID4	0.865953	1.66e-32	3.19e-31
HLA-C	-1.0517	1.72e-32	3.29e-31
CHCHD4	0.505726	1.78e-32	3.41e-31
GNL1	-0.878165	1.79e-32	3.42e-31
EIF4A1P4	0.603522	1.82e-32	3.48e-31
CD320	0.720638	1.98e-32	3.77e-31
ATP2A3	-1.66295	2.12e-32	4.04e-31
GAPDHP64	0.752343	2.19e-32	4.18e-31
RPL27AP2	1.0619	2.24e-32	4.27e-31
CREBL2	-0.674747	2.25e-32	4.28e-31
USP7	0.528947	2.28e-32	4.33e-31
TMEM106B	-0.861741	2.46e-32	4.67e-31
KEAP1	0.574194	2.64e-32	5e-31
SPAG6	-2.35798	2.74e-32	5.18e-31
FARP2	-0.725101	2.74e-32	5.18e-31
METTL8	0.608411	2.8e-32	5.29e-31
SLC27A2	2.25775	2.82e-32	5.33e-31
LOC151009	1.73995	3.28e-32	6.18e-31
C1ORF213	-0.870305	3.38e-32	6.38e-31
SMIM14	-0.614235	3.52e-32	6.63e-31
PPFIBP2	-1.28486	3.75e-32	7.05e-31
GLRA2	2.18832	3.77e-32	7.08e-31
TBL1X	0.769814	3.97e-32	7.45e-31
TRNT1	0.787409	4.01e-32	7.52e-31
GAPDHP70	0.735475	4.08e-32	7.64e-31
OSTM1	-0.801626	4.23e-32	7.92e-31
ACTL6A	0.7737	4.25e-32	7.95e-31
RPS16P1	0.426978	4.35e-32	8.12e-31
THOC6	0.91806	4.42e-32	8.25e-31
SLC31A2	-0.939158	4.42e-32	8.25e-31
NCBP1	0.675865	4.87e-32	9.07e-31
RPL14P3	0.63341	5.04e-32	9.39e-31
GAPDHP28	0.844318	5.27e-32	9.81e-31
CROT	-1.54499	5.54e-32	1.03e-30
CTSH	-1.54598	5.62e-32	1.04e-30
MIA	-1.94052	5.71e-32	1.06e-30
LGALS2	-2.5907	5.82e-32	1.08e-30
LDHB	0.740396	5.92e-32	1.1e-30
GNG2	-1.193	6.06e-32	1.12e-30
PQLC3	-1.07129	6.15e-32	1.14e-30
C5ORF20	-1.63105	6.2e-32	1.14e-30
BBS9	-0.64541	6.74e-32	1.24e-30
RFC4	0.931816	6.84e-32	1.26e-30
ESYT3	1.52494	6.91e-32	1.27e-30
PRKACB	-1.06395	7.05e-32	1.3e-30
CAMKV	1.51754	7.15e-32	1.31e-30
FNDC5	-1.62318	7.44e-32	1.36e-30
C1ORF228	-1.15071	7.54e-32	1.38e-30
AURKA	1.39187	7.56e-32	1.38e-30
RPL36P5	1.47272	7.97e-32	1.46e-30
TH	-2.00367	8.19e-32	1.5e-30
MAST2	-0.77008	8.24e-32	1.5e-30
SLC6A8	1.00273	8.76e-32	1.6e-30
PPP3CB	-0.709944	9.09e-32	1.66e-30
ZNF551	0.94364	9.21e-32	1.68e-30
RFT1	0.594761	9.39e-32	1.71e-30
EIF2S3	0.699008	9.58e-32	1.74e-30
MKRN1	-0.588707	9.94e-32	1.8e-30
DVL1	-0.576363	9.97e-32	1.81e-30
FBXO44	-1.01973	1e-31	1.81e-30
ARHGAP22	-1.36778	1.05e-31	1.89e-30
GNPTAB	-0.849316	1.09e-31	1.96e-30
CRIP1	-1.19425	1.11e-31	2.01e-30
PAPLN	-1.9361	1.16e-31	2.09e-30
ANKRD2	1.06636	1.18e-31	2.13e-30
NCAPD2	0.909114	1.18e-31	2.13e-30
RPL13	0.373109	1.23e-31	2.22e-30
ANAPC15	0.821684	1.25e-31	2.25e-30
CYP27B1	1.00803	1.27e-31	2.29e-30
HIVEP3	-1.0461	1.28e-31	2.3e-30
NCAPG	1.71874	1.3e-31	2.33e-30
LOC145757	-1.38851	1.31e-31	2.34e-30
OSBPL9	-0.876952	1.34e-31	2.39e-30
CA13	-0.941861	1.36e-31	2.43e-30
NDFIP1	-0.78014	1.41e-31	2.52e-30
SERINC1	-1.04122	1.46e-31	2.6e-30
RASGEF1A	-1.83427	1.48e-31	2.64e-30
RNASEH2CP1	1.0486	1.54e-31	2.75e-30
UBE2D4	-0.807651	1.64e-31	2.93e-30
ARHGAP36	-3.38799	1.78e-31	3.16e-30
ZNF256	0.751983	1.79e-31	3.17e-30
CENPV	1.00268	1.79e-31	3.19e-30
FAM211A	-0.92193	1.81e-31	3.21e-30
MYO7A	-0.950775	1.84e-31	3.26e-30
SGCZ	1.47894	1.91e-31	3.38e-30
ANKRD16	0.712294	1.93e-31	3.42e-30
BOP1	0.823239	1.98e-31	3.5e-30
ITGA8	-2.35176	1.99e-31	3.51e-30
MAD2L1	1.64025	2.02e-31	3.56e-30
RPS6P10	1.06259	2.1e-31	3.71e-30
UQCRFS1	0.450475	2.12e-31	3.73e-30
CADM1	-1.12471	2.12e-31	3.73e-30
FOXO1	-1.42474	2.22e-31	3.9e-30
LRP5	0.70378	2.39e-31	4.2e-30
OSTCP4	0.690805	2.47e-31	4.33e-30
PPP1R14BP5	0.954519	2.57e-31	4.5e-30
NXPH1	-1.93989	2.68e-31	4.7e-30
PANK4	-0.586503	2.76e-31	4.83e-30
KLHL25	0.845015	2.83e-31	4.95e-30
KLHDC8A	-1.72574	2.93e-31	5.12e-30
FKBP4	0.668868	2.95e-31	5.15e-30
ACTB	-0.46977	3.09e-31	5.39e-30
SEH1L	0.596752	3.21e-31	5.59e-30
LRRC34	1.00605	3.28e-31	5.71e-30
ASGR1	-1.44751	3.37e-31	5.86e-30
RPLP0P4	0.597987	3.4e-31	5.9e-30
NUDCD2	0.501586	3.61e-31	6.27e-30
ELP3	0.517185	3.78e-31	6.55e-30
DAZAP1	0.566286	3.86e-31	6.69e-30
HAS3	0.899934	4.01e-31	6.94e-30
RUVBL2	0.73802	4.4e-31	7.62e-30
RORA	-1.15102	4.55e-31	7.87e-30
FAM136A	0.496038	4.61e-31	7.95e-30
EEF1B2P5	1.20065	4.73e-31	8.16e-30
SPTAN1	-0.757077	4.84e-31	8.35e-30
SAMD9	-1.51823	4.86e-31	8.37e-30
NUTF2	0.593263	4.87e-31	8.39e-30
AFMID	0.790302	5.26e-31	9.04e-30
CNOT10	0.542255	5.84e-31	1e-29
CEP152	1.67238	5.98e-31	1.03e-29
ZNF219	0.74496	6.03e-31	1.03e-29
OSBPL2	-0.490115	6.05e-31	1.04e-29
GPR19	1.01043	6.14e-31	1.05e-29
FOXP1	-0.814396	6.24e-31	1.07e-29
NEIL3	1.94222	6.27e-31	1.07e-29
TNF	-1.40743	6.3e-31	1.07e-29
DSCR8	2.74957	6.38e-31	1.09e-29
EIF2C4	-0.815661	6.42e-31	1.09e-29
PPEF1	1.82998	6.48e-31	1.1e-29
SLC19A1	0.797764	6.7e-31	1.14e-29
BCAR3	-0.798393	6.95e-31	1.18e-29
SPATA6	-1.03613	7.17e-31	1.22e-29
SGK2	-1.23562	7.24e-31	1.23e-29
RPL9P18	0.620362	7.47e-31	1.27e-29
STRIP1	-0.552254	7.53e-31	1.27e-29
TRIM55	-2.14881	7.61e-31	1.29e-29
AMIGO2	-2.88462	7.9e-31	1.34e-29
C3ORF17	0.568917	8e-31	1.35e-29
SMIM4	0.731381	8.13e-31	1.37e-29
ITGA7	-1.15733	8.27e-31	1.39e-29
TXNIP	-1.13554	8.49e-31	1.43e-29
TRIAP1	0.696608	8.59e-31	1.45e-29
RPS17	0.443799	8.92e-31	1.5e-29
RPS4X	0.50793	9.15e-31	1.54e-29
PCOLCE2	2.81336	9.2e-31	1.54e-29
LOC729200	0.569099	9.33e-31	1.56e-29
SPEG	-0.919424	9.55e-31	1.6e-29
KIFC2	-1.01478	9.76e-31	1.63e-29
C14ORF2	0.590643	1.02e-30	1.71e-29
C11ORF82	1.28621	1.04e-30	1.74e-29
NRXN2	-0.874779	1.04e-30	1.74e-29
SNRPD3	0.561801	1.1e-30	1.83e-29
ARNTL	-1.02403	1.12e-30	1.87e-29
TAL2	-1.12318	1.15e-30	1.92e-29
TMBIM4	-0.642878	1.16e-30	1.93e-29
MICALL2	-1.42786	1.17e-30	1.95e-29
PER3	-0.968087	1.19e-30	1.97e-29
TMEM150C	-0.883508	1.23e-30	2.04e-29
WSB1	-1.32761	1.25e-30	2.07e-29
CHAC2	0.847603	1.26e-30	2.09e-29
NMNAT1	-0.857989	1.3e-30	2.15e-29
MNX1	2.77209	1.3e-30	2.15e-29
DSEL	-1.02899	1.32e-30	2.19e-29
UTP20	0.732419	1.33e-30	2.2e-29
RPS16	0.506858	1.36e-30	2.25e-29
ZNF365	-1.2967	1.41e-30	2.32e-29
NME2P1	0.647189	1.42e-30	2.34e-29
SNHG7	0.801174	1.54e-30	2.53e-29
NPM1P22	1.23079	1.54e-30	2.53e-29
TIPIN	0.734306	1.64e-30	2.7e-29
SAMM50	0.483019	1.66e-30	2.72e-29
BEND5	-0.838598	1.8e-30	2.94e-29
SPRY3	0.728745	1.83e-30	3e-29
DYDC2	1.74875	1.84e-30	3.01e-29
STX1A	-0.817373	1.94e-30	3.17e-29
DOC2A	0.983489	1.96e-30	3.21e-29
LSM4	0.747222	2e-30	3.27e-29
EIF3F	0.583289	2.02e-30	3.29e-29
GTF2F1	0.49482	2.1e-30	3.43e-29
TARP	-2.25118	2.12e-30	3.46e-29
ZFP82	1.05683	2.13e-30	3.46e-29
C10ORF76	-0.391507	2.17e-30	3.53e-29
TOP1MT	1.18472	2.2e-30	3.57e-29
SRRM3	-0.917739	2.29e-30	3.72e-29
MNAT1	0.638753	2.36e-30	3.82e-29
LSM6	0.510143	2.59e-30	4.2e-29
ATP11C	0.890845	2.62e-30	4.25e-29
RPH3AL	-1.09481	2.66e-30	4.3e-29
HENMT1	-0.814572	2.71e-30	4.37e-29
MAL	-2.07557	2.72e-30	4.39e-29
PALM	-0.697636	2.87e-30	4.63e-29
LOC728996	0.67159	2.9e-30	4.67e-29
CENPA	1.76769	2.92e-30	4.71e-29
LGR5	1.59437	3.07e-30	4.93e-29
MAP1LC3A	-1.02902	3.07e-30	4.93e-29
GTF2I	-0.793167	3.07e-30	4.93e-29
DHPS	0.707875	3.12e-30	5.02e-29
RPS4XP1	1.0156	3.16e-30	5.07e-29
MRPL12	0.718156	3.48e-30	5.58e-29
ERBB3	-2.87015	3.49e-30	5.6e-29
INO80C	0.555458	3.56e-30	5.7e-29
CNST	-0.934311	4.06e-30	6.5e-29
LOC152217	0.644552	4.09e-30	6.54e-29
AIMP1	0.660137	4.19e-30	6.68e-29
WASH2P	-0.556787	4.2e-30	6.7e-29
SNRPG	0.588851	4.23e-30	6.73e-29
VSTM2B	1.73052	4.28e-30	6.81e-29
CEACAM19	1.83294	4.38e-30	6.97e-29
PPP1R8	-0.468733	4.44e-30	7.06e-29
QPCT	-1.29617	4.58e-30	7.28e-29
HS6ST3	-2.21848	4.82e-30	7.65e-29
HYDIN	-1.93744	5.18e-30	8.22e-29
SLCO5A1	1.16837	5.35e-30	8.49e-29
RBM15B	0.634238	5.66e-30	8.96e-29
HECW1	-1.56341	5.9e-30	9.33e-29
CDK11B	-0.695471	5.96e-30	9.42e-29
PIGA	0.763463	6.26e-30	9.89e-29
LDHAP3	0.953442	6.33e-30	9.99e-29
TIMD4	-2.64175	6.48e-30	1.02e-28
TERT	1.55102	6.52e-30	1.03e-28
LOC157503	-1.62302	6.72e-30	1.06e-28
TMEM126A	0.611799	6.79e-30	1.07e-28
BUB1B	1.42241	7.01e-30	1.1e-28
PYGB	-0.66454	7.27e-30	1.14e-28
SFXN5	-0.617742	7.33e-30	1.15e-28
HUWE1	0.463831	7.43e-30	1.17e-28
NUP37	0.6707	7.54e-30	1.18e-28
PKHD1	-1.85439	7.55e-30	1.18e-28
OSTC	0.612811	7.61e-30	1.19e-28
COA4	0.553912	7.63e-30	1.19e-28
FAM120C	0.607784	7.77e-30	1.21e-28
KIF7	0.948739	8.22e-30	1.28e-28
AES	-0.660396	8.57e-30	1.34e-28
UNC13D	-1.195	8.63e-30	1.34e-28
ABCA5	-1.47994	8.67e-30	1.35e-28
LACC1	-0.989794	9.07e-30	1.41e-28
ATP6V0D1	-0.640028	9.32e-30	1.45e-28
CLIP2	-0.739049	9.55e-30	1.48e-28
ESYT2	-0.74998	9.66e-30	1.5e-28
RPL28P1	0.780403	9.75e-30	1.51e-28
MRPS17	0.536452	1.03e-29	1.6e-28
GAPDHP66	0.752587	1.04e-29	1.61e-28
RASA4	-0.842597	1.05e-29	1.63e-28
KIAA2013	-0.542572	1.06e-29	1.64e-28
PCDH20	-2.05872	1.2e-29	1.85e-28
CENPE	1.38833	1.23e-29	1.9e-28
PPAN	0.606137	1.25e-29	1.93e-28
PVRL3	-1.50741	1.28e-29	1.97e-28
YDJC	0.690037	1.34e-29	2.06e-28
YWHAG	-0.724217	1.43e-29	2.21e-28
BEST4	0.840416	1.46e-29	2.25e-28
BAI1	1.21314	1.53e-29	2.34e-28
SDCCAG3	0.466821	1.68e-29	2.57e-28
ARSG	0.822077	1.7e-29	2.61e-28
MRPL9	0.378595	1.8e-29	2.75e-28
RPLP0P5	0.55119	1.83e-29	2.79e-28
FEN1	1.26577	1.88e-29	2.88e-28
PLAA	0.528459	1.89e-29	2.89e-28
RPS9P4	0.574493	2.22e-29	3.39e-28
ARL6IP5	-0.646105	2.24e-29	3.42e-28
ZBTB40	-0.591911	2.25e-29	3.44e-28
CINP	0.679749	2.38e-29	3.63e-28
PTRH2	0.71733	2.41e-29	3.66e-28
P2RX5	1.56558	2.51e-29	3.81e-28
SLC6A13	-1.31484	2.58e-29	3.92e-28
GAPDHP21	0.695703	2.59e-29	3.93e-28
NDUFAB1	0.507374	2.6e-29	3.95e-28
FAM134A	-0.649633	2.61e-29	3.96e-28
LOC390306	0.409433	2.66e-29	4.02e-28
CRY2	-0.630441	2.67e-29	4.04e-28
FOXC1	1.79091	2.68e-29	4.06e-28
WWC1	1.11676	2.82e-29	4.25e-28
DUSP18	-0.829355	2.82e-29	4.25e-28
TUBA1A	-0.782059	2.9e-29	4.38e-28
PTRHD1	0.738483	2.99e-29	4.51e-28
PRDX2P4	0.571527	2.99e-29	4.51e-28
RBP5	-1.45652	3.05e-29	4.59e-28
ELL3	-0.987909	3.15e-29	4.74e-28
CHMP4B	-0.462359	3.3e-29	4.95e-28
KCND2	-1.98304	3.64e-29	5.47e-28
LOC286467	1.49419	3.75e-29	5.63e-28
FAM86B1	0.676157	3.81e-29	5.71e-28
HSPA4	0.729008	3.87e-29	5.8e-28
COX20	-0.500113	3.9e-29	5.84e-28
B3GALT4	-0.916493	3.94e-29	5.89e-28
ZNF167	0.759036	3.95e-29	5.9e-28
KCTD19	-1.58553	4.01e-29	5.99e-28
H2AFX	0.99226	4.15e-29	6.19e-28
PRKRIP1	-0.560075	4.2e-29	6.27e-28
CNTN1	-1.60271	4.23e-29	6.3e-28
LIFR	-1.15499	4.71e-29	7.01e-28
COQ2	0.644746	4.8e-29	7.14e-28
MRPL30	0.541353	4.85e-29	7.2e-28
GRB2	-0.457019	4.87e-29	7.24e-28
NPHP1	-1.3382	5.03e-29	7.47e-28
IPP	-0.692945	5.05e-29	7.49e-28
RPS21	0.538176	5.06e-29	7.49e-28
BAMBI	1.44717	5.11e-29	7.57e-28
NDUFAF2	0.639915	5.16e-29	7.63e-28
POP1	0.604802	5.25e-29	7.75e-28
FOXJ3	-0.565145	5.32e-29	7.85e-28
CCNL2	-0.921284	5.41e-29	7.98e-28
ERCC6L	1.68821	5.62e-29	8.28e-28
FOXJ2	-0.537257	5.63e-29	8.3e-28
MCCC1	0.714532	5.76e-29	8.48e-28
GPCPD1	-0.84643	5.92e-29	8.71e-28
KIAA1598	-0.796974	6.02e-29	8.84e-28
NMRK1	-0.988884	6.13e-29	9e-28
ORMDL3	-0.528656	6.17e-29	9.05e-28
PRKAG2	-0.779322	6.44e-29	9.44e-28
KLHL29	-0.83661	6.79e-29	9.94e-28
LINC00493	0.550959	6.87e-29	1.01e-27
NCDN	-0.910926	6.95e-29	1.02e-27
UHRF1	1.64494	7.35e-29	1.07e-27
CD2	-1.9058	7.35e-29	1.07e-27
POLA2	1.11538	7.83e-29	1.14e-27
PRPS1L1	0.663032	8.49e-29	1.24e-27
LYRM4	0.583512	8.86e-29	1.29e-27
PAG1	-1.38015	8.92e-29	1.3e-27
TMEM199	-0.571722	9.18e-29	1.34e-27
CENPN	1.44028	9.44e-29	1.37e-27
PHF11	-0.988517	9.56e-29	1.39e-27
CUX2	2.86872	9.77e-29	1.42e-27
RGMB	-1.07195	9.9e-29	1.44e-27
CMC1	0.527884	1.02e-28	1.47e-27
MMP15	-0.959007	1.04e-28	1.5e-27
CYP4V2	-0.992909	1.04e-28	1.51e-27
PHF21B	1.54348	1.11e-28	1.6e-27
EIF2S1	0.74306	1.11e-28	1.61e-27
COQ3	0.631673	1.13e-28	1.63e-27
PLEKHF2	-0.994236	1.18e-28	1.71e-27
TMEM130	-1.14759	1.23e-28	1.77e-27
ZNF670	0.709955	1.25e-28	1.8e-27
CASZ1	-1.55213	1.25e-28	1.8e-27
C19ORF53	0.660897	1.26e-28	1.81e-27
CHKB	-0.813861	1.26e-28	1.82e-27
DSCC1	1.31068	1.3e-28	1.87e-27
CELF4	-1.09276	1.35e-28	1.94e-27
MTHFD2L	1.27584	1.47e-28	2.11e-27
NBR1	-0.668119	1.54e-28	2.21e-27
CPEB3	-0.897648	1.66e-28	2.37e-27
KIF6	1.74207	1.76e-28	2.52e-27
CPNE9	-1.14278	1.81e-28	2.59e-27
PHB	0.618155	1.86e-28	2.66e-27
CYTH1	-0.689834	1.87e-28	2.67e-27
SLC7A5	1.07012	1.88e-28	2.68e-27
MCM10	1.42068	1.9e-28	2.7e-27
CACNG1	-1.29611	1.95e-28	2.77e-27
C15ORF62	1.03678	2.09e-28	2.98e-27
CCDC53	-0.4688	2.12e-28	3.02e-27
DDX31	0.714724	2.12e-28	3.02e-27
SLIRP	0.662253	2.13e-28	3.02e-27
LPPR4	-1.15563	2.13e-28	3.02e-27
MINOS1	-0.451701	2.21e-28	3.13e-27
HEATR2	-0.823182	2.22e-28	3.14e-27
SOWAHA	-2.9196	2.32e-28	3.29e-27
CDCA7	1.43011	2.36e-28	3.34e-27
SLC5A12	0.902107	2.37e-28	3.35e-27
ZRANB3	0.808834	2.46e-28	3.47e-27
RPS13	0.59023	2.49e-28	3.51e-27
CYB5R1	-0.613938	2.59e-28	3.66e-27
MUM1	-0.552064	2.6e-28	3.66e-27
HIVEP2	-0.88338	2.61e-28	3.68e-27
MNF1	0.661714	2.69e-28	3.79e-27
JAK1	-0.656515	2.87e-28	4.04e-27
HLA-G	-1.07797	2.9e-28	4.08e-27
EIF4E	0.604186	2.92e-28	4.1e-27
ELMO2	-0.695975	2.94e-28	4.13e-27
RGAG4	-0.818768	3.11e-28	4.37e-27
NME2	0.561785	3.2e-28	4.49e-27
NSUN5P2	-0.693122	3.52e-28	4.93e-27
KLF15	1.8148	3.56e-28	4.98e-27
AHCYL2	-0.781687	3.66e-28	5.12e-27
RPL35P1	0.509059	3.69e-28	5.16e-27
TECPR1	-0.623034	3.96e-28	5.54e-27
PVR	1.19527	4.01e-28	5.59e-27
CDC25A	1.21691	4.03e-28	5.62e-27
SYT14	0.764254	4.05e-28	5.65e-27
NFXL1	0.996112	4.08e-28	5.68e-27
GEMIN5	0.540078	4.12e-28	5.74e-27
ZAK	1.09237	4.29e-28	5.97e-27
GATAD2A	0.705545	4.3e-28	5.98e-27
PPT1	-0.698665	4.32e-28	6e-27
HAUS7	0.71031	4.36e-28	6.05e-27
SLC9B2	0.715503	4.4e-28	6.1e-27
LOC647077	0.767382	4.4e-28	6.1e-27
ELP6	0.504178	4.52e-28	6.26e-27
GJC1	1.06669	4.57e-28	6.33e-27
REPS2	-1.02713	4.6e-28	6.36e-27
TP53RK	0.655465	4.65e-28	6.42e-27
PPP2R2A	0.469075	4.66e-28	6.43e-27
KIF4A	1.35847	4.78e-28	6.6e-27
PCBP2	0.586058	4.83e-28	6.67e-27
FGD3	-1.44104	4.97e-28	6.85e-27
DCAF17	0.802251	5.01e-28	6.9e-27
ZNF610	0.900492	5.25e-28	7.23e-27
TM2D3	-0.622067	5.28e-28	7.27e-27
ANP32C	0.726086	5.45e-28	7.49e-27
FANCM	0.804491	5.66e-28	7.77e-27
ATXN1	-1.16604	5.7e-28	7.83e-27
ZFAND2B	-0.573606	5.74e-28	7.88e-27
NGFR	-1.92548	5.76e-28	7.9e-27
JMJD6	0.919629	5.9e-28	8.08e-27
ZSCAN2	0.950228	6.1e-28	8.35e-27
GSPT1	0.579761	6.25e-28	8.55e-27
HIST1H2AE	1.03809	6.4e-28	8.74e-27
ATF5	1.21711	6.49e-28	8.87e-27
GAN	0.594035	6.52e-28	8.9e-27
RPL37	0.428462	6.57e-28	8.95e-27
C1QTNF2	-1.61844	6.69e-28	9.11e-27
CHRNA5	0.879112	6.86e-28	9.34e-27
CCDC58	1.01017	6.88e-28	9.37e-27
PAQR9	1.8816	7.16e-28	9.73e-27
VASH2	0.858042	7.44e-28	1.01e-26
PPP3CC	-0.546459	7.44e-28	1.01e-26
CD3D	-2.25412	7.49e-28	1.02e-26
WDR37	-0.558046	7.6e-28	1.03e-26
TMEM27	1.01614	8.15e-28	1.1e-26
ANXA2P3	-1.43956	8.21e-28	1.11e-26
AOAH	-1.2802	8.6e-28	1.16e-26
CD1C	-1.8674	8.95e-28	1.21e-26
GRB10	-0.989855	9.15e-28	1.24e-26
PQBP1	0.591936	9.2e-28	1.24e-26
ZCCHC12	-1.0766	9.78e-28	1.32e-26
TGFBRAP1	0.363753	9.9e-28	1.33e-26
SEZ6L	-1.36662	9.93e-28	1.34e-26
CDCA2	1.5806	1.04e-27	1.4e-26
SFXN2	0.923067	1.06e-27	1.42e-26
SLC12A8	1.11289	1.09e-27	1.46e-26
C11ORF85	1.45008	1.13e-27	1.52e-26
SYT16	1.36192	1.15e-27	1.55e-26
FLJ39632	2.2905	1.15e-27	1.55e-26
MOB3C	-0.816866	1.24e-27	1.66e-26
LOC148413	-0.664407	1.24e-27	1.66e-26
CCNB2	1.58053	1.26e-27	1.68e-26
HDLBP	0.537197	1.28e-27	1.71e-26
WDR5	0.617412	1.29e-27	1.73e-26
LOC442292	0.847469	1.3e-27	1.73e-26
MANEAL	-0.708641	1.3e-27	1.74e-26
ARSF	-1.33697	1.33e-27	1.77e-26
PRRX2	2.18712	1.34e-27	1.78e-26
HOXD11	2.16535	1.35e-27	1.8e-26
PUS7L	0.781953	1.45e-27	1.93e-26
TRIL	-1.45571	1.46e-27	1.94e-26
WDFY4	-1.50938	1.52e-27	2.02e-26
IL18R1	-1.15159	1.53e-27	2.03e-26
RPS4XP4	1.06565	1.57e-27	2.08e-26
TTF2	0.887092	1.58e-27	2.09e-26
TCEAL8	0.502372	1.66e-27	2.19e-26
DCTD	0.637825	1.68e-27	2.23e-26
EIF5A2	0.862119	1.69e-27	2.23e-26
RPL35P5	0.485443	1.69e-27	2.24e-26
PRKX	0.7915	1.7e-27	2.25e-26
MAGOHB	0.60005	1.78e-27	2.36e-26
CAMKK2	0.58778	1.79e-27	2.36e-26
XPOT	0.752515	1.85e-27	2.43e-26
GTPBP3	0.715388	1.88e-27	2.48e-26
STEAP2	2.32735	1.9e-27	2.51e-26
CEP104	-0.834503	1.93e-27	2.55e-26
SLC37A4	0.541662	1.95e-27	2.57e-26
LSM3	0.539863	1.97e-27	2.59e-26
CLIC2	-1.12066	1.99e-27	2.61e-26
TAPBP	-0.974387	2.01e-27	2.64e-26
DARS2	0.769308	2.11e-27	2.77e-26
PRELID1P4	0.609447	2.14e-27	2.81e-26
EZH1	-0.673544	2.21e-27	2.89e-26
DIRAS3	-2.70092	2.26e-27	2.96e-26
PLK1	1.22529	2.26e-27	2.96e-26
PTGDS	-2.50564	2.36e-27	3.09e-26
LRR1	1.1715	2.37e-27	3.09e-26
PFAS	0.78526	2.38e-27	3.11e-26
SULF2	1.05088	2.6e-27	3.4e-26
NECAP2	-0.676234	2.62e-27	3.41e-26
SOBP	-0.901716	2.68e-27	3.49e-26
CEP85L	-0.784713	2.69e-27	3.51e-26
LRRTM4	-2.5203	2.7e-27	3.51e-26
FKBP2	-0.529541	2.76e-27	3.6e-26
CENPW	1.04067	2.79e-27	3.62e-26
RPL7AP58	0.528424	2.82e-27	3.67e-26
ZNF124	0.962612	2.85e-27	3.7e-26
GPR85	-1.16428	2.87e-27	3.72e-26
TUBB6	-0.652204	2.87e-27	3.72e-26
PEF1	-0.614993	2.9e-27	3.76e-26
TRIM2	-0.915463	2.91e-27	3.76e-26
KIF15	1.53967	2.92e-27	3.78e-26
TMEM33	0.700011	2.94e-27	3.8e-26
LOC390705	0.892722	3.09e-27	4e-26
PRICKLE2	-1.41596	3.1e-27	4e-26
CPSF3	0.779921	3.36e-27	4.34e-26
FLJ20021	0.560475	3.53e-27	4.55e-26
PIP4K2B	-0.621808	3.6e-27	4.64e-26
PCSK2	-2.45516	3.85e-27	4.96e-26
PCGF5	-0.945861	3.86e-27	4.96e-26
SHISA3	1.89685	3.87e-27	4.98e-26
GSTZ1	0.757253	4.01e-27	5.16e-26
SNRPB2	0.486512	4.02e-27	5.17e-26
PPIF	0.62493	4.13e-27	5.31e-26
HOXD3	1.00487	4.16e-27	5.34e-26
ERCC1	0.653336	4.3e-27	5.51e-26
DENND2A	-0.665829	4.32e-27	5.54e-26
CACNB1	-0.777031	4.5e-27	5.76e-26
TIAF1	-0.696418	4.56e-27	5.83e-26
C20ORF72	0.709112	4.57e-27	5.85e-26
PNRC1	-0.656856	4.63e-27	5.92e-26
HS3ST5	-2.18838	4.71e-27	6.01e-26
TATDN1	0.710184	4.8e-27	6.13e-26
RPS7P14	1.17559	4.88e-27	6.23e-26
TCEB3	-0.610626	4.92e-27	6.28e-26
INSRR	-1.25217	5.35e-27	6.81e-26
ZNF586	0.718315	5.45e-27	6.94e-26
ECT2	1.1505	5.48e-27	6.97e-26
DLX6-AS1	1.36215	5.58e-27	7.09e-26
APOE	-1.2221	5.69e-27	7.22e-26
ZNF121	0.995886	5.87e-27	7.45e-26
ZNRD1	0.473208	5.9e-27	7.49e-26
LRRC37B	-0.740683	5.98e-27	7.58e-26
GMDS	1.20986	6.04e-27	7.65e-26
PPP2R3B	0.906361	6.06e-27	7.68e-26
DPY19L3	0.865565	6.5e-27	8.23e-26
MAZ	0.849246	6.6e-27	8.35e-26
POLD2	0.751981	6.62e-27	8.36e-26
S100A6	-1.18232	6.69e-27	8.45e-26
ATP1B1	-1.00959	6.72e-27	8.48e-26
ALG8	0.538142	6.76e-27	8.52e-26
COL4A3BP	-0.634925	6.77e-27	8.53e-26
LY6E	1.47686	7.09e-27	8.93e-26
PWP2	0.54993	7.25e-27	9.13e-26
VPRBP	0.55144	7.38e-27	9.28e-26
DNAH14	2.52523	7.45e-27	9.37e-26
DHFR	1.03562	7.56e-27	9.5e-26
USP3	0.658446	7.73e-27	9.7e-26
WDR47	-0.835434	8.25e-27	1.04e-25
RPS5	0.614214	8.33e-27	1.04e-25
DNAJA4	-0.98115	8.42e-27	1.06e-25
DOCK4	-1.06702	8.48e-27	1.06e-25
ITK	-1.96464	8.83e-27	1.1e-25
RPL12P18	0.734445	8.83e-27	1.1e-25
TFEB	-0.885386	9.04e-27	1.13e-25
HMGB3P24	1.32263	9.09e-27	1.14e-25
HAUS3	0.745101	9.3e-27	1.16e-25
LACTB	-0.626636	9.47e-27	1.18e-25
ACOT2	0.866988	9.49e-27	1.18e-25
ZNF16	0.573647	9.56e-27	1.19e-25
CD8A	-1.09144	9.59e-27	1.19e-25
IL13RA1	-1.04343	9.85e-27	1.23e-25
CNNM1	1.18942	1.01e-26	1.25e-25
RPLP0P3	0.57418	1.01e-26	1.26e-25
HSPB11	-0.51088	1.02e-26	1.26e-25
FUNDC2P2	0.657329	1.02e-26	1.26e-25
RPGRIP1L	0.876555	1.03e-26	1.28e-25
IQUB	-1.41737	1.04e-26	1.28e-25
PLEKHM2	-0.613236	1.05e-26	1.3e-25
EPHB3	-1.35751	1.06e-26	1.31e-25
RPL36AP40	0.548394	1.09e-26	1.34e-25
POLR1B	0.706865	1.09e-26	1.35e-25
BOD1	0.509526	1.17e-26	1.44e-25
WTAP	-0.602032	1.23e-26	1.52e-25
ANXA7	-0.566118	1.24e-26	1.53e-25
CAMK2G	-0.756033	1.31e-26	1.61e-25
POLDIP2	-0.511651	1.31e-26	1.62e-25
PDK2	-0.688637	1.35e-26	1.66e-25
PRIM2	0.741598	1.38e-26	1.7e-25
CD48	-1.70925	1.39e-26	1.71e-25
APMAP	-0.448474	1.43e-26	1.75e-25
IGBP1	0.577062	1.43e-26	1.75e-25
ELMOD1	2.37546	1.47e-26	1.8e-25
PPID	0.784168	1.51e-26	1.85e-25
GNAZ	-0.700028	1.52e-26	1.87e-25
EYA3	-0.536023	1.53e-26	1.87e-25
CDK4	0.733762	1.53e-26	1.87e-25
ADH5P4	0.544495	1.61e-26	1.97e-25
SLC4A7	0.789685	1.62e-26	1.99e-25
ZIK1	0.718838	1.63e-26	1.99e-25
KIAA1211L	-0.942195	1.82e-26	2.23e-25
NXT1	0.482365	1.84e-26	2.25e-25
BCL6	-1.36533	1.87e-26	2.28e-25
TENM4	1.57445	1.88e-26	2.29e-25
SYNGR2	-0.705654	1.88e-26	2.29e-25
NDUFAF4	0.551099	1.88e-26	2.29e-25
BCAP29	-0.712155	1.92e-26	2.33e-25
NCOA1	-0.592819	2.02e-26	2.45e-25
RSC1A1	-0.451024	2.07e-26	2.51e-25
CSTF1	0.472325	2.22e-26	2.69e-25
ANAPC1	0.575546	2.24e-26	2.72e-25
ASIC2	-1.47894	2.26e-26	2.74e-25
LAYN	1.28221	2.28e-26	2.77e-25
DGCR2	-0.499104	2.29e-26	2.77e-25
PRIM1	0.896533	2.3e-26	2.78e-25
ANP32A	0.619868	2.33e-26	2.82e-25
CENPH	1.25611	2.37e-26	2.87e-25
TUBA3C	-0.678461	2.42e-26	2.92e-25
FZD2	1.51379	2.46e-26	2.97e-25
SPC24	1.6414	2.48e-26	2.99e-25
RPSAP12	0.538384	2.61e-26	3.15e-25
TRIM59	1.36198	2.66e-26	3.2e-25
CHTOP	0.373247	2.79e-26	3.36e-25
CCT8	0.669004	2.8e-26	3.37e-25
SMARCC2	-0.529277	2.86e-26	3.44e-25
UGDH	0.510287	2.89e-26	3.47e-25
ZNF93	0.903534	2.92e-26	3.51e-25
PAFAH1B1	-0.891709	2.96e-26	3.56e-25
CRTC2	-0.678991	3.06e-26	3.67e-25
GCDH	0.631573	3.14e-26	3.76e-25
SLC29A1	-0.654898	3.16e-26	3.79e-25
ZNF530	0.789008	3.21e-26	3.85e-25
KCNF1	1.75616	3.27e-26	3.91e-25
36951	0.685443	3.34e-26	3.99e-25
GTF2E2	0.595028	3.39e-26	4.05e-25
COX5A	0.514284	3.44e-26	4.11e-25
DDX19B	0.469257	3.51e-26	4.19e-25
CD164	-0.736381	3.57e-26	4.26e-25
SMCR7	-0.762837	3.62e-26	4.32e-25
MCM5	0.929418	3.63e-26	4.33e-25
EPS15	-0.742671	3.93e-26	4.68e-25
RPSAP58	0.42777	3.94e-26	4.68e-25
KIAA0101	1.37954	4.06e-26	4.83e-25
FAM86C1	0.643292	4.13e-26	4.91e-25
RPL13AP13	0.389811	4.18e-26	4.96e-25
GRN	-0.762041	4.23e-26	5.02e-25
BRI3	-0.440285	4.32e-26	5.12e-25
SLC7A4	-1.35881	4.34e-26	5.15e-25
EIF3B	0.428435	4.45e-26	5.27e-25
RHOC	-0.971659	4.45e-26	5.27e-25
SPC25	1.57898	4.67e-26	5.53e-25
TMEM189-UBE2V1	0.446282	4.69e-26	5.55e-25
MARCKS	-0.586549	4.74e-26	5.6e-25
RPL8P4	0.756647	4.84e-26	5.71e-25
MRPS14	0.556658	4.96e-26	5.86e-25
HMGB3P11	1.59208	5.18e-26	6.11e-25
LSM2	0.617274	5.3e-26	6.26e-25
MRPL1	0.775034	5.31e-26	6.26e-25
SCYL1	-0.411048	5.31e-26	6.26e-25
ADAMDEC1	-1.54349	5.35e-26	6.29e-25
RPL15P20	0.518109	5.53e-26	6.5e-25
OSTF1	-0.822956	5.6e-26	6.58e-25
CHML	0.968589	5.6e-26	6.58e-25
LRRC36	-1.12038	5.63e-26	6.61e-25
ZNF862	-0.692763	5.72e-26	6.71e-25
SIRPA	-0.889516	5.78e-26	6.78e-25
GRIN3A	-2.58411	5.78e-26	6.78e-25
LIG3	0.572369	5.99e-26	7.02e-25
NCAPD3	0.807121	6.05e-26	7.09e-25
CCR6	-1.50999	6.08e-26	7.11e-25
MLL5	-0.688942	6.15e-26	7.19e-25
CCDC17	-0.824564	6.25e-26	7.31e-25
BOLA2B	0.735711	6.5e-26	7.59e-25
MPEG1	-1.36005	6.87e-26	8.02e-25
ASS1	1.33371	6.88e-26	8.02e-25
EPS15P1	-0.837323	6.96e-26	8.12e-25
POC1A	1.17639	7.26e-26	8.46e-25
UHMK1	-0.745538	7.53e-26	8.77e-25
PRTFDC1	0.944336	7.74e-26	9.01e-25
ZNF764	0.647592	8.1e-26	9.43e-25
URI1	0.601651	8.22e-26	9.55e-25
TRMT10C	0.613133	8.45e-26	9.81e-25
LOC644449	0.485817	8.58e-26	9.96e-25
ARHGAP11A	1.28103	9.12e-26	1.06e-24
AK5	-1.24003	9.44e-26	1.09e-24
CCDC101	0.847401	9.48e-26	1.1e-24
RPL35	0.464905	9.49e-26	1.1e-24
LOC401021	1.11646	9.69e-26	1.12e-24
FTH1	-0.462498	9.77e-26	1.13e-24
EPN2	-0.707856	9.85e-26	1.14e-24
DHRS7B	-0.506841	9.89e-26	1.14e-24
MPHOSPH9	0.714984	1e-25	1.16e-24
HLA-DPA1	-1.45954	1.08e-25	1.24e-24
FTH1P12	-0.581339	1.09e-25	1.25e-24
RPL41	0.440604	1.09e-25	1.26e-24
LFNG	-1.20022	1.11e-25	1.28e-24
ABCB7	0.538464	1.15e-25	1.32e-24
LOC728688	1.4439	1.17e-25	1.34e-24
EFNB2	-1.12403	1.17e-25	1.34e-24
MCM3	0.729425	1.17e-25	1.35e-24
HOOK2	0.560159	1.18e-25	1.35e-24
FANCD2	1.23447	1.18e-25	1.36e-24
CLN6	0.722565	1.2e-25	1.37e-24
HILPDA	0.760818	1.26e-25	1.44e-24
SEMA3E	-2.97101	1.26e-25	1.45e-24
FANCI	1.22849	1.3e-25	1.49e-24
TMEM216	0.578405	1.33e-25	1.52e-24
JUP	-0.70039	1.34e-25	1.54e-24
POLD1	0.8569	1.36e-25	1.55e-24
SGSM2	-0.661456	1.39e-25	1.58e-24
SMEK2	-0.987659	1.42e-25	1.62e-24
TRMT5	-0.561853	1.48e-25	1.69e-24
BTBD11	1.57289	1.5e-25	1.72e-24
ARPP19	-0.62566	1.53e-25	1.74e-24
TMEM251	0.524522	1.53e-25	1.75e-24
EIF4G1	0.543477	1.53e-25	1.75e-24
EFCAB4A	0.920487	1.53e-25	1.75e-24
TUBB3	-0.685059	1.61e-25	1.83e-24
MCM6	0.945233	1.62e-25	1.84e-24
NQO2	-0.785842	1.65e-25	1.87e-24
CD69	-2.16311	1.66e-25	1.89e-24
NRD1	-0.447207	1.67e-25	1.89e-24
AMPH	-1.39734	1.72e-25	1.96e-24
CDH19	-3.36324	1.76e-25	1.99e-24
CATSPER3	-0.699322	1.8e-25	2.04e-24
RUNDC3B	-1.06776	1.83e-25	2.07e-24
PMM2	0.637459	1.85e-25	2.09e-24
PRR22	1.10399	1.85e-25	2.09e-24
CCDC30	-1.17248	1.96e-25	2.21e-24
CBR4	0.683332	1.97e-25	2.23e-24
MRPL16	0.487223	1.99e-25	2.25e-24
FKBP10	1.16221	2e-25	2.26e-24
CITED4	-0.780777	2.01e-25	2.26e-24
ALG1L	0.5801	2.08e-25	2.34e-24
GPR27	1.04461	2.11e-25	2.37e-24
FSTL4	1.38871	2.28e-25	2.57e-24
HIST1H1D	1.40515	2.3e-25	2.59e-24
EBP	0.687137	2.53e-25	2.84e-24
HIST3H2BB	1.15425	2.55e-25	2.86e-24
EEF1G	0.318738	2.56e-25	2.88e-24
RPS7P6	0.909	2.7e-25	3.03e-24
ELK1	0.944339	2.72e-25	3.04e-24
ACSF3	0.892972	2.73e-25	3.05e-24
RPS17P6	1.15019	2.82e-25	3.15e-24
HACL1	0.590404	2.82e-25	3.15e-24
ZDHHC22	1.28338	2.86e-25	3.2e-24
LNP1	0.845408	2.88e-25	3.22e-24
PHLDB1	-0.771783	2.92e-25	3.27e-24
MAP3K6	-1.00761	2.96e-25	3.3e-24
MYB	1.29562	2.98e-25	3.32e-24
HJURP	1.42014	3.05e-25	3.4e-24
ARMC6	0.702564	3.23e-25	3.6e-24
PARPBP	1.20666	3.34e-25	3.72e-24
APITD1	-0.633677	3.45e-25	3.84e-24
MLF1IP	1.44642	3.49e-25	3.88e-24
RPL32	0.427486	3.51e-25	3.9e-24
DHX33	0.678064	3.6e-25	4e-24
SKA3	1.38071	3.62e-25	4.02e-24
XPO5	0.588447	3.68e-25	4.09e-24
AHR	-1.22462	3.7e-25	4.1e-24
CCNJL	-1.22388	3.7e-25	4.11e-24
EIF4G3	-0.589703	3.72e-25	4.12e-24
RAI14	1.00906	3.72e-25	4.12e-24
KCNG3	1.12405	3.88e-25	4.3e-24
SPOCK2	-1.38922	3.89e-25	4.3e-24
LHFPL2	-0.973748	3.98e-25	4.4e-24
SLMO1	0.686217	4.16e-25	4.59e-24
SDHB	-0.499649	4.16e-25	4.59e-24
TMEM222	-0.63652	4.18e-25	4.62e-24
LOC100132891	-1.10873	4.43e-25	4.88e-24
SIGIRR	-1.0516	4.44e-25	4.89e-24
GSTCD	0.503817	4.57e-25	5.03e-24
HLA-DRB1	-1.33967	4.62e-25	5.09e-24
ABCG4	-1.01915	4.63e-25	5.1e-24
IPO13	-0.568598	4.66e-25	5.13e-24
CRIP2	-0.917719	4.74e-25	5.21e-24
RPL23AP53	0.366591	4.76e-25	5.23e-24
GLTSCR1L	-0.574884	4.87e-25	5.35e-24
OAZ2	-0.437419	4.88e-25	5.36e-24
NUDT11	0.79808	4.97e-25	5.45e-24
ADCY1	-1.45481	5.13e-25	5.62e-24
CYB5R2	-1.97118	5.34e-25	5.84e-24
NUP210	0.67928	5.34e-25	5.85e-24
HSPB1P2	-0.987958	5.48e-25	5.99e-24
TTC18	-1.34582	5.51e-25	6.02e-24
LOC644617	0.469738	5.55e-25	6.06e-24
SIVA1	0.758025	5.61e-25	6.13e-24
PREP	0.534537	5.62e-25	6.13e-24
ZFP36L2	-0.929671	5.62e-25	6.13e-24
NPC2	-0.990838	5.69e-25	6.21e-24
FLAD1	0.517576	5.78e-25	6.3e-24
CCDC132	-1.1649	5.85e-25	6.37e-24
XRCC2	1.25414	5.87e-25	6.39e-24
RAB2A	-0.439287	5.95e-25	6.47e-24
CLPP	0.469094	5.98e-25	6.51e-24
LEPREL4	0.746011	6.14e-25	6.67e-24
CASP9	-0.612279	6.19e-25	6.72e-24
PBX4	-0.66026	6.39e-25	6.94e-24
C9ORF123	0.567002	6.49e-25	7.04e-24
FBXO22	0.567132	6.9e-25	7.48e-24
EIF2D	0.556651	6.94e-25	7.52e-24
TIMM50	0.597306	6.96e-25	7.54e-24
LSM7	0.541984	6.98e-25	7.56e-24
CSE1L	0.634133	7.32e-25	7.92e-24
NSMCE4A	0.621983	7.34e-25	7.94e-24
LOC494150	0.522496	7.47e-25	8.07e-24
CHGB	-1.16599	7.77e-25	8.39e-24
RPS17P10	1.08854	7.81e-25	8.43e-24
SLC43A2	-0.780038	7.84e-25	8.46e-24
DDAH2	-0.56326	7.98e-25	8.61e-24
PDCD11	0.466354	8.2e-25	8.83e-24
SPSB3	-0.443828	8.31e-25	8.95e-24
ITGB1BP2	0.909637	8.42e-25	9.06e-24
RFWD3	0.794242	8.64e-25	9.3e-24
ACAP3	-0.604735	8.98e-25	9.66e-24
LOC442006	1.46788	9.07e-25	9.74e-24
KARS	0.692182	9.24e-25	9.92e-24
CCNA2	1.3107	9.53e-25	1.02e-23
HNRNPA1P27	1.04884	9.66e-25	1.04e-23
THOC3	0.643585	9.75e-25	1.05e-23
ST6GALNAC3	1.10375	1.03e-24	1.1e-23
EIF3M	0.662989	1.05e-24	1.12e-23
CRHBP	-1.38287	1.09e-24	1.16e-23
CCRN4L	0.85128	1.12e-24	1.19e-23
KIAA1143	0.565968	1.13e-24	1.21e-23
ATP6V0A2	0.649509	1.13e-24	1.21e-23
NARS2	0.701926	1.17e-24	1.25e-23
GPR26	2.40644	1.2e-24	1.28e-23
HLA-DRB5	-1.46508	1.23e-24	1.32e-23
TMEM161A	0.607581	1.26e-24	1.35e-23
CDKN3	1.29678	1.28e-24	1.36e-23
CADM3	-0.790194	1.3e-24	1.39e-23
SLC1A3	-1.27543	1.3e-24	1.39e-23
KCNIP4	-1.91165	1.36e-24	1.45e-23
SLCO2B1	-1.20719	1.36e-24	1.45e-23
STARD3NL	-0.605437	1.41e-24	1.49e-23
HNRNPUL1	0.48547	1.44e-24	1.52e-23
IQCE	-0.78715	1.44e-24	1.53e-23
MTFR2	1.13672	1.54e-24	1.63e-23
CAPZB	-0.505171	1.64e-24	1.74e-23
PIP5K1B	-1.37574	1.64e-24	1.74e-23
PRELID1	0.528951	1.67e-24	1.77e-23
HIST1H2BD	1.11271	1.69e-24	1.79e-23
SLC30A1	-0.784316	1.7e-24	1.8e-23
INTS7	0.743371	1.71e-24	1.8e-23
KIF20A	1.48238	1.73e-24	1.83e-23
ARHGEF2	0.685034	1.76e-24	1.86e-23
CENPM	1.28768	1.81e-24	1.92e-23
SPTBN4	-0.929717	1.82e-24	1.92e-23
RPS10P12	0.378428	1.85e-24	1.95e-23
SYNGR1	-0.733727	1.9e-24	2e-23
WDR96	-1.61425	1.96e-24	2.06e-23
CAB39L	-0.935048	2.03e-24	2.14e-23
LYPLA2P1	-0.602273	2.03e-24	2.14e-23
HLA-B	-1.09551	2.2e-24	2.32e-23
TSPYL1	-0.51813	2.21e-24	2.32e-23
PSRC1	0.778814	2.27e-24	2.39e-23
INTS12	0.519806	2.31e-24	2.42e-23
GPD2	-0.618566	2.32e-24	2.43e-23
RPS5P5	0.604503	2.33e-24	2.44e-23
ZNF57	1.05504	2.34e-24	2.45e-23
LDHA	0.836101	2.45e-24	2.57e-23
HDAC8	0.389712	2.48e-24	2.6e-23
IL7R	-1.97028	2.54e-24	2.65e-23
PTPRZ1	-2.38182	2.55e-24	2.67e-23
RPL7AP41	0.796267	2.56e-24	2.67e-23
PJA2	-0.815594	2.62e-24	2.73e-23
EXOSC2	0.615455	2.62e-24	2.74e-23
HAUS8	0.766126	2.66e-24	2.78e-23
SCN2A	-1.15292	2.69e-24	2.81e-23
BFSP1	1.0885	2.71e-24	2.83e-23
UFSP2	0.519718	2.95e-24	3.08e-23
ATP5G1P5	0.559811	2.95e-24	3.08e-23
RPL12P2	0.394365	3.01e-24	3.13e-23
GIT2	-0.516067	3.13e-24	3.26e-23
PKD1L1	-1.41051	3.16e-24	3.29e-23
RGS7	-1.20823	3.26e-24	3.39e-23
CEP128	0.953236	3.39e-24	3.52e-23
POMT1	-0.493777	3.39e-24	3.52e-23
OS9	-0.527799	3.4e-24	3.52e-23
ITGA3	-1.19742	3.44e-24	3.57e-23
FAM69A	-1.24782	3.45e-24	3.57e-23
GP1BA	-1.96011	3.46e-24	3.58e-23
CSNK1D	-0.498063	3.47e-24	3.59e-23
RND2	-0.834033	3.57e-24	3.7e-23
OPHN1	-0.877708	3.61e-24	3.74e-23
CTBS	-0.673005	3.64e-24	3.76e-23
GTF3C3	0.564577	3.65e-24	3.77e-23
POLR3E	0.398088	3.72e-24	3.84e-23
CDCA7L	0.915129	3.74e-24	3.86e-23
NACAD	-0.71567	3.76e-24	3.88e-23
LST1	-1.16885	3.82e-24	3.94e-23
SNORA70	0.486742	3.83e-24	3.95e-23
CCDC138	0.934913	3.96e-24	4.07e-23
ELAVL4	-0.938296	4.07e-24	4.19e-23
LOC391247	1.36627	4.09e-24	4.2e-23
CMAS	-0.585307	4.15e-24	4.27e-23
RPL10L	0.505263	4.2e-24	4.32e-23
DENND5B	-0.702264	4.44e-24	4.56e-23
PPP1R12B	-0.617673	4.46e-24	4.58e-23
PDZRN3	1.59572	4.47e-24	4.58e-23
TACC1	-0.750913	4.48e-24	4.6e-23
MRPL14	0.432015	4.57e-24	4.69e-23
LRRN3	-1.14618	4.63e-24	4.74e-23
ATP5G1	0.553963	4.64e-24	4.75e-23
FBXO5	1.05555	4.69e-24	4.8e-23
TIGD1	0.702875	4.7e-24	4.81e-23
HLA-DMB	-1.3337	4.79e-24	4.9e-23
KRI1	0.557074	4.79e-24	4.9e-23
ZNF565	0.552762	4.8e-24	4.9e-23
FRMD4B	0.858591	4.94e-24	5.05e-23
NEURL1B	-0.690235	4.97e-24	5.07e-23
CALY	-1.83465	5.04e-24	5.14e-23
CENPF	1.48045	5.06e-24	5.15e-23
LOC145837	0.963134	5.17e-24	5.27e-23
RHCG	0.653074	5.26e-24	5.35e-23
ADD1	-0.388813	5.3e-24	5.39e-23
TPST1	-0.651922	5.33e-24	5.42e-23
GINS1	1.09941	5.62e-24	5.71e-23
C12ORF66	0.789845	5.72e-24	5.81e-23
SNX29	-0.495329	5.72e-24	5.81e-23
CSF2RA	-1.2154	5.83e-24	5.91e-23
LRRC4	-0.980593	5.84e-24	5.92e-23
PDIA6	0.674405	6.06e-24	6.15e-23
LCE1A	0.754477	6.12e-24	6.2e-23
PEA15	-0.61763	6.19e-24	6.27e-23
SEPP1	-1.33159	6.43e-24	6.51e-23
TACC3	1.20246	6.54e-24	6.61e-23
ASS1P13	1.35092	6.56e-24	6.63e-23
GSC	2.00419	6.69e-24	6.76e-23
AEN	1.08237	6.94e-24	7.01e-23
APOO	0.505346	7.34e-24	7.41e-23
TXNRD3	0.719572	7.38e-24	7.45e-23
FAM63B	-0.717253	7.42e-24	7.48e-23
HSD17B6	1.31659	7.56e-24	7.62e-23
MACROD1	0.815615	7.63e-24	7.69e-23
SLC25A5P3	0.861053	7.9e-24	7.95e-23
RHOBTB3	0.942544	7.92e-24	7.97e-23
TIMELESS	0.851648	7.95e-24	8e-23
NEUROD1	1.88938	8.06e-24	8.1e-23
PURA	-0.55782	8.08e-24	8.12e-23
SMS	0.534917	8.13e-24	8.16e-23
MKI67IP	0.607627	8.2e-24	8.23e-23
ATP6V1B2	-0.62699	8.43e-24	8.45e-23
CYBB	-1.10392	8.54e-24	8.56e-23
ZNF829	0.769262	8.73e-24	8.75e-23
POPDC3	1.76927	9.01e-24	9.03e-23
SLC8A1	-0.870736	9.11e-24	9.12e-23
RNFT1	-0.916656	9.15e-24	9.15e-23
EXOC7	-0.487303	9.15e-24	9.15e-23
TIGD2	0.596931	9.17e-24	9.17e-23
SMAD3	1.16741	9.5e-24	9.49e-23
RBFOX1	-1.66602	9.55e-24	9.54e-23
TAF4B	0.701331	9.7e-24	9.68e-23
KIAA1244	0.616282	9.85e-24	9.83e-23
GSR	0.516484	1.03e-23	1.03e-22
RNF167	-0.432416	1.05e-23	1.05e-22
OLA1	0.624373	1.06e-23	1.06e-22
WDR7	-0.595786	1.07e-23	1.07e-22
AIF1	-1.06897	1.08e-23	1.07e-22
ILF3	0.439124	1.08e-23	1.07e-22
NBAS	0.837539	1.08e-23	1.08e-22
DHRSX	0.642128	1.08e-23	1.08e-22
ST13P17	0.532978	1.09e-23	1.08e-22
RAB6B	-0.88568	1.09e-23	1.08e-22
MATN2	-1.51717	1.12e-23	1.11e-22
CELF5	-0.843616	1.13e-23	1.12e-22
FLNC	1.49236	1.15e-23	1.13e-22
GOT2P3	0.628208	1.15e-23	1.14e-22
CCDC146	-0.986996	1.22e-23	1.21e-22
SYPL1	-0.632748	1.22e-23	1.21e-22
HAUS5	0.644612	1.26e-23	1.25e-22
CDK9	-0.534161	1.29e-23	1.27e-22
FLJ43663	-1.17592	1.36e-23	1.34e-22
SYT5	-0.923821	1.36e-23	1.35e-22
MBLAC2	0.979201	1.38e-23	1.37e-22
FANCB	0.870163	1.4e-23	1.38e-22
RCCD1	0.584999	1.41e-23	1.39e-22
SETP22	0.733181	1.45e-23	1.43e-22
HLA-DRA	-1.42455	1.45e-23	1.43e-22
TPX2	1.2322	1.48e-23	1.45e-22
CCDC28B	-0.68355	1.49e-23	1.47e-22
LHPP	-0.863282	1.5e-23	1.47e-22
RILP	-0.764108	1.5e-23	1.48e-22
MMP25	-1.0706	1.6e-23	1.58e-22
DLGAP5	1.51366	1.61e-23	1.58e-22
DGKA	-0.97974	1.66e-23	1.63e-22
SH3GL3	1.7763	1.67e-23	1.63e-22
CS	0.645397	1.69e-23	1.65e-22
TUBB2B	-0.664394	1.72e-23	1.69e-22
TMEM39B	-0.452829	1.75e-23	1.71e-22
FBXO9	-0.480407	1.75e-23	1.71e-22
CLEC4E	-2.09374	1.76e-23	1.73e-22
PLK4	1.32589	1.82e-23	1.78e-22
ZNF790	0.556676	1.82e-23	1.78e-22
RLIM	0.546823	1.85e-23	1.81e-22
C17ORF85	-0.501988	1.85e-23	1.81e-22
KIAA1841	-0.94993	1.86e-23	1.82e-22
PTDSS1	0.520383	1.86e-23	1.82e-22
TNFRSF14	-1.0728	1.9e-23	1.85e-22
FREM1	-1.71326	1.91e-23	1.86e-22
PCDH7	-1.37032	1.93e-23	1.88e-22
LOC642620	-1.28058	1.98e-23	1.93e-22
IL32	-1.2974	1.98e-23	1.93e-22
CIRH1A	0.472757	2.03e-23	1.97e-22
ACN9	0.599566	2.05e-23	1.99e-22
SHMT2	0.998212	2.05e-23	1.99e-22
XPNPEP3	0.610354	2.06e-23	2e-22
FAM19A1	-2.62542	2.07e-23	2.01e-22
TIMM44	0.534005	2.08e-23	2.01e-22
[truncated: 17,321 more rows]

## Sheet: e
gene	log2(MYCN-Amplified/Non-Amplified)
ALDH18A1	1.00198
ODC1	1.4446
PYCR1	0.90771
GOT2	0.580189
GPT2	0.724869
GLS	-0.818717
ARG2	0.516663
ALDH4A1	-0.414758
PYCRL	0.343291
OAT	-0.227875
GLUD1	-0.0437421
PYCR2	-0.0237058
PRODH	-0.0219497

## Sheet: f
RankTransporter	log2(MYCN-amplified/Non-Amplified)	ProlineTransporter	TraspoterName
54	-0.805948	FALSE	SLC6A2
144	-0.209024	FALSE	SLC39A6
27	-1.31748	FALSE	SLC35A2
56	-0.804081	FALSE	SLC9A3R2
14	-1.79382	FALSE	SLC16A4
15	-1.68814	FALSE	SLC22A18
164	-0.0885331	FALSE	SLC12A2
133	-0.25026	FALSE	SLC4A2
135	-0.248002	FALSE	SLC47A1
184	0.13896	FALSE	SLC25A25
186	0.190947	FALSE	SLC39A14
124	-0.284193	FALSE	SLC11A2
161	-0.0984632	FALSE	SLC25A3
232	1.68894	FALSE	SLC12A8
94	-0.501971	FALSE	SLC16A2
193	0.270486	FALSE	SLC35E2
87	-0.572575	FALSE	SLC25A29
77	-0.626677	FALSE	SLC45A4
39	-0.955935	FALSE	SLC12A4
219	0.628036	FALSE	SLC13A3
46	-0.903077	FALSE	SLC22A15
110	-0.32788	FALSE	SLC25A5
5	-2.32683	FALSE	SLC8B1
65	-0.725497	FALSE	SLC22A17
218	0.60089	FALSE	SLC16A1-AS1
58	-0.791643	FALSE	SLC35C2
115	-0.314951	FALSE	SLC18B1
99	-0.455473	FALSE	SLC27A5
233	1.74618	FALSE	SLC17A8
63	-0.741732	FALSE	SLC35C1
9	-2.22489	FALSE	SLC16A3
216	0.538925	FALSE	SLC29A3
146	-0.202182	FALSE	SLC25A11
152	-0.162059	FALSE	SLC25A12
76	-0.632847	FALSE	SLC35E1
191	0.261658	FALSE	SLC39A8
31	-1.07122	FALSE	SLC25A43
40	-0.943885	FALSE	SLC10A3
60	-0.75564	FALSE	SLC30A1
98	-0.479847	FALSE	SLC20A2
100	-0.429401	FALSE	SLC39A1
111	-0.326465	FALSE	SLC25A10
187	0.199997	FALSE	SLC4A7
221	0.66486	FALSE	SLC7A5
49	-0.873456	FALSE	SLC12A6
32	-1.066	FALSE	SLC23A3
196	0.340292	FALSE	SLC16A7
136	-0.238919	FALSE	SLC25A45
29	-1.15266	FALSE	SLC8A3
66	-0.704506	FALSE	SLC41A1
131	-0.261509	FALSE	SLC25A13
101	-0.413609	FALSE	SLC24A1
7	-2.2832	FALSE	SLC27A6
206	0.413938	FALSE	SLC16A1
149	-0.189594	FALSE	SLC7A2
96	-0.484966	FALSE	SLC48A1
120	-0.29686	FALSE	SLC25A46
47	-0.890002	FALSE	SLC30A6
156	-0.13015	FALSE	SLC44A1
52	-0.838108	FALSE	SLC9A7
209	0.442525	FALSE	SLC25A53
105	-0.375561	FALSE	SLC25A30
183	0.118307	FALSE	SLC6A8
73	-0.672307	FALSE	SLC35A5
177	0.0621024	FALSE	SLC1A5
199	0.357034	FALSE	SLC2A4
70	-0.692833	FALSE	SLC38A10
1	-6.51091	FALSE	SLC9A3
82	-0.588383	FALSE	SLC39A13
171	-0.0401039	FALSE	SLC8A1
168	-0.0646256	FALSE	SLC2A8
167	-0.0733005	FALSE	SLC25A17
234	1.75484	FALSE	SLC1A3
68	-0.701593	FALSE	SLC26A6
28	-1.17813	FALSE	SLC38A3
215	0.537971	FALSE	SLC10A5
174	0.043716	FALSE	SLC4A8
227	1.07964	FALSE	SLC30A3
53	-0.810732	FALSE	SLC9A3R1
102	-0.411836	FALSE	SLC25A24
200	0.364757	FALSE	SLC39A10
223	0.795734	FALSE	SLC6A6
51	-0.872594	FALSE	SLC30A7
214	0.502692	FALSE	SLC27A2
10	-2.03244	FALSE	SLCO1A2
35	-1.02215	FALSE	SLC35F3
123	-0.288525	FALSE	SLC37A3
126	-0.276805	FALSE	SLC25A26
121	-0.293452	FALSE	SLC39A4
179	0.0837331	FALSE	SLC7A1
153	-0.156872	FALSE	SLC30A9
141	-0.219448	FALSE	SLC25A38
150	-0.171378	FALSE	SLC41A3
22	-1.44975	FALSE	SLC4A11
220	0.652406	FALSE	SLC35E3
3	-2.60621	FALSE	SLC46A3
113	-0.31724	FALSE	SLC35G2
61	-0.7516	FALSE	SLC30A4
89	-0.571579	FALSE	SLC9A6
202	0.3788	FALSE	SLC3A2
137	-0.231924	FALSE	SLC25A40
237	3.88693	FALSE	SLC17A9
104	-0.396556	FALSE	SLC38A2
204	0.400871	FALSE	SLC10A4
109	-0.328211	FALSE	SLC25A22
36	-1.00271	FALSE	SLC40A1
80	-0.596661	FALSE	SLC43A3
208	0.426904	FALSE	SLC19A1
116	-0.306478	FALSE	SLC9A5
97	-0.480523	FALSE	SLC35B3
201	0.371988	FALSE	SLC6A9
48	-0.887342	FALSE	SLC2A4RG
154	-0.151386	FALSE	SLC43A2
42	-0.932082	FALSE	SLC35G1
132	-0.256272	FALSE	SLC22A5
176	0.0544701	FALSE	SLC2A13
235	2.05388	FALSE	SLCO5A1
207	0.414293	FALSE	SLC38A1
17	-1.65455	FALSE	SLC25A27
81	-0.593014	FALSE	SLC2A6
45	-0.906918	FALSE	SLC50A1
236	2.15634	FALSE	SLC1A2
127	-0.273412	FALSE	SLC26A11
30	-1.08511	FALSE	SLC37A1
43	-0.924727	FALSE	SLC31A1
16	-1.6824	FALSE	SLC31A2
107	-0.343357	FALSE	SLC12A7
194	0.278491	FALSE	SLC9B2
114	-0.315475	FALSE	SLC10A7
62	-0.751542	FALSE	SLC35B2
33	-1.03	FALSE	SLC18A2
19	-1.55858	FALSE	SLC18A1
18	-1.61522	FALSE	SLC35D3
151	-0.168648	FALSE	SLC35E4
85	-0.578151	FALSE	SLC38A9
228	1.16461	FALSE	SLC16A10
130	-0.264007	FALSE	SLC25A1
6	-2.32342	FALSE	SLC44A3
224	0.813693	FALSE	SLC16A14
231	1.47366	FALSE	SLC35F1
213	0.481342	FALSE	SLC44A5
160	-0.103341	FALSE	SLC7A6OS
166	-0.0807291	FALSE	SLC2A11
158	-0.128471	FALSE	SLC35E2B
24	-1.37359	FALSE	SLC44A2
95	-0.501449	FALSE	SLC4A5
129	-0.264079	FALSE	SLC33A1
92	-0.533692	FALSE	SLC9A8
203	0.399865	FALSE	SLC25A19
69	-0.701301	FALSE	SLC25A35
148	-0.192125	FALSE	SLC45A3
190	0.261442	FALSE	SLC7A11
122	-0.292497	FALSE	SLC27A4
83	-0.586775	FALSE	SLC9A1
86	-0.574232	FALSE	SLC35D1
75	-0.638104	FALSE	SLC38A7
74	-0.660719	FALSE	SLC25A44
26	-1.36126	FALSE	SLC4A3
4	-2.54073	FALSE	SLC35D2
169	-0.0610207	FALSE	SLC5A6
21	-1.50324	FALSE	SLC7A7
78	-0.61031	FALSE	SLC15A4
142	-0.217081	FALSE	SLCO3A1
225	1.04361	FALSE	SLC16A6
226	1.07803	FALSE	SLC43A1
217	0.556386	FALSE	SLC29A2
88	-0.571704	FALSE	SLC25A34
79	-0.607562	FALSE	SLC25A42
189	0.236876	FALSE	SLC16A9
55	-0.804654	FALSE	SLC39A9
143	-0.212718	FALSE	SLC25A36
23	-1.3761	FALSE	SLC1A1
197	0.349054	FALSE	SLC7A6
50	-0.872625	FALSE	SLC7A3
108	-0.333088	FALSE	SLC25A16
180	0.0851687	FALSE	SLC39A11
145	-0.20454	FALSE	SLC29A1
118	-0.298184	FALSE	SLC23A2
178	0.0767229	FALSE	SLC25A39
41	-0.932301	FALSE	SLC17A5
20	-1.53924	FALSE	SLC27A3
188	0.208272	FALSE	SLC25A23
71	-0.688292	FALSE	SLC35F6
229	1.20351	FALSE	SLC7A5P1
211	0.469023	FALSE	SLC7A5P2
175	0.0478974	FALSE	SLC9A9
125	-0.2839	FALSE	SLC35A1
198	0.356319	FALSE	SLC25A37
155	-0.147717	FALSE	SLC25A32
147	-0.197982	FALSE	SLC25A15
159	-0.122823	FALSE	SLC35B1
139	-0.220763	FALSE	SLC25A4
165	-0.083095	FALSE	SLC35F2
103	-0.400885	FALSE	SLC35A4
34	-1.02382	FALSE	SLC38A6
163	-0.0946451	FALSE	SLC35A3
117	-0.299729	FALSE	SLC25A20
192	0.262392	FALSE	SLCO4A1
128	-0.271056	FALSE	SLC20A1
13	-1.80896	FALSE	SLC38A4
134	-0.249847	FALSE	SLC7A14
84	-0.580513	FALSE	SLC25A14
38	-0.993662	FALSE	SLC52A2
182	0.111582	FALSE	SLC5A3
195	0.282418	FALSE	SLC37A4
44	-0.914596	FALSE	SLC22A4
112	-0.322585	FALSE	SLC30A5
157	-0.129718	FALSE	SLC46A1
205	0.403619	FALSE	SLC4A1AP
25	-1.36289	FALSE	SLC27A1
106	-0.352929	FALSE	SLC18A3
138	-0.2308	FALSE	SLC25A51
91	-0.537361	FALSE	SLC26A2
140	-0.220089	FALSE	SLC25A28
212	0.476567	FALSE	SLC25A25-AS1
222	0.754249	FALSE	SLC19A3
181	0.094606	FALSE	SLC39A3
172	0.0102091	FALSE	SLC29A4
2	-2.67255	FALSE	SLC2A10
93	-0.519271	FALSE	SLC12A9
11	-1.98346	FALSE	SLC5A7
37	-1.00091	FALSE	SLC2A1
238	5.0341	FALSE	SLC38A5
8	-2.27984	FALSE	SLC2A3
12	-1.96048	FALSE	SLC8A2
210	0.468976	FALSE	SLC25A33
57	-0.797546	FALSE	SLC35F5
173	0.025162	FALSE	SLC26A10
67	-0.703537	FALSE	SLC2A1-AS1
119	-0.298165	FALSE	SLC25A5-AS1
72	-0.67418	FALSE	SLC35B4
59	-0.774369	FALSE	SLC41A2
185	0.145179	FALSE	SLC19A2
162	-0.0974252	TRUE	SLC1A4
170	-0.0409031	TRUE	SLC36A4
90	-0.568953	TRUE	SLC36A1
230	1.3561	TRUE	SLC6A15
64	-0.73139	TRUE	SLC6A17

## Sheet: g
	Non-Amplified	Non-Amplified	Non-Amplified	Non-Amplified	Non-Amplified	Non-Amplified	Non-Amplified	Non-Amplified	Non-Amplified	Non-Amplified	Non-Amplified	Non-Amplified	Non-Amplified	Amplified	Amplified	Amplified	Amplified	Amplified	Amplified	Amplified	Amplified	Amplified	Amplified	Amplified	Amplified	Amplified	Amplified	Amplified	Amplified	Amplified	Amplified	Amplified	Amplified	Amplified	Amplified	Amplified	Amplified	Amplified	Amplified	Amplified
SLC1A4	1.47857	4.0085	1.74957	1.70553	2.633	1.51471	2.61474	2.03101	2.91488	2.44068	2.51271	2.2814	2.80529	2.06876	2.28272	3.39417	1.22818	1.76381	2.00923	2.27309	2.43924	2.11922	2.14642	1.9595	2.81932	2.74624	1.69786	2.61835	2.66613	2.86172	1.79642	1.56306	2.44028	1.84827	2.86483	3.04811	2.49597	2.85333	3.41701	2.12731
SLC6A7	0	0	0.0147561	0	0.00493868	0	0.00520795	0.0291257	0	0	0	0.0219919	0.0130509	0	0.00466911	0	0	0	0.00449871	0.0106128	0.0100953	0	0.00511126	0.00402059	0	0.0683736	0	0	0	0	0.0755134	0	0.00454272	0	0	0.0185249	0	0	0.00484195	0
SLC6A14	0	0	0	0	0	0	0	0	0	0	0	0	0	0	0	0	0.00346836	0	0.00368655	0	0	0	0	0	0	0	0	0	0	0	0	0	0	0	0	0	0	0	0	0
SLC6A15	1.28319	0.425106	2.92976	0.86719	2.06477	2.75212	1.62038	3.00133	1.1217	2.9025	2.43205	2.63196	3.88823	2.12057	2.22714	2.17498	3.32841	2.8279	3.46008	3.58101	3.073	2.32248	3.25167	3.14485	3.82702	2.63826	3.28531	3.48014	2.92551	3.68624	3.68154	3.00556	4.03015	3.57122	4.3689	3.84045	3.91899	5.27929	4.93044	4.3977
SLC6A17	1.21935	0.0456243	0.20678	1.39835	0.116517	0.917938	0	0.164538	0.214176	0.0171491	0.972615	1.8567	2.35371	0.0044554	0.0457014	0.086165	0	0.200968	0.184981	0.0246722	0.110994	0	0.195471	0.861223	0.39578	0.755189	0.364632	0.00820087	0.492397	0.551764	0.891222	1.62427	0.0750739	1.64094	2.32534	0.294465	0.0752648	0.431621	0.807378	1.02917
SLC6A18	0	0.0430732	0	0	0.00869481	0	0	0	0	0	0	0	0	0	0	0	0	0	0	0	0	0	0	0	0	0	0	0	0	0	0	0	0	0	0	0	0	0	0	0
SLC6A19	0	0.100419	0	0	0.0248204	0.00395544	0	0	0.214017	0	0.00628168	0.242724	0.018832	0	0	0.00365889	0	0	0	0	0.00365726	0	0.00738436	0	0	0.00337069	0	0	0	0	0.123164	0.21642	0.00328551	0.0244402	0	0.00336572	0	0	0	0
SLC6A20	0	0.00341039	0	0.0392411	0.00340125	0.00376636	0.0035868	0.0143935	0.00654227	0.00579749	0.169467	0.0487416	0.020904	0	0	0	0	0.003096	0	0.00731344	0	0	0.0382574	0.00276869	0.0175862	0.00320953	0	0	0	0.0300227	0	0	0	0	0	0	0	0.0228466	0.0132924	2.48578
SLC36A1	1.0381	0.946468	1.5502	1.864	1.20828	1.68788	1.87867	1.15428	2.36436	1.22091	1.66731	1.93439	1.5806	0.642491	0.973692	0.830286	1.31044	1.29292	1.17839	0.715597	1.12521	2.02774	1.62625	1.2143	0.885366	0.871557	1.44278	0.802533	1.46991	1.19226	1.34868	1.61422	1.15462	1.09504	0.935542	2.05389	1.29024	1.23078	1.08887	1.05863
SLC36A2	0	0	0	0	0	0	0	0	0	0	0	0	0	0	0	0	0	0	0.0244151	0	0	0	0	0	0	0	0	0	0	0	0	0	0	0	0	0	0	0	0	0
SLC36A3	0	0	0	0	0	0	0	0	0	0	0	0.0069275	0	0	0	0	0	0	0	0	0	0	0	0	0	0	0	0	0	0	0	0	0	0	0	0	0	0	0	0
SLC36A4	1.79303	1.4723	0.898394	1.66957	1.79548	1.12352	2.37126	2.30281	1.99564	2.30787	1.47427	2.00426	2.75436	0.886497	1.07082	1.25639	1.98977	1.98957	1.30064	1.58697	1.55456	1.87586	1.53679	1.68721	1.02235	1.89847	2.38731	2.54322	2.01089	1.32987	2.14001	2.04761	2.43281	2.06573	0.00764593	1.40717	3.18525	1.97713	2.14219	2.49954

## Sheet: h
Cell Line	Gene	value	lineage_1	lineage_2
BT12	SLC6A15	0.0976108	Soft Tissue	ATRT
BT16	SLC6A15	0	Soft Tissue	ATRT
CHLA06ATRT	SLC6A15	0.0143553	Soft Tissue	ATRT
CHLA266	SLC6A15	0.15056	Soft Tissue	ATRT
COGAR359	SLC6A15	0.286881	Soft Tissue	ATRT
CCLFPEDS0008T	SLC6A15	0.485427	Soft Tissue	Epithelioid Sarcoma
A673	SLC6A15	0.992768	Bone	Ewing Sarcoma
CADOES1	SLC6A15	2.37573	Bone	Ewing Sarcoma
CBAGPN	SLC6A15	4.6565	Bone	Ewing Sarcoma
CHLA10	SLC6A15	4.03474	Bone	Ewing Sarcoma
CHLA218	SLC6A15	2.20477	Bone	Ewing Sarcoma
CHLA32	SLC6A15	6.91205	Bone	Ewing Sarcoma
CHLA9	SLC6A15	2.84398	Bone	Ewing Sarcoma
CHLA99	SLC6A15	2.18587	Bone	Ewing Sarcoma
COGE352	SLC6A15	1.32193	Bone	Ewing Sarcoma
EW8	SLC6A15	4.48736	Bone	Ewing Sarcoma
EWS502	SLC6A15	3.66334	Bone	Ewing Sarcoma
MHHES1	SLC6A15	4.29866	Bone	Ewing Sarcoma
RDES	SLC6A15	2.96162	Bone	Ewing Sarcoma
SKES1	SLC6A15	3.64501	Bone	Ewing Sarcoma
SKNEP1	SLC6A15	5.28244	Bone	Ewing Sarcoma
SKNMC	SLC6A15	3.94953	Bone	Ewing Sarcoma
SKPNDW	SLC6A15	6.70791	Bone	Ewing Sarcoma
TC106	SLC6A15	3.93546	Bone	Ewing Sarcoma
TC138	SLC6A15	4.75168	Bone	Ewing Sarcoma
TC205	SLC6A15	2.97453	Bone	Ewing Sarcoma
TC71	SLC6A15	4.2891	Bone	Ewing Sarcoma
KG1C	SLC6A15	1.23266	Central Nervous System	Glioma
KNS42	SLC6A15	3.01078	Central Nervous System	Glioma
HUH6	SLC6A15	0.15056	Liver	Hepatoblastoma
A204	SLC6A15	0.0976108	Soft Tissue	Malignant Rhabdoid Tumor
DL	SLC6A15	6.50621	Soft Tissue	Malignant Rhabdoid Tumor
G401	SLC6A15	1.96717	Kidney	Malignant Rhabdoid Tumor
G402	SLC6A15	0.189034	Soft Tissue	Malignant Rhabdoid Tumor
JMURTK2	SLC6A15	0.0565835	Kidney	Malignant Rhabdoid Tumor
KD	SLC6A15	0	Soft Tissue	Malignant Rhabdoid Tumor
KPMRTRY	SLC6A15	0.0143553	Soft Tissue	Malignant Rhabdoid Tumor
KYM1	SLC6A15	0.0143553	Soft Tissue	Malignant Rhabdoid Tumor
MON	SLC6A15	0.0426443	Soft Tissue	Malignant Rhabdoid Tumor
NCIH2004RT	SLC6A15	0.111031	Soft Tissue	Malignant Rhabdoid Tumor
STM9101	SLC6A15	0.189034	Soft Tissue	Malignant Rhabdoid Tumor
TM87	SLC6A15	0.15056	Soft Tissue	Malignant Rhabdoid Tumor
TTC1240	SLC6A15	0.176323	Soft Tissue	Malignant Rhabdoid Tumor
TTC549	SLC6A15	0.0565835	Soft Tissue	Malignant Rhabdoid Tumor
TTC642	SLC6A15	1.95977	Soft Tissue	Malignant Rhabdoid Tumor
TTC709	SLC6A15	0.941106	Soft Tissue	Malignant Rhabdoid Tumor
D283MED	SLC6A15	5.79675	Central Nervous System	Medulloblastoma
D341	SLC6A15	5.21062	Central Nervous System	Medulloblastoma
D425	SLC6A15	7.08353	Central Nervous System	Medulloblastoma
D458	SLC6A15	5.68145	Central Nervous System	Medulloblastoma
DAOY	SLC6A15	3.83188	Central Nervous System	Medulloblastoma
ONS76	SLC6A15	3.27947	Central Nervous System	Medulloblastoma
R262	SLC6A15	0.0840643	Central Nervous System	Medulloblastoma
SUMB002	SLC6A15	6.15826	Central Nervous System	Medulloblastoma
UW228	SLC6A15	0.137504	Central Nervous System	Medulloblastoma
PA1	SLC6A15	0.298658	Ovary	Mixed Germ Cell
CHLA15	SLC6A15	5.6565	Peripheral Nervous System	Neuroblastoma
CHP126	SLC6A15	5.31542	Peripheral Nervous System	Neuroblastoma
CHP212	SLC6A15	4.92077	Peripheral Nervous System	Neuroblastoma
COGN278	SLC6A15	4.99186	Peripheral Nervous System	Neuroblastoma
COGN305	SLC6A15	4.86146	Peripheral Nervous System	Neuroblastoma
GIMEN	SLC6A15	2.61589	Peripheral Nervous System	Neuroblastoma
GOTO	SLC6A15	5.61353	Peripheral Nervous System	Neuroblastoma
IMR32	SLC6A15	6.79299	Peripheral Nervous System	Neuroblastoma
KELLY	SLC6A15	4.69655	Peripheral Nervous System	Neuroblastoma
KPNRTBM1	SLC6A15	5.21839	Peripheral Nervous System	Neuroblastoma
KPNSI9S	SLC6A15	4.19456	Peripheral Nervous System	Neuroblastoma
KPNYN	SLC6A15	5.47865	Peripheral Nervous System	Neuroblastoma
LAN2	SLC6A15	5.08406	Peripheral Nervous System	Neuroblastoma
LS	SLC6A15	5.50621	Peripheral Nervous System	Neuroblastoma
MHHNB11	SLC6A15	2.4489	Peripheral Nervous System	Neuroblastoma
NB1	SLC6A15	2	Peripheral Nervous System	Neuroblastoma
NB1643	SLC6A15	5.36282	Peripheral Nervous System	Neuroblastoma
NGP	SLC6A15	5.68622	Peripheral Nervous System	Neuroblastoma
NH12	SLC6A15	5.50367	Peripheral Nervous System	Neuroblastoma
NH6	SLC6A15	5.38647	Peripheral Nervous System	Neuroblastoma
NMB	SLC6A15	5.04745	Peripheral Nervous System	Neuroblastoma
SIMA	SLC6A15	4.46074	Peripheral Nervous System	Neuroblastoma
SKNAS	SLC6A15	3.92125	Peripheral Nervous System	Neuroblastoma
SKNBE2	SLC6A15	5.51728	Peripheral Nervous System	Neuroblastoma
SKNDZ	SLC6A15	5.33163	Peripheral Nervous System	Neuroblastoma
SKNFI	SLC6A15	0.815575	Peripheral Nervous System	Neuroblastoma
SKNSH	SLC6A15	2.67356	Peripheral Nervous System	Neuroblastoma
TGW	SLC6A15	5.99571	Peripheral Nervous System	Neuroblastoma
143B	SLC6A15	0.111031	Bone	Osteosarcoma
C396	SLC6A15	0.0703893	Bone	Osteosarcoma
CAL72	SLC6A15	5.35085	Bone	Osteosarcoma
G292CLONEA141B1	SLC6A15	5.94579	Bone	Osteosarcoma
HOS	SLC6A15	0.0840643	Bone	Osteosarcoma
HSOS1	SLC6A15	5.26679	Bone	Osteosarcoma
HUO9	SLC6A15	3.36177	Bone	Osteosarcoma
MG63	SLC6A15	0.443607	Bone	Osteosarcoma
NOS1	SLC6A15	0.475085	Bone	Osteosarcoma
OS252	SLC6A15	2.32193	Bone	Osteosarcoma
SAOS2	SLC6A15	0.910733	Bone	Osteosarcoma
SJSA1	SLC6A15	0.505891	Bone	Osteosarcoma
U2OS	SLC6A15	1.38405	Bone	Osteosarcoma
PFSK1	SLC6A15	5.48768	Central Nervous System	PNET
TASK1	SLC6A15	0.321928	Peripheral Nervous System	PNET
CCLFPEDS0001T	SLC6A15	1.12433	Kidney	Renal Cell Carcinoma
WERIRB1	SLC6A15	4.73823	Eye	Retinoblastoma
Y79	SLC6A15	0.0976108	Eye	Retinoblastoma
CW9019	SLC6A15	0.321928	Soft Tissue	Rhabdomyosarcoma
JR	SLC6A15	0.137504	Soft Tissue	Rhabdomyosarcoma
RC2	SLC6A15	3.45154	Soft Tissue	Rhabdomyosarcoma
RD	SLC6A15	2.19849	Soft Tissue	Rhabdomyosarcoma
RH18	SLC6A15	0.250962	Soft Tissue	Rhabdomyosarcoma
RH18DM	SLC6A15	3.26903	Soft Tissue	Rhabdomyosarcoma
RH28	SLC6A15	1.926	Soft Tissue	Rhabdomyosarcoma
RH30	SLC6A15	0.0426443	Soft Tissue	Rhabdomyosarcoma
RH36	SLC6A15	0.594549	Soft Tissue	Rhabdomyosarcoma
RH4	SLC6A15	2.90689	Soft Tissue	Rhabdomyosarcoma
RH41	SLC6A15	2.9241	Soft Tissue	Rhabdomyosarcoma
RHJT	SLC6A15	0.333424	Soft Tissue	Rhabdomyosarcoma
RMS13	SLC6A15	3.24336	Soft Tissue	Rhabdomyosarcoma
SCMCRM2	SLC6A15	0.941106	Soft Tissue	Rhabdomyosarcoma
SMSCTR	SLC6A15	4.74792	Soft Tissue	Rhabdomyosarcoma
TE441T	SLC6A15	0.367371	Soft Tissue	Rhabdomyosarcoma
TE617T	SLC6A15	1.24489	Soft Tissue	Rhabdomyosarcoma
TTC442	SLC6A15	2.13093	Soft Tissue	Rhabdomyosarcoma
127399	SLC6A15	0.111031	Soft Tissue	Synovial Sarcoma
CME1	SLC6A15	0.321928	Soft Tissue	Synovial Sarcoma
SCS214	SLC6A15	2.97269	Soft Tissue	Synovial Sarcoma
SW982	SLC6A15	3.31615	Soft Tissue	Synovial Sarcoma
SYO1	SLC6A15	0.0285692	Soft Tissue	Synovial Sarcoma
YAMATO	SLC6A15	2.67356	Soft Tissue	Synovial Sarcoma
CCLFPEDS0003T	SLC6A15	0.163499	Soft Tissue	Undifferentiated Sarcoma
