# Supplementary material for: Reprogramming neuroblastoma by diet-enhanced polyamine depletion
Source: Nature. 2025 Sep 24;646(8085):707–15. doi: 10.1038/s41586-025-09564-0 (PMC12527938; doi:10.1038/s41586-025-09564-0)
Supplement: Supplementary file 13 — Source Data Extended Data Fig. 3 [file 41586_2025_9564_MOESM13_ESM.xlsx]

## Sheet: a
	Direct contribution-average to Proline										Direct contribution-average to Arginine										Direct contribution-average to Ornithine
	Pancreas	Liver	Muscle	Kidney	Brain	Tumor	Small Int	Spleen			Pancreas	Liver	Muscle	Kidney	Brain	Tumor	Small Int	Spleen			Pancreas	Liver	Muscle	Kidney	Brain	Tumor	Small Int	Spleen
Proline	0.6766	0.35074	0.28321	0.49862	0.092969	0.52624	0.46078	0.49635		Proline	0.0014226	0.00063499	2.5915e-07	9.2819e-09	8.2265e-05	0.0013493	0.0008748	4.5129e-09		Proline	7.7531e-10	0.00021326	8.8264e-10	0.0024876	6.9488e-09	0.0029675	0.00047673	2.5076e-11
Glutamine	0.15466	0.014999	0.0018722	0.026692	0.0037951	0.14575	0.13912	0.11221		Glutamine	0.028872	4.805e-09	4.6906e-08	0.022276	1.0459e-08	3.7588e-08	2.7232e-09	0.0056428		Glutamine	1.2532e-09	0.025827	0.013219	0.018608	1.831e-09	0.02875	0.11217	0.069572
Arginine	0.033591	0.10007	2.8877e-09	0.0075778	0.0033078	7.7973e-09	0.045751	0.011487		Arginine	0.69882	0.48204	0.84898	0.83374	0.45185	0.68629	0.61467	0.50617		Arginine	0.079488	0.18339	1.6282e-11	6.067e-10	0.1635	2.9952e-10	0.25306	9.5909e-12
Ornithine	0.041272	0.014838	0.067259	0.0093521	0.0092915	0.035158	0.037838	0.025222		Ornithine	0.063394	0.011961	7.5101e-08	0.047898	0.0012352	2.3981e-08	0.016727	0.01489		Ornithine	0.92051	0.26492	0.74098	0.53087	0.3616	0.87541	0.32011	0.93043
Glucose	6.5668e-08				0.17142	0.045101				Glucose	0.00096146				7.6587e-08	0.0050071				Glucose	7.3183e-10				6.853e-09	0.030615
Standard Error										Standard Error										Standard Error
	Pancreas	Liver	Muscle	Kidney	Brain	Tumor	Small Int	Spleen			Pancreas	Liver	Muscle	Kidney	Brain	Tumor	Small Int	Spleen			Pancreas	Liver	Muscle	Kidney	Brain	Tumor	Small Int	Spleen
Proline	0.031602	0.027341	0.014598	0.063717	0.0077309	0.023467	0.044054	0.031915		Proline	0.0010333	0.00082252	4.1522e-07	1.9998e-07	0.00026838	0.00075046	0.0011696	4.5891e-07		Proline	3.379e-09	0.00066712	1.418e-07	0.0025271	6.5823e-08	0.0014942	0.0017529	1.8653e-08
Glutamine	0.013919	0.0090524	0.0031727	0.013261	0.0023906	0.013688	NA	NA		Glutamine	0.0051102	5.3886e-08	1.2614e-07	0.0048111	0.00077408	0.0012368	NA	NA		Glutamine	0.00531	0.0060988	0.0095532	0.0078464	1.8036e-08	0.0092408	NA	NA
Arginine	0.010868	0.0053179	7.3699e-09	0.0084017	0.0031335	0.0021809	0.014537	0.010326		Arginine	0.052782	0.0080147	0.0034137	0.015489	0.040724	0.037051	0.033473	0.12409		Arginine	0.036664	0.098357	2.839e-09	0.046574	0.081522	7.4887e-09	0.061145	0.009397
Ornithine	0.0093486	0.004262	0.016194	0.0054034	0.0029684	0.0025857	0.011231	0.0092284		Ornithine	0.0040969	0.0046487	0.00071639	0.0032646	0.0021119	0.00098102	0.002562	0.0047858		Ornithine	0.038606	0.011834	0.074895	0.072467	0.040522	0.024186	0.0048891	0.049273
Glucose	0.00063167				0.0047801	0.0062848				Glucose	0.0010951				8.3426e-07	0.0021019				Glucose	3.0731e-09				7.0089e-08	0.0052968

## Sheet: b
Arginine Gavage				Proline Gavage				Glutamine Gavage
Labeled Metabolite	Fractional Contribution	Time		Labeled Metabolite	Fractional Contribution	Time		Labeled Metabolite	Fractional Contribution	Time
glutamine	0.0366557	0		glutamine	0.0235906	0		glutamine	0.0212789	0
glutamate	0.0379991	0		glutamate	0	0		glutamate	0.000768984	0
proline	0.836743	0		proline	36.2072	0		proline	0.677225	0
arginine	0.0510504	0		arginine	0.0279954	0		arginine	0.0696693	0
ornithine	0	0		ornithine	0	0		ornithine	0.415297	0
glutamine	0.484631	4h		glutamine	0.913976	4h		glutamine	1.29599	4h
glutamate	0.257619	4h		glutamate	0.496349	4h		glutamate	0.421532	4h
proline	2.66147	4h		proline	13.2237	4h		proline	0.583128	4h
arginine	6.96703	4h		arginine	0.736492	4h		arginine	0.217797	4h
ornithine	16.5026	4h		ornithine	1.38733	4h		ornithine	0.2474	4h
glutamine	0.143287	05m		glutamine	1.22261	05m		glutamine	26.4568	05m
glutamate	0.481162	05m		glutamate	1.39419	05m		glutamate	8.89813	05m
proline	12.2137	05m		proline	90.8639	05m		proline	1.61071	05m
arginine	33.7375	05m		arginine	0.163795	05m		arginine	0.229175	05m
ornithine	68.5084	05m		ornithine	2.39352	05m		ornithine	1.837	05m
glutamine	0.275964	6h		glutamine	0.475385	6h		glutamine	0.516116	6h
glutamate	0.0529384	6h		glutamate	0.106466	6h		glutamate	0.115788	6h
proline	1.51116	6h		proline	9.37426	6h		proline	0.505504	6h
arginine	3.28452	6h		arginine	0.389775	6h		arginine	0.184104	6h
ornithine	5.03426	6h		ornithine	0.919125	6h		ornithine	0	6h
glutamine	1.96194	30m		glutamine	7.75084	30m		glutamine	20.0592	30m
glutamate	2.47059	30m		glutamate	6.83834	30m		glutamate	12.3089	30m
proline	23.1322	30m		proline	84.1148	30m		proline	2.57602	30m
arginine	45.8141	30m		arginine	2.49993	30m		arginine	1.1689	30m
ornithine	79.6777	30m		ornithine	11.1517	30m		ornithine	2.61088	30m
glutamine	1.93713	60m		glutamine	5.34606	60m		glutamine	11.4666	60m
glutamate	1.5361	60m		glutamate	3.8803	60m		glutamate	5.74994	60m
proline	12.4824	60m		proline	59.9718	60m		proline	1.56722	60m
arginine	33.5947	60m		arginine	2.62409	60m		arginine	1.04072	60m
ornithine	64.8874	60m		ornithine	5.90724	60m		ornithine	1.6297	60m
glutamine	0.0116206	0		glutamine	0.209879	0		glutamine	0.0481389	0
glutamate	0.016656	0		glutamate	0.26872	0		glutamate	0	0
proline	0.810099	0		proline	85.2185	0		proline	0.592009	0
arginine	0.0409857	0		arginine	0.0348749	0		arginine	0.0777002	0
ornithine	0	0		ornithine	0.32728	0		ornithine	0.182512	0
glutamine	0.541057	4h		glutamine	0.822065	4h		glutamine	1.51741	4h
glutamate	0.156876	4h		glutamate	0.462503	4h		glutamate	0.549464	4h
proline	2.62377	4h		proline	12.3198	4h		proline	0.46423	4h
arginine	7.2986	4h		arginine	0.471019	4h		arginine	0.22932	4h
ornithine	11.3804	4h		ornithine	1.03906	4h		ornithine	0.207726	4h
glutamine	0.272825	05m		glutamine	1.60559	05m		glutamine	28.7485	05m
glutamate	0.53615	05m		glutamate	2.29956	05m		glutamate	9.68032	05m
proline	17.513	05m		proline	93.0342	05m		proline	1.91554	05m
arginine	38.6072	05m		arginine	0.317331	05m		arginine	0.408427	05m
ornithine	75.606	05m		ornithine	3.13246	05m		ornithine	1.33186	05m
glutamine	0.320582	6h		glutamine	0.4817	6h		glutamine	0.629108	6h
glutamate	0.0497766	6h		glutamate	0.0835664	6h		glutamate	0.065279	6h
proline	2.11963	6h		proline	10.8826	6h		proline	0.42247	6h
arginine	4.38447	6h		arginine	0.41237	6h		arginine	0.125004	6h
ornithine	5.67984	6h		ornithine	0.275555	6h		ornithine	0.0971804	6h
glutamine	2.7957	30m		glutamine	8.80087	30m		glutamine	17.7487	30m
glutamate	2.8838	30m		glutamate	7.6288	30m		glutamate	12.1107	30m
proline	32.9389	30m		proline	84.4847	30m		proline	1.71882	30m
arginine	54.1702	30m		arginine	2.67956	30m		arginine	0.853488	30m
ornithine	84.3983	30m		ornithine	12.5172	30m		ornithine	2.10907	30m
glutamine	3.19698	60m		glutamine	5.81544	60m		glutamine	11.5164	60m
glutamate	2.30004	60m		glutamate	3.95387	60m		glutamate	6.53172	60m
proline	21.7252	60m		proline	59.0533	60m		proline	1.3486	60m
arginine	46.3445	60m		arginine	2.78642	60m		arginine	0.686079	60m
ornithine	74.5363	60m		ornithine	7.05955	60m		ornithine	0.935719	60m
glutamine	0.0432541	0		glutamine	0.0960515	0		glutamine	0.033791	0
glutamate	0	0		glutamate	0.00974047	0		glutamate	0.0257324	0
proline	0.705435	0		proline	73.3549	0		proline	0.458224	0
arginine	0.0163996	0		arginine	0.0324668	0		arginine	0.0635517	0
ornithine	0	0		ornithine	0.144544	0		ornithine	0.126978	0
glutamine	0.608033	4h		glutamine	0.652893	4h		glutamine	3.11841	4h
glutamate	0.334504	4h		glutamate	0.389025	4h		glutamate	1.3088	4h
proline	2.71779	4h		proline	9.50818	4h		proline	0.761099	4h
arginine	7.88889	4h		arginine	0.434129	4h		arginine	0.380477	4h
ornithine	17.006	4h		ornithine	0.734086	4h		ornithine	0.59448	4h
glutamine	0.112536	05m		glutamine	2.56982	05m		glutamine	41.9487	05m
glutamate	0.111149	05m		glutamate	3.84178	05m		glutamate	18.4595	05m
proline	9.96811	05m		proline	93.1181	05m		proline	2.69779	05m
arginine	21.634	05m		arginine	0.636992	05m		arginine	0.580491	05m
ornithine	65.856	05m		ornithine	6.03356	05m		ornithine	3.65432	05m
glutamine	0.322655	6h		glutamine	0.425891	6h		glutamine	0.823379	6h
glutamate	0.120634	6h		glutamate	0.186409	6h		glutamate	0.226699	6h
proline	1.64876	6h		proline	5.89467	6h		proline	0.589712	6h
arginine	8.03676	6h		arginine	0.28688	6h		arginine	0.293604	6h
ornithine	7.17351	6h		ornithine	0.402504	6h		ornithine	0.150853	6h
glutamine	0.600068	30m		glutamine	7.80753	30m		glutamine	24.933	30m
glutamate	0.410242	30m		glutamate	6.05006	30m		glutamate	16.1127	30m
proline	9.45606	30m		proline	83.5092	30m		proline	4.05667	30m
arginine	19.2031	30m		arginine	2.52149	30m		arginine	2.11541	30m
ornithine	62.6552	30m		ornithine	12.9495	30m		ornithine	3.76116	30m
glutamine	1.37318	60m		glutamine	4.90252	60m		glutamine	18.7326	60m
glutamate	0.997315	60m		glutamate	3.57771	60m		glutamate	9.13494	60m
proline	14.412	60m		proline	56.6754	60m		proline	2.47767	60m
arginine	31.2112	60m		arginine	2.50361	60m		arginine	1.83855	60m
ornithine	71.5558	60m		ornithine	7.46629	60m		ornithine	2.65822	60m
glutamine	0.029522	0		glutamine	0.163245	0		glutamine	0.00223751	0
glutamate	0.0323355	0		glutamate	0.0291273	0		glutamate	0.0265376	0
proline	0.811504	0		proline	78.8615	0		proline	0.119576	0
arginine	0.0118249	0		arginine	0.0262457	0		arginine	0.0496269	0
ornithine	0	0		ornithine	0.42006	0		ornithine	0.140587	0
glutamine	0.525279	4h		glutamine	0.748285	4h		glutamine	2.5092	4h
glutamate	0.32497	4h		glutamate	0.452462	4h		glutamate	1.06012	4h
proline	3.05327	4h		proline	8.85393	4h		proline	0.651758	4h
arginine	6.6721	4h		arginine	0.467408	4h		arginine	0.386608	4h
ornithine	10.4666	4h		ornithine	0.616738	4h		ornithine	0.469518	4h
glutamine	0.262651	05m		glutamine	2.15046	05m		glutamine	39.5095	05m
glutamate	0.635387	05m		glutamate	2.44012	05m		glutamate	16.6827	05m
proline	19.0046	05m		proline	89.6844	05m		proline	2.72598	05m
arginine	35.1806	05m		arginine	0.318213	05m		arginine	0.701662	05m
ornithine	76.148	05m		ornithine	3.97584	05m		ornithine	3.09323	05m
glutamine	0.289415	6h		glutamine	0.400348	6h		glutamine	0.846258	6h
glutamate	0	6h		glutamate	0.0637447	6h		glutamate	0.295592	6h
proline	2.19267	6h		proline	6.4757	6h		proline	0.425602	6h
arginine	4.02305	6h		arginine	0.34534	6h		arginine	0.260955	6h
ornithine	4.72151	6h		ornithine	0.435749	6h		ornithine	0.148805	6h
glutamine	2.443	30m		glutamine	7.89096	30m		glutamine	25.7939	30m
glutamate	2.15684	30m		glutamate	6.25943	30m		glutamate	15.2136	30m
proline	37.0235	30m		proline	78.4062	30m		proline	3.3273	30m
arginine	51.7532	30m		arginine	2.4653	30m		arginine	1.99843	30m
ornithine	86.2035	30m		ornithine	12.4399	30m		ornithine	3.85326	30m
glutamine	3.26919	60m		glutamine	5.62696	60m		glutamine	16.8859	60m
glutamate	2.53144	60m		glutamate	3.41416	60m		glutamate	7.42623	60m
proline	19.5675	60m		proline	58.8998	60m		proline	1.8147	60m
arginine	39.5973	60m		arginine	2.59236	60m		arginine	1.79241	60m
ornithine	73.5987	60m		ornithine	8.41444	60m		ornithine	2.57029	60m

## Sheet: c
Fcirc
Proline	Arginine	Ornithine	Glutamine	Glucose
9.89778	22.061	1.64163	41.1236	170.448
4.05064	18.2717	3.46633	59.2215	126.261
6.79649	19.0903	3.41118	70.0492	161.649
5.70336	12.2973	2.61021	36.381	102.564
	15.8046	2.72218	42.4889
	14.1508	3.3173	50.4223
	21.1959		43.636
	8.32279		67.5513
			42.9218

## Sheet: d
from	to	flux
Ornithine	Proline	1
Arginine	Glucose	1
Glutamine	Arginine	1.6
Glutamine	Proline	1.9
Diet/Protein Ornithine	Ornithine	2.4
Ornithine	Glutamine	2.6
Proline	Glutamine	3.5
Ornithine	Arginine	3.7
Arginine	Glutamine	3.8
Proline	Glucose	6.9
Arginine	Ornithine	12.1
Glucose	Glutamine	24.8
Diet/Protein Proline	Proline	28.8
Glutamine	Glucose	49.7
Diet/Protein Arginine	Arginine	92
Diet/Protein Glutamine	Glutamine	207.8
Diet/Glycogen Glucose	Glucose	624.8

## Sheet: e
Fcirc
Proline	Arginine	Ornithine	Glutamine
5.75477	6.46191	1.64163	42.2133
4.79081	8.26037	2.06237	40.2782
2.23652	5.99311	1.70478	44.0719
5.2548			42.6147
2.45783			53.688

## Sheet: f
from	to	flux
Diet/Protein Proline	Proline	17.1
Glutamine	Proline	2.5
Diet/Protein Glutamine	Glutamine	202.9
Proline	Glutamine	3.7
Arginine	Glutamine	4
Ornithine	Glutamine	1
Diet/Protein Arginine	Arginine	34.9
Glutamine	Arginine	2.7
Ornithine	Arginine	2.2
Diet Ornithine	Ornithine	0.9
Arginine	Ornithine	7.7

## Sheet: g
13C Proline		13 Glutamine		13C Arginine		13C Ornithine
Metabolite	Normalized Labelling	Metabolite	Normalized Labelling	Metabolite	Normalized Labelling	Metabolite	Normalized Labelling
Serum Proline	100	Serum Proline	12.7936	Serum Proline	5.20874	Serum Proline	3.85473
Serum Proline	100	Serum Proline	14.045	Serum Proline	5.27513	Serum Proline	3.43653
Serum Proline	100	Serum Proline	12.1278	Serum Proline	2.69869	Serum Proline	3.19887
Serum Proline	100	Serum Proline	11.6078	Tumor Proline	4.4199	Tumor Proline	4.22177
Serum Proline	100	Tumor Proline	24.9509	Tumor Proline	5.07576	Tumor Proline	3.52592
Tumor Proline	46.1769	Tumor Proline	22.1924	Tumor Proline	3.44059	Tumor Proline	3.58872
Tumor Proline	41.8248	Tumor Proline	26.1797	Serum Glutamine	2.93473	Serum Glutamine	0.509541
Tumor Proline	32.8049	Tumor Proline	27.3315	Serum Glutamine	1.74569	Serum Glutamine	0.641296
Tumor Proline	44.8751	Serum Glutamine	100	Serum Glutamine	2.35756	Serum Glutamine	0.808682
Tumor Proline	33.5157	Serum Glutamine	100	Serum Arginine	100	Serum Arginine	5.76822
Serum Glutamine	1.46398	Serum Glutamine	100	Serum Arginine	100	Serum Arginine	5.1893
Serum Glutamine	1.44627	Serum Glutamine	100	Tumor Arginine	91.8232	Tumor Arginine	2.75399
Serum Glutamine	2.48414	Serum Glutamine	100	Tumor Arginine	64.9291	Tumor Arginine	2.09385
Serum Glutamine	1.54578	Serum Arginine	7.35733	Serum Ornithine	85.7285	Serum Ornithine	100
Serum Glutamine	1.80657	Serum Arginine	7.29616	Serum Ornithine	87.1932	Serum Ornithine	100
Serum Arginine	0.476647	Serum Arginine	7.74187	Serum Ornithine	73.8753	Serum Ornithine	100
Serum Arginine	0.955604	Tumor Arginine	3.98544	Tumor Ornithine	64.9709	Tumor Ornithine	70.1515
Serum Arginine	1.10501	Tumor Arginine	3.30966	Tumor Ornithine	76.809	Tumor Ornithine	63.1184
Serum Arginine	1.05634	Tumor Arginine	3.56905	Tumor Ornithine	56.384	Tumor Ornithine	74.2667
Tumor Arginine	0.476647	Serum Ornithine	18.813
Tumor Arginine	0.39473	Serum Ornithine	14.8313
Tumor Arginine	0.552343	Serum Ornithine	11.7673
Tumor Arginine	0.526176	Serum Ornithine	15.6694
Serum Ornithine	4.14748	Serum Ornithine	7.90258
Serum Ornithine	1.30163	Tumor Ornithine	20.4728
Serum Ornithine	2.18299	Tumor Ornithine	16.7529
Serum Ornithine	3.16946	Tumor Ornithine	15.5053
Serum Ornithine	2.28575	Tumor Ornithine	19.2222
Tumor Ornithine	2.03799	Tumor Ornithine	12.0795
Tumor Ornithine	1.30163
Tumor Ornithine	1.72059
Tumor Ornithine	1.2514
Tumor Ornithine	1.80826

## Sheet: h
Direct Tumor Source	Average Tumor Proline	Standard Error Tumor Proline		Average Tumor Arginine	Standard Error Tumor Arginine		Average Tumor Ornithine	Standard Error Tumor Ornithine
Proline	0.394062	0.0312984		3.05313e-05	0.000173227		0.000317647	0.000907443
Glutamine	0.198594	0.0121682		7.42674e-06	5.84943e-05		0.0678592	0.0166808
Arginine	0.00311425	0.00397472		0.69914	0.111192		0.0933502	0.000102346
Ornithine	0.0221446	0.0027624		0.000104381	0.000926281		0.682921	0.0309535

## Sheet: i
Proline Gavage under ProArg-free diet
Labeled Metabolite	Fractional Contribution	Time
proline	0.0340992	0
glutamine	0	0
arginine	0.0432306	0
ornithine	0	0
proline	0.0495575	0
glutamine	0.00371589	0
arginine	0.0265951	0
ornithine	0.0164642	0
proline	0.244135	0
glutamine	0	0
arginine	0.0612178	0
ornithine	0	0
proline	0.709303	0
glutamine	0.035416	0
arginine	0.0276378	0
ornithine	0.0121078	0
proline	0.427168	0
glutamine	0.0314333	0
arginine	0.0405344	0
ornithine	0.00282403	0
proline	0.175794	0
glutamine	0.0194295	0
arginine	0.0184927	0
ornithine	0.00853899	0
proline	93.1693	05m
glutamine	4.68988	05m
arginine	2.46645	05m
ornithine	20.7559	05m
proline	91.6696	05m
glutamine	5.34079	05m
arginine	3.31872	05m
ornithine	21.4126	05m
proline	92.2639	05m
glutamine	2.99947	05m
arginine	1.46926	05m
ornithine	12.8107	05m
proline	88.7458	05m
glutamine	3.34727	05m
arginine	1.53844	05m
ornithine	8.23199	05m
proline	86.7511	05m
glutamine	5.47922	05m
arginine	1.57017	05m
ornithine	11.567	05m
proline	90.6272	05m
glutamine	4.28886	05m
arginine	1.95009	05m
ornithine	11.8598	05m
proline	80.7705	30m
glutamine	12.4787	30m
arginine	6.73548	30m
ornithine	27.0539	30m
proline	71.836	30m
glutamine	6.40315	30m
arginine	4.91453	30m
ornithine	18.8744	30m
proline	85.0975	30m
glutamine	13.276	30m
arginine	6.85275	30m
ornithine	30.0628	30m
proline	77.31	30m
glutamine	8.91071	30m
arginine	4.21235	30m
ornithine	17.6498	30m
proline	76.03	30m
glutamine	8.26452	30m
arginine	3.80065	30m
ornithine	17.2594	30m
proline	72.9077	30m
glutamine	8.99951	30m
arginine	4.75795	30m
ornithine	17.1714	30m
proline	55.6437	1h
glutamine	6.40001	1h
arginine	4.8934	1h
ornithine	12.306	1h
proline	52.2767	1h
glutamine	3.65871	1h
arginine	3.1884	1h
ornithine	10.0719	1h
proline	56.7115	1h
glutamine	7.42272	1h
arginine	4.71475	1h
ornithine	13.7569	1h
proline	58.3166	1h
glutamine	6.44485	1h
arginine	4.10594	1h
ornithine	12.4899	1h
proline	53.1254	1h
glutamine	5.97079	1h
arginine	3.44921	1h
ornithine	9.68515	1h
proline	49.1163	1h
glutamine	5.2347	1h
arginine	3.47636	1h
ornithine	9.97975	1h
proline	7.77355	4h
glutamine	0.774714	4h
arginine	1.06666	4h
ornithine	1.90042	4h
proline	10.8739	4h
glutamine	0.556865	4h
arginine	0.812127	4h
ornithine	1.78317	4h
proline	17.724	4h
glutamine	1.14251	4h
arginine	1.16918	4h
ornithine	2.2778	4h
proline	13.4161	4h
glutamine	1.18539	4h
arginine	1.60744	4h
ornithine	3.03583	4h
proline	8.06813	4h
glutamine	0.705345	4h
arginine	0.799565	4h
ornithine	1.49493	4h
proline	13.8017	4h
glutamine	0.807471	4h
arginine	0.977308	4h
ornithine	1.53735	4h
proline	4.0431	6h
glutamine	0.405289	6h
arginine	0.703611	6h
ornithine	0.923274	6h
proline	5.37159	6h
glutamine	0.251495	6h
arginine	0.508603	6h
ornithine	0.526911	6h
proline	5.30893	6h
glutamine	0.508558	6h
arginine	0.698138	6h
ornithine	0.967631	6h
proline	6.91742	6h
glutamine	0.450249	6h
arginine	0.897918	6h
ornithine	1.37723	6h
proline	4.04897	6h
glutamine	0.381781	6h
arginine	0.492283	6h
ornithine	0.906278	6h
proline	6.79148	6h
glutamine	0.378064	6h
arginine	0.564022	6h
ornithine	0.824726	6h

## Sheet: j
Labelled Metabolite	Fracitonal Contribution [%]	Gavage Time	Gavage	Diet
ornithine	0	0	proline	Chow
ornithine	0.32728	0	proline	Chow
ornithine	0.144544	0	proline	Chow
ornithine	0.42006	0	proline	Chow
ornithine	2.39352	05m	proline	Chow
ornithine	3.13246	05m	proline	Chow
ornithine	6.03356	05m	proline	Chow
ornithine	3.97584	05m	proline	Chow
ornithine	5.90724	1h	proline	Chow
ornithine	7.05955	1h	proline	Chow
ornithine	7.46629	1h	proline	Chow
ornithine	8.41444	1h	proline	Chow
ornithine	11.1517	30m	proline	Chow
ornithine	12.5172	30m	proline	Chow
ornithine	12.9495	30m	proline	Chow
ornithine	12.4399	30m	proline	Chow
ornithine	1.38733	4h	proline	Chow
ornithine	1.03906	4h	proline	Chow
ornithine	0.734086	4h	proline	Chow
ornithine	0.616738	4h	proline	Chow
ornithine	0.919125	6h	proline	Chow
ornithine	0.275555	6h	proline	Chow
ornithine	0.402504	6h	proline	Chow
ornithine	0.435749	6h	proline	Chow
ornithine	0	0	proline	ProArg-free
ornithine	0.0164642	0	proline	ProArg-free
ornithine	0	0	proline	ProArg-free
ornithine	0.0121078	0	proline	ProArg-free
ornithine	0.00282403	0	proline	ProArg-free
ornithine	0.00853899	0	proline	ProArg-free
ornithine	20.7559	05m	proline	ProArg-free
ornithine	21.4126	05m	proline	ProArg-free
ornithine	12.8107	05m	proline	ProArg-free
ornithine	8.23199	05m	proline	ProArg-free
ornithine	11.567	05m	proline	ProArg-free
ornithine	11.8598	05m	proline	ProArg-free
ornithine	12.306	1h	proline	ProArg-free
ornithine	10.0719	1h	proline	ProArg-free
ornithine	13.7569	1h	proline	ProArg-free
ornithine	12.4899	1h	proline	ProArg-free
ornithine	9.68515	1h	proline	ProArg-free
ornithine	9.97975	1h	proline	ProArg-free
ornithine	27.0539	30m	proline	ProArg-free
ornithine	18.8744	30m	proline	ProArg-free
ornithine	30.0628	30m	proline	ProArg-free
ornithine	17.6498	30m	proline	ProArg-free
ornithine	17.2594	30m	proline	ProArg-free
ornithine	17.1714	30m	proline	ProArg-free
ornithine	1.90042	4h	proline	ProArg-free
ornithine	1.78317	4h	proline	ProArg-free
ornithine	2.2778	4h	proline	ProArg-free
ornithine	3.03583	4h	proline	ProArg-free
ornithine	1.49493	4h	proline	ProArg-free
ornithine	1.53735	4h	proline	ProArg-free
ornithine	0.923274	6h	proline	ProArg-free
ornithine	0.526911	6h	proline	ProArg-free
ornithine	0.967631	6h	proline	ProArg-free
ornithine	1.37723	6h	proline	ProArg-free
ornithine	0.906278	6h	proline	ProArg-free
ornithine	0.824726	6h	proline	ProArg-free

[truncated: 2 more sheets: k, l]
