# Supplementary material for: Reprogramming neuroblastoma by diet-enhanced polyamine depletion
Source: Nature. 2025 Sep 24;646(8085):707–15. doi: 10.1038/s41586-025-09564-0 (PMC12527938; doi:10.1038/s41586-025-09564-0)
Supplement: Supplementary file 14 — Source Data Extended Data Fig. 4 [file 41586_2025_9564_MOESM14_ESM.xlsx]

## Sheet: a
MiceID	Intervention	TumorWeight
5661	ProArg DFMO	0
5675	ProArg DFMO	0.1
5694	ProArg DFMO	2.0487
5744	ProArg DFMO	0.3
5810	ProArg DFMO	0
5818	ProArg DFMO	0.2296
5825	ProArg DFMO	0.1442
5827	ProArg DFMO	0
99	ProArg DFMO	0.9556
101	ProArg DFMO	3.2905
108	ProArg DFMO	0
119	ProArg DFMO	2.0465
120	ProArg DFMO	0.344
125	ProArg DFMO	2.1311
5674	CD DFMO	2.3086
5680	CD DFMO	5.3854
5709	CD DFMO	6.3116
5711	CD DFMO	1.3
5737	CD DFMO	0.3935
5747	CD DFMO	0.7148
5750	CD DFMO	8.3738
5759	CD DFMO	NA
5817	CD DFMO	0
5824	CD DFMO	0
24	CD DFMO	5.487
33	CD DFMO	0.247
83	CD DFMO	0.1456
134	CD DFMO	3.5707
5650	ProArg	2.7946
5657	ProArg	1.8709
5658	ProArg	1.8
5848	ProArg	2.1006
5900	ProArg	1.5
5877	ProArg	3.7112
5885	ProArg	2.2962
5903	ProArg	3.0315
5907	ProArg	3.7464
6000	ProArg	2.5
5993	ProArg	0
7	ProArg	2.1713
67	ProArg	2.4137
5653	CD	3.2577
5654	CD	5.2975
5698	CD	1.5
5715	CD	0.2035
5868	CD	6.8344
5898	CD	5.4791
5889	CD	6.5914
5905	CD	5.4391
5909	CD	4.3872
5980	CD	7.6772
58	CD	1.9956
65	CD	2.0745
116	CD	3.807

## Sheet: b
Palpable Tumor Onset	Intervention	Number of Mice
(20,40]	CD	7
(20,40]	CD DFMO	2
(20,40]	ProArg	9
(40,60]	CD	5
(40,60]	CD DFMO	3
(40,60]	ProArg	3
(60,80]	CD	1
(60,80]	CD DFMO	3
(60,80]	ProArg DFMO	3
(80,100]	ProArg DFMO	1
(100,120]	ProArg DFMO	2
(120,140]	ProArg DFMO	2
(180,200]	ProArg DFMO	1

## Sheet: c
MiceID	Intervention	MouseWeight-TumorWeight
5661	ProArg DFMO	9.5
5675	ProArg DFMO	16.5
5694	ProArg DFMO	11.7513
5744	ProArg DFMO	16.2
5810	ProArg DFMO	30.9
5818	ProArg DFMO	14.0704
5825	ProArg DFMO	15.8558
5827	ProArg DFMO	14.8
99	ProArg DFMO	11.4444
101	ProArg DFMO	15.4095
108	ProArg DFMO	11.3
119	ProArg DFMO	10.2535
120	ProArg DFMO	12.056
125	ProArg DFMO	13.7689
5674	CD DFMO	21.0914
5680	CD DFMO	17.7146
5709	CD DFMO	19.4884
5711	CD DFMO	25.9
5737	CD DFMO	21.4065
5747	CD DFMO	17.0852
5750	CD DFMO	18.0262
5759	CD DFMO	NA
5817	CD DFMO	22.4
5824	CD DFMO	22.6
24	CD DFMO	25.113
33	CD DFMO	25.853
83	CD DFMO	22.3544
134	CD DFMO	20.2293
5650	ProArg	10.8054
5657	ProArg	8.8291
5658	ProArg	11.8
5848	ProArg	12.1994
5900	ProArg	14.8
5877	ProArg	11.7888
5885	ProArg	12.9038
5903	ProArg	13.6685
5907	ProArg	15.3536
6000	ProArg	12.5
5993	ProArg	7.3
7	ProArg	12.3287
67	ProArg	12.0863
5653	CD	19.6423
5654	CD	18.2025
5698	CD	20.7
5715	CD	18.6965
5868	CD	17.1656
5898	CD	15.4209
5889	CD	19.1086
5905	CD	18.4609
5909	CD	12.2128
5980	CD	17.6228
58	CD	17.0044
65	CD	16.6255
116	CD	18.693

## Sheet: d
MiceID	Intervention	TumorWeight/MouseWeight
5661	ProArg DFMO	0
5675	ProArg DFMO	0.0060241
5694	ProArg DFMO	0.148457
5744	ProArg DFMO	0.0181818
5810	ProArg DFMO	0
5818	ProArg DFMO	0.0160559
5825	ProArg DFMO	0.0090125
5827	ProArg DFMO	0
99	ProArg DFMO	0.0770645
101	ProArg DFMO	0.175963
108	ProArg DFMO	0
119	ProArg DFMO	0.166382
120	ProArg DFMO	0.0277419
125	ProArg DFMO	0.134031
5674	CD DFMO	0.0986581
5680	CD DFMO	0.233134
5709	CD DFMO	0.244636
5711	CD DFMO	0.0477941
5737	CD DFMO	0.0180505
5747	CD DFMO	0.0401573
5750	CD DFMO	0.317189
5759	CD DFMO	NA
5817	CD DFMO	0
5824	CD DFMO	0
24	CD DFMO	0.179314
33	CD DFMO	0.0094636
83	CD DFMO	0.00647111
134	CD DFMO	0.150029
5650	ProArg	0.205485
5657	ProArg	0.17485
5658	ProArg	0.132353
5848	ProArg	0.146895
5900	ProArg	0.0920245
5877	ProArg	0.239432
5885	ProArg	0.151066
5903	ProArg	0.181527
5907	ProArg	0.196147
6000	ProArg	0.166667
5993	ProArg	0
7	ProArg	0.149745
67	ProArg	0.166462
5653	CD	0.142258
5654	CD	0.225426
5698	CD	0.0675676
5715	CD	0.0107672
5868	CD	0.284767
5898	CD	0.262158
5889	CD	0.256475
5905	CD	0.227577
5909	CD	0.264289
5980	CD	0.303447
58	CD	0.105032
65	CD	0.110936
116	CD	0.1692

## Sheet: e
CD
Mouse #	DOD/Tumor	DOD/No Tumor
5653	112
5654	70
5698	47
5715	70
5868	79
5898	62
5889	84
5905	87
5909	64
5980	83
58	50
65	45
116	57
ProArg
Mouse #	DOD/Tumor	DOD/No Tumor
5650	70
5657	62
5658	51
5848	54
5900	48
5877	60
5885	50
5903	58
5907	84
6000	64
5993		38
7	57
67	72
CD DFMO
Mouse #	DOD/Tumor	DOD/No Tumor
5674	85
5680	103
5709	126
5711	92
5737	85
5747	106
5750	121
5759		26
5824		116
5817		264
24	295
33	119
83	78
134	74
ProArg
Mouse #	DOD/Tumor	DOD/No Tumor
5675		145
5694		107
5744	168
5661	334
5810		400
5818	204
5827	298
99		97
101	139
108	151
119	98
120	151
125	158
5825	169
ProArg DFMO
Mouse #	DOD/Tumor	DOD/No Tumor
5675		145
5694	107
5744	168
5661		334
5810		400
5818		204
5827		298
99	97
101	139
108		151
119	98
120	151
125	158
5825	169
Arg
Mouse #	DOD/Tumor	DOD/No Tumor
453	68
455	58
456	55
463	40
493	62
496	43
499	48
511	62
512	62
519	61
521	59
661	51
713	48
734	48
Arg DFMO
Mouse #	DOD/Tumor	DOD/No Tumor
486	87
487	104
540	135
628	105
630	199
671	107
677		300
679	125
725	108
727	80
746	113
772	71
776	106
779		196
806		300
Pro
Mouse #	DOD/Tumor	DOD/No Tumor
203	58
204	56
208	55
257	50
260	50
261	48
391	84
433	76
434	51
435		50
438	54
444	54
702	103
757	74
822	62
Pro DFMO
Mouse #	DOD/Tumor	DOD/No Tumor
243		300
245		98
289	78
291	104
309	79
339	132
401	54
404		300
480	96
583	128
648	91
687		40
688		61
690	89
778		202

## Sheet: f
MiceID	Intervention	Tumor Growth
5661	ProArg-free DFMO	0
5675	ProArg-free DFMO	0.689655
5694	ProArg-free DFMO	19.1467
5744	ProArg-free DFMO	1.78571
5810	ProArg-free DFMO	0
5818	ProArg-free DFMO	1.12549
5825	ProArg-free DFMO	0.853254
5827	ProArg-free DFMO	0
99	ProArg-free DFMO	9.85155
101	ProArg-free DFMO	23.6727
108	ProArg-free DFMO	0
119	ProArg-free DFMO	20.8827
120	ProArg-free DFMO	2.27815
125	ProArg-free DFMO	13.488
5674	CD DFMO	27.16
5680	CD DFMO	52.2854
5709	CD DFMO	50.0921
5711	CD DFMO	14.1304
5737	CD DFMO	4.62941
5747	CD DFMO	6.7434
5750	CD DFMO	69.205
5759	CD DFMO	0
5817	CD DFMO	0
5824	CD DFMO	0
24	CD DFMO	18.6
33	CD DFMO	2.07563
83	CD DFMO	1.86667
134	CD DFMO	48.2527
5650	ProArg-free	39.9229
5657	ProArg-free	30.1758
5658	ProArg-free	35.2941
5848	ProArg-free	38.9
5900	ProArg-free	31.25
5877	ProArg-free	61.8533
5885	ProArg-free	45.924
5903	ProArg-free	52.2672
5907	ProArg-free	44.6
6000	ProArg-free	39.0625
5993	ProArg-free	0
7	ProArg-free	38.093
67	ProArg-free	33.5236
5653	CD	29.0866
5654	CD	75.6786
5698	CD	31.9149
5715	CD	2.90714
5868	CD	86.5114
5898	CD	88.3726
5889	CD	78.469
5905	CD	62.5184
5909	CD	68.55
5980	CD	92.4964
58	CD	39.912
65	CD	46.1
116	CD	66.7895
243	Pro-free DFMO	0
245	Pro-free DFMO	0
289	Pro-free DFMO	65.9705
291	Pro-free DFMO	40.8462
309	Pro-free DFMO	20.281
339	Pro-free DFMO	44.0386
401	Pro-free DFMO	0
404	Pro-free DFMO	0
480	Pro-free DFMO	38.3385
583	Pro-free DFMO	0.00078125
648	Pro-free DFMO	43.7538
687	Pro-free DFMO	0
688	Pro-free DFMO	0
690	Pro-free DFMO	44.7371
778	Pro-free DFMO	0
486	Arg-free DFMO	20.6897
487	Arg-free DFMO	1.92308
540	Arg-free DFMO	16.0119
628	Arg-free DFMO	0.597143
630	Arg-free DFMO	1.58894
671	Arg-free DFMO	0
677	Arg-free DFMO	0
679	Arg-free DFMO	28.3248
725	Arg-free DFMO	21.8194
727	Arg-free DFMO	28.5225
746	Arg-free DFMO	11.0248
772	Arg-free DFMO	16.8169
776	Arg-free DFMO	1.98396
779	Arg-free DFMO	0
806	Arg-free DFMO	0
203	Pro-free	50.7241
204	Pro-free	71.2607
208	Pro-free	69.3091
257	Pro-free	60.954
260	Pro-free	17.748
261	Pro-free	45.3979
391	Pro-free	60.0036
433	Pro-free	65.9816
434	Pro-free	72.6627
435	Pro-free	0
438	Pro-free	58.237
444	Pro-free	73.0685
702	Pro-free	52.6728
757	Pro-free	30.4095
822	Pro-free	34.0339
453	Arg-free	31.3721
455	Arg-free	37.1069
456	Arg-free	14.4618
463	Arg-free	24.795
493	Arg-free	46.4484
496	Arg-free	15.4651
499	Arg-free	35.5396
511	Arg-free	37.7968
512	Arg-free	27.9597
519	Arg-free	38.4115
521	Arg-free	41.2068
661	Arg-free	12.1314
713	Arg-free	0
734	Arg-free	0

## Sheet: g
MiceID	Intervention	MouseWeight-TumorWeight
5661	ProArg-free DFMO	9.5
5675	ProArg-free DFMO	16.5
5694	ProArg-free DFMO	11.7513
5744	ProArg-free DFMO	16.2
5810	ProArg-free DFMO	30.9
5818	ProArg-free DFMO	14.0704
5825	ProArg-free DFMO	15.8558
5827	ProArg-free DFMO	14.8
99	ProArg-free DFMO	11.4444
101	ProArg-free DFMO	15.4095
108	ProArg-free DFMO	11.3
119	ProArg-free DFMO	10.2535
120	ProArg-free DFMO	12.056
125	ProArg-free DFMO	13.7689
5674	CD DFMO	21.0914
5680	CD DFMO	17.7146
5709	CD DFMO	19.4884
5711	CD DFMO	25.9
5737	CD DFMO	21.4065
5747	CD DFMO	17.0852
5750	CD DFMO	18.0262
5759	CD DFMO	NA
5817	CD DFMO	22.4
5824	CD DFMO	22.6
24	CD DFMO	25.113
33	CD DFMO	25.853
83	CD DFMO	22.3544
134	CD DFMO	20.2293
5650	ProArg-free	10.8054
5657	ProArg-free	8.8291
5658	ProArg-free	11.8
5848	ProArg-free	12.1994
5900	ProArg-free	14.8
5877	ProArg-free	11.7888
5885	ProArg-free	12.9038
5903	ProArg-free	13.6685
5907	ProArg-free	15.3536
6000	ProArg-free	12.5
5993	ProArg-free	7.3
7	ProArg-free	12.3287
67	ProArg-free	12.0863
5653	CD	19.6423
5654	CD	18.2025
5698	CD	20.7
5715	CD	18.6965
5868	CD	17.1656
5898	CD	15.4209
5889	CD	19.1086
5905	CD	18.4609
5909	CD	12.2128
5980	CD	17.6228
58	CD	17.0044
65	CD	16.6255
116	CD	18.693
243	Pro-free DFMO	39.7
245	Pro-free DFMO	27.2
289	Pro-free DFMO	18.1543
291	Pro-free DFMO	22.052
309	Pro-free DFMO	17.0978
339	Pro-free DFMO	20.5869
401	Pro-free DFMO	NA
404	Pro-free DFMO	34.6
480	Pro-free DFMO	25.2195
583	Pro-free DFMO	18.8999
648	Pro-free DFMO	21.0184
687	Pro-free DFMO	10.6
688	Pro-free DFMO	14.9
690	Pro-free DFMO	24.3184
778	Pro-free DFMO	NA
486	Arg-free DFMO	15.5
487	Arg-free DFMO	8.5
540	Arg-free DFMO	18.8384
628	Arg-free DFMO	10.6373
630	Arg-free DFMO	18.0838
671	Arg-free DFMO	18.2
677	Arg-free DFMO	NA
679	Arg-free DFMO	16.8594
725	Arg-free DFMO	13.3435
727	Arg-free DFMO	16.0182
746	Arg-free DFMO	12.3542
772	Arg-free DFMO	14.106
776	Arg-free DFMO	17.4897
779	Arg-free DFMO	11.7
806	Arg-free DFMO	NA
203	Pro-free	18.558
204	Pro-free	19.2094
208	Pro-free	16.088
257	Pro-free	17.3123
260	Pro-free	15.8126
261	Pro-free	15.6209
391	Pro-free	21.8597
433	Pro-free	21.8854
434	Pro-free	20.6942
435	Pro-free	NA
438	Pro-free	18.3552
444	Pro-free	17.4543
702	Pro-free	19.1747
757	Pro-free	14.4497
822	Pro-free	18.6899
453	Arg-free	8.9667
455	Arg-free	9.1478
456	Arg-free	11.1046
463	Arg-free	12.5082
493	Arg-free	9.9202
496	Arg-free	15.135
499	Arg-free	14.0941
511	Arg-free	11.4566
512	Arg-free	9.5665
519	Arg-free	14.3569
521	Arg-free	10.6688
661	Arg-free	12.7813
713	Arg-free	NA
734	Arg-free	NA

## Sheet: h
MouseId	Group	TumorWeight
1921	CD	3.0854
1942	CD	2.4291
1992	CD	3.5899
1957	CD	2.4052
1990	CD	3.6636
1970	CD	2.4012
2036	CD	2.9734
2034	CD	4.6089
2068	CD	2.5678
2057	CD	1.9703
1920	CD DFMO	1.1302
1936	CD DFMO	2.9162
1994	CD DFMO	3.509
1981	CD DFMO	0.8038
2006	CD DFMO	1.0397
2009	CD DFMO	3.009
2049	CD DFMO	2.3483
2061	CD DFMO	1.6426
2050	CD DFMO	1.2451
2083	CD DFMO	2.3782
1935	ProArg-free	3.2169
1964	ProArg-free	3.351
1997	ProArg-free	1.9989
1953	ProArg-free	0.2301
1977	ProArg-free	3.0837
2027	ProArg-free	2.1653
2048	ProArg-free	1.738
2060	ProArg-free	3.4089
2030	ProArg-free	1.6005
2124	ProArg-free	2.6563
1931	ProArg-free DFMO	1.4551
1950	ProArg-free DFMO	1.4241
1919	ProArg-free DFMO	0.7234
1991	ProArg-free DFMO	1.1945
2002	ProArg-free DFMO	1.9893
1989	ProArg-free DFMO	0.0973
2020	ProArg-free DFMO	2.8563
2051	ProArg-free DFMO	1.4446
2062	ProArg-free DFMO	1.5701
2082	ProArg-free DFMO	0.4396
1958	Time0	0.818
1985	Time0	0.6301
1918	Time0	0.8047
1988	Time0	0.9227

## Sheet: i
Intervention	Number of Mice Sacrificed Early
CD	4
CD DFMO	2
ProArg-free	4
ProArg-free DFMO	1
