# Supplementary material for: Reprogramming neuroblastoma by diet-enhanced polyamine depletion
Source: Nature. 2025 Sep 24;646(8085):707–15. doi: 10.1038/s41586-025-09564-0 (PMC12527938; doi:10.1038/s41586-025-09564-0)
Supplement: Supplementary file 15 — Source Data Extended Data Fig. 5 [file 41586_2025_9564_MOESM15_ESM.xlsx]

## Sheet: a
	CD DFMO-5824	CD DFMO-5823	CD DFMO-5817	CD DFMO-5806	CD DFMO-5802	CD DFMO-5750	CD DFMO-5747	CD DFMO-5737	CD DFMO-5711	CD DFMO-5709	ProArg-free-5848	ProArg-free-5837	ProArg-free-5828	ProArg-free-5785	ProArg-free-5784	ProArg-free-5705	ProArg-free-5702	ProArg-free DFMO-5827	ProArg-free DFMO-5825	ProArg-free DFMO-5818	ProArg-free DFMO-5810	ProArg-free DFMO-5805	ProArg-free DFMO-5746	ProArg-free DFMO-5744	ProArg-free DFMO-5736	ProArg-free DFMO-5732	ProArg-free DFMO-5694
ornithine	-0.767715	-1.02396	-1.40401	0.429944	-0.0992769	-0.809798	0.26469	-0.860048	-1.3354	-0.413084	-2.35602	-1.40201	-2.02205	-2.05876	-1.42478	-1.6031	-2.2332	-1.08719	-0.644394	-1.16397	-1.85663	-1.21641	-1.38264	-2.349	-1.6774	-1.76355	-1.75979
arginine	-1.03974	-1.04991	-1.07254	-0.0682784	-0.278243	-0.728352	-0.253176	-0.816067	-1.50869	-1.00544	-2.28993	-1.81077	-2.3414	-1.77738	-1.53673	-2.46058	-1.96558	-1.89973	-1.09878	-1.42488	-1.7421	-1.62253	-0.929085	-1.61777	-1.82273	-1.67958	-1.70024
proline	-0.943813	-1.21904	-1.21211	0.163152	-0.172019	-0.680752	0.189457	-0.706546	-1.15248	-0.592582	-1.75595	-1.1037	-1.6338	-1.68682	-0.884489	-1.95454	-1.47646	-1.07576	-2.06643	-1.18264	-1.3129	-1.53482	-0.320184	-1.37113	-1.18261	-1.97967	-1.47322
citrulline	-1.22643	-1.11822	-1.38701	-0.738767	-0.351942	-0.898631	-0.315732	-0.374637	-1.24139	-1.33665	-0.55278	-0.232592	-0.420646	-0.685246	-0.790583	-0.498663	-0.656208	-0.913835	-1.46813	-0.858144	-0.827458	-0.689678	-0.856278	-0.682562	-0.968975	-1.19012	-0.514012
hydroxyproline	-0.928041	-0.933232	0.191606	-0.168853	-0.397926	-1.18939	-0.674646	0.0535526	-0.791819	-0.844752	-1.68209	-0.711774	-1.18373	-1.59959	-0.947311	-1.67143	-1.83026	-1.15547	-1.58629	-0.630663	-1.16253	-1.25956	-0.879798	-1.77938	-0.966228	-2.21626	-1.4273
threonine	-0.745102	-1.25632	-1.44073	0.142086	0.0553675	-1.18433	-0.0297873	-0.649123	-1.28355	-1.2143	-1.14565	-0.927617	-0.722021	-1.93308	-2.33943	-0.961733	-0.703712	-1.02931	-2.95692	-0.854305	-1.21323	-0.0846748	-0.349009	-1.63912	-1.23041	-2.18379	-0.407829
Guanidoacetic acid	-0.733188	-0.508635	-0.672996	-0.307633	-0.103651	-1.21063	-0.483188	-0.0427748	-1.24216	-1.12559	-1.70736	-0.960451	-1.2826	-1.28518	-0.89906	-1.04739	-2.20082	-1.27202	-2.00079	-0.733291	-0.501021	-0.635655	-0.748578	-2.03008	-1.08461	-2.50596	-1.14728
Homocitrulline	-1.2928	-0.971916	3.69732	-0.812403	-2.70592	-0.853053	-2.0842	0.886402	-0.570341	-1.35616	1.93368	3.73022	3.63126	2.70427	2.91728	2.62742	3.50961	3.94826	3.36627	3.61463	3.539	3.23597	3.75018	3.73706	4.18824	2.85573	3.89716
C15:2	-1.49658	-3.72085	-3.02394	-4.76249	-0.9896	-4.27612	-3.31282	-0.39569	-2.20345	-2.50259	-4.1138	-0.294284	-1.50631	-3.75849	-1.46819	-2.02622	-4.1991	-0.914711	-2.35646	-1.45243	-2.85462	-1.80164	-2.66061	-1.56677	-2.08601	-6.01313	-2.74276
orotate	0.37522	-0.43702	0.606583	0.39841	0.447649	2.51786	-2.12111	1.05137	0.683813	1.44968	5.10109	5.06673	4.62795	1.30376	3.25328	1.76892	5.03379	1.8462	-0.807843	1.74173	5.10604	2.88271	4.33055	5.74912	5.30608	4.29058	4.49184
pantothenate	0.512819	0.634823	1.88266	1.33313	0.294592	0.243498	1.28648	0.16432	-0.497214	-0.506327	0.248914	0.885557	0.748537	0.196753	0.688444	0.120507	0.846513	1.15872	-0.583959	1.5227	1.64103	1.32345	1.50805	1.4297	1.75944	0.981161	1.40067
glutamine	-0.440761	-0.157045	0.49975	0.00330571	0.0409563	-0.410702	0.225348	0.0201844	-0.413854	-0.168226	0.444832	0.617855	0.490172	0.00844158	0.0953717	0.228695	0.951918	0.654556	0.590959	0.664146	1.19121	1.02717	1.04771	0.918952	1.38329	0.1753	1.35591
C22:2	0.538778	0.243292	0.454034	-0.226864	-0.0741139	0.104773	0.0210558	1.11831	-0.278886	-0.309675	0.444299	0.980915	0.987892	0.0778659	0.955807	-0.136298	0.464824	1.04007	0.913663	1.10046	0.676448	-0.616127	0.768618	1.79737	0.789405	0.639473	1.48591
C20:5(Eicosapentaenoic acid)	0.491557	0.443019	1.18894	-0.684128	0.151629	0.057184	0.19249	0.0120757	-0.0953702	-0.523116	0.210975	1.00929	1.39039	0.341458	2.02118	-0.409793	1.63199	1.13307	1.04892	0.876392	1.02194	0.15156	0.883885	0.627585	0.352365	0.240162	0.932484
C19:0	0.249238	0.155483	0.506084	-0.253706	-0.0360839	0.211372	0.295478	0.080795	0.736406	0.130234	-0.0379184	0.688842	0.191243	0.726218	0.973274	-0.133071	0.686096	0.661503	0.619329	0.644372	0.687544	0.589671	1.0298	1.33783	0.745643	0.673685	1.58004
Acetylcholine	-0.533286	-0.308361	-1.47173	0.728576	0.244579	-0.48936	-0.0940791	-0.692261	-0.549001	-1.08977	-0.0869743	-0.355946	-0.608473	-0.546858	-1.81252	-0.202542	0.149094	-0.527874	-2.20517	-0.705643	-0.777512	0.357954	-0.491373	-0.587803	-0.69682	-1.14153	-0.013479
C24:1	0.550216	0.169071	0.746151	-0.202219	-0.371195	0.501606	0.539554	0.574593	-0.0182644	-0.227928	0.0299862	0.643599	0.276171	0.219136	1.11375	0.0136745	0.795789	0.573128	0.37614	0.780057	0.438513	-0.00915664	0.629923	1.50931	1.20951	-0.0710471	1.44639
C19:2	2.11276	0.0774043	2.39561	-1.25342	-0.954531	1.45611	-0.760667	0.922526	0.662831	0.236141	0.729411	2.66672	2.07271	-0.240669	3.2392	0.310997	1.18682	2.23254	1.2796	2.46346	1.9188	1.3712	1.2999	2.08106	1.68132	2.83093	1.80655
N-acetyl-L-glutamine	-0.255141	-0.522963	1.26626	0.889402	0.304743	-0.867195	0.564189	1.44172	0.216365	0.897656	0.75305	1.72539	1.37166	0.140423	0.407069	0.297255	2.56726	2.48496	0.517354	0.946728	1.91684	1.71374	2.32969	2.57491	2.79062	0.892222	1.86766
C22:6(Docosahexaenoic acid)	0.545817	0.670479	0.916756	-0.319025	0.0717643	0.192544	0.86121	-0.0386547	0.618206	-0.413691	0.393736	1.00534	0.931975	0.7248	2.7872	-0.122528	0.319232	1.24964	1.31038	1.09054	1.58085	0.622173	1.13945	1.22286	0.27926	1.0944	1.21062
N-Acetyl-L-phenylalanine	0.150573	-0.0786307	-0.240803	0.551472	0.258679	-0.654838	0.183768	-0.818785	-0.481158	-0.64419	0.969908	0.472044	0.302491	0.0606797	-1.35576	0.543033	1.49673	0.513347	-0.737268	0.0752488	0.598721	0.663623	0.446622	0.65185	0.919183	0.524909	0.948371
C20:2	0.525587	0.601843	0.742926	-0.152953	-0.209623	-0.116958	0.293669	0.523809	0.589424	-0.274027	0.0439327	1.0427	0.637358	0.0804339	1.95422	-0.38968	-0.105067	1.40782	1.49844	0.992752	1.27235	-0.0581737	0.872942	1.11242	0.194919	1.23201	1.45612
C22:4	0.139864	0.10891	1.10181	-0.441337	-0.278042	-0.376334	-0.243786	-0.07221	-0.125493	-0.697529	-0.37051	1.07598	0.913968	-0.0790879	1.89355	-0.424098	-0.0305673	0.846642	0.827017	0.948085	0.615749	-0.148688	0.810747	0.811106	0.227133	0.213977	0.915869
guanosine	-0.0131996	1.2629	0.675997	0.634552	-1.02535	-0.287402	0.319787	0.117775	0.835255	0.279721	1.16619	0.136953	1.24385	-0.587602	0.0613126	-0.152835	0.632938	1.07747	-0.0308261	1.93002	1.81749	1.20416	2.16677	1.10672	1.41853	-0.705778	0.895604
C16:2	0.510973	0.694098	0.644963	-0.0298431	-0.205669	0.294393	0.641848	-0.0137092	0.575528	-0.153268	-0.275039	1.17719	0.641089	0.296521	2.46061	-0.480293	-0.324112	1.0959	1.69669	0.969614	1.78231	-0.976325	1.17903	0.981354	0.436182	1.18054	1.24932
C20:4(Arachidonic acid)	0.489865	0.665976	1.01504	0.337377	-0.0277548	-0.0887572	0.358029	-0.209781	-0.0128755	-0.225851	-0.116285	0.667174	0.671013	0.0339197	1.89006	-0.407718	-0.0353469	0.685004	0.70028	1.01542	0.875032	0.241834	0.902136	0.502368	0.133042	0.292867	0.633319
C14:1(Myristoleic acid)	1.67158	2.03853	1.38363	-0.221865	0.0399094	0.800986	1.97148	0.223235	1.57979	0.353188	0.718554	0.784099	0.654215	0.868773	3.10285	-0.588291	-1.49326	0.840434	2.10167	1.00722	2.00025	-1.12644	0.742998	1.26076	0.272362	1.31159	1.52395
C14:2	1.45374	1.11226	1.05238	-1.08512	-0.348302	0.693221	0.911707	0.347142	0.976042	0.0671147	0.12685	1.08257	0.439236	0.618506	2.94783	-0.69019	-0.579891	1.0458	1.89568	1.29395	1.63521	-0.577	0.837899	1.47315	0.855071	1.00836	1.20016
C20:0(Arachidic acid)	0.0442634	0.158968	-0.357786	-0.352672	-0.0866516	0.25008	0.301472	0.164033	1.26226	0.143586	-0.135755	0.149807	-0.66074	0.444005	0.0146564	0.585351	0.92634	0.810671	0.806485	0.281782	0.0980039	1.05722	0.759822	1.2018	0.571561	0.0531584	1.76034
Linoleic acid	0.118169	0.329012	0.555291	-0.230684	-0.829289	-0.0223953	0.346289	-0.169401	-0.0343885	-0.268456	-0.459526	0.831287	0.262357	-0.151892	1.61196	-0.430108	-0.308608	0.804585	1.347	1.18547	1.4651	-0.379068	1.20072	0.642115	0.340759	0.939063	1.28954
C20:1	0.758806	0.203857	0.572457	-0.15275	-0.527913	0.21629	0.271364	0.292137	0.383641	0.443635	-0.355984	0.32679	0.568391	0.0456743	1.16289	-0.565528	-0.179784	0.755629	0.995555	0.405644	0.917946	0.0154112	0.875786	1.23396	0.315268	1.17604	1.69428
C17:2	0.162648	0.547429	0.358933	-1.10436	-1.10274	0.471538	0.296782	0.00409976	-0.441511	-0.799394	-0.888772	0.660751	0.377881	-0.181632	1.60568	-0.563482	-0.940656	1.08752	1.45882	1.23941	1.43272	-0.191512	0.858263	0.872007	0.155084	0.803605	1.12041

## Sheet: b
compound	p.adj	log2(CD DFMO/CD)
ornithine	0.342213	-0.472581
arginine	0.0700236	-0.717278
proline	0.265464	-0.540073
citrulline	0.00174014	-0.84109
hydroxyproline	0.319121	-0.498994
threonine	0.265464	-0.638396
Guanidoacetic acid	0.265464	-0.58454
Homocitrulline	0.790949	0.872925
lysine	0.0700236	-0.69284
isoleucine	0.319121	-0.477163
leucine	0.232954	-0.537146
C15:2	0.201172	-2.05974
itaconate	0.482317	0.0602629
2-Hydroxyhexanedioic Acid	0.482317	-0.305958
orotate	0.482317	0.895828
Indole-3-pyruvic acid	0.232954	-0.460991
valine	0.365589	-0.43879
alanine	0.784547	-0.14159
pantothenate	0.411954	0.72844
serine	0.868856	-0.104537
L-Hydroorotic acid	0.482317	0.590026
L-Fucose	0.69027	-0.137195
glutamine	0.951718	-0.0508578
C22:2	0.713577	0.226719
C20:5(Eicosapentaenoic acid)	0.735869	0.21424
Ureidosuccinic acid (carbamoylAspartate)	0.983934	0.0223187
L-Threonic acid	0.655942	-0.300505
C19:0	0.620883	0.231282
hypoxanthine	0.735869	-0.339302
Glucose	0.655942	-0.189705
Acetylcholine	0.53545	-0.300224
C24:1	0.556254	0.27586
phenylpyruvate	0.53545	0.921294
O-Phosphorylethanolamine	0.53545	-0.724194
C19:2	0.556254	0.96843
N-acetyl-L-glutamine	0.620883	0.565
glycine	0.482317	-0.319995
sn-glycerol-3-phosphate	0.889801	-0.165112
Hexanoyl Glycine	0.53545	-0.7322
N-Octanoylglycine	0.482317	-0.599481
creatine	0.983934	-0.0209082
UMP	0.972472	0.162543
Gentisic acid	0.265464	-1.51305
N-Acetylglycine	0.482317	0.286148
3-Indoxyl sulfate	0.713577	-0.65913
N-Methyl-D-aspartic acid	0.828414	-0.216043
glutamate	0.828414	-0.216043
tyrosine	0.69027	-0.228783
2-Hydroxycaproic acid	0.983934	-0.023239
Hypotaurine	0.680778	-0.546336
C22:6(Docosahexaenoic acid)	0.365589	0.379565
N-Acetyl-L-phenylalanine	0.790949	-0.11117
myo-inositol	0.53545	-0.624833
3-Ureidopropionic acid	0.365589	-0.802525
3-Indolepropionic acid	0.265464	-0.69976
Carnosine	0.680279	-0.83894
AMP	0.889801	0.350529
IMP	0.983934	-0.149453
uridine	0.88901	-0.261121
Indole-3-acetaldehyde	0.983934	-0.00702746
pyruvate	0.774304	0.239355
C20:2	0.561094	0.299971
C15:0	0.983934	0.0185742
glucose-1-phosphate	0.680279	-0.552304
phenylalanine	0.482317	-0.299822
xanthine	0.680778	-0.33509
C22:4	0.994585	-0.00201749
glycerate	0.95729	-0.0741201
a-ketoglutarate	0.74409	0.260688
citrate/isocitrate	0.983934	0.0438541
Cysteine S-sulfate	0.983934	-0.0489661
taurine	0.889801	-0.123986
guanosine	0.655942	0.39855
C16:2	0.482317	0.335588
C20:4(Arachidonic acid)	0.53545	0.285485
C14:1(Myristoleic acid)	0.232954	1.19444
cystathionine	0.319121	-2.12322
3-Methylindole	0.655942	-0.1531
C14:2	0.319121	0.679486
3-hydroxylbutyrate	0.482317	0.777496
Homocarnosine	0.972472	-0.0971539
asparagine	0.482317	-0.336575
Phenaceturic acid	0.983934	0.00738432
C20:3	0.735869	0.190899
N-Acetylaspartic acid	0.740922	-0.41017
fumarate	0.889801	0.099129
N-Acetylserine	0.915761	0.0640344
Aminoadipic acid	0.774304	-0.174868
5-L-Hydroxytryptophan	0.784547	-0.401071
Myristic acid	0.972472	0.0489496
C17:0	0.983934	-0.0302487
Methionine sulfoxide	0.95729	0.0578653
C20:0(Arachidic acid)	0.735869	0.226174
Cysteine-glutathione disulphide	0.680778	-0.457675
Stearic acid	0.983934	0.0107023
thymidine	0.53545	-0.805223
Linoleic acid	0.983934	0.0252782
C19:1	0.954039	0.118895
Pyrrolidonecarboxylic acid	0.713577	0.229204
lactate	0.784547	-0.140601
Methyloxovaleric acid (Ketoleucine)	0.69027	-0.209288
L-3-Phenyllactic acid	0.911194	0.206456
C18:4	0.69027	-1.86927
C18:1(Oleic acid)	0.774304	-0.684776
Creatine phosphate	0.655942	-0.848325
2-Hydroxybutyric acid	0.482317	-0.463958
C20:1	0.680778	0.28461
histidine	0.53545	-0.594138
Creatinine	0.655942	-0.130278
C18:3	0.95729	-0.101502
methionine	0.680279	-0.19725
malate	0.983934	-0.0393853
C16:0(Palmitic acid)	0.868856	0.139546
deoxyuridine	0.661485	-0.472819
Kynurenic acid	0.5171	-0.571643
uracil	0.69027	-0.514494
Indole-3-carboxylic acid	0.983934	0.0231903
C25:0	0.983934	0.012651
C22:5	0.74409	-0.220607
C17:2	0.983934	-0.0407013
inosine	0.790949	0.255077
C16:1(Palmitoleic acid)	0.482317	0.702632
C24:0(Lignoceric acid)	0.889801	0.0848214
Aconitic acid	0.69027	-0.234938
C15:1	0.95729	-0.0630929
tryptophan	0.95729	0.0402649
Hydroxyindoleacetic acid	0.791339	0.0761346
C17:1	0.846297	-0.305622
Uric acid	0.811828	-0.374009
aspartate	0.632787	-0.623144
allantoin	0.505447	-0.549839
succinate	0.871657	-0.205698
adenine	0.365589	1.14863
4-Aminohippuric acid	0.673125	0.242059
C22:3	0.87187	-0.168147
Urocanic acid	0.831861	0.24019
Malonic acid	0.53545	-0.099215
cytidine	0.709054	-0.405024
2-Hydroxyvaleric acid	0.95729	-0.0685678

## Sheet: c
compound	p.adj	log2(ProArg-free DFMO/CD)
ornithine	0.000174913	-1.41717
arginine	0.000711661	-1.52131
proline	0.00117221	-1.27154
citrulline	0.000159799	-0.875344
hydroxyproline	0.00515168	-1.24303
threonine	0.0110854	-0.985248
Guanidoacetic acid	0.0108362	-1.13486
Homocitrulline	6.66115e-05	3.65764
lysine	0.0632893	-0.493759
isoleucine	0.338162	-0.322658
leucine	0.419827	-0.289176
C15:2	0.0344094	-2.05208
itaconate	0.0592904	0.15929
2-Hydroxyhexanedioic Acid	0.0699445	-0.465301
orotate	0.036566	4.35659
Indole-3-pyruvic acid	0.675733	-0.184141
valine	0.266589	-0.379971
alanine	0.653885	-0.18335
pantothenate	0.00182181	1.31798
serine	0.840019	0.101179
L-Hydroorotic acid	0.12515	4.06514
L-Fucose	0.561847	-0.135456
glutamine	0.00218856	0.944173
C22:2	0.0258084	0.970895
C20:5(Eicosapentaenoic acid)	0.0110854	0.765118
Ureidosuccinic acid (carbamoylAspartate)	0.196309	4.82442
L-Threonic acid	0.411429	-0.375092
C19:0	0.00603573	0.897356
hypoxanthine	0.411429	-0.68003
Glucose	0.140451	-0.415441
Acetylcholine	0.0444418	-0.551058
C24:1	0.0468611	0.785315
phenylpyruvate	0.140451	3.09493
O-Phosphorylethanolamine	0.61037	-0.426656
C19:2	0.00515168	1.98271
N-acetyl-L-glutamine	0.00762454	1.97901
glycine	0.933275	0.0316693
sn-glycerol-3-phosphate	0.460235	-0.540408
Hexanoyl Glycine	0.198282	-1.02327
N-Octanoylglycine	0.13152	-0.894523
creatine	0.891259	-0.0930274
UMP	0.723958	-0.617733
Gentisic acid	0.105398	-1.3767
N-Acetylglycine	0.282317	0.249672
3-Indoxyl sulfate	0.931306	-0.0973712
N-Methyl-D-aspartic acid	0.958454	-0.0210706
glutamate	0.958454	-0.0210706
tyrosine	0.675733	-0.194963
2-Hydroxycaproic acid	0.338162	0.351
Hypotaurine	0.658377	-0.455169
C22:6(Docosahexaenoic acid)	0.00061638	1.11885
N-Acetyl-L-phenylalanine	0.036566	0.523242
myo-inositol	0.659702	-0.296373
3-Ureidopropionic acid	0.857184	0.165656
3-Indolepropionic acid	0.555156	-0.272635
Carnosine	0.958427	0.044525
AMP	0.587385	-1.35744
IMP	0.451656	-2.10737
uridine	0.13607	1.14991
Indole-3-acetaldehyde	0.659702	0.13682
pyruvate	0.583196	0.390394
C20:2	0.00515168	1.0755
C15:0	0.171709	0.536535
glucose-1-phosphate	0.67171	-0.363907
phenylalanine	0.924849	0.0293006
xanthine	0.791704	-0.199239
C22:4	0.0444418	0.64716
glycerate	0.372813	-0.395884
a-ketoglutarate	0.659702	0.366468
citrate/isocitrate	0.275472	0.685425
Cysteine S-sulfate	0.757709	-0.259329
taurine	0.502783	0.340338
guanosine	0.0340248	1.29383
C16:2	0.0133484	1.10567
C20:4(Arachidonic acid)	0.0110854	0.625526
C14:1(Myristoleic acid)	0.036566	1.21325
cystathionine	0.561847	-0.596792
3-Methylindole	0.931306	0.0246467
C14:2	0.00846491	1.18237
3-hydroxylbutyrate	0.163319	1.07604
Homocarnosine	0.821068	-0.284342
asparagine	0.460235	0.426699
Phenaceturic acid	0.659702	0.16817
C20:3	0.267409	0.361693
N-Acetylaspartic acid	0.494767	0.557445
fumarate	0.485826	0.400384
N-Acetylserine	0.864362	-0.0598082
Aminoadipic acid	0.70451	-0.179813
5-L-Hydroxytryptophan	0.937259	0.078326
Myristic acid	0.755628	0.147831
C17:0	0.13607	0.387617
Methionine sulfoxide	0.916381	0.0945192
C20:0(Arachidic acid)	0.0470018	0.829758
Cysteine-glutathione disulphide	0.61037	-0.391277
Stearic acid	0.659702	0.209256
thymidine	0.266589	-0.997849
Linoleic acid	0.0258084	0.969453
C19:1	0.104119	0.860055
Pyrrolidonecarboxylic acid	0.149639	0.635777
lactate	0.857184	0.0802447
Methyloxovaleric acid (Ketoleucine)	0.857184	0.0671958
L-3-Phenyllactic acid	0.864362	0.170367
C18:4	0.757709	-0.799077
C18:1(Oleic acid)	0.864362	-0.270095
Creatine phosphate	0.659702	0.37824
2-Hydroxybutyric acid	0.118386	-0.591285
C20:1	0.0344094	0.913274
histidine	0.857184	0.116802
Creatinine	0.196309	0.163538
C18:3	0.162143	0.71952
methionine	0.611938	1.18257
malate	0.411429	0.749322
C16:0(Palmitic acid)	0.833455	0.101647
deoxyuridine	0.205803	-0.974469
Kynurenic acid	0.401295	0.740578
uracil	0.411429	0.56277
Indole-3-carboxylic acid	0.922382	-0.0396378
C25:0	0.955211	0.0262353
C22:5	0.382067	0.326104
C17:2	0.0340248	0.962383
inosine	0.922382	0.0992712
C16:1(Palmitoleic acid)	0.857184	0.163847
C24:0(Lignoceric acid)	0.756171	0.109723
Aconitic acid	0.679345	0.261699
C15:1	0.149639	0.644636
tryptophan	0.924849	0.0444205
Hydroxyindoleacetic acid	0.693837	0.0736111
C17:1	0.659702	0.37067
Uric acid	0.87855	-0.186155
aspartate	0.653885	0.370703
allantoin	0.238658	-0.615764
succinate	0.924849	-0.0826888
adenine	0.502783	0.586552
4-Aminohippuric acid	0.924849	0.0474545
C22:3	0.659702	-0.268942
Urocanic acid	0.61037	0.448349
Malonic acid	0.864362	0.0456115
cytidine	0.583196	0.328748
2-Hydroxyvaleric acid	0.931306	0.0282686

## Sheet: d
compound	group	value
proline	CD DFMO	764.506
proline	CD DFMO	648.9
proline	CD DFMO	815.091
proline	CD DFMO	1094.99
proline	CD DFMO	1261.92
proline	CD DFMO	667.09
proline	ProArg-free DFMO	892.115
proline	ProArg-free DFMO	1398.74
proline	ProArg-free DFMO	764.083
proline	ProArg-free DFMO	1064.78
proline	ProArg-free DFMO	797.731
proline	ProArg-free DFMO	656.648
proline	CD	992.237
proline	CD	1088.2
proline	CD	918.741
proline	CD	616.536
proline	CD	1348.09
proline	ProArg-free	721.811
proline	ProArg-free	516.727
proline	ProArg-free	670.115
proline	ProArg-free	970.393
proline	ProArg-free	1388.34
proline	ProArg-free	1695.33
glutamine	CD DFMO	585.066
glutamine	CD DFMO	679.351
glutamine	CD DFMO	353.23
glutamine	CD DFMO	226.251
glutamine	CD DFMO	253.574
glutamine	CD DFMO	283.07
glutamine	ProArg-free DFMO	581.693
glutamine	ProArg-free DFMO	942.807
glutamine	ProArg-free DFMO	800.018
glutamine	ProArg-free DFMO	1099.7
glutamine	ProArg-free DFMO	784.414
glutamine	ProArg-free DFMO	909.499
glutamine	CD	386.91
glutamine	CD	248.653
glutamine	CD	324.282
glutamine	CD	249.224
glutamine	CD	188.829
glutamine	ProArg-free	556.19
glutamine	ProArg-free	834.952
glutamine	ProArg-free	513.613
glutamine	ProArg-free	273.079
glutamine	ProArg-free	317.332
glutamine	ProArg-free	797.618
arginine	CD DFMO	194.762
arginine	CD DFMO	194.876
arginine	CD DFMO	123.67
arginine	CD DFMO	143.407
arginine	CD DFMO	110.051
arginine	CD DFMO	179.208
arginine	ProArg-free DFMO	91.8566
arginine	ProArg-free DFMO	94.57
arginine	ProArg-free DFMO	84.1406
arginine	ProArg-free DFMO	114.927
arginine	ProArg-free DFMO	151.176
arginine	ProArg-free DFMO	63.48
arginine	CD	165.109
arginine	CD	179.849
arginine	CD	129.109
arginine	CD	153.657
arginine	CD	79.6682
arginine	ProArg-free	55.2106
arginine	ProArg-free	47.1813
arginine	ProArg-free	96.5943
arginine	ProArg-free	133.757
arginine	ProArg-free	86.5159
arginine	ProArg-free	93.6095
ornithine	CD DFMO	0.83958
ornithine	CD DFMO	0.825519
ornithine	CD DFMO	0.827695
ornithine	CD DFMO	1.33637
ornithine	CD DFMO	1.08819
ornithine	CD DFMO	0.946983
ornithine	ProArg-free DFMO	0.696466
ornithine	ProArg-free DFMO	0.758752
ornithine	ProArg-free DFMO	0.587733
ornithine	ProArg-free DFMO	0.527615
ornithine	ProArg-free DFMO	0.727355
ornithine	ProArg-free DFMO	0.431403
ornithine	CD	0.804391
ornithine	CD	1.37304
ornithine	CD	0.97213
ornithine	CD	0.766873
ornithine	CD	1.08356
ornithine	ProArg-free	0.417437
ornithine	ProArg-free	0.259479
ornithine	ProArg-free	4.07137
ornithine	ProArg-free	0.873439
ornithine	ProArg-free	0.854284
ornithine	ProArg-free	0.793621

## Sheet: e
compound	group	value
glycyl-l-proline	CD DFMO	0.31767
glycyl-l-proline	CD DFMO	0.330662
glycyl-l-proline	CD DFMO	0.498385
glycyl-l-proline	CD DFMO	0.500336
glycyl-l-proline	CD DFMO	0.369305
glycyl-l-proline	CD DFMO	0.551219
glycyl-l-proline	ProArg-free DFMO	2.01844
glycyl-l-proline	ProArg-free DFMO	2.36957
glycyl-l-proline	ProArg-free DFMO	3.17217
glycyl-l-proline	ProArg-free DFMO	4.68798
glycyl-l-proline	ProArg-free DFMO	2.38669
glycyl-l-proline	ProArg-free DFMO	1.30387
glycyl-l-proline	CD	0.557172
glycyl-l-proline	CD	0.644162
glycyl-l-proline	CD	0.272809
glycyl-l-proline	CD	0.55568
glycyl-l-proline	CD	2.97018
glycyl-l-proline	ProArg-free	3.89753
glycyl-l-proline	ProArg-free	4.14077
glycyl-l-proline	ProArg-free	0.910153
glycyl-l-proline	ProArg-free	4.2807
glycyl-l-proline	ProArg-free	4.70369
glycyl-l-proline	ProArg-free	6.92452
l-hydroxyproline	CD DFMO	1.12379
l-hydroxyproline	CD DFMO	0.345699
l-hydroxyproline	CD DFMO	0.963264
l-hydroxyproline	CD DFMO	1.38939
l-hydroxyproline	CD DFMO	0.505212
l-hydroxyproline	CD DFMO	2.03311
l-hydroxyproline	ProArg-free DFMO	0.373657
l-hydroxyproline	ProArg-free DFMO	0.415947
l-hydroxyproline	ProArg-free DFMO	0.355668
l-hydroxyproline	ProArg-free DFMO	0.287043
l-hydroxyproline	ProArg-free DFMO	0.562185
l-hydroxyproline	ProArg-free DFMO	0.259772
l-hydroxyproline	CD	1.32807
l-hydroxyproline	CD	1.23763
l-hydroxyproline	CD	0.889256
l-hydroxyproline	CD	0.85324
l-hydroxyproline	CD	0.691803
l-hydroxyproline	ProArg-free	0.500408
l-hydroxyproline	ProArg-free	0.862078
l-hydroxyproline	ProArg-free	0.191873
l-hydroxyproline	ProArg-free	0.84754
l-hydroxyproline	ProArg-free	0.727398
l-hydroxyproline	ProArg-free	1.04271

## Sheet: f
group	compound	value
ProArg-free-free DFMO	N1-Acetylspermidine	2.65124
ProArg-free-free DFMO	N1-Acetylspermidine	2.28084
ProArg-free-free DFMO	N1-Acetylspermidine	0.206392
ProArg-free-free DFMO	N1-Acetylspermidine	0.267542
CD DFMO	N1-Acetylspermidine	0.367065
CD DFMO	N1-Acetylspermidine	1.55483
CD DFMO	N1-Acetylspermidine	1.39341
CD DFMO	N1-Acetylspermidine	3.48021
CD DFMO	N1-Acetylspermidine	2.2011
CD DFMO	N1-Acetylspermidine	1.11185
ProArg-free-free	N1-Acetylspermidine	0.998791
ProArg-free-free	N1-Acetylspermidine	0.971063
ProArg-free-free	N1-Acetylspermidine	0.348368
ProArg-free-free	N1-Acetylspermidine	1.54106
ProArg-free-free	N1-Acetylspermidine	1.40021
ProArg-free-free	N1-Acetylspermidine	1.34185
CD	N1-Acetylspermidine	1.13621
CD	N1-Acetylspermidine	0.597857
CD	N1-Acetylspermidine	1.54487
CD	N1-Acetylspermidine	0.823842
CD	N1-Acetylspermidine	0.897221
ProArg-free-free DFMO	N1N8-Diacetylspermidine	2.56799
ProArg-free-free DFMO	N1N8-Diacetylspermidine	3.86648
ProArg-free-free DFMO	N1N8-Diacetylspermidine	0
ProArg-free-free DFMO	N1N8-Diacetylspermidine	0
CD DFMO	N1N8-Diacetylspermidine	0.51264
CD DFMO	N1N8-Diacetylspermidine	2.64285
CD DFMO	N1N8-Diacetylspermidine	1.48159
CD DFMO	N1N8-Diacetylspermidine	6.07676
CD DFMO	N1N8-Diacetylspermidine	3.03671
CD DFMO	N1N8-Diacetylspermidine	3.21062
ProArg-free-free	N1N8-Diacetylspermidine	0.73594
ProArg-free-free	N1N8-Diacetylspermidine	0.878031
ProArg-free-free	N1N8-Diacetylspermidine	0
ProArg-free-free	N1N8-Diacetylspermidine	1.87186
ProArg-free-free	N1N8-Diacetylspermidine	1.24069
ProArg-free-free	N1N8-Diacetylspermidine	1.07082
CD	N1N8-Diacetylspermidine	1.53465
CD	N1N8-Diacetylspermidine	0.653724
CD	N1N8-Diacetylspermidine	1.70209
CD	N1N8-Diacetylspermidine	0.761216
CD	N1N8-Diacetylspermidine	0.348322
CD DFMO	N-acetylputrescine	0.134979
CD DFMO	N-acetylputrescine	0.137741
CD DFMO	N-acetylputrescine	0.117184
CD DFMO	N-acetylputrescine	0.0451863
CD DFMO	N-acetylputrescine	0.0324414
CD DFMO	N-acetylputrescine	0.0762534
ProArg-free DFMO	N-acetylputrescine	0.096531
ProArg-free DFMO	N-acetylputrescine	0.0234733
ProArg-free DFMO	N-acetylputrescine	0.024414
ProArg-free DFMO	N-acetylputrescine	0.023327
ProArg-free DFMO	N-acetylputrescine	0.0651803
ProArg-free DFMO	N-acetylputrescine	0.05776
CD	N-acetylputrescine	0.878467
CD	N-acetylputrescine	0.471178
CD	N-acetylputrescine	1.38369
CD	N-acetylputrescine	1.46734
CD	N-acetylputrescine	0.799325
ProArg-free	N-acetylputrescine	0.874356
ProArg-free	N-acetylputrescine	0.88001
ProArg-free	N-acetylputrescine	0.177319
ProArg-free	N-acetylputrescine	1.01136
ProArg-free	N-acetylputrescine	1.49219
ProArg-free	N-acetylputrescine	3.84875

## Sheet: g
Study	group	Putrescine (ng/g)	Spermidine (ng/g)
This Study	ProArg-free DFMO	2572	21234
This Study	ProArg-free DFMO	2324.1	11802.8
This Study	ProArg-free DFMO	2140.45	35408.6
This Study	ProArg-free DFMO	1963.72	21976.6
This Study	CD DFMO	4385.94	52510.4
This Study	CD DFMO	4210.56	92647.8
This Study	CD DFMO	3347.86	41810.9
This Study	CD DFMO	3002.88	43140.1
This Study	CD DFMO	1515.47	29306.3
This Study	CD DFMO	3591.34	134536
This Study	ProArg-free	6056.61	102966
This Study	ProArg-free	9909.44	259022
This Study	ProArg-free	3860.63	139291
This Study	ProArg-free	13186.8	256256
This Study	ProArg-free	17572.5	295039
This Study	ProArg-free	29835.2	262628
This Study	CD	10407.1	260053
This Study	CD	8738.28	239152
This Study	CD	19768.8	329765
This Study	CD	16234.2	308085
This Study	CD	10597.8	241458
Gamble etal.	Gamble etal. Vehicule	21800	414000
Gamble etal.	Gamble etal. Vehicule	19700	354000
Gamble etal.	Gamble etal. Vehicule	32800	429000
Gamble etal.	Gamble etal. Vehicule	15500	357000
Gamble etal.	Gamble etal. Vehicule	34900	429000
Gamble etal.	Gamble etal. Vehicule	30200	415000
Gamble etal.	Gamble etal. Vehicule	27400	367000
Gamble etal.	Gamble etal. Vehicule	32300	464000
Gamble etal.	Gamble etal. Vehicule	16100	370000
Gamble etal.	Gamble etal. Vehicule		410000
Gamble etal.	Gamble etal. DFMO	5220	235000
Gamble etal.	Gamble etal. DFMO	8720	352000
Gamble etal.	Gamble etal. DFMO	3890	223000
Gamble etal.	Gamble etal. DFMO	2170	189000
Gamble etal.	Gamble etal. DFMO	3110	207000
Gamble etal.	Gamble etal. DFMO	7960	316000
Gamble etal.	Gamble etal. DFMO	2860	169000
Gamble etal.	Gamble etal. DFMO	6980	231000
Gamble etal.	Gamble etal. DFMO	6910	230000
Gamble etal.	Gamble etal. DFMO	21700	346000
Gamble etal.	Gamble etal. AMXT1501	46800	466000
Gamble etal.	Gamble etal. AMXT1501	23100	417000
Gamble etal.	Gamble etal. AMXT1501	38200	480000
Gamble etal.	Gamble etal. AMXT1501	54500	463000
Gamble etal.	Gamble etal. AMXT1501	29500	412000
Gamble etal.	Gamble etal. AMXT1501	65200	475000
Gamble etal.	Gamble etal. AMXT1501	60200	411000
Gamble etal.	Gamble etal. AMXT1501	36900	452000
Gamble etal.	Gamble etal. AMXT1501	49400	405000
Gamble etal.	Gamble etal. AMXT1501	49400	438000
Gamble etal.	Gamble etal. DFMO AMXT1501	2710	126000
Gamble etal.	Gamble etal. DFMO AMXT1501	4070	154000
Gamble etal.	Gamble etal. DFMO AMXT1501	2240	169000
Gamble etal.	Gamble etal. DFMO AMXT1501	2280	134000
Gamble etal.	Gamble etal. DFMO AMXT1501	2490	186000
Gamble etal.	Gamble etal. DFMO AMXT1501	4260	209000
Gamble etal.	Gamble etal. DFMO AMXT1501	1870	126000
Gamble etal.	Gamble etal. DFMO AMXT1501	1870	101000

## Sheet: h
compound	group	value
arginine	CD DFMO	194.762
arginine	CD DFMO	194.876
arginine	CD DFMO	123.67
arginine	CD DFMO	143.407
arginine	CD DFMO	110.051
arginine	CD DFMO	179.208
arginine	ProArg-free DFMO	91.8566
arginine	ProArg-free DFMO	94.57
arginine	ProArg-free DFMO	84.1406
arginine	ProArg-free DFMO	114.927
arginine	ProArg-free DFMO	151.176
arginine	ProArg-free DFMO	63.48
arginine	CD	165.109
arginine	CD	179.849
arginine	CD	129.109
arginine	CD	153.657
arginine	CD	79.6682
arginine	ProArg-free	55.2106
arginine	ProArg-free	47.1813
arginine	ProArg-free	96.5943
arginine	ProArg-free	133.757
arginine	ProArg-free	86.5159
arginine	ProArg-free	93.6095
arginine	Pro-free diet	151.264
arginine	Pro-free diet	115.993
arginine	Pro-free diet	170.305
arginine	Pro-free diet	122.629
arginine	Pro-free diet	130.95
arginine	Pro-free DFMO	153.767
arginine	Pro-free DFMO	101.439
arginine	Pro-free DFMO	143.35
arginine	Pro-free DFMO	132.206
arginine	Pro-free DFMO	234.876
arginine	Arg-free	180.695
arginine	Arg-free	133.924
arginine	Arg-free	140.212
arginine	Arg-free	144.743
arginine	Arg-free	154.072
arginine	Arg-free DFMO	127.464
arginine	Arg-free DFMO	120.962
arginine	Arg-free DFMO	119.252
arginine	Arg-free DFMO	81.8599
arginine	Arg-free DFMO	133.46
glutamine	CD DFMO	585.066
glutamine	CD DFMO	679.351
glutamine	CD DFMO	353.23
glutamine	CD DFMO	226.251
glutamine	CD DFMO	253.574
glutamine	CD DFMO	283.07
glutamine	ProArg-free DFMO	581.693
glutamine	ProArg-free DFMO	942.807
glutamine	ProArg-free DFMO	800.018
glutamine	ProArg-free DFMO	1099.7
glutamine	ProArg-free DFMO	784.414
glutamine	ProArg-free DFMO	909.499
glutamine	CD	386.91
glutamine	CD	248.653
glutamine	CD	324.282
glutamine	CD	249.224
glutamine	CD	188.829
glutamine	ProArg-free	556.19
glutamine	ProArg-free	834.952
glutamine	ProArg-free	513.613
glutamine	ProArg-free	273.079
glutamine	ProArg-free	317.332
glutamine	ProArg-free	797.618
ornithine	CD DFMO	0.83958
ornithine	CD DFMO	0.825519
ornithine	CD DFMO	0.827695
ornithine	CD DFMO	1.33637
ornithine	CD DFMO	1.08819
ornithine	CD DFMO	0.946983
ornithine	ProArg-free DFMO	0.696466
ornithine	ProArg-free DFMO	0.758752
ornithine	ProArg-free DFMO	0.587733
ornithine	ProArg-free DFMO	0.527615
ornithine	ProArg-free DFMO	0.727355
ornithine	ProArg-free DFMO	0.431403
ornithine	CD	0.804391
ornithine	CD	1.37304
ornithine	CD	0.97213
ornithine	CD	0.766873
ornithine	CD	1.08356
ornithine	ProArg-free	0.417437
ornithine	ProArg-free	0.259479
ornithine	ProArg-free	4.07137
ornithine	ProArg-free	0.873439
ornithine	ProArg-free	0.854284
ornithine	ProArg-free	0.793621
ornithine	Pro-free diet	0.862433
ornithine	Pro-free diet	2.41883
ornithine	Pro-free diet	0.834953
ornithine	Pro-free diet	1.07109
ornithine	Pro-free diet	1.30772
ornithine	Pro-free DFMO	1.286
ornithine	Pro-free DFMO	1.47788
ornithine	Pro-free DFMO	1.22471
ornithine	Pro-free DFMO	1.50672
ornithine	Pro-free DFMO	1.0104
ornithine	Arg-free	0.92724
ornithine	Arg-free	1.44339
ornithine	Arg-free	0.717456
ornithine	Arg-free	0.881776
ornithine	Arg-free	0.808505
ornithine	Arg-free DFMO	0.984882
ornithine	Arg-free DFMO	1.67331
ornithine	Arg-free DFMO	0.85974
ornithine	Arg-free DFMO	0.812933
ornithine	Arg-free DFMO	1.21546
proline	CD DFMO	764.506
proline	CD DFMO	648.9
proline	CD DFMO	815.091
proline	CD DFMO	1094.99
proline	CD DFMO	1261.92
proline	CD DFMO	667.09
proline	ProArg-free DFMO	892.115
proline	ProArg-free DFMO	1398.74
proline	ProArg-free DFMO	764.083
proline	ProArg-free DFMO	1064.78
proline	ProArg-free DFMO	797.731
proline	ProArg-free DFMO	656.648
proline	CD	992.237
proline	CD	1088.2
proline	CD	918.741
proline	CD	616.536
proline	CD	1348.09
proline	ProArg-free	721.811
proline	ProArg-free	516.727
proline	ProArg-free	670.115
proline	ProArg-free	970.393
proline	ProArg-free	1388.34
proline	ProArg-free	1695.33
proline	Pro-free diet	733.021
proline	Pro-free diet	825.408
proline	Pro-free diet	897.855
proline	Pro-free diet	954.088
proline	Pro-free diet	999.009
proline	Pro-free DFMO	1566.46
proline	Pro-free DFMO	963.026
proline	Pro-free DFMO	969.676
proline	Pro-free DFMO	1270.73
proline	Pro-free DFMO	604.413
proline	Arg-free	1635.86
proline	Arg-free	1625.88
proline	Arg-free	1598.8
proline	Arg-free	1370.07
proline	Arg-free	1085.3
proline	Arg-free DFMO	1854.08
proline	Arg-free DFMO	1255.81
proline	Arg-free DFMO	759.555
proline	Arg-free DFMO	676.159
proline	Arg-free DFMO	1059.88

## Sheet: i
group	compound	value
ProArg-free DFMO	Putrescine	29.1776
ProArg-free DFMO	Putrescine	26.3652
ProArg-free DFMO	Putrescine	24.2819
ProArg-free DFMO	Putrescine	22.2771
CD DFMO	Putrescine	49.7554
CD DFMO	Putrescine	47.7658
CD DFMO	Putrescine	37.9791
CD DFMO	Putrescine	34.0655
CD DFMO	Putrescine	17.192
CD DFMO	Putrescine	40.7413
ProArg-free	Putrescine	68.708
ProArg-free	Putrescine	112.416
ProArg-free	Putrescine	43.7961
ProArg-free	Putrescine	149.595
ProArg-free	Putrescine	199.347
ProArg-free	Putrescine	338.459
CD	Putrescine	118.062
CD	Putrescine	99.1296
CD	Putrescine	224.263
CD	Putrescine	184.165
CD	Putrescine	120.225
Pro-free	Putrescine	460.376
Pro-free	Putrescine	124.546
Pro-free	Putrescine	423.008
Pro-free	Putrescine	372.363
Pro-free	Putrescine	190.363
Pro-free DFMO	Putrescine	61.3968
Pro-free DFMO	Putrescine	55.3284
Pro-free DFMO	Putrescine	68.501
Pro-free DFMO	Putrescine	72.232
Pro-free DFMO	Putrescine	50.0403
Arg-free	Putrescine	344.513
Arg-free	Putrescine	277.192
Arg-free	Putrescine	265.142
Arg-free	Putrescine	238.994
Arg-free	Putrescine	184.428
Arg-free DFMO	Putrescine	83.2296
Arg-free DFMO	Putrescine	73.5112
Arg-free DFMO	Putrescine	61.6475
Arg-free DFMO	Putrescine	30.0956
Arg-free DFMO	Putrescine	39.0403
ProArg-free DFMO	Spermidine	146.189
ProArg-free DFMO	Spermidine	81.2587
ProArg-free DFMO	Spermidine	243.777
ProArg-free DFMO	Spermidine	151.302
CD DFMO	Spermidine	361.518
CD DFMO	Spermidine	637.85
CD DFMO	Spermidine	287.854
CD DFMO	Spermidine	297.006
CD DFMO	Spermidine	201.764
CD DFMO	Spermidine	926.238
ProArg-free	Spermidine	708.89
ProArg-free	Spermidine	1783.28
ProArg-free	Spermidine	958.977
ProArg-free	Spermidine	1764.24
ProArg-free	Spermidine	2031.25
ProArg-free	Spermidine	1808.11
CD	Spermidine	1790.38
CD	Spermidine	1646.49
CD	Spermidine	2270.33
CD	Spermidine	2121.07
CD	Spermidine	1662.36
Pro-free	Spermidine	2081.58
Pro-free	Spermidine	979.674
Pro-free	Spermidine	2280.52
Pro-free	Spermidine	1073.49
Pro-free	Spermidine	1319.77
Pro-free DFMO	Spermidine	257.807
Pro-free DFMO	Spermidine	478.538
Pro-free DFMO	Spermidine	941.445
Pro-free DFMO	Spermidine	971.69
Pro-free DFMO	Spermidine	136.14
Arg-free	Spermidine	2250.84
Arg-free	Spermidine	2085.38
Arg-free	Spermidine	2140.23
Arg-free	Spermidine	1956.9
Arg-free	Spermidine	1787.13
Arg-free DFMO	Spermidine	749.546
Arg-free DFMO	Spermidine	1155.19
Arg-free DFMO	Spermidine	285.965
Arg-free DFMO	Spermidine	170.053
Arg-free DFMO	Spermidine	215.048
