# Supplementary material for: Reprogramming neuroblastoma by diet-enhanced polyamine depletion
Source: Nature. 2025 Sep 24;646(8085):707–15. doi: 10.1038/s41586-025-09564-0 (PMC12527938; doi:10.1038/s41586-025-09564-0)
Supplement: Supplementary file 16 — Source Data Extended Data Fig. 6 [file 41586_2025_9564_MOESM16_ESM.xlsx]

## Sheet: d
Isoelectric Focus Blot					Western Blots
CD	CD DFMO	ProArg-free	ProArg-free DFMO		CD	CD DFMO	ProArg-free	ProArg-free DFMO
0.08	0.06	0.06	0.81		1.17156	0.777376	0.886662	7.40562
0.11	0.15	0.04	0		1.24142	0.976698	0.715502	2.60056
0.1	0.06	0.05	0		1.67244	1.24351	1.24644	2.65715
0.09	0.05	0.1	0.61		2.87085	2.01546	1.99605	2.0275
0.11	0.53	0.05	0.65		1.37676	0.837263	0.959425	1.86798
0.04	0.06	0.05	0.03		1.46775	0.599359	0.93861	1.18394
0.02	0.02	0.07	0.5		1.7094	1.00808	0.953379	0.676549
0.03	0.01	0.04	0.22		2.02412		0.906314	1.33176

## Sheet: g
Proline in Poly-Proline Tracts							Proline Not in Poly-Proline Tracts
	Position In respect To Codons	log2(Dhps/sh-contrl)	log2(Eif5a/sh-contrl)	codon	AA			Position In respect To Codons	log2(Dhps/sh-contrl)	log2(Eif5a/sh-contrl)	codon	AA
	-90	-0.0509802	-0.317421	P-CCA	P			-90	0.0242296	-0.0431824	P-CCA	P
	-87	0.0672285	-0.00882417	P-CCA	P			-87	-0.0223429	-0.0153935	P-CCA	P
	-84	0.311136	0.0837769	P-CCA	P			-84	-0.0281722	-0.0317756	P-CCA	P
	-81	0.0678286	-0.282348	P-CCA	P			-81	0.070729	0.0424499	P-CCA	P
	-78	0.347602	0.099364	P-CCA	P			-78	0.0469685	-0.00423706	P-CCA	P
	-75	0.321551	-0.0297318	P-CCA	P			-75	-0.0424305	-0.00269443	P-CCA	P
	-72	0.275483	0.0241627	P-CCA	P			-72	0.00144747	-0.0420506	P-CCA	P
	-69	0.434954	0.0703715	P-CCA	P			-69	0.0365942	0.0341309	P-CCA	P
	-66	0.320833	-0.00270853	P-CCA	P			-66	-0.0413774	-0.0264923	P-CCA	P
	-63	0.350871	-0.00218667	P-CCA	P			-63	0.0116707	0.0500116	P-CCA	P
	-60	0.570808	0.160051	P-CCA	P			-60	0.0260605	0.034419	P-CCA	P
	-57	0.479321	0.146625	P-CCA	P			-57	0.00278623	-0.001547	P-CCA	P
	-54	0.303397	0.0762343	P-CCA	P			-54	0.0328481	0.00908358	P-CCA	P
	-51	0.506337	0.168341	P-CCA	P			-51	-0.00867603	0.0397759	P-CCA	P
	-48	0.471507	0.173067	P-CCA	P			-48	0.0404052	0.0169347	P-CCA	P
	-45	0.281677	-0.107753	P-CCA	P			-45	-0.013887	-0.0117064	P-CCA	P
	-42	0.169524	-0.0299375	P-CCA	P			-42	-0.0868629	-0.0915947	P-CCA	P
	-39	0.397094	0.0614815	P-CCA	P			-39	-0.0012975	0.0149512	P-CCA	P
	-36	0.305055	0.026726	P-CCA	P			-36	0.0636492	0.0497784	P-CCA	P
	-33	0.398709	-0.0124521	P-CCA	P			-33	-0.0555382	-0.016879	P-CCA	P
	-30	0.470718	0.083516	P-CCA	P			-30	0.020237	0.0469909	P-CCA	P
	-27	0.537658	0.194755	P-CCA	P			-27	-0.0396916	-0.019623	P-CCA	P
	-24	0.332859	0.00431203	P-CCA	P			-24	-0.000232051	0.0333602	P-CCA	P
	-21	0.50576	-0.0123049	P-CCA	P			-21	0.0317264	0.0323372	P-CCA	P
	-18	0.535941	0.16597	P-CCA	P			-18	-0.130722	-0.0666717	P-CCA	P
	-15	0.540677	-0.0129517	P-CCA	P			-15	0.0850063	0.0784792	P-CCA	P
	-12	0.826136	0.257451	P-CCA	P			-12	0.227479	0.144339	P-CCA	P
	-9	0.869443	0.203238	P-CCA	P			-9	0.145535	-0.0276483	P-CCA	P
	-6	0.894373	0.301189	P-CCA	P			-6	0.133854	0.0670926	P-CCA	P
	-3	1.05335	0.373144	P-CCA	P			-3	0.427075	0.153807	P-CCA	P
	0	0.683018	-0.188024	P-CCA	P			0	0.20328	-0.271955	P-CCA	P
	3	0.792778	0.291367	P-CCA	P			3	0.211087	0.0756801	P-CCA	P
	6	0.795281	0.121025	P-CCA	P			6	0.222808	0.12109	P-CCA	P
	9	1.15375	0.344116	P-CCA	P			9	0.368982	0.0407991	P-CCA	P
	12	0.69657	0.198037	P-CCA	P			12	0.0596376	0.00482177	P-CCA	P
	15	0.629829	0.255389	P-CCA	P			15	-0.0562899	0.0124442	P-CCA	P
	18	0.42417	0.157716	P-CCA	P			18	-0.00625929	0.00253458	P-CCA	P
	21	0.454156	0.160909	P-CCA	P			21	-0.0470466	0.0454582	P-CCA	P
	24	0.574372	0.367292	P-CCA	P			24	0.00929529	0.027619	P-CCA	P
	27	0.506398	0.181692	P-CCA	P			27	-0.000237263	0.0485419	P-CCA	P
	30	0.691408	0.310941	P-CCA	P			30	-0.0449495	-0.0488702	P-CCA	P
	33	0.503759	0.176328	P-CCA	P			33	-0.00979673	0.00767858	P-CCA	P
	36	0.401547	0.1259	P-CCA	P			36	-0.0430328	-0.0132538	P-CCA	P
	39	0.439845	0.0382802	P-CCA	P			39	0.04795	0.0923544	P-CCA	P
	42	0.392918	0.157922	P-CCA	P			42	-0.0308589	-0.001251	P-CCA	P
	45	0.44977	0.20623	P-CCA	P			45	-0.0356574	0.0278714	P-CCA	P
	48	0.256679	-0.137694	P-CCA	P			48	-0.0404574	0.0154579	P-CCA	P
	51	0.363932	0.0241318	P-CCA	P			51	0.0652307	0.071623	P-CCA	P
	54	0.415646	0.0110248	P-CCA	P			54	0.0225431	-0.00179129	P-CCA	P
	57	0.416659	0.108801	P-CCA	P			57	-0.0147899	0.0487571	P-CCA	P
	60	0.347825	0.142013	P-CCA	P			60	-0.0304791	0.00157199	P-CCA	P
	63	0.456739	0.124776	P-CCA	P			63	-0.0140526	0.0236379	P-CCA	P
	66	0.442828	0.0965899	P-CCA	P			66	-0.0448816	-0.0151928	P-CCA	P
	69	0.358689	0.110497	P-CCA	P			69	-0.0839094	0.0344676	P-CCA	P
	72	0.4513	0.0774934	P-CCA	P			72	0.00858354	0.0558432	P-CCA	P
	75	0.458917	0.167222	P-CCA	P			75	-0.0032792	0.0238456	P-CCA	P
	78	0.459693	0.178096	P-CCA	P			78	0.0701215	0.0846944	P-CCA	P
	81	0.475607	0.103202	P-CCA	P			81	-0.0682415	-0.0262603	P-CCA	P
	84	0.315669	0.0436291	P-CCA	P			84	-0.0439763	-0.0194156	P-CCA	P
	87	0.394898	0.157811	P-CCA	P			87	0.0342524	-0.0182439	P-CCA	P
	-90	0.251388	-0.00473837	P-CCC	P			-90	0.000892002	-0.0360134	P-CCC	P
	-87	0.342305	-0.00326298	P-CCC	P			-87	-0.023154	-0.0692056	P-CCC	P
	-84	0.13277	-0.153961	P-CCC	P			-84	-0.0143539	-0.0537552	P-CCC	P
	-81	0.214879	0.00317062	P-CCC	P			-81	0.0580252	0.0168444	P-CCC	P
	-78	0.228613	-0.0863489	P-CCC	P			-78	-0.0455953	-0.0236283	P-CCC	P
	-75	0.155417	-0.0403666	P-CCC	P			-75	0.0145064	0.0229731	P-CCC	P
	-72	0.511752	0.0322891	P-CCC	P			-72	-0.0631823	-0.117187	P-CCC	P
	-69	0.219837	-0.184424	P-CCC	P			-69	-0.0161061	-0.062001	P-CCC	P
	-66	0.307129	0.0379174	P-CCC	P			-66	-0.00832631	0.00187855	P-CCC	P
	-63	0.244709	-0.0589829	P-CCC	P			-63	0.0216491	-0.0297085	P-CCC	P
	-60	0.420581	0.0825427	P-CCC	P			-60	0.0084078	0.0294413	P-CCC	P
	-57	0.137223	-0.128352	P-CCC	P			-57	0.00818221	-0.00229052	P-CCC	P
	-54	0.287481	0.0502271	P-CCC	P			-54	0.0407718	-0.00941403	P-CCC	P
	-51	0.398223	0.130099	P-CCC	P			-51	0.0520699	0.0124864	P-CCC	P
	-48	0.344177	0.00963881	P-CCC	P			-48	0.0472995	0.0281466	P-CCC	P
	-45	0.432521	0.186563	P-CCC	P			-45	0.0284371	-0.0313492	P-CCC	P
	-42	0.251313	0.117057	P-CCC	P			-42	0.0780178	-0.00967634	P-CCC	P
	-39	0.298161	0.0739959	P-CCC	P			-39	0.0637266	0.0249145	P-CCC	P
	-36	0.470617	0.103405	P-CCC	P			-36	0.0309021	0.0328025	P-CCC	P
	-33	0.329759	0.0367238	P-CCC	P			-33	-0.0211195	-0.0374578	P-CCC	P
	-30	0.210824	0.0494366	P-CCC	P			-30	0.0286593	-0.0323687	P-CCC	P
	-27	0.247454	0.0327706	P-CCC	P			-27	0.00177625	-0.0335016	P-CCC	P
	-24	0.407176	0.150195	P-CCC	P			-24	0.0547134	-0.0199024	P-CCC	P
	-21	0.337564	-0.0438588	P-CCC	P			-21	0.0437497	-0.053073	P-CCC	P
	-18	0.594131	0.141249	P-CCC	P			-18	0.018992	-0.0444997	P-CCC	P
	-15	1.04589	0.440629	P-CCC	P			-15	0.428844	0.15342	P-CCC	P
	-12	0.970341	0.251601	P-CCC	P			-12	0.162822	-0.0472777	P-CCC	P
	-9	0.688421	-0.0707124	P-CCC	P			-9	0.268519	-0.138755	P-CCC	P
	-6	0.8547	0.0386699	P-CCC	P			-6	0.283972	-0.0120434	P-CCC	P
	-3	1.21331	0.358616	P-CCC	P			-3	0.59804	0.140022	P-CCC	P
	0	0.991985	-0.174902	P-CCC	P			0	0.478129	-0.117846	P-CCC	P
	3	0.759888	0.136131	P-CCC	P			3	0.317048	0.0432706	P-CCC	P
	6	0.770292	-0.0633384	P-CCC	P			6	0.343202	0.017465	P-CCC	P
	9	0.869199	-0.128446	P-CCC	P			9	0.816221	0.239729	P-CCC	P
	12	0.846308	0.235792	P-CCC	P			12	0.221298	-0.0793479	P-CCC	P
	15	0.465226	0.108769	P-CCC	P			15	-0.01927	0.0526101	P-CCC	P
	18	0.589608	0.080336	P-CCC	P			18	0.0354769	0.0621448	P-CCC	P
	21	0.220078	-0.0570771	P-CCC	P			21	-0.0755602	-0.0380223	P-CCC	P
	24	0.30905	-0.149141	P-CCC	P			24	-0.0122912	-0.0162134	P-CCC	P
	27	0.401397	0.188072	P-CCC	P			27	-0.000475628	0.0159325	P-CCC	P
	30	0.228985	0.11542	P-CCC	P			30	-0.0723061	-0.0643378	P-CCC	P
	33	0.375216	0.0496244	P-CCC	P			33	-0.0323635	0.0155021	P-CCC	P
	36	0.377244	0.0754211	P-CCC	P			36	0.0223969	0.00174604	P-CCC	P
	39	0.38463	0.227581	P-CCC	P			39	0.00496575	0.0520351	P-CCC	P
	42	0.334707	0.113367	P-CCC	P			42	0.0428903	0.0695627	P-CCC	P
	45	0.389946	0.0943327	P-CCC	P			45	-0.0159997	-0.0051817	P-CCC	P
	48	0.470093	0.197341	P-CCC	P			48	-0.00929493	0.0472761	P-CCC	P
	51	0.395477	-0.0995955	P-CCC	P			51	0.0310726	0.0436405	P-CCC	P
	54	0.289205	-0.0193697	P-CCC	P			54	0.0086911	0.0286377	P-CCC	P
	57	0.173458	-0.145758	P-CCC	P			57	0.0474209	0.0691063	P-CCC	P
	60	0.459896	0.248765	P-CCC	P			60	0.0515068	0.0220099	P-CCC	P
	63	0.237504	0.0331645	P-CCC	P			63	0.0618868	0.0462752	P-CCC	P
	66	0.388115	0.0915494	P-CCC	P			66	0.0267808	0.0829214	P-CCC	P
	69	0.556009	0.258288	P-CCC	P			69	0.018729	-0.00672257	P-CCC	P
	72	0.585076	0.126582	P-CCC	P			72	0.0381871	0.0375128	P-CCC	P
	75	0.47367	0.0938606	P-CCC	P			75	-0.0862318	-0.0358696	P-CCC	P
	78	0.48272	0.127997	P-CCC	P			78	-0.0191608	-0.0256777	P-CCC	P
	81	0.361187	-0.0435212	P-CCC	P			81	-0.00698079	-0.0072248	P-CCC	P
	84	0.406183	0.0197556	P-CCC	P			84	-0.0160356	-0.0371988	P-CCC	P
	87	0.409792	-0.053999	P-CCC	P			87	-0.0126073	0.042705	P-CCC	P
	-90	-0.0109568	-0.446971	P-CCG	P			-90	0.0218706	-0.0324263	P-CCG	P
	-87	0.381733	0.0553518	P-CCG	P			-87	0.124246	0.00173756	P-CCG	P
	-84	0.498225	-0.037574	P-CCG	P			-84	0.104853	-0.0872816	P-CCG	P
	-81	0.205161	-0.170699	P-CCG	P			-81	0.096533	-0.0353254	P-CCG	P
	-78	0.125524	-0.25009	P-CCG	P			-78	0.0451312	-0.0579082	P-CCG	P
	-75	0.426448	-0.168011	P-CCG	P			-75	0.160982	0.0382576	P-CCG	P
	-72	0.212293	-0.158027	P-CCG	P			-72	-0.0276708	-0.0181592	P-CCG	P
	-69	0.338484	-0.0988676	P-CCG	P			-69	-0.0240932	-0.0246427	P-CCG	P
	-66	0.204733	-0.263785	P-CCG	P			-66	0.0318777	-0.074716	P-CCG	P
	-63	0.290475	0.0876254	P-CCG	P			-63	-0.0672135	-0.0531369	P-CCG	P
	-60	0.218431	-0.097898	P-CCG	P			-60	-0.0248466	-0.11469	P-CCG	P
	-57	0.362049	0.126531	P-CCG	P			-57	-0.00465616	-0.0259051	P-CCG	P
	-54	0.225662	-0.17149	P-CCG	P			-54	0.0125377	-0.0219935	P-CCG	P
	-51	0.00603585	-0.352142	P-CCG	P			-51	0.0353411	-0.0269029	P-CCG	P
	-48	0.596855	0.113961	P-CCG	P			-48	0.0639319	-0.0373258	P-CCG	P
	-45	0.321969	-0.0205111	P-CCG	P			-45	-0.0374648	-0.0802977	P-CCG	P
	-42	0.313867	-0.137147	P-CCG	P			-42	0.0344322	-0.00153864	P-CCG	P
	-39	0.549319	0.241262	P-CCG	P			-39	0.0755701	-0.0384926	P-CCG	P
	-36	0.280426	-0.00706725	P-CCG	P			-36	-0.0538214	-0.100312	P-CCG	P
	-33	0.392165	0.118261	P-CCG	P			-33	0.0366736	0.000553086	P-CCG	P
	-30	0.403269	0.0192373	P-CCG	P			-30	0.0871154	-0.0959569	P-CCG	P
	-27	-0.118979	-0.428696	P-CCG	P			-27	-0.0307945	-0.11717	P-CCG	P
	-24	0.349202	0.0533865	P-CCG	P			-24	0.0792106	-0.0299533	P-CCG	P
	-21	0.463393	-0.0186546	P-CCG	P			-21	-0.104442	-0.144847	P-CCG	P
	-18	0.474739	0.0904062	P-CCG	P			-18	0.17302	0.0717513	P-CCG	P
	-15	0.400612	-0.328358	P-CCG	P			-15	0.46052	-0.0366835	P-CCG	P
	-12	0.557964	-0.471887	P-CCG	P			-12	0.059082	-0.283354	P-CCG	P
	-9	0.540669	-0.01505	P-CCG	P			-9	0.0953546	-0.00596822	P-CCG	P
	-6	0.521195	0.0549379	P-CCG	P			-6	0.132154	-0.141458	P-CCG	P
	-3	1.02844	0.228399	P-CCG	P			-3	0.394535	0.0623651	P-CCG	P
	0	0.664578	-0.535013	P-CCG	P			0	0.257021	-0.347604	P-CCG	P
	3	0.762479	0.0418401	P-CCG	P			3	0.106591	-0.139048	P-CCG	P
	6	0.614217	0.100824	P-CCG	P			6	0.241912	0.0384384	P-CCG	P
	9	1.14201	0.0332675	P-CCG	P			9	0.408828	0.0191342	P-CCG	P
	12	0.945988	0.318234	P-CCG	P			12	0.0276945	0.000299944	P-CCG	P
	15	0.847166	-0.0710579	P-CCG	P			15	0.215537	0.0174941	P-CCG	P
	18	0.600397	0.440588	P-CCG	P			18	0.074529	-0.00340495	P-CCG	P
	21	0.404895	0.309829	P-CCG	P			21	0.123163	0.0849978	P-CCG	P
	24	0.665362	0.218774	P-CCG	P			24	0.0564523	-0.0317726	P-CCG	P
	27	0.322631	-0.27408	P-CCG	P			27	0.00658048	0.0553121	P-CCG	P
	30	0.627372	0.148589	P-CCG	P			30	-0.0444766	-0.0499121	P-CCG	P
	33	0.274536	0.258295	P-CCG	P			33	0.0272559	0.0182483	P-CCG	P
	36	0.32382	0.0560699	P-CCG	P			36	0.10971	0.118166	P-CCG	P
	39	0.344339	0.178548	P-CCG	P			39	-0.0355496	0.0383334	P-CCG	P
	42	0.165805	-0.116915	P-CCG	P			42	0.123297	0.166893	P-CCG	P
	45	0.0690238	-0.0422472	P-CCG	P			45	0.0764171	0.0236989	P-CCG	P
	48	0.48398	0.059893	P-CCG	P			48	0.0650906	0.0804446	P-CCG	P
	51	0.377959	-0.0600196	P-CCG	P			51	0.148302	0.142778	P-CCG	P
	54	0.300443	-0.293166	P-CCG	P			54	-0.00792535	-0.061449	P-CCG	P
	57	0.357091	-0.0514108	P-CCG	P			57	0.0108033	0.0109003	P-CCG	P
	60	0.194995	-0.030585	P-CCG	P			60	0.076135	0.0536198	P-CCG	P
	63	0.450025	0.10208	P-CCG	P			63	-0.00743019	0.0542471	P-CCG	P
	66	0.480989	0.0297996	P-CCG	P			66	0.103487	0.166163	P-CCG	P
	69	0.470483	0.00654831	P-CCG	P			69	0.119859	0.117388	P-CCG	P
	72	0.479592	-0.0188824	P-CCG	P			72	0.0538272	0.0612622	P-CCG	P
	75	0.351438	-0.0910634	P-CCG	P			75	0.0165143	0.0858664	P-CCG	P
	78	0.549458	0.0410893	P-CCG	P			78	0.167117	0.148405	P-CCG	P
	81	0.55538	0.247116	P-CCG	P			81	0.0414475	0.104895	P-CCG	P
	84	0.573329	0.316387	P-CCG	P			84	0.0809235	0.0880912	P-CCG	P
	87	0.635537	0.230774	P-CCG	P			87	0.0814063	0.114539	P-CCG	P
	-90	0.293249	0.0839807	P-CCT	P			-90	-0.0604432	-0.0721356	P-CCT	P
	-87	0.212917	-0.133689	P-CCT	P			-87	0.06474	0.0519727	P-CCT	P
	-84	0.209785	-0.0798264	P-CCT	P			-84	0.0403162	0.0626864	P-CCT	P
	-81	0.314583	0.00908733	P-CCT	P			-81	0.0127361	0.00885673	P-CCT	P
	-78	0.449445	0.0313916	P-CCT	P			-78	0.00206282	0.0141651	P-CCT	P
	-75	0.348154	0.124789	P-CCT	P			-75	-0.047903	-0.00663945	P-CCT	P
	-72	0.254845	0.0529829	P-CCT	P			-72	0.00247244	0.0193863	P-CCT	P
	-69	0.463441	0.182167	P-CCT	P			-69	0.0607993	-0.0185165	P-CCT	P
	-66	0.436337	0.211789	P-CCT	P			-66	0.0444436	0.0336491	P-CCT	P
	-63	0.433462	0.0273904	P-CCT	P			-63	0.0165039	0.0421565	P-CCT	P
	-60	0.485566	0.11894	P-CCT	P			-60	-0.0435053	-0.0587966	P-CCT	P
	-57	0.527424	0.0629306	P-CCT	P			-57	-0.024415	-0.0602898	P-CCT	P
	-54	0.271153	-0.0538146	P-CCT	P			-54	-0.00715958	-0.0117544	P-CCT	P
	-51	0.550586	0.0174364	P-CCT	P			-51	0.0817861	0.131672	P-CCT	P
	-48	0.239545	-0.0785899	P-CCT	P			-48	-0.0270227	-0.0224379	P-CCT	P
	-45	0.440868	0.0924426	P-CCT	P			-45	0.00186231	-0.0103561	P-CCT	P
	-42	0.354395	-0.0475985	P-CCT	P			-42	-0.0488601	-0.09182	P-CCT	P
	-39	0.264077	0.013295	P-CCT	P			-39	-0.0179195	-0.0566919	P-CCT	P
	-36	0.418334	0.0654554	P-CCT	P			-36	0.0198755	-0.000156062	P-CCT	P
	-33	0.562655	0.23473	P-CCT	P			-33	0.0671447	0.000895806	P-CCT	P
	-30	0.508661	0.180587	P-CCT	P			-30	0.0788935	0.0540125	P-CCT	P
	-27	0.563238	0.176319	P-CCT	P			-27	-0.00392823	-0.00714449	P-CCT	P
	-24	0.360069	-0.0557323	P-CCT	P			-24	-0.0226646	-0.0427597	P-CCT	P
	-21	0.362329	0.0462268	P-CCT	P			-21	0.0577471	0.0159737	P-CCT	P
	-18	0.439611	0.0422604	P-CCT	P			-18	0.00919796	-0.00672456	P-CCT	P
	-15	0.688514	0.154283	P-CCT	P			-15	0.270636	0.0303428	P-CCT	P
	-12	0.624567	-0.0339613	P-CCT	P			-12	0.122901	0.0456471	P-CCT	P
	-9	0.573437	-0.14694	P-CCT	P			-9	0.156734	-0.0254667	P-CCT	P
	-6	0.67215	-0.018873	P-CCT	P			-6	0.106367	-0.0683205	P-CCT	P
	-3	1.09916	0.141443	P-CCT	P			-3	0.404723	-0.0205813	P-CCT	P
	0	0.859665	-0.244798	P-CCT	P			0	0.295437	-0.178166	P-CCT	P
	3	0.708704	0.11718	P-CCT	P			3	0.126138	-0.0483435	P-CCT	P
	6	0.630085	0.14371	P-CCT	P			6	0.139199	-0.0222272	P-CCT	P
	9	0.919071	0.141507	P-CCT	P			9	0.498266	0.0556039	P-CCT	P
	12	0.197565	-0.262249	P-CCT	P			12	-0.240522	-0.180532	P-CCT	P
	15	0.276616	-0.0163645	P-CCT	P			15	-0.0700753	-0.0591554	P-CCT	P
	18	0.495163	0.0366484	P-CCT	P			18	0.0473481	0.0486656	P-CCT	P
	21	0.253808	-0.144726	P-CCT	P			21	0.0281847	0.0271914	P-CCT	P
	24	0.548628	0.129185	P-CCT	P			24	-0.0565662	0.00915005	P-CCT	P
	27	0.427474	0.114353	P-CCT	P			27	-0.0491503	-0.0450099	P-CCT	P
	30	0.514671	0.138331	P-CCT	P			30	-0.0501945	-0.011809	P-CCT	P
	33	0.42908	0.146174	P-CCT	P			33	0.0185229	0.0212296	P-CCT	P
	36	0.524415	0.21368	P-CCT	P			36	-0.00191884	0.0497642	P-CCT	P
	39	0.381423	-0.0206465	P-CCT	P			39	-0.0617481	-0.00708759	P-CCT	P
	42	0.4486	0.0453868	P-CCT	P			42	-0.0571574	-0.00638677	P-CCT	P
	45	0.495401	0.119434	P-CCT	P			45	-0.0200755	0.0241317	P-CCT	P
	48	0.546181	0.14263	P-CCT	P			48	-0.0371088	-0.0216815	P-CCT	P
	51	0.249813	0.0706384	P-CCT	P			51	0.0321716	0.0244685	P-CCT	P
	54	0.501203	0.190905	P-CCT	P			54	0.000225012	-0.0161616	P-CCT	P
	57	0.578744	0.241614	P-CCT	P			57	0.0297137	0.0338167	P-CCT	P
	60	0.473328	0.189331	P-CCT	P			60	0.0110219	0.032892	P-CCT	P
	63	0.44902	0.217702	P-CCT	P			63	-0.0376868	-0.00852246	P-CCT	P
	66	0.398713	0.121401	P-CCT	P			66	-0.0152874	-0.0125667	P-CCT	P
	69	0.613616	0.141764	P-CCT	P			69	-0.0163694	0.024218	P-CCT	P
	72	0.604982	0.265699	P-CCT	P			72	-0.0131072	-0.00902521	P-CCT	P
	75	0.347857	0.140448	P-CCT	P			75	-0.0113269	0.0158564	P-CCT	P
	78	0.420072	0.0770124	P-CCT	P			78	0.0157077	0.0185798	P-CCT	P
	81	0.436537	0.0979853	P-CCT	P			81	-0.00502819	0.0465366	P-CCT	P
	84	0.416742	0.178784	P-CCT	P			84	0.00229374	0.0171347	P-CCT	P
	87	0.558008	0.230315	P-CCT	P			87	-0.028672	-0.0648475	P-CCT	P

## Sheet: i
Proline-CCG	Proline-CCG+Spermidine	Proline-CCA	Proline-CCA+Spermidine				Proline-CCG	Proline-CCG+Spermidine	Proline-CCA	Proline-CCA+Spermidine
1	2031.19	1	6634.78				1	80.4109	1	438.28

## Sheet: j
Position in Respect to Codon	log2(ProArgDFMO/CD)	codon
-90	-0.00517867	A-GCA
-87	-0.00422701	A-GCA
-84	0.0119302	A-GCA
-81	0.00171367	A-GCA
-78	-0.0313573	A-GCA
-75	0.0168745	A-GCA
-72	0.00638824	A-GCA
-69	-0.0257617	A-GCA
-66	0.00486395	A-GCA
-63	0.00618038	A-GCA
-60	-0.041853	A-GCA
-57	0.0176022	A-GCA
-54	-0.0305938	A-GCA
-51	0.0239651	A-GCA
-48	-0.0288387	A-GCA
-45	-0.00823804	A-GCA
-42	-0.016657	A-GCA
-39	0.00879989	A-GCA
-36	-0.00594189	A-GCA
-33	-0.00907947	A-GCA
-30	-0.0166004	A-GCA
-27	-0.0154523	A-GCA
-24	-0.030296	A-GCA
-21	0.00283876	A-GCA
-18	-0.0170447	A-GCA
-15	0.0141941	A-GCA
-12	0.455472	A-GCA
-9	0.387523	A-GCA
-6	0.316699	A-GCA
-3	0.269139	A-GCA
0	0.394287	A-GCA
3	0.175615	A-GCA
6	0.182876	A-GCA
9	0.0833664	A-GCA
12	0.00315886	A-GCA
15	-0.00793882	A-GCA
18	-0.0314378	A-GCA
21	0.00602002	A-GCA
24	0.0128834	A-GCA
27	-0.0146336	A-GCA
30	-0.00195355	A-GCA
33	0.0163164	A-GCA
36	0.0372689	A-GCA
39	-0.0089987	A-GCA
42	-0.00333945	A-GCA
45	0.0316318	A-GCA
48	0.0145653	A-GCA
51	0.0175846	A-GCA
54	0.0261567	A-GCA
57	0.0131838	A-GCA
60	0.0319472	A-GCA
63	0.0146488	A-GCA
66	0.0129246	A-GCA
69	0.0311463	A-GCA
72	-0.00193807	A-GCA
75	-0.0076777	A-GCA
78	0.0104512	A-GCA
81	0.0339977	A-GCA
84	0.0155513	A-GCA
87	0.0428666	A-GCA
-90	-0.0386014	A-GCC
-87	-0.031432	A-GCC
-84	-0.0370529	A-GCC
-81	-0.0196994	A-GCC
-78	-0.0429325	A-GCC
-75	-0.0338866	A-GCC
-72	-0.0454179	A-GCC
-69	-0.0552275	A-GCC
-66	-0.0241504	A-GCC
-63	-0.0365259	A-GCC
-60	-0.0192674	A-GCC
-57	-0.0349076	A-GCC
-54	-0.0302196	A-GCC
-51	-0.0315907	A-GCC
-48	-0.041206	A-GCC
-45	-0.0418517	A-GCC
-42	-0.0294328	A-GCC
-39	-0.0222431	A-GCC
-36	-0.0336849	A-GCC
-33	-0.0271468	A-GCC
-30	-0.023018	A-GCC
-27	-0.0298033	A-GCC
-24	-0.0281182	A-GCC
-21	-0.0595297	A-GCC
-18	-0.0325645	A-GCC
-15	-0.050393	A-GCC
-12	-0.070673	A-GCC
-9	-0.0692635	A-GCC
-6	-0.0584776	A-GCC
-3	-0.0591985	A-GCC
0	-0.0505647	A-GCC
3	-0.0801939	A-GCC
6	-0.0119633	A-GCC
9	-0.0177018	A-GCC
12	0.213542	A-GCC
15	-0.086456	A-GCC
18	-0.0266333	A-GCC
21	-0.0122396	A-GCC
24	-0.0262745	A-GCC
27	-0.00518395	A-GCC
30	-0.0272828	A-GCC
33	-0.0206558	A-GCC
36	0.00443399	A-GCC
39	-0.00695013	A-GCC
42	0.0095037	A-GCC
45	-0.011176	A-GCC
48	0.0077973	A-GCC
51	-0.019188	A-GCC
54	0.0261034	A-GCC
57	0.0187205	A-GCC
60	0.00938951	A-GCC
63	-0.0119755	A-GCC
66	-0.00587485	A-GCC
69	0.0123239	A-GCC
72	0.00415494	A-GCC
75	-0.016071	A-GCC
78	0.0174518	A-GCC
81	-0.0167952	A-GCC
84	0.0169024	A-GCC
87	-0.0263371	A-GCC
-90	-0.13556	A-GCG
-87	-0.116322	A-GCG
-84	-0.143648	A-GCG
-81	-0.119516	A-GCG
-78	-0.152399	A-GCG
-75	-0.125014	A-GCG
-72	-0.131561	A-GCG
-69	-0.139633	A-GCG
-66	-0.105798	A-GCG
-63	-0.175055	A-GCG
-60	-0.124365	A-GCG
-57	-0.149445	A-GCG
-54	-0.127545	A-GCG
-51	-0.13395	A-GCG
-48	-0.182877	A-GCG
-45	-0.109217	A-GCG
-42	-0.145414	A-GCG
-39	-0.126276	A-GCG
-36	-0.161897	A-GCG
-33	-0.19135	A-GCG
-30	-0.192579	A-GCG
-27	-0.187017	A-GCG
-24	-0.211028	A-GCG
-21	-0.189799	A-GCG
-18	-0.190921	A-GCG
-15	-0.190938	A-GCG
-12	-0.328429	A-GCG
-9	-0.368521	A-GCG
-6	-0.414919	A-GCG
-3	-0.323155	A-GCG
0	-0.293201	A-GCG
3	-0.390956	A-GCG
6	-0.331734	A-GCG
9	-0.323886	A-GCG
12	-0.256922	A-GCG
15	-0.118221	A-GCG
18	-0.141448	A-GCG
21	-0.165846	A-GCG
24	-0.171481	A-GCG
27	-0.201358	A-GCG
30	-0.163178	A-GCG
33	-0.128676	A-GCG
36	-0.111581	A-GCG
39	-0.128104	A-GCG
42	-0.119981	A-GCG
45	-0.0962256	A-GCG
48	-0.120947	A-GCG
51	-0.0831547	A-GCG
54	-0.0918884	A-GCG
57	-0.0923232	A-GCG
60	-0.0803994	A-GCG
63	-0.0779808	A-GCG
66	-0.0993041	A-GCG
69	-0.102833	A-GCG
72	-0.0554729	A-GCG
75	-0.0785051	A-GCG
78	-0.103102	A-GCG
81	-0.022204	A-GCG
84	-0.063936	A-GCG
87	-0.0696632	A-GCG
-90	-0.0103162	A-GCT
-87	-0.0037424	A-GCT
-84	-0.00964565	A-GCT
-81	-0.0174247	A-GCT
-78	-0.0192893	A-GCT
-75	-0.0439539	A-GCT
-72	0.00780883	A-GCT
-69	0.0107866	A-GCT
-66	-0.0251343	A-GCT
-63	0.0106652	A-GCT
-60	-0.00971837	A-GCT
-57	-0.0230172	A-GCT
-54	-0.0391206	A-GCT
-51	-0.0121667	A-GCT
-48	-0.00252271	A-GCT
-45	-0.0193254	A-GCT
-42	-0.0172366	A-GCT
-39	-0.00410924	A-GCT
-36	0.00674205	A-GCT
-33	0.00528851	A-GCT
-30	-0.000150028	A-GCT
-27	-0.0064651	A-GCT
-24	-0.0210785	A-GCT
-21	-0.0420789	A-GCT
-18	-0.0102133	A-GCT
-15	-0.0861087	A-GCT
-12	-0.225623	A-GCT
-9	-0.254185	A-GCT
-6	-0.270432	A-GCT
-3	-0.236781	A-GCT
0	-0.193465	A-GCT
3	-0.209544	A-GCT
6	-0.178175	A-GCT
9	-0.11186	A-GCT
12	0.138568	A-GCT
15	0.0217608	A-GCT
18	0.0485143	A-GCT
21	-0.00133098	A-GCT
24	0.0209187	A-GCT
27	0.0196805	A-GCT
30	0.000308267	A-GCT
33	0.0323905	A-GCT
36	0.0196842	A-GCT
39	0.0226156	A-GCT
42	0.0367697	A-GCT
45	0.00448275	A-GCT
48	-0.013146	A-GCT
51	0.0103288	A-GCT
54	0.00815465	A-GCT
57	0.0247606	A-GCT
60	0.00938732	A-GCT
63	0.00434654	A-GCT
66	0.0334186	A-GCT
69	0.0242201	A-GCT
72	0.0368333	A-GCT
75	0.0264304	A-GCT
78	0.00643373	A-GCT
81	0.0185262	A-GCT
84	0.043711	A-GCT
87	0.0258627	A-GCT
-90	-0.0266388	C-TGC
-87	-0.0331292	C-TGC
-84	-0.0370358	C-TGC
-81	-0.0345887	C-TGC
-78	-0.0262398	C-TGC
-75	-0.00512861	C-TGC
-72	-0.0326082	C-TGC
-69	-0.054062	C-TGC
-66	-0.0168063	C-TGC
-63	-0.0334282	C-TGC
-60	-0.0635381	C-TGC
-57	-0.0274978	C-TGC
-54	-0.0475647	C-TGC
-51	-0.0138772	C-TGC
-48	-0.0368622	C-TGC
-45	-0.0251612	C-TGC
-42	-0.0576287	C-TGC
-39	-0.0468485	C-TGC
-36	-0.0178394	C-TGC
-33	-0.0319125	C-TGC
-30	-0.0306794	C-TGC
-27	-0.0323295	C-TGC
-24	-0.0408792	C-TGC
-21	-0.00980163	C-TGC
-18	-0.0238939	C-TGC
-15	-0.111331	C-TGC
-12	-0.0532657	C-TGC
-9	-0.0222746	C-TGC
-6	-0.0568748	C-TGC
-3	-0.0971114	C-TGC
0	-0.00171344	C-TGC
3	-0.0216259	C-TGC
6	-0.0166674	C-TGC
9	-0.0536225	C-TGC
12	-0.0383428	C-TGC
15	-0.0266482	C-TGC
18	0.0152	C-TGC
21	0.00150766	C-TGC
24	-0.0296117	C-TGC
27	0.0130536	C-TGC
30	0.0182378	C-TGC
33	0.0296756	C-TGC
36	0.0168274	C-TGC
39	0.0279317	C-TGC
42	0.0235125	C-TGC
45	0.0263721	C-TGC
48	0.00286442	C-TGC
51	0.0643276	C-TGC
54	0.051125	C-TGC
57	-3.09505e-05	C-TGC
60	-0.00565953	C-TGC
63	0.0375584	C-TGC
66	-0.00143656	C-TGC
69	0.0386982	C-TGC
72	0.0289084	C-TGC
75	0.0245689	C-TGC
78	0.0247577	C-TGC
81	0.0153893	C-TGC
84	0.000884332	C-TGC
87	0.0150627	C-TGC
-90	-0.0324442	C-TGT
-87	-0.0159728	C-TGT
-84	0.0125892	C-TGT
-81	-0.0388626	C-TGT
-78	-0.0109952	C-TGT
-75	-0.00180662	C-TGT
-72	0.0214159	C-TGT
-69	-0.0314763	C-TGT
-66	-0.0269556	C-TGT
-63	0.0146059	C-TGT
-60	0.0393655	C-TGT
-57	0.0207037	C-TGT
-54	-0.0291383	C-TGT
-51	0.0171579	C-TGT
-48	-0.00631873	C-TGT
-45	0.0146424	C-TGT
-42	0.0436965	C-TGT
-39	0.086566	C-TGT
-36	0.0373223	C-TGT
-33	-0.0298529	C-TGT
-30	0.0219079	C-TGT
-27	0.0269313	C-TGT
-24	-0.00798959	C-TGT
-21	-0.00205292	C-TGT
-18	-0.0035701	C-TGT
-15	-0.0912217	C-TGT
-12	-0.0547664	C-TGT
-9	-0.0596348	C-TGT
-6	-0.0904981	C-TGT
-3	-0.114482	C-TGT
0	0.0351521	C-TGT
3	-0.0843178	C-TGT
6	-0.0350848	C-TGT
9	-0.00730257	C-TGT
12	0.00563058	C-TGT
15	0.0891697	C-TGT
18	0.0106589	C-TGT
21	0.0525585	C-TGT
24	0.0496154	C-TGT
27	0.0690462	C-TGT
30	0.0827722	C-TGT
33	0.0404911	C-TGT
36	0.0959004	C-TGT
39	0.0381192	C-TGT
42	0.123849	C-TGT
45	0.102774	C-TGT
48	0.067086	C-TGT
51	0.0306106	C-TGT
54	0.0783133	C-TGT
57	0.0628645	C-TGT
60	0.0531319	C-TGT
63	0.0996677	C-TGT
66	0.0667691	C-TGT
69	0.0642321	C-TGT
72	0.0830648	C-TGT
75	0.0729448	C-TGT
78	0.0235874	C-TGT
81	0.021018	C-TGT
84	0.0772959	C-TGT
87	0.0199772	C-TGT
-90	-0.0261028	D-GAC
-87	-0.0252805	D-GAC
-84	-0.0286302	D-GAC
-81	-0.0210224	D-GAC
-78	-0.0290125	D-GAC
-75	0.000911237	D-GAC
-72	-0.0405959	D-GAC
-69	-0.0146621	D-GAC
-66	-0.0456629	D-GAC
-63	-0.00977488	D-GAC
-60	-0.00394563	D-GAC
-57	-0.038453	D-GAC
-54	-0.0270289	D-GAC
-51	-0.0140394	D-GAC
-48	-0.0268855	D-GAC
-45	0.000939649	D-GAC
-42	-0.0238161	D-GAC
-39	-0.0115957	D-GAC
-36	-0.0177613	D-GAC
-33	-0.0183747	D-GAC
-30	-0.0249117	D-GAC
-27	-0.0115728	D-GAC
-24	0.00758085	D-GAC
-21	-0.0160005	D-GAC
-18	-0.0116108	D-GAC
-15	-0.0635018	D-GAC
-12	-0.0603829	D-GAC
-9	-0.0065831	D-GAC
-6	-0.0276494	D-GAC
-3	0.0515263	D-GAC
0	0.139876	D-GAC
3	-0.0398873	D-GAC
6	0.0126569	D-GAC
9	-0.00567484	D-GAC
12	0.289215	D-GAC
15	-0.0588806	D-GAC
18	0.0113643	D-GAC
21	-0.0135618	D-GAC
24	-0.0112973	D-GAC
27	0.00526415	D-GAC
30	-0.0227672	D-GAC
33	-0.000519188	D-GAC
36	-0.0069848	D-GAC
39	0.00482739	D-GAC
42	0.0011544	D-GAC
45	0.00343328	D-GAC
48	-0.0134971	D-GAC
51	0.00532846	D-GAC
54	0.0146961	D-GAC
57	-0.0117172	D-GAC
60	-0.00710118	D-GAC
63	0.00976211	D-GAC
66	0.0205445	D-GAC
69	-0.0119708	D-GAC
72	0.0214414	D-GAC
75	0.0165829	D-GAC
78	0.023624	D-GAC
81	0.00511496	D-GAC
84	0.0207836	D-GAC
87	0.0339772	D-GAC
-90	0.0035903	D-GAT
-87	-0.000753566	D-GAT
-84	-0.0456701	D-GAT
-81	-0.00688137	D-GAT
-78	0.00386578	D-GAT
-75	-0.0242821	D-GAT
-72	-0.017359	D-GAT
-69	-0.018008	D-GAT
-66	-0.0380683	D-GAT
-63	-0.0135605	D-GAT
-60	-0.0332675	D-GAT
-57	-0.0180316	D-GAT
-54	-0.0161622	D-GAT
-51	-0.0296666	D-GAT
-48	-0.0145434	D-GAT
-45	-0.0254144	D-GAT
-42	-0.0278014	D-GAT
-39	-0.0214118	D-GAT
-36	-0.0332881	D-GAT
-33	-0.0103878	D-GAT
-30	-0.0353399	D-GAT
-27	-0.0115731	D-GAT
-24	-0.0156467	D-GAT
-21	-0.0286681	D-GAT
-18	0.00610052	D-GAT
-15	-0.0515734	D-GAT
-12	-0.109725	D-GAT
-9	-0.151399	D-GAT
-6	-0.161276	D-GAT
-3	-0.0541407	D-GAT
0	0.0638425	D-GAT
3	-0.135282	D-GAT
6	-0.0929269	D-GAT
9	-0.0683813	D-GAT
12	0.308511	D-GAT
15	0.0100928	D-GAT
18	0.0272607	D-GAT
21	-0.00555291	D-GAT
24	-0.0103668	D-GAT
27	0.00653139	D-GAT
30	0.0275002	D-GAT
33	0.0121605	D-GAT
36	0.00550588	D-GAT
39	-0.00881345	D-GAT
42	-0.00301635	D-GAT
45	0.0118055	D-GAT
48	0.0168588	D-GAT
51	0.000307872	D-GAT
54	-0.00801444	D-GAT
57	0.0168782	D-GAT
60	0.0286194	D-GAT
63	0.0315634	D-GAT
66	0.0120368	D-GAT
69	0.000788553	D-GAT
72	0.0216516	D-GAT
75	0.0183202	D-GAT
78	0.0343268	D-GAT
81	-0.004262	D-GAT
84	0.00748506	D-GAT
87	0.0371916	D-GAT
-90	-0.00840844	E-GAA
-87	-0.0146206	E-GAA
-84	-0.023227	E-GAA
-81	-0.0222132	E-GAA
-78	-0.0235208	E-GAA
-75	-0.0116193	E-GAA
-72	-0.0260964	E-GAA
-69	-0.0295128	E-GAA
-66	-0.00397414	E-GAA
-63	0.00365005	E-GAA
-60	-0.0197664	E-GAA
-57	-0.00959231	E-GAA
-54	0.00040463	E-GAA
-51	0.00157014	E-GAA
-48	0.000398479	E-GAA
-45	-0.0212261	E-GAA
-42	0.000934009	E-GAA
-39	-0.01917	E-GAA
-36	0.0243563	E-GAA
-33	-0.00390834	E-GAA
-30	-0.000662259	E-GAA
-27	0.0146505	E-GAA
-24	-0.0155631	E-GAA
-21	0.00325478	E-GAA
-18	0.0120862	E-GAA
-15	-0.0524419	E-GAA
-12	-0.222755	E-GAA
-9	-0.249653	E-GAA
-6	-0.314073	E-GAA
-3	-0.116424	E-GAA
0	-0.162672	E-GAA
3	-0.220207	E-GAA
6	-0.186634	E-GAA
9	-0.11513	E-GAA
12	0.189273	E-GAA
15	0.0251937	E-GAA
18	-0.0217126	E-GAA
21	-0.00947985	E-GAA
24	-0.00939828	E-GAA
27	0.00552772	E-GAA
30	0.0489969	E-GAA
33	0.0215236	E-GAA
36	0.0267512	E-GAA
39	0.0177758	E-GAA
42	0.0246199	E-GAA
45	-0.00955726	E-GAA
48	0.0222079	E-GAA
51	0.0065022	E-GAA
54	0.0338895	E-GAA
57	0.0200574	E-GAA
60	0.0337923	E-GAA
63	0.0348843	E-GAA
66	0.0352214	E-GAA
69	0.0303248	E-GAA
72	0.0326553	E-GAA
75	0.0236303	E-GAA
78	0.0357774	E-GAA
81	0.0128567	E-GAA
84	0.0321937	E-GAA
87	0.0157591	E-GAA
-90	-0.0390525	E-GAG
-87	-0.0460721	E-GAG
-84	-0.0453212	E-GAG
-81	-0.0286341	E-GAG
-78	-0.0541385	E-GAG
-75	-0.042139	E-GAG
-72	-0.0372362	E-GAG
-69	-0.0317705	E-GAG
-66	-0.0390908	E-GAG
-63	-0.0374135	E-GAG
-60	-0.0557038	E-GAG
-57	-0.0402964	E-GAG
-54	-0.0390073	E-GAG
-51	-0.0354082	E-GAG
-48	-0.0395013	E-GAG
-45	-0.0366044	E-GAG
-42	-0.0578389	E-GAG
-39	-0.0330128	E-GAG
-36	-0.0376028	E-GAG
-33	-0.0311117	E-GAG
-30	-0.0288885	E-GAG
-27	-0.0265817	E-GAG
-24	-0.0266188	E-GAG
-21	-0.0430835	E-GAG
-18	-0.0550034	E-GAG
-15	-0.103736	E-GAG
-12	-0.356957	E-GAG
-9	-0.367714	E-GAG
-6	-0.400986	E-GAG
-3	-0.209034	E-GAG
0	-0.327402	E-GAG
3	-0.323256	E-GAG
6	-0.338921	E-GAG
9	-0.268261	E-GAG
12	0.0978351	E-GAG
15	-0.0735259	E-GAG
18	-0.0488599	E-GAG
21	-0.039544	E-GAG
24	-0.0413179	E-GAG
27	-0.0293671	E-GAG
30	-0.0328195	E-GAG
33	-0.0399457	E-GAG
36	-0.0211125	E-GAG
39	-0.00803404	E-GAG
42	-0.000300969	E-GAG
45	-0.0149145	E-GAG
48	-0.0165673	E-GAG
51	-0.0166755	E-GAG
54	-0.017242	E-GAG
57	-0.0201592	E-GAG
60	-0.00597678	E-GAG
63	-0.0223015	E-GAG
66	-0.00534818	E-GAG
69	-0.00427769	E-GAG
72	-0.00654304	E-GAG
75	0.013366	E-GAG
78	-0.00544492	E-GAG
81	0.00391351	E-GAG
84	0.0125715	E-GAG
87	0.0157541	E-GAG
-90	-0.00768298	F-TTC
-87	-0.0399022	F-TTC
-84	-0.0254792	F-TTC
-81	-0.0117192	F-TTC
-78	0.00675007	F-TTC
-75	-0.0348223	F-TTC
-72	-0.0384924	F-TTC
-69	0.0147116	F-TTC
-66	-0.0386167	F-TTC
-63	0.0101085	F-TTC
-60	-0.0215434	F-TTC
-57	-0.0152364	F-TTC
-54	-0.0103664	F-TTC
-51	-0.00373779	F-TTC
-48	-0.00883001	F-TTC
-45	-0.0230525	F-TTC
-42	-0.0226576	F-TTC
-39	-0.0284812	F-TTC
-36	-0.0230729	F-TTC
-33	0.00444032	F-TTC
-30	0.00455803	F-TTC
-27	-0.018988	F-TTC
-24	0.00975014	F-TTC
-21	-0.00427361	F-TTC
-18	-0.00277999	F-TTC
-15	-0.168521	F-TTC
-12	-0.0684274	F-TTC
-9	0.0497106	F-TTC
-6	0.0312796	F-TTC
-3	-0.0205182	F-TTC
0	0.0713333	F-TTC
3	-0.0167627	F-TTC
6	0.0428789	F-TTC
9	0.132546	F-TTC
12	-0.153544	F-TTC
15	-0.0270675	F-TTC
18	0.0174174	F-TTC
21	0.0466523	F-TTC
24	0.0205116	F-TTC
27	0.00232541	F-TTC
30	0.0234719	F-TTC
33	0.0190288	F-TTC
36	0.0360666	F-TTC
39	0.0260645	F-TTC
42	0.0320531	F-TTC
45	0.0326035	F-TTC
48	0.0347428	F-TTC
51	0.0544766	F-TTC
54	0.0297906	F-TTC
57	0.0370337	F-TTC
60	0.0106349	F-TTC
63	0.0498492	F-TTC
66	0.0752171	F-TTC
69	0.03623	F-TTC
72	0.0222772	F-TTC
75	0.0173789	F-TTC
78	0.0114029	F-TTC
81	0.00523853	F-TTC
84	0.0584825	F-TTC
87	0.0116049	F-TTC
-90	-0.0315622	F-TTT
-87	0.00940379	F-TTT
-84	0.00501211	F-TTT
-81	-0.0122787	F-TTT
-78	0.00570698	F-TTT
-75	-0.00103981	F-TTT
-72	0.0136951	F-TTT
-69	0.0497452	F-TTT
-66	0.035761	F-TTT
-63	-0.0124821	F-TTT
-60	0.00518986	F-TTT
-57	-0.0106569	F-TTT
-54	0.0273227	F-TTT
-51	0.0521174	F-TTT
-48	0.020276	F-TTT
-45	0.0296506	F-TTT
-42	0.0530699	F-TTT
-39	-0.0119508	F-TTT
-36	0.00805099	F-TTT
-33	0.0257098	F-TTT
-30	0.0470119	F-TTT
-27	0.0580747	F-TTT
-24	0.0320869	F-TTT
-21	0.0432903	F-TTT
-18	0.0203447	F-TTT
-15	-0.0832629	F-TTT
-12	-0.183104	F-TTT
-9	-0.14355	F-TTT
-6	-0.148405	F-TTT
-3	-0.221383	F-TTT
0	-0.0513831	F-TTT
3	-0.108506	F-TTT
6	-0.0320367	F-TTT
9	0.0388526	F-TTT
12	-0.131885	F-TTT
15	0.115441	F-TTT
18	0.0621525	F-TTT
21	0.0670059	F-TTT
24	0.0663233	F-TTT
27	0.0614389	F-TTT
30	0.0936701	F-TTT
33	0.0543925	F-TTT
36	0.0604127	F-TTT
39	0.063043	F-TTT
42	0.0591267	F-TTT
45	0.0489094	F-TTT
48	0.0482806	F-TTT
51	0.0424141	F-TTT
54	0.0312245	F-TTT
57	0.03456	F-TTT
60	0.0615975	F-TTT
63	0.0540932	F-TTT
66	0.0107877	F-TTT
69	0.0347859	F-TTT
72	0.0399133	F-TTT
75	0.018431	F-TTT
78	0.0228496	F-TTT
81	0.0451457	F-TTT
84	0.0637251	F-TTT
87	0.0188084	F-TTT
-90	-0.0142318	G-GGA
-87	0.00192932	G-GGA
-84	0.00594515	G-GGA
-81	-0.0209846	G-GGA
-78	-0.00865506	G-GGA
-75	0.0154124	G-GGA
-72	-0.0458853	G-GGA
-69	-0.00341234	G-GGA
-66	-0.0292229	G-GGA
-63	-0.0172067	G-GGA
-60	-0.0127734	G-GGA
-57	-0.00283027	G-GGA
-54	-0.0120779	G-GGA
-51	-0.00760098	G-GGA
-48	-0.0104081	G-GGA
-45	-0.0142901	G-GGA
-42	-0.011901	G-GGA
-39	-0.00771797	G-GGA
-36	-0.0152166	G-GGA
-33	-0.0131849	G-GGA
-30	-0.00174158	G-GGA
-27	-0.028748	G-GGA
-24	-0.00189526	G-GGA
-21	-0.00837441	G-GGA
-18	-0.0226473	G-GGA
-15	-0.128666	G-GGA
-12	-0.311334	G-GGA
-9	-0.377783	G-GGA
-6	-0.3454	G-GGA
-3	-0.19338	G-GGA
0	-0.166437	G-GGA
3	-0.300588	G-GGA
6	-0.257741	G-GGA
9	-0.231351	G-GGA
12	0.353399	G-GGA
15	0.0138162	G-GGA
18	-0.00151761	G-GGA
21	0.0142797	G-GGA
24	0.0195319	G-GGA
27	0.0163488	G-GGA
30	0.00151905	G-GGA
33	0.0148875	G-GGA
36	0.0218694	G-GGA
39	0.0240301	G-GGA
42	0.0543694	G-GGA
45	0.0588083	G-GGA
48	0.0350571	G-GGA
51	0.0172619	G-GGA
54	0.0184998	G-GGA
57	0.0373532	G-GGA
60	0.0277677	G-GGA
63	0.0428144	G-GGA
66	0.012256	G-GGA
69	0.0256493	G-GGA
72	0.0115458	G-GGA
75	0.0468099	G-GGA
78	0.0500145	G-GGA
81	0.0310103	G-GGA
84	-0.00206186	G-GGA
87	0.0249843	G-GGA
-90	-0.0538883	G-GGC
-87	-0.0510722	G-GGC
-84	-0.0400931	G-GGC
-81	-0.0462075	G-GGC
-78	-0.0352819	G-GGC
-75	-0.0347346	G-GGC
-72	-0.039905	G-GGC
-69	-0.0408081	G-GGC
-66	-0.0299914	G-GGC
-63	-0.0371843	G-GGC
-60	-0.00276209	G-GGC
-57	-0.0303167	G-GGC
-54	-0.0318466	G-GGC
-51	-0.0486776	G-GGC
-48	-0.0418498	G-GGC
-45	-0.0472259	G-GGC
-42	-0.0386773	G-GGC
-39	-0.0526988	G-GGC
-36	-0.0360634	G-GGC
-33	-0.0671721	G-GGC
-30	-0.047597	G-GGC
-27	-0.0474839	G-GGC
-24	-0.0748432	G-GGC
-21	-0.0500023	G-GGC
-18	-0.0897914	G-GGC
-15	-0.195528	G-GGC
-12	-0.203326	G-GGC
-9	-0.244908	G-GGC
-6	-0.219948	G-GGC
-3	-0.114273	G-GGC
0	0.0155024	G-GGC
3	-0.198218	G-GGC
6	-0.13197	G-GGC
9	-0.156107	G-GGC
12	0.440793	G-GGC
15	-0.0834328	G-GGC
18	-0.032309	G-GGC
21	-0.0253423	G-GGC
24	-0.0405292	G-GGC
27	-0.0347964	G-GGC
30	-0.0377812	G-GGC
33	-0.0148635	G-GGC
36	-0.0337528	G-GGC
39	-0.0149367	G-GGC
42	-0.00144165	G-GGC
45	-0.0120003	G-GGC
48	-0.0160971	G-GGC
51	-0.0162428	G-GGC
54	-0.024574	G-GGC
57	-0.0031221	G-GGC
60	-0.0342885	G-GGC
63	-0.0224118	G-GGC
66	-0.00454233	G-GGC
69	-0.0206598	G-GGC
72	-0.00957215	G-GGC
75	0.0140965	G-GGC
78	0.00601886	G-GGC
81	-0.0115313	G-GGC
84	-0.00991686	G-GGC
87	0.0158398	G-GGC
-90	-0.0188203	G-GGG
-87	-0.0466034	G-GGG
-84	-0.0342627	G-GGG
-81	-0.0586881	G-GGG
-78	-0.0353786	G-GGG
-75	-0.0359923	G-GGG
-72	0.00322064	G-GGG
-69	-0.0114139	G-GGG
-66	-0.0072284	G-GGG
-63	-0.0344372	G-GGG
-60	-0.0167911	G-GGG
-57	-0.0621384	G-GGG
-54	-0.0457816	G-GGG
-51	-0.0430307	G-GGG
-48	-0.0606594	G-GGG
-45	-0.0395562	G-GGG
-42	-0.039306	G-GGG
-39	-0.00934302	G-GGG
-36	-0.0226708	G-GGG
-33	-0.0468948	G-GGG
-30	-0.0424254	G-GGG
-27	-0.0582516	G-GGG
-24	-0.059986	G-GGG
-21	-0.0574762	G-GGG
-18	-0.0463445	G-GGG
-15	-0.182101	G-GGG
-12	-0.401478	G-GGG
-9	-0.476328	G-GGG
-6	-0.493639	G-GGG
-3	-0.227395	G-GGG
0	-0.243413	G-GGG
3	-0.413691	G-GGG
6	-0.351513	G-GGG
9	-0.352584	G-GGG
12	0.334337	G-GGG
15	-0.0781028	G-GGG
18	-0.0869637	G-GGG
21	-0.0341206	G-GGG
24	-0.0611922	G-GGG
27	-0.0200127	G-GGG
30	-0.0219389	G-GGG
33	-0.0260507	G-GGG
36	-0.0279005	G-GGG
39	-0.0193364	G-GGG
42	0.035838	G-GGG
45	-0.0201978	G-GGG
48	-0.0041502	G-GGG
51	0.0117665	G-GGG
54	0.0282035	G-GGG
57	-0.0221377	G-GGG
60	-0.00813012	G-GGG
63	0.00558813	G-GGG
66	0.0192632	G-GGG
69	0.0151722	G-GGG
72	0.0143831	G-GGG
75	0.0243679	G-GGG
78	0.0249352	G-GGG
81	0.0209113	G-GGG
84	0.0419633	G-GGG
87	-0.0053417	G-GGG
-90	-0.0133156	G-GGT
-87	-0.00317037	G-GGT
-84	-0.0313852	G-GGT
-81	-0.0261878	G-GGT
-78	-0.00747539	G-GGT
-75	-0.0274422	G-GGT
-72	-0.0308175	G-GGT
-69	-0.00805737	G-GGT
-66	0.0106365	G-GGT
-63	-0.000611209	G-GGT
-60	-0.0062317	G-GGT
-57	0.00618082	G-GGT
-54	0.00858668	G-GGT
-51	-0.00430958	G-GGT
-48	0.000991048	G-GGT
-45	-0.0214856	G-GGT
-42	-0.0140718	G-GGT
-39	-0.0337082	G-GGT
-36	-0.0259072	G-GGT
-33	0.0102989	G-GGT
-30	-0.0546924	G-GGT
-27	-0.032134	G-GGT
-24	-0.0424562	G-GGT
-21	0.017697	G-GGT
-18	-0.0557986	G-GGT
-15	-0.14979	G-GGT
-12	-0.157263	G-GGT
-9	-0.277489	G-GGT
-6	-0.272975	G-GGT
-3	-0.17174	G-GGT
0	-0.0493445	G-GGT
3	-0.255573	G-GGT
6	-0.172543	G-GGT
9	-0.216041	G-GGT
12	0.351929	G-GGT
15	0.015531	G-GGT
18	-0.00926598	G-GGT
21	-0.00771138	G-GGT
24	0.00857891	G-GGT
27	0.00639917	G-GGT
30	-0.00662382	G-GGT
33	-0.00753783	G-GGT
36	-0.0250342	G-GGT
39	0.032139	G-GGT
42	-0.000908455	G-GGT
45	0.0228259	G-GGT
48	0.0498013	G-GGT
51	0.0113478	G-GGT
54	0.0223178	G-GGT
57	0.0595504	G-GGT
60	0.0317567	G-GGT
63	0.0272297	G-GGT
66	0.0348981	G-GGT
69	0.0452442	G-GGT
72	0.0303368	G-GGT
75	0.0308862	G-GGT
78	0.0244461	G-GGT
81	0.0307764	G-GGT
84	0.0304106	G-GGT
87	0.0343936	G-GGT
-90	-0.0357102	H-CAC
-87	-0.0160167	H-CAC
-84	-0.0357227	H-CAC
-81	-0.00857666	H-CAC
-78	-0.0262675	H-CAC
-75	-0.0107133	H-CAC
-72	-0.0212377	H-CAC
-69	-0.0116168	H-CAC
-66	-0.00402115	H-CAC
-63	-0.0267852	H-CAC
-60	-0.00474965	H-CAC
-57	-0.0381302	H-CAC
-54	0.0154299	H-CAC
-51	-0.0107037	H-CAC
-48	-0.0113189	H-CAC
-45	-0.0198201	H-CAC
-42	-0.0243593	H-CAC
-39	-0.000957281	H-CAC
-36	-0.00813711	H-CAC
-33	-0.0188109	H-CAC
-30	-0.0206253	H-CAC
-27	0.00378072	H-CAC
-24	-0.0138464	H-CAC
-21	-0.0119689	H-CAC
-18	0.0280438	H-CAC
-15	0.171571	H-CAC
-12	0.446843	H-CAC
-9	0.543912	H-CAC
-6	0.495901	H-CAC
-3	0.480771	H-CAC
0	0.284003	H-CAC
3	0.353777	H-CAC
6	0.342186	H-CAC
9	0.292692	H-CAC
12	0.236216	H-CAC
15	-0.0200531	H-CAC
18	0.0495856	H-CAC
21	0.0082423	H-CAC
24	0.0217552	H-CAC
27	0.0402279	H-CAC
30	0.0361717	H-CAC
33	0.024649	H-CAC
36	0.00623991	H-CAC
39	0.027138	H-CAC
42	-0.0156965	H-CAC
45	0.0441001	H-CAC
48	0.0191728	H-CAC
51	0.0305734	H-CAC
54	0.0481136	H-CAC
57	0.0174544	H-CAC
60	0.0351627	H-CAC
63	0.0476745	H-CAC
66	0.0383108	H-CAC
69	0.0440927	H-CAC
72	0.0751994	H-CAC
75	0.0548697	H-CAC
78	0.0425503	H-CAC
81	0.047277	H-CAC
84	0.0447745	H-CAC
87	0.0440744	H-CAC
-90	-0.00250996	H-CAT
-87	0.0409873	H-CAT
-84	-0.0191534	H-CAT
-81	0.0268454	H-CAT
-78	0.0226529	H-CAT
-75	0.0164448	H-CAT
-72	0.00959019	H-CAT
-69	0.0108382	H-CAT
-66	0.0153415	H-CAT
-63	-0.0315714	H-CAT
-60	0.0212116	H-CAT
-57	0.0389015	H-CAT
-54	0.0258813	H-CAT
-51	-0.00574984	H-CAT
-48	0.0318955	H-CAT
-45	0.0214855	H-CAT
-42	-0.0314721	H-CAT
-39	-0.0268666	H-CAT
-36	0.0034794	H-CAT
-33	0.0121783	H-CAT
-30	-0.00851385	H-CAT
-27	0.020197	H-CAT
-24	0.0378523	H-CAT
-21	0.0186819	H-CAT
-18	0.0490749	H-CAT
-15	0.198638	H-CAT
-12	0.694626	H-CAT
-9	0.64413	H-CAT
-6	0.610345	H-CAT
-3	0.516611	H-CAT
0	0.425921	H-CAT
3	0.477189	H-CAT
6	0.391282	H-CAT
9	0.311366	H-CAT
12	0.281022	H-CAT
15	0.0910177	H-CAT
18	0.0656381	H-CAT
21	0.0424445	H-CAT
24	0.0453658	H-CAT
27	0.0105701	H-CAT
30	0.0151328	H-CAT
33	0.0381252	H-CAT
36	0.0232577	H-CAT
39	0.0197642	H-CAT
42	0.0448192	H-CAT
45	0.0118889	H-CAT
48	0.0413906	H-CAT
51	-0.00300906	H-CAT
54	0.0208352	H-CAT
57	0.0541704	H-CAT
60	0.0277469	H-CAT
63	0.059107	H-CAT
66	0.0733349	H-CAT
69	0.104485	H-CAT
72	0.0751823	H-CAT
75	0.0730684	H-CAT
78	0.0395113	H-CAT
81	0.0479627	H-CAT
84	0.0248648	H-CAT
87	0.0530321	H-CAT
-90	-0.00437872	I-ATA
-87	0.0254092	I-ATA
-84	0.0296092	I-ATA
-81	-0.0276679	I-ATA
-78	-0.0031236	I-ATA
-75	-0.00846615	I-ATA
-72	-0.00931323	I-ATA
-69	-0.0350018	I-ATA
-66	0.00683922	I-ATA
-63	-0.0253932	I-ATA
-60	0.0047169	I-ATA
-57	0.0159326	I-ATA
-54	0.0249237	I-ATA
-51	0.0117861	I-ATA
-48	0.00189215	I-ATA
-45	-0.0382115	I-ATA
-42	-0.00737224	I-ATA
-39	0.0036966	I-ATA
-36	0.00309617	I-ATA
-33	0.00986779	I-ATA
-30	-0.00377176	I-ATA
-27	0.0461148	I-ATA
-24	0.0258045	I-ATA
-21	0.0560212	I-ATA
-18	0.0391258	I-ATA
-15	0.25863	I-ATA
-12	0.810526	I-ATA
-9	0.812352	I-ATA
-6	0.696547	I-ATA
-3	0.782078	I-ATA
0	0.491178	I-ATA
3	0.561607	I-ATA
6	0.452464	I-ATA
9	0.336601	I-ATA
12	0.0843643	I-ATA
15	-0.00174363	I-ATA
18	0.0542113	I-ATA
21	0.0287051	I-ATA
24	0.0256685	I-ATA
27	0.0352206	I-ATA
30	0.0349876	I-ATA
33	0.0479167	I-ATA
36	0.000104279	I-ATA
39	0.0504323	I-ATA
42	0.0493633	I-ATA
45	0.0842368	I-ATA
48	0.0273265	I-ATA
51	0.0438279	I-ATA
54	0.0624848	I-ATA
57	0.0545951	I-ATA
60	0.0548363	I-ATA
63	0.0320372	I-ATA
66	0.00866417	I-ATA
69	0.0653332	I-ATA
72	0.0590928	I-ATA
75	0.0469022	I-ATA
78	0.0492425	I-ATA
81	0.0697366	I-ATA
84	0.040467	I-ATA
87	0.0559245	I-ATA
-90	-0.0389016	I-ATC
-87	-0.00945386	I-ATC
-84	-0.0275075	I-ATC
-81	-0.0368494	I-ATC
-78	-0.0426485	I-ATC
-75	-0.0568271	I-ATC
-72	-0.0260778	I-ATC
-69	-0.0177684	I-ATC
-66	-0.0382251	I-ATC
-63	0.011052	I-ATC
-60	-0.00184511	I-ATC
-57	-0.0170592	I-ATC
-54	-0.000944866	I-ATC
-51	-0.0358609	I-ATC
-48	0.00761913	I-ATC
-45	0.0013683	I-ATC
-42	0.00152003	I-ATC
-39	-0.0319349	I-ATC
-36	-0.016694	I-ATC
-33	-0.0164159	I-ATC
-30	-0.00298017	I-ATC
-27	0.0134689	I-ATC
-24	-0.00537066	I-ATC
-21	-0.0139905	I-ATC
-18	0.0149184	I-ATC
-15	0.31071	I-ATC
-12	0.354773	I-ATC
-9	0.426944	I-ATC
-6	0.382743	I-ATC
-3	0.377113	I-ATC
0	0.269338	I-ATC
3	0.322446	I-ATC
6	0.290551	I-ATC
9	0.209438	I-ATC
12	-0.0978503	I-ATC
15	-0.0235804	I-ATC
18	0.0129058	I-ATC
21	0.0221625	I-ATC
24	0.0130937	I-ATC
27	0.00160743	I-ATC
30	0.0276805	I-ATC
33	0.0102979	I-ATC
36	-0.00220732	I-ATC
39	0.0320246	I-ATC
42	0.00855734	I-ATC
45	-0.00238426	I-ATC
48	0.0169404	I-ATC
51	0.0310525	I-ATC
54	0.0369931	I-ATC
57	0.048991	I-ATC
60	0.0372518	I-ATC
63	0.0260911	I-ATC
66	0.0252313	I-ATC
69	0.0447586	I-ATC
72	0.0367426	I-ATC
75	0.0297701	I-ATC
78	0.0186694	I-ATC
81	0.00755007	I-ATC
84	0.0245784	I-ATC
87	0.0248708	I-ATC
-90	-0.00653481	I-ATT
-87	0.0238717	I-ATT
-84	0.0294325	I-ATT
-81	-0.00209484	I-ATT
-78	-0.00894781	I-ATT
-75	0.00442554	I-ATT
-72	-0.0191724	I-ATT
-69	0.0154797	I-ATT
-66	0.0171406	I-ATT
-63	0.0175047	I-ATT
-60	0.0147514	I-ATT
-57	0.0118268	I-ATT
-54	0.00564242	I-ATT
-51	0.036909	I-ATT
-48	0.0161712	I-ATT
-45	0.0346897	I-ATT
-42	-0.0102098	I-ATT
-39	0.00594956	I-ATT
-36	0.0254609	I-ATT
-33	0.0116652	I-ATT
-30	-0.0148023	I-ATT
-27	0.00141134	I-ATT
-24	0.0061817	I-ATT
-21	0.0403733	I-ATT
-18	0.053485	I-ATT
-15	0.277617	I-ATT
-12	0.31279	I-ATT
-9	0.282848	I-ATT
-6	0.268841	I-ATT
-3	0.256876	I-ATT
0	0.15148	I-ATT
3	0.229423	I-ATT
6	0.203185	I-ATT
9	0.149578	I-ATT
12	-0.140828	I-ATT
15	0.11424	I-ATT
18	0.0280436	I-ATT
21	0.0136439	I-ATT
24	0.0664742	I-ATT
27	0.0594819	I-ATT
30	0.023829	I-ATT
33	0.0325972	I-ATT
36	0.0372362	I-ATT
39	0.0419589	I-ATT
42	0.0268458	I-ATT
45	0.062111	I-ATT
48	0.0545522	I-ATT
51	0.0265332	I-ATT
54	0.0410806	I-ATT
57	0.0427807	I-ATT
60	0.0474967	I-ATT
63	0.0437527	I-ATT
66	0.0362722	I-ATT
69	0.0344769	I-ATT
72	0.0444143	I-ATT
75	0.060032	I-ATT
78	0.0555911	I-ATT
81	0.0737439	I-ATT
84	0.0701273	I-ATT
87	0.0432844	I-ATT
-90	-0.00697177	K-AAA
-87	-0.0129233	K-AAA
-84	-0.0122995	K-AAA
-81	0.0138667	K-AAA
-78	-0.016417	K-AAA
-75	0.0171316	K-AAA
-72	0.0020357	K-AAA
-69	0.0150725	K-AAA
-66	-0.0018601	K-AAA
-63	0.0151893	K-AAA
-60	-0.00375499	K-AAA
-57	0.00954269	K-AAA
-54	-0.000944865	K-AAA
-51	0.00882527	K-AAA
-48	0.0169588	K-AAA
-45	0.019992	K-AAA
-42	0.0270728	K-AAA
-39	0.0166867	K-AAA
-36	0.0199694	K-AAA
-33	0.0423153	K-AAA
-30	0.0355456	K-AAA
-27	0.0361335	K-AAA
-24	0.0533228	K-AAA
-21	0.0527003	K-AAA
-18	0.0451857	K-AAA
-15	0.27887	K-AAA
-12	0.0699752	K-AAA
-9	0.0710217	K-AAA
-6	0.0656793	K-AAA
-3	-0.0357798	K-AAA
0	0.00571778	K-AAA
3	0.0689112	K-AAA
6	-0.0176764	K-AAA
9	0.0581656	K-AAA
12	-0.231719	K-AAA
15	0.0940181	K-AAA
18	0.0298457	K-AAA
21	0.047511	K-AAA
24	0.0493289	K-AAA
27	0.022393	K-AAA
30	0.0459306	K-AAA
33	0.0232472	K-AAA
36	0.0275778	K-AAA
39	0.0165804	K-AAA
42	0.00914778	K-AAA
45	-0.00864394	K-AAA
48	0.00745228	K-AAA
51	0.00139072	K-AAA
54	0.0475994	K-AAA
57	0.0352819	K-AAA
60	0.0115412	K-AAA
63	0.0232892	K-AAA
66	0.0332839	K-AAA
69	0.00318785	K-AAA
72	0.0255472	K-AAA
75	0.0128442	K-AAA
78	0.0295061	K-AAA
81	0.0269099	K-AAA
84	0.0244754	K-AAA
87	0.0256218	K-AAA
-90	-0.0380376	K-AAG
-87	-0.0186393	K-AAG
-84	-0.0245292	K-AAG
-81	-0.0336356	K-AAG
-78	-0.00813227	K-AAG
-75	-0.029996	K-AAG
-72	-0.0293067	K-AAG
-69	-0.0320031	K-AAG
-66	-0.037919	K-AAG
-63	-0.0192725	K-AAG
-60	-0.0315436	K-AAG
-57	-0.0133861	K-AAG
-54	-0.0168097	K-AAG
-51	-0.0102293	K-AAG
-48	-0.00239192	K-AAG
-45	0.00553318	K-AAG
-42	-0.016315	K-AAG
-39	0.00297182	K-AAG
-36	-0.0130289	K-AAG
-33	-0.00479731	K-AAG
-30	-0.00259589	K-AAG
-27	6.18732e-05	K-AAG
-24	-0.0031772	K-AAG
-21	-0.000827903	K-AAG
-18	0.0179331	K-AAG
-15	0.207694	K-AAG
-12	0.00235813	K-AAG
-9	-0.042454	K-AAG
-6	-0.0641488	K-AAG
-3	-0.182056	K-AAG
0	-0.0852395	K-AAG
3	0.00157329	K-AAG
6	-0.123498	K-AAG
9	-0.0763797	K-AAG
12	-0.272781	K-AAG
15	-0.0225011	K-AAG
18	-0.0334341	K-AAG
21	-0.00353299	K-AAG
24	-0.000221983	K-AAG
27	-0.000386665	K-AAG
30	-0.0273894	K-AAG
33	0.0127046	K-AAG
36	0.00359673	K-AAG
39	0.00612639	K-AAG
42	0.00176562	K-AAG
45	0.00216227	K-AAG
48	-0.00850053	K-AAG
51	0.00657689	K-AAG
54	0.00405978	K-AAG
57	-0.00442034	K-AAG
60	-0.00016907	K-AAG
63	0.00917798	K-AAG
66	0.0163151	K-AAG
69	0.0358119	K-AAG
72	0.0262823	K-AAG
75	0.0161183	K-AAG
78	0.0188242	K-AAG
81	0.010886	K-AAG
84	0.00264152	K-AAG
87	0.0222424	K-AAG
-90	0.00859842	L-CTA
-87	-0.0146976	L-CTA
-84	-0.00442827	L-CTA
-81	-0.035028	L-CTA
-78	-0.0380871	L-CTA
-75	-0.0203307	L-CTA
-72	-0.0327694	L-CTA
-69	-0.0182206	L-CTA
-66	-0.0168628	L-CTA
-63	-0.0214398	L-CTA
-60	-0.0341297	L-CTA
-57	-0.0130813	L-CTA
-54	-0.00481138	L-CTA
-51	-0.0308262	L-CTA
-48	-0.0316392	L-CTA
-45	0.0409867	L-CTA
-42	-0.038472	L-CTA
-39	-0.0173801	L-CTA
-36	-0.0177092	L-CTA
-33	-0.0284458	L-CTA
-30	-0.0175139	L-CTA
-27	-0.0311806	L-CTA
-24	-0.0112196	L-CTA
-21	-0.00968272	L-CTA
-18	-0.00235966	L-CTA
-15	-0.136091	L-CTA
-12	0.522058	L-CTA
-9	0.470194	L-CTA
-6	0.375935	L-CTA
-3	0.346061	L-CTA
0	0.290426	L-CTA
3	0.381423	L-CTA
6	0.279959	L-CTA
9	0.257079	L-CTA
12	0.114604	L-CTA
15	0.0166323	L-CTA
18	0.00249423	L-CTA
21	0.054275	L-CTA
24	-0.0313912	L-CTA
27	0.0216996	L-CTA
30	-0.0147335	L-CTA
33	0.0270105	L-CTA
36	-0.00174451	L-CTA
39	0.0171435	L-CTA
42	0.0295622	L-CTA
45	0.0265291	L-CTA
48	0.0253735	L-CTA
51	0.0378968	L-CTA
54	0.0232833	L-CTA
57	-0.0118637	L-CTA
60	0.0126647	L-CTA
63	0.0121407	L-CTA
66	0.00448132	L-CTA
69	0.00709761	L-CTA
72	0.0305147	L-CTA
75	0.0405197	L-CTA
78	0.00149452	L-CTA
81	0.0322086	L-CTA
84	0.000354745	L-CTA
87	-0.0156306	L-CTA
-90	-0.039613	L-CTC
-87	-0.0148577	L-CTC
-84	-0.0296869	L-CTC
-81	-0.022672	L-CTC
-78	-0.0117746	L-CTC
-75	-0.0139598	L-CTC
-72	-0.00827654	L-CTC
-69	-0.0286367	L-CTC
-66	-0.0525334	L-CTC
-63	-0.0293589	L-CTC
-60	-0.0425006	L-CTC
-57	-0.02155	L-CTC
-54	-0.0493557	L-CTC
-51	-0.0115536	L-CTC
-48	-0.0404092	L-CTC
-45	-0.0112971	L-CTC
-42	-0.0188357	L-CTC
-39	-0.0292463	L-CTC
-36	-5.578e-05	L-CTC
-33	-0.0215247	L-CTC
-30	-0.019384	L-CTC
-27	-0.021108	L-CTC
-24	-0.0384861	L-CTC
-21	0.0108196	L-CTC
-18	-0.0044517	L-CTC
-15	-0.171189	L-CTC
-12	-0.0530571	L-CTC
-9	0.0370488	L-CTC
-6	0.0339432	L-CTC
-3	0.0343185	L-CTC
0	0.00690997	L-CTC
3	0.0625312	L-CTC
6	0.121047	L-CTC
9	0.143475	L-CTC
12	0.147008	L-CTC
15	-0.0499057	L-CTC
18	0.0218927	L-CTC
21	-0.0262336	L-CTC
24	-0.00577517	L-CTC
27	0.0140408	L-CTC
30	-0.0163613	L-CTC
33	0.00826666	L-CTC
36	-0.0286161	L-CTC
39	0.0126474	L-CTC
42	0.0263945	L-CTC
45	0.0262321	L-CTC
48	0.0558446	L-CTC
51	0.0109024	L-CTC
54	0.00327958	L-CTC
57	0.0271459	L-CTC
60	0.00835563	L-CTC
63	0.00988013	L-CTC
66	0.0208296	L-CTC
69	0.0157351	L-CTC
72	0.0405529	L-CTC
75	0.00362524	L-CTC
78	0.0326389	L-CTC
81	0.021823	L-CTC
84	0.0470368	L-CTC
87	0.0390951	L-CTC
-90	-0.0343382	L-CTG
-87	-0.0436733	L-CTG
-84	-0.0259623	L-CTG
-81	-0.0217663	L-CTG
-78	-0.0248216	L-CTG
-75	-0.0291449	L-CTG
-72	-0.048864	L-CTG
-69	-0.049644	L-CTG
-66	-0.0395186	L-CTG
-63	-0.0421909	L-CTG
-60	-0.0296448	L-CTG
-57	-0.0317346	L-CTG
-54	-0.020827	L-CTG
-51	-0.0423114	L-CTG
-48	-0.0199751	L-CTG
-45	-0.0390939	L-CTG
-42	-0.0100071	L-CTG
-39	-0.0216866	L-CTG
-36	-0.0371735	L-CTG
-33	-0.0218037	L-CTG
-30	-0.019284	L-CTG
-27	-0.0298958	L-CTG
-24	-0.0365418	L-CTG
-21	-0.0278177	L-CTG
-18	-0.054424	L-CTG
-15	-0.213564	L-CTG
-12	-0.343825	L-CTG
-9	-0.32695	L-CTG
-6	-0.326487	L-CTG
-3	-0.294435	L-CTG
0	-0.389662	L-CTG
3	-0.197114	L-CTG
6	-0.212032	L-CTG
9	-0.157578	L-CTG
12	-0.099079	L-CTG
15	-0.0117351	L-CTG
18	-0.0344941	L-CTG
21	-0.0226566	L-CTG
24	-0.0141976	L-CTG
27	0.00880505	L-CTG
30	0.00531274	L-CTG
33	-0.0123819	L-CTG
36	0.00573389	L-CTG
39	0.00862597	L-CTG
42	-0.00220086	L-CTG
45	0.0211608	L-CTG
48	0.0236082	L-CTG
51	0.00998908	L-CTG
54	-0.0113632	L-CTG
57	0.0260954	L-CTG
60	0.0151869	L-CTG
63	0.0075508	L-CTG
66	-0.00700831	L-CTG
69	0.0102687	L-CTG
72	0.00483261	L-CTG
75	0.0208919	L-CTG
78	0.0185222	L-CTG
81	0.0259289	L-CTG
84	0.028993	L-CTG
87	0.0232739	L-CTG
-90	0.0161118	L-CTT
-87	-0.0166319	L-CTT
-84	-0.00674534	L-CTT
-81	0.00642756	L-CTT
-78	0.0195124	L-CTT
-75	-0.00354636	L-CTT
-72	-0.0108189	L-CTT
-69	-0.0112236	L-CTT
-66	0.0282217	L-CTT
-63	0.0117351	L-CTT
-60	-0.0097115	L-CTT
-57	0.00706836	L-CTT
-54	0.0222129	L-CTT
-51	0.0407482	L-CTT
-48	-0.00456604	L-CTT
-45	-0.00136569	L-CTT
-42	-0.0186189	L-CTT
-39	0.0217753	L-CTT
-36	0.0435955	L-CTT
-33	-0.0114376	L-CTT
-30	0.053508	L-CTT
-27	0.00140136	L-CTT
-24	0.0281534	L-CTT
-21	-0.0151245	L-CTT
-18	0.0223186	L-CTT
-15	-0.155511	L-CTT
-12	-0.200893	L-CTT
-9	-0.14318	L-CTT
-6	-0.114147	L-CTT
-3	-0.116416	L-CTT
0	-0.146934	L-CTT
3	-0.00710295	L-CTT
6	-0.00687486	L-CTT
9	0.0360483	L-CTT
12	0.181272	L-CTT
15	0.0621274	L-CTT
18	0.0253898	L-CTT
21	0.0158898	L-CTT
24	0.0328379	L-CTT
27	0.00039047	L-CTT
30	0.0334473	L-CTT
33	0.0239361	L-CTT
36	0.0248521	L-CTT
39	0.0451911	L-CTT
42	0.0453137	L-CTT
45	0.0258403	L-CTT
48	0.0606679	L-CTT
51	0.0405129	L-CTT
54	0.0688066	L-CTT
57	0.045112	L-CTT
60	0.0640015	L-CTT
63	0.00232622	L-CTT
66	0.0788487	L-CTT
69	0.0389884	L-CTT
72	0.0271178	L-CTT
75	0.0339652	L-CTT
78	0.0240234	L-CTT
81	0.0504501	L-CTT
84	0.050873	L-CTT
87	0.0746552	L-CTT
-90	0.0269472	L-TTA
-87	-0.0570248	L-TTA
-84	0.0477967	L-TTA
-81	-0.0265739	L-TTA
-78	0.00386733	L-TTA
-75	-0.0380212	L-TTA
-72	0.0196825	L-TTA
-69	-0.0303922	L-TTA
-66	0.0026065	L-TTA
-63	0.0141797	L-TTA
-60	-0.0189482	L-TTA
-57	0.0167303	L-TTA
-54	0.0532222	L-TTA
-51	0.034893	L-TTA
-48	0.0500844	L-TTA
-45	-0.00356556	L-TTA
-42	0.0246052	L-TTA
-39	0.0264025	L-TTA
-36	0.0448554	L-TTA
-33	0.00258503	L-TTA
-30	0.0527344	L-TTA
-27	-0.00225907	L-TTA
-24	0.039272	L-TTA
-21	0.0124491	L-TTA
-18	0.0174248	L-TTA
-15	-0.0906868	L-TTA
-12	0.479888	L-TTA
-9	0.459459	L-TTA
-6	0.438766	L-TTA
-3	0.312521	L-TTA
0	0.306382	L-TTA
3	0.350429	L-TTA
6	0.368974	L-TTA
9	0.264989	L-TTA
12	-0.0163646	L-TTA
15	0.0860011	L-TTA
18	0.0472846	L-TTA
21	0.0289638	L-TTA
24	0.0474343	L-TTA
27	0.0477259	L-TTA
30	0.0761772	L-TTA
33	0.0625672	L-TTA
36	0.0297139	L-TTA
39	0.021196	L-TTA
42	0.0671046	L-TTA
45	0.0421991	L-TTA
48	0.0911784	L-TTA
51	0.0859993	L-TTA
54	0.0134223	L-TTA
57	0.0840322	L-TTA
60	0.0345576	L-TTA
63	-0.00716319	L-TTA
66	0.0326645	L-TTA
69	0.0184314	L-TTA
72	0.0142299	L-TTA
75	0.0472525	L-TTA
78	0.0410627	L-TTA
81	0.0381672	L-TTA
84	0.0704933	L-TTA
87	0.0458559	L-TTA
-90	-0.00285426	L-TTG
-87	-0.0104195	L-TTG
-84	-0.0256083	L-TTG
-81	0.00072965	L-TTG
-78	-0.0202697	L-TTG
-75	-0.00328523	L-TTG
-72	-0.00422384	L-TTG
-69	0.0187909	L-TTG
-66	0.00045862	L-TTG
-63	-0.00431777	L-TTG
-60	0.0246792	L-TTG
-57	-0.0353438	L-TTG
-54	0.0214332	L-TTG
-51	-0.0249349	L-TTG
-48	0.013121	L-TTG
-45	0.0157228	L-TTG
-42	-0.0104368	L-TTG
-39	0.00431556	L-TTG
-36	0.0065841	L-TTG
-33	0.0292185	L-TTG
-30	0.0280739	L-TTG
-27	0.0166499	L-TTG
-24	0.0230048	L-TTG
-21	0.0194868	L-TTG
-18	0.00590851	L-TTG
-15	-0.188388	L-TTG
-12	-0.301061	L-TTG
-9	-0.297825	L-TTG
-6	-0.301535	L-TTG
-3	-0.254035	L-TTG
0	-0.339186	L-TTG
3	-0.116509	L-TTG
6	-0.112825	L-TTG
9	-0.0689429	L-TTG
12	-0.252259	L-TTG
15	0.0138826	L-TTG
18	0.0414265	L-TTG
21	0.0233709	L-TTG
24	0.0340837	L-TTG
27	0.0342294	L-TTG
30	0.0208794	L-TTG
33	0.0160903	L-TTG
36	0.0443553	L-TTG
39	0.0427686	L-TTG
42	0.0290866	L-TTG
45	0.0439225	L-TTG
48	0.0320721	L-TTG
51	0.0335828	L-TTG
54	0.0200122	L-TTG
57	0.0381916	L-TTG
60	0.0351751	L-TTG
63	0.0697164	L-TTG
66	0.058666	L-TTG
69	0.0477015	L-TTG
72	0.0436211	L-TTG
75	0.064799	L-TTG
78	0.0397492	L-TTG
81	0.0283988	L-TTG
84	0.0217449	L-TTG
87	0.0381879	L-TTG
-90	-0.0173894	M-ATG
-87	-0.0198749	M-ATG
-84	-0.0160286	M-ATG
-81	-0.00967882	M-ATG
-78	-0.0416265	M-ATG
-75	-0.0261668	M-ATG
-72	-0.0276724	M-ATG
-69	-0.0254006	M-ATG
-66	-0.0363275	M-ATG
-63	-0.0177251	M-ATG
-60	-0.0380798	M-ATG
-57	-0.0072785	M-ATG
-54	-0.0260978	M-ATG
-51	-0.0266449	M-ATG
-48	0.00115161	M-ATG
-45	-0.0395678	M-ATG
-42	-0.0136486	M-ATG
-39	0.000677084	M-ATG
-36	-0.0231368	M-ATG
-33	-0.0121255	M-ATG
-30	-0.0313673	M-ATG
-27	-0.0202991	M-ATG
-24	-0.00874283	M-ATG
-21	-0.00108626	M-ATG
-18	0.0198696	M-ATG
-15	0.21166	M-ATG
-12	0.143423	M-ATG
-9	0.100302	M-ATG
-6	0.00370721	M-ATG
-3	0.0349822	M-ATG
0	0.0184499	M-ATG
3	0.0725782	M-ATG
6	-0.0147832	M-ATG
9	-0.0228156	M-ATG
12	-0.296901	M-ATG
15	-0.0566625	M-ATG
18	-0.0313528	M-ATG
21	-0.0438261	M-ATG
24	-0.0515976	M-ATG
27	-0.0498436	M-ATG
30	-0.0583366	M-ATG
33	-0.016343	M-ATG
36	-0.0411401	M-ATG
39	-0.0385033	M-ATG
42	-0.00580723	M-ATG
45	-0.028707	M-ATG
48	-0.0500206	M-ATG
51	-0.0170497	M-ATG
54	-0.00183891	M-ATG
57	-0.0176003	M-ATG
60	-0.000438688	M-ATG
63	8.8108e-05	M-ATG
66	0.002333	M-ATG
69	0.00395046	M-ATG
72	0.0161505	M-ATG
75	0.00105889	M-ATG
78	0.00321421	M-ATG
81	0.0186227	M-ATG
84	0.0113904	M-ATG
87	0.011247	M-ATG
-90	-0.0243821	N-AAC
-87	-0.0132887	N-AAC
-84	-0.00662306	N-AAC
-81	-0.0127591	N-AAC
-78	-0.0209363	N-AAC
-75	-0.0161095	N-AAC
-72	0.00783814	N-AAC
-69	0.0138666	N-AAC
-66	0.0109664	N-AAC
-63	-0.0042585	N-AAC
-60	-0.00262865	N-AAC
-57	0.0263612	N-AAC
-54	-0.00418549	N-AAC
-51	-0.00912805	N-AAC
-48	-0.00675734	N-AAC
-45	0.00314543	N-AAC
-42	0.0272319	N-AAC
-39	-0.0132659	N-AAC
-36	-0.00967478	N-AAC
-33	0.0193546	N-AAC
-30	0.018838	N-AAC
-27	0.040435	N-AAC
-24	0.0208574	N-AAC
-21	0.0331504	N-AAC
-18	0.0470587	N-AAC
-15	0.301119	N-AAC
-12	0.32539	N-AAC
-9	0.416356	N-AAC
-6	0.363537	N-AAC
-3	0.232888	N-AAC
0	0.181151	N-AAC
3	0.323598	N-AAC
6	0.279207	N-AAC
9	0.212511	N-AAC
12	-0.0976552	N-AAC
15	-0.022292	N-AAC
18	0.0305809	N-AAC
21	0.0243174	N-AAC
24	0.0353025	N-AAC
27	0.0597136	N-AAC
30	0.0270997	N-AAC
33	0.0207736	N-AAC
36	0.0283095	N-AAC
39	0.0298044	N-AAC
42	0.0323904	N-AAC
45	-0.00766216	N-AAC
48	0.0136569	N-AAC
51	0.0276968	N-AAC
54	0.0434141	N-AAC
57	0.0260608	N-AAC
60	0.0327641	N-AAC
63	0.0199313	N-AAC
66	0.0156758	N-AAC
69	0.0148002	N-AAC
72	0.0191625	N-AAC
75	0.0379649	N-AAC
78	0.0123822	N-AAC
81	0.0362505	N-AAC
84	0.0274745	N-AAC
87	0.0616546	N-AAC
-90	-0.00953675	N-AAT
-87	0.0150372	N-AAT
-84	0.0475071	N-AAT
-81	0.00304153	N-AAT
-78	-0.0278495	N-AAT
-75	0.00166175	N-AAT
-72	0.00841074	N-AAT
-69	-0.00314379	N-AAT
-66	0.0291263	N-AAT
-63	-0.00612353	N-AAT
-60	0.0273772	N-AAT
-57	0.0310941	N-AAT
-54	-0.000894598	N-AAT
-51	0.0200784	N-AAT
-48	0.0113703	N-AAT
-45	0.0330784	N-AAT
-42	0.0643938	N-AAT
-39	0.0166269	N-AAT
-36	0.022699	N-AAT
-33	0.0132408	N-AAT
-30	0.00351067	N-AAT
-27	0.0567563	N-AAT
-24	0.0399445	N-AAT
-21	0.0460914	N-AAT
-18	0.082994	N-AAT
-15	0.272523	N-AAT
-12	0.256356	N-AAT
-9	0.233725	N-AAT
-6	0.220037	N-AAT
-3	0.179385	N-AAT
0	0.0881673	N-AAT
3	0.222686	N-AAT
6	0.158168	N-AAT
9	0.132913	N-AAT
12	-0.124498	N-AAT
15	0.113565	N-AAT
18	0.0140453	N-AAT
21	0.0282043	N-AAT
24	0.0652862	N-AAT
27	0.0393996	N-AAT
30	0.0325924	N-AAT
33	0.0441019	N-AAT
36	0.0480207	N-AAT
39	0.040771	N-AAT
42	0.0757975	N-AAT
45	0.0639456	N-AAT
48	0.0672654	N-AAT
51	0.0564324	N-AAT
54	0.0683026	N-AAT
57	0.0213531	N-AAT
60	0.067405	N-AAT
63	0.043482	N-AAT
66	0.0178501	N-AAT
69	0.0281521	N-AAT
72	0.0201588	N-AAT
75	0.0545839	N-AAT
78	0.0430282	N-AAT
81	0.0496188	N-AAT
84	0.0455583	N-AAT
87	0.0336509	N-AAT
-90	-0.000823351	P-CCA
-87	0.0112013	P-CCA
-84	0.000685205	P-CCA
-81	0.00506519	P-CCA
-78	0.0330636	P-CCA
-75	0.00292867	P-CCA
-72	0.0179753	P-CCA
-69	0.00938476	P-CCA
-66	0.0401195	P-CCA
-63	0.028426	P-CCA
-60	0.0213807	P-CCA
-57	0.0222917	P-CCA
-54	0.0506749	P-CCA
-51	0.0152229	P-CCA
-48	0.0294243	P-CCA
-45	0.0145225	P-CCA
-42	0.0379456	P-CCA
-39	0.0388355	P-CCA
-36	0.0400522	P-CCA
-33	0.0195724	P-CCA
-30	0.0272593	P-CCA
-27	0.0693409	P-CCA
-24	0.0460314	P-CCA
-21	0.058391	P-CCA
-18	0.0434961	P-CCA
-15	-0.00958737	P-CCA
-12	0.45355	P-CCA
-9	0.480375	P-CCA
-6	0.443841	P-CCA
-3	0.457185	P-CCA
0	0.378366	P-CCA
3	0.362883	P-CCA
6	0.304486	P-CCA
9	0.263505	P-CCA
12	0.0443104	P-CCA
15	0.0943751	P-CCA
18	0.0234806	P-CCA
21	0.0577982	P-CCA
24	0.028045	P-CCA
27	0.0382394	P-CCA
30	0.0257122	P-CCA
33	0.0576721	P-CCA
36	0.0502847	P-CCA
39	0.0250894	P-CCA
42	0.0037523	P-CCA
45	0.0421496	P-CCA
48	0.0214546	P-CCA
51	0.0535448	P-CCA
54	0.0473571	P-CCA
57	0.0290895	P-CCA
60	0.0281328	P-CCA
63	0.0375653	P-CCA
66	0.0189295	P-CCA
69	0.000735022	P-CCA
72	0.0147334	P-CCA
75	0.0268795	P-CCA
78	0.0495611	P-CCA
81	0.0523551	P-CCA
84	0.0129056	P-CCA
87	0.0321607	P-CCA
-90	-0.0330334	P-CCC
-87	-0.00710688	P-CCC
-84	-0.0453542	P-CCC
-81	-0.0292229	P-CCC
-78	-0.0308721	P-CCC
-75	-0.0229744	P-CCC
-72	0.00309561	P-CCC
-69	-0.0285636	P-CCC
-66	0.0185135	P-CCC
-63	-0.0482531	P-CCC
-60	-0.0112704	P-CCC
-57	0.0054274	P-CCC
-54	-0.00714032	P-CCC
-51	-0.0232089	P-CCC
-48	-0.0146098	P-CCC
-45	0.0095019	P-CCC
-42	0.00787619	P-CCC
-39	0.021357	P-CCC
-36	-0.024023	P-CCC
[truncated: 1,661 more rows]

## Sheet: k
log2(ProArg-free/CD)	codon	CodonEnding
0.363356	I-ATA	A
0.354872	L-CTA	A
0.324382	S-TCA	A
0.285109	I-ATC	C
0.275948	L-TTA	A
0.272419	H-CAC	C
0.243438	S-AGC	C
0.22979	H-CAT	T
0.228241	I-ATT	T
0.212952	T-ACA	A
0.208923	P-CCA	A
0.208872	L-CTC	C
0.180338	S-AGT	T
0.177609	S-TCC	C
0.170012	V-GTA	A
0.163807	M-ATG	G
0.159418	K-AAA	A
0.151446	Q-CAA	A
0.142863	T-ACC	C
0.142482	T-ACT	T
0.130086	L-CTT	T
0.106269	S-TCT	T
0.0962726	Y-TAT	T
0.096129	F-TTC	C
0.0954508	P-CCC	C
0.0938521	R-CGC	C
0.0912005	R-AGA	A
0.090855	L-CTG	G
0.0843742	Y-TAC	C
0.0838782	Q-CAG	G
0.0816165	K-AAG	G
0.0650755	P-CCT	T
0.0634342	L-TTG	G
0.0446774	S-TCG	G
0.0435167	A-GCA	A
0.0197696	R-CGT	T
9.07415e-05	P-CCG	G
-0.00171189	C-TGC	C
-0.0128264	R-AGG	G
-0.0154786	T-ACG	G
-0.0208012	A-GCC	C
-0.0241271	V-GTC	C
-0.0345042	N-AAC	C
-0.0387432	F-TTT	T
-0.0606716	R-CGG	G
-0.0729428	A-GCT	T
-0.080915	D-GAC	C
-0.0919942	R-CGA	A
-0.0975447	W-TGG	G
-0.111898	C-TGT	T
-0.112026	V-GTT	T
-0.121147	V-GTG	G
-0.133476	G-GGC	C
-0.142426	N-AAT	T
-0.176411	D-GAT	T
-0.177536	A-GCG	G
-0.180674	E-GAA	A
-0.2105	G-GGT	T
-0.233464	E-GAG	G
-0.245145	G-GGA	A
-0.273398	G-GGG	G

## Sheet: l
log2(CD DFMO/CD)	codon	CodonEnding
0.570289	Y-TAT	T
0.470288	Q-CAA	A
0.456835	T-ACA	A
0.386828	A-GCA	A
0.385466	H-CAT	T
0.365012	I-ATA	A
0.353068	Q-CAG	G
0.326784	Y-TAC	C
0.291924	S-TCA	A
0.287807	V-GTA	A
0.268834	P-CCA	A
0.232402	N-AAC	C
0.226816	L-TTA	A
0.207382	L-CTA	A
0.198282	N-AAT	T
0.175196	H-CAC	C
0.16817	R-AGA	A
0.131821	T-ACC	C
0.129166	S-AGT	T
0.11739	D-GAC	C
0.10693	D-GAT	T
0.0936108	T-ACT	T
0.0881016	I-ATC	C
0.0867092	S-AGC	C
0.0548669	F-TTC	C
0.0500399	C-TGT	T
0.044384	T-ACG	G
0.0336513	R-CGT	T
0.0297407	S-TCC	C
0.0275122	V-GTC	C
0.0160588	M-ATG	G
0.00851424	P-CCC	C
0.00421437	G-GGC	C
-0.0025727	G-GGT	T
-0.00832489	C-TGC	C
-0.0106649	P-CCT	T
-0.0254134	F-TTT	T
-0.0345803	I-ATT	T
-0.0382958	A-GCC	C
-0.0532131	R-CGA	A
-0.0582125	V-GTT	T
-0.0639482	L-CTC	C
-0.0665688	K-AAA	A
-0.0695343	S-TCT	T
-0.0823469	G-GGA	A
-0.0850088	E-GAA	A
-0.0874479	R-CGC	C
-0.12757	A-GCT	T
-0.129689	R-AGG	G
-0.169773	L-CTT	T
-0.184499	G-GGG	G
-0.201016	K-AAG	G
-0.220605	A-GCG	G
-0.251486	S-TCG	G
-0.252005	P-CCG	G
-0.25531	E-GAG	G
-0.260414	W-TGG	G
-0.277101	V-GTG	G
-0.302333	R-CGG	G
-0.376295	L-TTG	G
-0.376749	L-CTG	G

## Sheet: m
log2(ProArg-freeDFMO/CD DFMO)	codon	CodonEnding		log2(ProArg-freeDFMO/CD DFMO)	codon	CodonEnding		log2(ProArg-freeDFMO/CD DFMO)	codon	CodonEnding		log2(ProArg-freeDFMO/CD DFMO)	codon	CodonEnding
0.133546	R-AGA	A		0.181236	I-ATC	C		0.115777	K-AAG	G		0.186061	I-ATT	T
0.126166	I-ATA	A		0.108807	H-CAC	C		0.114254	R-AGG	G		0.0404553	H-CAT	T
0.109532	P-CCA	A		0.0887643	R-CGC	C		0.0749608	R-CGG	G		0.036685	S-AGT	T
0.0830436	L-CTA	A		0.0710705	S-AGC	C		0.0371089	L-TTG	G		0.0228382	L-CTT	T
0.079566	L-TTA	A		0.0708582	L-CTC	C		0.0253867	Q-CAG	G		0.0119778	T-ACT	T
0.0731134	V-GTA	A		0.0707634	P-CCC	C		0.0193545	P-CCG	G		-0.00250125	R-CGT	T
0.0722866	K-AAA	A		0.0509807	T-ACC	C		0.0136306	T-ACG	G		-0.0148879	C-TGT	T
0.0539709	S-TCA	A		0.0224862	D-GAC	C		0.00239105	M-ATG	G		-0.019707	P-CCT	T
0.0477727	Q-CAA	A		0.0164664	F-TTC	C		-0.00019387	W-TGG	G		-0.0259697	F-TTT	T
0.042259	T-ACA	A		0.011288	G-GGC	C		-0.0129127	L-CTG	G		-0.026681	V-GTT	T
0.0382925	R-CGA	A		0.00661146	C-TGC	C		-0.0589144	G-GGG	G		-0.0430875	D-GAT	T
0.00745845	A-GCA	A		0.0013808	S-TCC	C		-0.063012	V-GTG	G		-0.0467718	G-GGT	T
-0.0776631	E-GAA	A		-0.0122689	A-GCC	C		-0.0720914	E-GAG	G		-0.0585479	Y-TAT	T
-0.0840899	G-GGA	A		-0.0259723	V-GTC	C		-0.072596	A-GCG	G		-0.0658949	A-GCT	T
				-0.0512512	N-AAC	C		-0.0806063	S-TCG	G		-0.080205	S-TCT	T
				-0.0568435	Y-TAC	C						-0.110114	N-AAT	T

## Sheet: n
log2(ProArg-free DFMO/CD DFMO)	codon	CodonEnding
0.186061	I-ATT	T
0.181236	I-ATC	C
0.133546	R-AGA	A
0.126166	I-ATA	A
0.115777	K-AAG	G
0.114254	R-AGG	G
0.109532	P-CCA	A
0.108807	H-CAC	C
0.0887643	R-CGC	C
0.0830436	L-CTA	A
0.079566	L-TTA	A
0.0749608	R-CGG	G
0.0731134	V-GTA	A
0.0722866	K-AAA	A
0.0710705	S-AGC	C
0.0708582	L-CTC	C
0.0707634	P-CCC	C
0.0539709	S-TCA	A
0.0509807	T-ACC	C
0.0477727	Q-CAA	A
0.042259	T-ACA	A
0.0404553	H-CAT	T
0.0382925	R-CGA	A
0.0371089	L-TTG	G
0.036685	S-AGT	T
0.0253867	Q-CAG	G
0.0228382	L-CTT	T
0.0224862	D-GAC	C
0.0193545	P-CCG	G
0.0164664	F-TTC	C
0.0136306	T-ACG	G
0.0119778	T-ACT	T
0.011288	G-GGC	C
0.00745845	A-GCA	A
0.00661146	C-TGC	C
0.00239105	M-ATG	G
0.0013808	S-TCC	C
-0.00019387	W-TGG	G
-0.00250125	R-CGT	T
-0.0122689	A-GCC	C
-0.0129127	L-CTG	G
-0.0148879	C-TGT	T
-0.019707	P-CCT	T
-0.0259697	F-TTT	T
-0.0259723	V-GTC	C
-0.026681	V-GTT	T
-0.0430875	D-GAT	T
-0.0467718	G-GGT	T
-0.0512512	N-AAC	C
-0.0568435	Y-TAC	C
-0.0585479	Y-TAT	T
-0.0589144	G-GGG	G
-0.063012	V-GTG	G
-0.0658949	A-GCT	T
-0.0720914	E-GAG	G
-0.072596	A-GCG	G
-0.0776631	E-GAA	A
-0.080205	S-TCT	T
-0.0806063	S-TCG	G
-0.0840899	G-GGA	A
-0.110114	N-AAT	T
