# Supplementary material for: Reprogramming neuroblastoma by diet-enhanced polyamine depletion
Source: Nature. 2025 Sep 24;646(8085):707–15. doi: 10.1038/s41586-025-09564-0 (PMC12527938; doi:10.1038/s41586-025-09564-0)
Supplement: Supplementary file 17 — Source Data Extended Data Fig. 7 [file 41586_2025_9564_MOESM17_ESM.xlsx]

## Sheet: a
ReactomePathways	Proteo_padj	Proteo_NES
Cell Cycle	1.22528e-17	-2.22434
Neuronal System	2.57831e-16	2.5295
The citric acid (TCA) cycle and respiratory electron transport	8.26034e-15	2.64772
Transmission across Chemical Synapses	3.37047e-14	2.55736
Cell Cycle, Mitotic	4.36191e-12	-2.12068
DNA Repair	7.52889e-11	-2.26497
Cell Cycle Checkpoints	1.29937e-10	-2.29918
rRNA modification in the nucleus and cytosol	2.3391e-10	-2.64618
Respiratory electron transport, ATP synthesis by chemiosmotic coupling, and heat production by uncoupling proteins.	3.33483e-09	2.44639
Mitotic Prometaphase	4.58377e-09	-2.25015
Major pathway of rRNA processing in the nucleolus and cytosol	5.63957e-09	-2.28565
Respiratory electron transport	7.18397e-09	2.4595
Neurotransmitter receptors and postsynaptic signal transmission	5.11578e-08	2.28904

## Sheet: b
pathways	Percentage	Ending	LinkToGeneSet
Neurotransmitter receptors and postsynaptic signal transmission	29.7747	G	Neurotransmitter receptors and postsynaptic signal transmission
Neurotransmitter receptors and postsynaptic signal transmission	20.3166	T	Neurotransmitter receptors and postsynaptic signal transmission
Neurotransmitter receptors and postsynaptic signal transmission	32.9324	C	Neurotransmitter receptors and postsynaptic signal transmission
Neurotransmitter receptors and postsynaptic signal transmission	16.9763	A	Neurotransmitter receptors and postsynaptic signal transmission
Neuronal System	30.4482	G	Neuronal System
Neuronal System	19.7579	T	Neuronal System
Neuronal System	33.4481	C	Neuronal System
Neuronal System	16.3457	A	Neuronal System
Cell Cycle, Mitotic	29.2767	G	Cell Cycle, Mitotic
Cell Cycle, Mitotic	23.2299	T	Cell Cycle, Mitotic
Cell Cycle, Mitotic	26.3118	C	Cell Cycle, Mitotic
Cell Cycle, Mitotic	21.1816	A	Cell Cycle, Mitotic
Cell Cycle Checkpoints	28.2362	G	Cell Cycle Checkpoints
Cell Cycle Checkpoints	24.3883	T	Cell Cycle Checkpoints
Cell Cycle Checkpoints	25.187	C	Cell Cycle Checkpoints
Cell Cycle Checkpoints	22.1884	A	Cell Cycle Checkpoints
Cell Cycle	29.0772	G	Cell Cycle
Cell Cycle	23.3763	T	Cell Cycle
Cell Cycle	26.2643	C	Cell Cycle
Cell Cycle	21.2823	A	Cell Cycle
A tetrasaccharide linker sequence is required for GAG synthesis	30.3301	G
ABC transporter disorders	29.0778	G
ABC-family proteins mediated transport	28.9809	G
ADORA2B mediated anti-inflammatory cytokines production	30.6973	G
ADP signalling through P2Y purinoceptor 1	31.9745	G
ADP signalling through P2Y purinoceptor 12	30.2685	G
AKT phosphorylates targets in the cytosol	30.7377	G
ALK mutants bind TKIs	27.4587	G
APC truncation mutants have impaired AXIN binding	27.7541	G
APC-Cdc20 mediated degradation of Nek2A	27.6898	G
APC/C-mediated degradation of cell cycle proteins	28.7566	G
APC/C:Cdc20 mediated degradation of Cyclin B	27.6355	G
APC/C:Cdc20 mediated degradation of Securin	28.7014	G
APC/C:Cdc20 mediated degradation of mitotic proteins	28.6823	G
APC/C:Cdh1 mediated degradation of Cdc20 and other APC/C:Cdh1 targeted proteins in late mitosis/early G1	28.9076	G
APC:Cdc20 mediated degradation of cell cycle proteins prior to satisfation of the cell cycle checkpoint	28.7065	G
ATF4 activates genes in response to endoplasmic reticulum stress	30.6874	G
AUF1 (hnRNP D0) binds and destabilizes mRNA	29.2607	G
AURKA Activation by TPX2	31.0605	G
AXIN missense mutants destabilize the destruction complex	27.7541	G
Aberrant regulation of mitotic G1/S transition in cancer due to RB1 defects	32.403	G
Aberrant regulation of mitotic cell cycle due to RB1 defects	29.5582	G
Aberrant regulation of mitotic exit in cancer due to RB1 defects	27.0058	G
Abortive elongation of HIV-1 transcript in the absence of Tat	31.5534	G
Acetylcholine Neurotransmitter Release Cycle	35.3627	G
Activated NOTCH1 Transmits Signal to the Nucleus	27.9056	G
Activation of AMPK downstream of NMDARs	29.7289	G
Activation of APC/C and APC/C:Cdc20 mediated degradation of mitotic proteins	28.7302	G
Activation of ATR in response to replication stress	26.6768	G
Activation of BAD and translocation to mitochondria	31.4527	G
Activation of BH3-only proteins	30.1268	G
Activation of G protein gated Potassium channels	30.1599	G
Activation of GABAB receptors	30.5405	G
Activation of HOX genes during differentiation	28.9661	G
Activation of NF-kappaB in B cells	29.6108	G
Activation of NMDA receptors and postsynaptic events	29.4688	G
Activation of RAC1	27.0781	G
Activation of anterior HOX genes in hindbrain development during early embryogenesis	28.9661	G
Activation of gene expression by SREBF (SREBP)	28.1829	G
Activation of kainate receptors upon glutamate binding	29.4201	G
Activation of the AP-1 family of transcription factors	29.8866	G
Activation of the mRNA upon binding of the cap-binding complex and eIFs, and subsequent binding to 43S	28.8375	G
Activation of the pre-replicative complex	27.9322	G
Acyl chain remodelling of PC	28.3833	G
Adaptive Immune System	28.808	G
Adherens junctions interactions	28.3645	G
Adrenaline,noradrenaline inhibits insulin secretion	30.9601	G
Aggrephagy	30.3266	G
Amino acid transport across the plasma membrane	28.7864	G
Amino acids regulate mTORC1	30.1447	G
Amplification of signal from unattached kinetochores via a MAD2 inhibitory signal	28.6263	G
Amplification of signal from the kinetochores	28.6263	G
Amyloid fiber formation	30.3545	G
Anchoring of the basal body to the plasma membrane	30.3612	G
Anti-inflammatory response favouring Leishmania parasite infection	30.8473	G
Antigen Presentation: Folding, assembly and peptide loading of class I MHC	28.9473	G
Antigen activates B Cell Receptor (BCR) leading to generation of second messengers	30.74	G
Antigen processing-Cross presentation	30.0246	G
Antigen processing: Ubiquitination & Proteasome degradation	28.2564	G
Antiviral mechanism by IFN-stimulated genes	26.8056	G
Apoptosis	30.1823	G
Apoptotic cleavage of cellular proteins	30.6484	G
Apoptotic execution phase	30.3011	G
Apoptotic factor-mediated response	29.478	G
Aquaporin-mediated transport	30.7927	G
Arachidonic acid metabolism	31.1855	G
Asparagine N-linked glycosylation	29.7438	G
Assembly Of The HIV Virion	30.336	G
Assembly and cell surface presentation of NMDA receptors	29.3986	G
Assembly of collagen fibrils and other multimeric structures	25.1069	G
Assembly of the ORC complex at the origin of replication	28.3926	G
Assembly of the pre-replicative complex	29.0208	G
Association of TriC/CCT with target proteins during biosynthesis	28.4117	G
Asymmetric localization of PCP proteins	29.4173	G
Attachment and Entry_9694614	28.8448	G
Attenuation phase	31.6585	G
Autodegradation of Cdh1 by Cdh1:APC/C	29.0004	G
Autodegradation of the E3 ubiquitin ligase COP1	29.2346	G
Autophagy	30.0563	G
Axon guidance	29.5083	G
Azathioprine ADME	31.0624	G
B-WICH complex positively regulates rRNA expression	31.3844	G
BBSome-mediated cargo-targeting to cilium	26.0981	G
BMAL1:CLOCK,NPAS2 activates circadian gene expression	26.4424	G
Base Excision Repair	30.4447	G
Base-Excision Repair, AP Site Formation	32.167	G
Basigin interactions	27.4554	G
Beta-catenin independent WNT signaling	29.6334	G
Beta-catenin phosphorylation cascade	28.8439	G
Bile acid and bile salt metabolism	31.0044	G
Binding and Uptake of Ligands by Scavenger Receptors	25.9926	G
Biological oxidations	30.4624	G
Biosynthesis of the N-glycan precursor (dolichol lipid-linked oligosaccharide, LLO) and transfer to a nascent protein	29.7078	G
Biotin transport and metabolism	28.5953	G
Branched-chain amino acid catabolism	26.9459	G
Butyrate Response Factor 1 (BRF1) binds and destabilizes mRNA	30.8876	G
C-type lectin receptors (CLRs)	29.071	G
CD209 (DC-SIGN) signaling	28.4199	G
CD28 co-stimulation	27.903	G
CD28 dependent PI3K/Akt signaling	27.9534	G
CDC42 GTPase cycle	30.3334	G
CDK-mediated phosphorylation and removal of Cdc6	28.8967	G
CLEC7A (Dectin-1) signaling	29.1426	G
COPI-dependent Golgi-to-ER retrograde traffic	31.0536	G
COPI-independent Golgi-to-ER retrograde traffic	30.3923	G
COPI-mediated anterograde transport	30.8617	G
COPII-mediated vesicle transport	29.2386	G
CREB1 phosphorylation through NMDA receptor-mediated activation of RAS signaling	28.0606	G
CREB1 phosphorylation through the activation of Adenylate Cyclase	29.6826	G
CRMPs in Sema3A signaling	28.192	G
CTLA4 inhibitory signaling	29.7847	G
CTNNB1 S33 mutants aren't phosphorylated	27.714	G
CTNNB1 S37 mutants aren't phosphorylated	27.714	G
CTNNB1 S45 mutants aren't phosphorylated	27.714	G
CTNNB1 T41 mutants aren't phosphorylated	27.714	G
Ca-dependent events	30.0187	G
Ca2+ pathway	28.7185	G
CaM pathway	30.2104	G
CaMK IV-mediated phosphorylation of CREB	28.0609	G
Calmodulin induced events	30.2104	G
Calnexin/calreticulin cycle	28.5179	G
Cap-dependent Translation Initiation	30.0914	G
Carboxyterminal post-translational modifications of tubulin	31.7284	G
Cardiac conduction	29.7541	G
Cargo concentration in the ER	29.1117	G
Cargo recognition for clathrin-mediated endocytosis	29.5669	G
Cargo trafficking to the periciliary membrane	27.8814	G
Carnitine metabolism	30.8308	G
Caspase activation via extrinsic apoptotic signalling pathway	32.1295	G
Caspase-mediated cleavage of cytoskeletal proteins	32.3808	G
Cdc20:Phospho-APC/C mediated degradation of Cyclin A	28.7065	G
Cell death signalling via NRAGE, NRIF and NADE	30.6827	G
Cell junction organization	29.6949	G
Cell recruitment (pro-inflammatory response)	29.6176	G
Cell-Cell communication	29.3756	G
Cell-cell junction organization	28.9526	G
Cell-extracellular matrix interactions	30.1846	G
Cellular Senescence	29.8127	G
Cellular response to chemical stress	29.5577	G
Cellular response to heat stress	27.9149	G
Cellular response to hypoxia	29.1849	G
Cellular response to starvation	30.6436	G
Cellular responses to stimuli	29.6575	G
Cellular responses to stress	29.6406	G
Centrosome maturation	31.0208	G
Chaperone Mediated Autophagy	30.7945	G
Chaperonin-mediated protein folding	30.2848	G
Cholesterol biosynthesis	30.2426	G
Chondroitin sulfate/dermatan sulfate metabolism	30.3458	G
Chromatin modifying enzymes	29.2677	G
Chromatin organization	29.2677	G
Chromosome Maintenance	28.7606	G
Cilium Assembly	29.7243	G
Circadian Clock	26.9868	G
Citric acid cycle (TCA cycle)	27.8897	G
Class A/1 (Rhodopsin-like receptors)	29.1795	G
Class B/2 (Secretin family receptors)	29.6512	G
Class I MHC mediated antigen processing & presentation	28.5861	G
Class I peroxisomal membrane protein import	29.1839	G
Clathrin-mediated endocytosis	29.8125	G
Cleavage of the damaged purine	31.5708	G
Cleavage of the damaged pyrimidine	32.3193	G
Cobalamin (Cbl, vitamin B12) transport and metabolism	27.1809	G
Cohesin Loading onto Chromatin	26.1087	G
Collagen biosynthesis and modifying enzymes	27.0364	G
Collagen chain trimerization	21.7887	G
Collagen degradation	23.5539	G
Collagen formation	27.6739	G
Complement cascade	27.2016	G
Complex I biogenesis	31.801	G
Condensation of Prometaphase Chromosomes	26.4348	G
Condensation of Prophase Chromosomes	29.9216	G
Constitutive Signaling by AKT1 E17K in Cancer	29.0963	G
Constitutive Signaling by Aberrant PI3K in Cancer	30.1328	G
Constitutive Signaling by EGFRvIII	29.2502	G
Constitutive Signaling by Ligand-Responsive EGFR Cancer Variants	29.8975	G
Constitutive Signaling by NOTCH1 HD+PEST Domain Mutants	27.9228	G
Constitutive Signaling by NOTCH1 PEST Domain Mutants	27.9228	G
Constitutive Signaling by Overexpressed ERBB2	28.6835	G
Conversion from APC/C:Cdc20 to APC/C:Cdh1 in late anaphase	27.2693	G
Cooperation of PDCL (PhLP1) and TRiC/CCT in G-protein beta folding	28.9396	G
Cooperation of Prefoldin and TriC/CCT in actin and tubulin folding	31.1002	G
Costimulation by the CD28 family	28.9675	G
Cristae formation	29.3664	G
Cross-presentation of soluble exogenous antigens (endosomes)	29.1193	G
Crosslinking of collagen fibrils	24.2841	G
Cyclin A/B1/B2 associated events during G2/M transition	27.8811	G
Cyclin A:Cdk2-associated events at S phase entry	29.26	G
Cyclin D associated events in G1	30.0459	G
Cyclin E associated events during G1/S transition	29.168	G
Cytochrome P450 - arranged by substrate type	31.7251	G
Cytochrome c-mediated apoptotic response	28.3598	G
Cytokine Signaling in Immune system	29.2339	G
Cytoprotection by HMOX1	29.306	G
Cytosolic iron-sulfur cluster assembly	30.1512	G
Cytosolic sensors of pathogen-associated DNA	31.563	G
Cytosolic tRNA aminoacylation	31.37	G
DAG and IP3 signaling	30.3359	G
DAP12 interactions	29.8139	G
DAP12 signaling	29.8139	G
DARPP-32 events	28.8246	G
DDX58/IFIH1-mediated induction of interferon-alpha/beta	30.9801	G
DNA Damage Bypass	28.6722	G
DNA Damage Recognition in GG-NER	30.6214	G
DNA Damage/Telomere Stress Induced Senescence	30.8597	G
DNA Double Strand Break Response	27.4237	G
DNA Double-Strand Break Repair	27.713	G
DNA Repair	28.9226	G
DNA Replication	29.1631	G
DNA Replication Pre-Initiation	28.9482	G
DNA strand elongation	29.7249	G
Deactivation of the beta-catenin transactivating complex	29.72	G
Deadenylation of mRNA	25.8446	G
Deadenylation-dependent mRNA decay	28.1891	G
Death Receptor Signaling	30.1816	G
Dectin-1 mediated noncanonical NF-kB signaling	29.2232	G
Defective B4GALT7 causes EDS, progeroid type	29.3797	G
Defective CFTR causes cystic fibrosis	28.9508	G
Defective EXT2 causes exostoses 2	29.5012	G
Defective HDR through Homologous Recombination Repair (HRR) due to PALB2 loss of BRCA1 binding function	25.1178	G
Defective Intrinsic Pathway for Apoptosis	31.9272	G
Defective TPR may confer susceptibility towards thyroid papillary carcinoma (TPC)	25.4926	G
Defective binding of RB1 mutants to E2F1,(E2F2, E2F3)	32.403	G
Defective homologous recombination repair (HRR) due to BRCA1 loss of function	25.1178	G
Defective homologous recombination repair (HRR) due to BRCA2 loss of function	25.5408	G
Defective homologous recombination repair (HRR) due to PALB2 loss of function	25.1178	G
Defective pyroptosis	29.5084	G
Defects in vitamin and cofactor metabolism	27.8101	G
Degradation of AXIN	29.1857	G
Degradation of DVL	29.1407	G
Degradation of GLI1 by the proteasome	29.466	G
Degradation of GLI2 by the proteasome	29.3837	G
Degradation of beta-catenin by the destruction complex	29.1627	G
Degradation of cysteine and homocysteine	32.2317	G
Degradation of the extracellular matrix	25.2119	G
Depolymerisation of the Nuclear Lamina	31.4468	G
Deposition of new CENPA-containing nucleosomes at the centromere	27.9306	G
Depurination	31.5708	G
Depyrimidination	32.3193	G
Deregulated CDK5 triggers multiple neurodegenerative pathways in Alzheimer's disease models	32.2895	G
Detoxification of Reactive Oxygen Species	29.7572	G
Deubiquitination	28.8485	G
Developmental Biology	29.5463	G
Disassembly of the destruction complex and recruitment of AXIN to the membrane	28.7503	G
Disease	29.4289	G
Diseases associated with N-glycosylation of proteins	29.3785	G
Diseases associated with O-glycosylation of proteins	27.9549	G
Diseases associated with glycosaminoglycan metabolism	29.7882	G
Diseases associated with glycosylation precursor biosynthesis	31.5836	G
Diseases associated with the TLR signaling cascade	32.1071	G
Diseases of DNA Double-Strand Break Repair	25.5408	G
Diseases of DNA repair	26.2283	G
Diseases of Immune System	32.1071	G
Diseases of carbohydrate metabolism	30.9298	G
Diseases of glycosylation	29.6086	G
Diseases of metabolism	29.6829	G
Diseases of mitotic cell cycle	29.3741	G
Diseases of programmed cell death	31.5501	G
Diseases of signal transduction by growth factor receptors and second messengers	29.2932	G
Disorders of Developmental Biology	27.4016	G
Disorders of Nervous System Development	27.4016	G
Disorders of transmembrane transporters	27.7962	G
Dopamine Neurotransmitter Release Cycle	32.5924	G
Downregulation of ERBB2 signaling	31.0097	G
Downregulation of SMAD2/3:SMAD4 transcriptional activity	28.1402	G
Downregulation of TGF-beta receptor signaling	26.5838	G
Downstream TCR signaling	29.1457	G
Downstream signal transduction	31.1201	G
Downstream signaling events of B Cell Receptor (BCR)	28.9353	G
Downstream signaling of activated FGFR1	28.9862	G
Downstream signaling of activated FGFR2	28.4693	G
Downstream signaling of activated FGFR3	28.4693	G
Downstream signaling of activated FGFR4	28.4693	G
Drug ADME	30.1705	G
Dual Incision in GG-NER	29.981	G
Dual incision in TC-NER	29.9792	G
E2F mediated regulation of DNA replication	25.4894	G
E3 ubiquitin ligases ubiquitinate target proteins	27.1784	G
ECM proteoglycans	26.2646	G
EGFR downregulation	29.4671	G
EGR2 and SOX10-mediated initiation of Schwann cell myelination	30.7321	G
EML4 and NUDC in mitotic spindle formation	28.7357	G
EPH-Ephrin signaling	30.1052	G
EPH-ephrin mediated repulsion of cells	29.8408	G
EPHA-mediated growth cone collapse	31.3989	G
EPHB-mediated forward signaling	29.0757	G
ER Quality Control Compartment (ERQC)	28.5422	G
ER to Golgi Anterograde Transport	30.1042	G
ER-Phagosome pathway	30.1271	G
ERCC6 (CSB) and EHMT2 (G9a) positively regulate rRNA expression	31.7029	G
ERK/MAPK targets	30.0314	G
ERKs are inactivated	30.0838	G
ESR-mediated signaling	29.812	G
Early Phase of HIV Life Cycle	29.8866	G
Early SARS-CoV-2 Infection Events	31.7557	G
Effects of PIP2 hydrolysis	30.5192	G
Elastic fibre formation	26.3585	G
Endogenous sterols	31.8395	G
Endosomal Sorting Complex Required For Transport (ESCRT)	32.7144	G
Energy dependent regulation of mTOR by LKB1-AMPK	28.9283	G
Ephrin signaling	29.7861	G
Epigenetic regulation of gene expression	30.3279	G
Erythropoietin activates RAS	29.5478	G
Establishment of Sister Chromatid Cohesion	24.9389	G
Estrogen-dependent gene expression	29.9049	G
Estrogen-dependent nuclear events downstream of ESR-membrane signaling	31.1706	G
Eukaryotic Translation Elongation	31.3505	G
Eukaryotic Translation Initiation	30.0914	G
Eukaryotic Translation Termination	31.1039	G
Export of Viral Ribonucleoproteins from Nucleus	25.0579	G
Extension of Telomeres	28.8895	G
Extra-nuclear estrogen signaling	30.0049	G
Extracellular matrix organization	27.5065	G
FBXL7 down-regulates AURKA during mitotic entry and in early mitosis	29.6314	G
FCERI mediated Ca+2 mobilization	28.4944	G
FCERI mediated MAPK activation	29.938	G
FCERI mediated NF-kB activation	29.1963	G
FCGR3A-mediated IL10 synthesis	30.4629	G
FCGR3A-mediated phagocytosis	29.4903	G
FGFR1 mutant receptor activation	30.4868	G
FGFR2 alternative splicing	28.619	G
FGFR2 mutant receptor activation	31.317	G
FLT3 Signaling	30.7563	G
FLT3 signaling in disease	30.713	G
FOXO-mediated transcription	29.4015	G
FOXO-mediated transcription of cell death genes	29.9426	G
FOXO-mediated transcription of oxidative stress, metabolic and neuronal genes	28.6431	G
Factors involved in megakaryocyte development and platelet production	30.5827	G
Fanconi Anemia Pathway	28.8174	G
Fatty acid metabolism	29.993	G
Fatty acyl-CoA biosynthesis	29.3237	G
Fc epsilon receptor (FCERI) signaling	28.9748	G
Fcgamma receptor (FCGR) dependent phagocytosis	30.0409	G
Formation of Fibrin Clot (Clotting Cascade)	27.1552	G
Formation of HIV elongation complex in the absence of HIV Tat	30.1348	G
Formation of HIV-1 elongation complex containing HIV-1 Tat	30.4396	G
Formation of Incision Complex in GG-NER	29.4311	G
Formation of RNA Pol II elongation complex	29.5634	G
Formation of TC-NER Pre-Incision Complex	30.2351	G
Formation of a pool of free 40S subunits	31.147	G
Formation of paraxial mesoderm	29.5576	G
Formation of the Early Elongation Complex	31.0643	G
Formation of the HIV-1 Early Elongation Complex	31.0643	G
Formation of the beta-catenin:TCF transactivating complex	30.1123	G
Formation of the ternary complex, and subsequently, the 43S complex	29.4697	G
Formation of tubulin folding intermediates by CCT/TriC	28.589	G
G alpha (12/13) signalling events	31.9654	G
G alpha (i) signalling events	30.0498	G
G alpha (q) signalling events	30.3478	G
G alpha (s) signalling events	30.7903	G
G alpha (z) signalling events	30.8113	G
G beta:gamma signalling through BTK	30.6226	G
G beta:gamma signalling through CDC42	29.9438	G
G beta:gamma signalling through PI3Kgamma	30.5027	G
G beta:gamma signalling through PLC beta	31.2339	G
G protein gated Potassium channels	30.1599	G
G-protein activation	31.2682	G
G-protein beta:gamma signalling	30.4828	G
G-protein mediated events	30.3993	G
G0 and Early G1	27.1487	G
G1 Phase	30.0459	G
G1/S DNA Damage Checkpoints	29.24	G
G1/S Transition	28.6584	G
G1/S-Specific Transcription	27.7172	G
G2/M Checkpoints	27.9839	G
G2/M DNA damage checkpoint	26.8938	G
G2/M Transition	29.9969	G
GABA B receptor activation	30.5405	G
GABA receptor activation	29.9869	G
GABA synthesis, release, reuptake and degradation	32.5476	G
GLI3 is processed to GLI3R by the proteasome	29.3837	G
GPCR downstream signalling	30.441	G
GPCR ligand binding	29.444	G
GPER1 signaling	30.6796	G
GPVI-mediated activation cascade	28.9682	G
GRB2:SOS provides linkage to MAPK signaling for Integrins	27.8775	G
GSK3B and BTRC:CUL1-mediated-degradation of NFE2L2	29.4159	G
GTP hydrolysis and joining of the 60S ribosomal subunit	30.2547	G
Gamma carboxylation, hypusine formation and arylsulfatase activation	30.1585	G
Gap junction assembly	30.3893	G
Gap junction trafficking	30.8375	G
Gap junction trafficking and regulation	30.7158	G
Gap-filling DNA repair synthesis and ligation in GG-NER	29.4617	G
Gap-filling DNA repair synthesis and ligation in TC-NER	29.9072	G
Gastrin-CREB signalling pathway via PKC and MAPK	28.2775	G
Gastrulation	28.4494	G
Gene Silencing by RNA	27.9078	G
Gene and protein expression by JAK-STAT signaling after Interleukin-12 stimulation	29.8233	G
Gene expression (Transcription)	28.8056	G
Generation of second messenger molecules	28.4287	G
Generic Transcription Pathway	29.1031	G
Global Genome Nucleotide Excision Repair (GG-NER)	29.6732	G
Glucagon signaling in metabolic regulation	30.854	G
Glucagon-like Peptide-1 (GLP1) regulates insulin secretion	30.8463	G
Glucagon-type ligand receptors	30.6856	G
Gluconeogenesis	29.4143	G
Glucose metabolism	28.2531	G
Glutamate Neurotransmitter Release Cycle	33.7894	G
Glutamate and glutamine metabolism	29.4947	G
Glutamate binding, activation of AMPA receptors and synaptic plasticity	29.0203	G
Glutathione conjugation	30.4045	G
Glycerophospholipid biosynthesis	29.1589	G
Glycogen breakdown (glycogenolysis)	28.2384	G
Glycogen metabolism	28.622	G
Glycolysis	28.0708	G
Glycosaminoglycan metabolism	29.8679	G
Glycosphingolipid metabolism	29.3822	G
Glyoxylate metabolism and glycine degradation	28.1906	G
Golgi Associated Vesicle Biogenesis	29.995	G
Golgi Cisternae Pericentriolar Stack Reorganization	29.7471	G
Golgi-to-ER retrograde transport	30.8302	G
Growth hormone receptor signaling	32.0757	G
HATs acetylate histones	28.8144	G
HCMV Early Events	26.6912	G
HCMV Infection	28.4259	G
HCMV Late Events	28.9565	G
HDACs deacetylate histones	30.2191	G
HDMs demethylate histones	28.9944	G
HDR through Homologous Recombination (HRR)	26.8741	G
HDR through Homologous Recombination (HRR) or Single Strand Annealing (SSA)	27.2793	G
HDR through Single Strand Annealing (SSA)	26.3938	G
HIV Infection	28.9257	G
HIV Life Cycle	28.7026	G
HIV Transcription Elongation	30.4396	G
HIV Transcription Initiation	28.7517	G
HIV elongation arrest and recovery	30.1686	G
HS-GAG biosynthesis	29.8783	G
HS-GAG degradation	29.6269	G
HSF1 activation	30.5464	G
HSF1-dependent transactivation	30.7589	G
HSP90 chaperone cycle for steroid hormone receptors (SHR) in the presence of ligand	30.1764	G
Hedgehog 'off' state	29.6152	G
Hedgehog 'on' state	29.873	G
Hedgehog ligand biogenesis	29.1846	G
Heme biosynthesis	29.1437	G
Heme signaling	26.7783	G
Hemostasis	29.763	G
Heparan sulfate/heparin (HS-GAG) metabolism	30.1938	G
Hh mutants abrogate ligand secretion	29.2498	G
Hh mutants are degraded by ERAD	29.1414	G
Homologous DNA Pairing and Strand Exchange	25.5244	G
Homology Directed Repair	27.6216	G
Host Interactions of HIV factors	28.3336	G
IGF1R signaling cascade	28.3829	G
IKK complex recruitment mediated by RIP1	30.7724	G
IRAK1 recruits IKK complex	30.0488	G
IRAK1 recruits IKK complex upon TLR7/8 or 9 stimulation	30.0488	G
IRE1alpha activates chaperones	31.064	G
IRS-mediated signalling	28.0761	G
IRS-related events triggered by IGF1R	28.1893	G
ISG15 antiviral mechanism	26.9002	G
Immune System	29.2413	G
Immunoregulatory interactions between a Lymphoid and a non-Lymphoid cell	26.2304	G
Impaired BRCA2 binding to PALB2	25.1178	G
Impaired BRCA2 binding to RAD51	25.4494	G
Inactivation of APC/C via direct inhibition of the APC/C complex	26.977	G
Inactivation of CSF3 (G-CSF) signaling	31.3544	G
Inactivation, recovery and regulation of the phototransduction cascade	28.1504	G
Infection with Mycobacterium tuberculosis	29.0148	G
Infectious disease	29.5222	G
Inflammasomes	31.7862	G
Influenza Infection	29.4595	G
Influenza Viral RNA Transcription and Replication	29.7602	G
Inhibition of voltage gated Ca2+ channels via Gbeta/gamma subunits	30.1599	G
Inhibition of DNA recombination at telomere	31.4935	G
Inhibition of replication initiation of damaged DNA by RB1/E2F1	26.8543	G
Inhibition of the proteolytic activity of APC/C required for the onset of anaphase by mitotic spindle checkpoint components	26.977	G
Initiation of Nuclear Envelope (NE) Reformation	31.1147	G
InlB-mediated entry of Listeria monocytogenes into host cell	30.2052	G
Innate Immune System	29.5824	G
Inositol phosphate metabolism	30.4056	G
Insertion of tail-anchored proteins into the endoplasmic reticulum membrane	32.1609	G
Insulin processing	31.7527	G
Insulin receptor recycling	32.0361	G
Insulin receptor signalling cascade	28.5793	G
Integration of energy metabolism	30.9826	G
Integrin cell surface interactions	25.024	G
Integrin signaling	30.039	G
Interaction between L1 and Ankyrins	29.9137	G
Interactions of Rev with host cellular proteins	25.5672	G
Interactions of Vpr with host cellular proteins	26.0881	G
Interconversion of nucleotide di- and triphosphates	30.9914	G
Interferon Signaling	28.2957	G
Interferon alpha/beta signaling	31.2939	G
Interferon gamma signaling	30.9308	G
Interleukin receptor SHC signaling	30.1703	G
Interleukin-1 family signaling	29.1598	G
Interleukin-1 signaling	29.4883	G
Interleukin-12 family signaling	30.029	G
Interleukin-12 signaling	29.8807	G
Interleukin-17 signaling	29.4771	G
Interleukin-2 family signaling	31.7344	G
Interleukin-3, Interleukin-5 and GM-CSF signaling	31.1036	G
Interleukin-37 signaling	28.1052	G
Interleukin-4 and Interleukin-13 signaling	29.3188	G
Interleukin-7 signaling	32.9891	G
Intra-Golgi and retrograde Golgi-to-ER traffic	30.8995	G
Intra-Golgi traffic	30.8774	G
Intracellular signaling by second messengers	29.3348	G
Intraflagellar transport	30.412	G
Intrinsic Pathway for Apoptosis	30.2783	G
Inwardly rectifying K+ channels	30.1243	G
Ion channel transport	29.7935	G
Ion homeostasis	29.8949	G
Ion transport by P-type ATPases	28.5234	G
Iron uptake and transport	30.3124	G
JNK (c-Jun kinases) phosphorylation and activation mediated by activated human TAK1	27.5474	G
KEAP1-NFE2L2 pathway	29.6433	G
KSRP (KHSRP) binds and destabilizes mRNA	31.7497	G
Keratan sulfate biosynthesis	27.9782	G
Keratan sulfate/keratin metabolism	28.3184	G
Kinesins	30.6306	G
L13a-mediated translational silencing of Ceruloplasmin expression	30.3239	G
L1CAM interactions	29.7684	G
LDL clearance	29.9217	G
Lagging Strand Synthesis	28.9234	G
Laminin interactions	25.6282	G
Late Phase of HIV Life Cycle	28.5427	G
Late SARS-CoV-2 Infection Events	28.7704	G
Late endosomal microautophagy	33.5102	G
Leading Strand Synthesis	28.2305	G
Leishmania infection	29.9659	G
Leishmania parasite growth and survival	30.8473	G
Leishmania phagocytosis	29.4903	G
Listeria monocytogenes entry into host cells	29.3265	G
Long-term potentiation	28.5731	G
Loss of Nlp from mitotic centrosomes	31.0581	G
Loss of function of MECP2 in Rett syndrome	27.4016	G
Loss of proteins required for interphase microtubule organization from the centrosome	31.0581	G
Lysosome Vesicle Biogenesis	31.1541	G
M Phase	29.2222	G
MAP kinase activation	29.4771	G
MAP2K and MAPK activation	29.8469	G
MAP3K8 (TPL2)-dependent MAPK1/3 activation	32.1274	G
MAPK family signaling cascades	29.4485	G
MAPK targets/ Nuclear events mediated by MAP kinases	29.3714	G
MAPK1/MAPK3 signaling	29.4542	G
MAPK6/MAPK4 signaling	29.403	G
MECP2 regulates neuronal receptors and channels	26.7778	G
MET activates PTK2 signaling	22.9571	G
MET promotes cell motility	25.0228	G
MHC class II antigen presentation	30.0078	G
MTOR signalling	29.1506	G
Macroautophagy	30.1538	G
Major pathway of rRNA processing in the nucleolus and cytosol	30.8084	G
Maturation of spike protein_9694548	28.6365	G
Meiosis	29.5168	G
Meiotic recombination	28.2297	G
Meiotic synapsis	31.1666	G
Membrane Trafficking	30.3859	G
Membrane binding and targetting of GAG proteins	30.9874	G
Metabolic disorders of biological oxidation enzymes	30.3308	G
Metabolism	29.9126	G
Metabolism of RNA	29.1241	G
Metabolism of amino acids and derivatives	29.9629	G
Metabolism of carbohydrates	29.2636	G
Metabolism of cofactors	30.9269	G
Metabolism of fat-soluble vitamins	30.7363	G
Metabolism of folate and pterines	29.4906	G
Metabolism of lipids	29.5482	G
Metabolism of nitric oxide: NOS3 activation and regulation	30.0945	G
Metabolism of non-coding RNA	26.8143	G
Metabolism of nucleotides	30.6735	G
Metabolism of polyamines	29.0727	G
Metabolism of porphyrins	30.5726	G
Metabolism of proteins	29.3813	G
Metabolism of steroid hormones	30.9373	G
Metabolism of steroids	29.351	G
Metabolism of vitamins and cofactors	29.7778	G
Metabolism of water-soluble vitamins and cofactors	29.0857	G
Metal ion SLC transporters	28.9808	G
Metalloprotease DUBs	27.2387	G
Methylation	28.6373	G
MicroRNA (miRNA) biogenesis	30.1412	G
Microtubule-dependent trafficking of connexons from Golgi to the plasma membrane	30.5519	G
Miscellaneous transport and binding events	30.5871	G
Mismatch Repair	28.2803	G
Mismatch repair (MMR) directed by MSH2:MSH3 (MutSbeta)	28.3882	G
Mismatch repair (MMR) directed by MSH2:MSH6 (MutSalpha)	28.4817	G
Mitochondrial Fatty Acid Beta-Oxidation	29.5211	G
Mitochondrial biogenesis	28.5734	G
Mitochondrial calcium ion transport	29.3771	G
Mitochondrial iron-sulfur cluster biogenesis	32.3059	G
Mitochondrial protein import	31.1281	G
Mitochondrial tRNA aminoacylation	31.0062	G
Mitochondrial translation	31.1569	G
Mitochondrial translation elongation	31.3335	G
Mitochondrial translation initiation	31.1962	G
Mitochondrial translation termination	31.2277	G
Mitophagy	30.3854	G
Mitotic Anaphase	29.0384	G
Mitotic G1 phase and G1/S transition	29.0004	G
Mitotic G2-G2/M phases	29.9897	G
Mitotic Metaphase and Anaphase	29.0128	G
Mitotic Prometaphase	29.2951	G
Mitotic Prophase	28.0762	G
Mitotic Spindle Checkpoint	28.3642	G
Mitotic Telophase/Cytokinesis	26.8944	G
Molecules associated with elastic fibres	25.914	G
Muscle contraction	31.4421	G
MyD88 cascade initiated on plasma membrane	29.8562	G
MyD88 dependent cascade initiated on endosome	29.7588	G
MyD88-independent TLR4 cascade	30.0158	G
MyD88:MAL(TIRAP) cascade initiated on plasma membrane	29.7391	G
Myogenesis	27.4642	G
N-glycan antennae elongation in the medial/trans-Golgi	29.5819	G
N-glycan trimming in the ER and Calnexin/Calreticulin cycle	29.0315	G
NCAM signaling for neurite out-growth	28.311	G
NCAM1 interactions	26.1038	G
NEP/NS2 Interacts with the Cellular Export Machinery	25.0579	G
NFE2L2 regulating anti-oxidant/detoxification enzymes	29.9842	G
NGF-stimulated transcription	31.4885	G
NIK-->noncanonical NF-kB signaling	29.2391	G
NOD1/2 Signaling Pathway	29.069	G
NOTCH1 Intracellular Domain Regulates Transcription	27.9644	G
NOTCH2 Activation and Transmission of Signal to the Nucleus	28.1416	G
NOTCH3 Activation and Transmission of Signal to the Nucleus	28.5848	G
NOTCH3 Intracellular Domain Regulates Transcription	30.496	G
NOTCH4 Intracellular Domain Regulates Transcription	28.8854	G
NPAS4 regulates expression of target genes	29.3262	G
NR1H2 and NR1H3-mediated signaling	29.999	G
NR1H3 & NR1H2 regulate gene expression linked to cholesterol transport and efflux	29.6333	G
NRAGE signals death through JNK	31.4624	G
NRIF signals cell death from the nucleus	27.925	G
NS1 Mediated Effects on Host Pathways	25.4948	G
Neddylation	28.8717	G
Nef-mediates down modulation of cell surface receptors by recruiting them to clathrin adapters	30.8404	G
Negative epigenetic regulation of rRNA expression	30.9474	G
Negative regulation of FGFR1 signaling	29.9446	G
Negative regulation of FGFR2 signaling	29.581	G
Negative regulation of FGFR3 signaling	29.581	G
Negative regulation of FGFR4 signaling	29.581	G
Negative regulation of MAPK pathway	30.6654	G
Negative regulation of MET activity	29.5651	G
Negative regulation of NMDA receptor-mediated neuronal transmission	29.0868	G
Negative regulation of NOTCH4 signaling	29.8684	G
Negative regulation of the PI3K/AKT network	29.7554	G
Negative regulators of DDX58/IFIH1 signaling	29.6524	G
Nephrin family interactions	28.4864	G
Nervous system development	29.5464	G
Netrin-1 signaling	29.0676	G
Neurexins and neuroligins	30.6086	G
Neurodegenerative Diseases	32.2895	G
Neurotransmitter release cycle	31.0899	G
Neutrophil degranulation	29.4716	G
Nicotinate metabolism	29.3416	G
NoRC negatively regulates rRNA expression	31.3874	G
Non-integrin membrane-ECM interactions	25.4948	G
Nonhomologous End-Joining (NHEJ)	26.7692	G
Nonsense Mediated Decay (NMD) enhanced by the Exon Junction Complex (EJC)	30.1835	G
Nonsense Mediated Decay (NMD) independent of the Exon Junction Complex (EJC)	30.8669	G
Nonsense-Mediated Decay (NMD)	30.1835	G
Norepinephrine Neurotransmitter Release Cycle	33.8174	G
Notch-HLH transcription pathway	27.9972	G
Nuclear Envelope (NE) Reassembly	29.7218	G
Nuclear Envelope Breakdown	27.4647	G
Nuclear Events (kinase and transcription factor activation)	30.9272	G
Nuclear Pore Complex (NPC) Disassembly	25.5866	G
Nuclear Receptor transcription pathway	30.4538	G
Nuclear events mediated by NFE2L2	29.7511	G
Nuclear events stimulated by ALK signaling in cancer	30.1718	G
Nuclear import of Rev protein	25.5205	G
Nuclear signaling by ERBB4	31.5684	G
Nucleosome assembly	27.9306	G
Nucleotide Excision Repair	29.8764	G
Nucleotide biosynthesis	28.697	G
Nucleotide catabolism	31.0607	G
Nucleotide salvage	30.98	G
Nucleotide-binding domain, leucine rich repeat containing receptor (NLR) signaling pathways	29.9481	G
O-glycosylation of TSR domain-containing proteins	28.0506	G
O-linked glycosylation	29.4423	G
O-linked glycosylation of mucins	28.8135	G
Oncogene Induced Senescence	28.9071	G
Oncogenic MAPK signaling	29.1782	G
Opioid Signalling	29.9345	G
Orc1 removal from chromatin	28.8337	G
Organelle biogenesis and maintenance	29.362	G
Other semaphorin interactions	27.1263	G
Ovarian tumor domain proteases	29.4983	G
Oxidative Stress Induced Senescence	29.9421	G
Oxygen-dependent proline hydroxylation of Hypoxia-inducible Factor Alpha	29.2051	G
PCNA-Dependent Long Patch Base Excision Repair	28.9526	G
PCP/CE pathway	29.987	G
PECAM1 interactions	30.1724	G
PERK regulates gene expression	29.2164	G
PI Metabolism	28.708	G
PI3K Cascade	28.1012	G
PI3K/AKT Signaling in Cancer	29.3706	G
PI5P, PP2A and IER3 Regulate PI3K/AKT Signaling	30.2518	G
PINK1-PRKN Mediated Mitophagy	31.9059	G
PIP3 activates AKT signaling	29.1388	G
PIWI-interacting RNA (piRNA) biogenesis	30.2142	G
PKA activation	30.6105	G
PKA activation in glucagon signalling	31.9557	G
PKA-mediated phosphorylation of CREB	29.9703	G
PKMTs methylate histone lysines	27.3392	G
PLC beta mediated events	30.5333	G
PPARA activates gene expression	29.4803	G
PRC2 methylates histones and DNA	29.6326	G
PTEN Regulation	28.9293	G
PTK6 Regulates RHO GTPases, RAS GTPase and MAP kinases	29.9569	G
Paradoxical activation of RAF signaling by kinase inactive BRAF	29.8296	G
Parasite infection	29.4903	G
Pausing and recovery of HIV elongation	30.1686	G
Pausing and recovery of Tat-mediated HIV elongation	30.6051	G
Pentose phosphate pathway	30.4033	G
Peptide chain elongation	31.2699	G
Peptide hormone metabolism	30.0779	G
Peptide ligand-binding receptors	29.3262	G
Peroxisomal lipid metabolism	29.4012	G
Peroxisomal protein import	29.3909	G
Pervasive developmental disorders	27.4016	G
Phase I - Functionalization of compounds	31.3096	G
Phase II - Conjugation of compounds	29.8037	G
Phospholipid metabolism	28.964	G
Phosphorylation of the APC/C	27.1886	G
Plasma lipoprotein assembly, remodeling, and clearance	31.0328	G
Plasma lipoprotein clearance	31.1677	G
Plasma lipoprotein remodeling	31.9703	G
Platelet Aggregation (Plug Formation)	28.1928	G
Platelet activation, signaling and aggregation	29.7532	G
Platelet calcium homeostasis	29.5465	G
Platelet degranulation	29.2868	G
Platelet homeostasis	29.9801	G
Platelet sensitization by LDL	30.9227	G
Polo-like kinase mediated events	29.2035	G
Polymerase switching	28.2305	G
Polymerase switching on the C-strand of the telomere	29.721	G
Positive epigenetic regulation of rRNA expression	30.9421	G
Post NMDA receptor activation events	29.6099	G
Post-chaperonin tubulin folding pathway	31.2091	G
Post-translational modification: synthesis of GPI-anchored proteins	28.1382	G
Post-translational protein modification	28.9335	G
Post-translational protein phosphorylation	30.136	G
Postmitotic nuclear pore complex (NPC) reformation	26.2819	G
Potassium Channels	30.811	G
Potential therapeutics for SARS	30.3725	G
Pre-NOTCH Expression and Processing	29.9914	G
Pre-NOTCH Transcription and Translation	30.7686	G
Prefoldin mediated transfer of substrate to CCT/TriC	31.5636	G
Presynaptic function of Kainate receptors	31.2339	G
Presynaptic phase of homologous DNA pairing and strand exchange	25.6358	G
Processing and activation of SUMO	29.7285	G
Processing of Capped Intron-Containing Pre-mRNA	28.2762	G
Processing of Capped Intronless Pre-mRNA	27.3696	G
Processing of DNA double-strand break ends	26.8035	G
Processing of Intronless Pre-mRNAs	26.7001	G
Processing of SMDT1	29.3834	G
Processive synthesis on the C-strand of the telomere	29.5093	G
Processive synthesis on the lagging strand	29.5541	G
Programmed Cell Death	30.4245	G
Prolonged ERK activation events	30.7725	G
Prostacyclin signalling through prostacyclin receptor	30.7058	G
Protein folding	30.4312	G
Protein localization	30.4383	G
Protein methylation	29.0034	G
Protein ubiquitination	27.0352	G
Protein-protein interactions at synapses	30.9931	G
Purine catabolism	31.8271	G
Purine salvage	29.8631	G
Purinergic signaling in leishmaniasis infection	29.6176	G
Pyroptosis	33.1651	G
Pyruvate metabolism	27.8588	G
Pyruvate metabolism and Citric Acid (TCA) cycle	28.1075	G
RAB GEFs exchange GTP for GDP on RABs	28.9406	G
RAB geranylgeranylation	27.739	G
RAC1 GTPase cycle	29.8841	G
RAC2 GTPase cycle	30.2649	G
RAC3 GTPase cycle	29.7081	G
RAF activation	29.8006	G
RAF-independent MAPK1/3 activation	31.4431	G
RAF/MAP kinase cascade	29.4642	G
RAS processing	29.6313	G
RET signaling	30.4446	G
RHO GTPase Effectors	30.048	G
RHO GTPase cycle	30.1523	G
RHO GTPases Activate Formins	29.1571	G
RHO GTPases Activate NADPH Oxidases	31.894	G
RHO GTPases Activate ROCKs	33.1956	G
RHO GTPases Activate WASPs and WAVEs	27.807	G
RHO GTPases activate CIT	34.125	G
RHO GTPases activate IQGAPs	30.1888	G
RHO GTPases activate KTN1	33.338	G
RHO GTPases activate PAKs	31.1348	G
RHO GTPases activate PKNs	33.7176	G
RHOA GTPase cycle	30.9073	G
RHOB GTPase cycle	30.6669	G
RHOBTB GTPase Cycle	27.7591	G
RHOBTB1 GTPase cycle	26.0502	G
RHOBTB2 GTPase cycle	27.6804	G
RHOC GTPase cycle	30.7419	G
RHOD GTPase cycle	31.0061	G
RHOF GTPase cycle	29.8722	G
RHOG GTPase cycle	30.1339	G
RHOH GTPase cycle	28.4185	G
RHOJ GTPase cycle	28.6034	G
RHOQ GTPase cycle	29.8179	G
RHOU GTPase cycle	29.2611	G
RHOV GTPase cycle	28.948	G
RIP-mediated NFkB activation via ZBP1	32.0521	G
RIPK1-mediated regulated necrosis	31.0897	G
RMTs methylate histone arginines	32.4911	G
RNA Pol II CTD phosphorylation and interaction with CE	30.2685	G
RNA Pol II CTD phosphorylation and interaction with CE during HIV infection	30.2685	G
RNA Polymerase I Promoter Clearance	31.4716	G
RNA Polymerase I Promoter Escape	32.0516	G
RNA Polymerase I Transcription	31.4716	G
RNA Polymerase I Transcription Initiation	30.9389	G
RNA Polymerase I Transcription Termination	31.4354	G
RNA Polymerase II HIV Promoter Escape	28.7517	G
RNA Polymerase II Pre-transcription Events	28.626	G
RNA Polymerase II Promoter Escape	28.7517	G
RNA Polymerase II Transcription	28.7929	G
RNA Polymerase II Transcription Elongation	29.5634	G
RNA Polymerase II Transcription Initiation	28.7517	G
RNA Polymerase II Transcription Initiation And Promoter Clearance	28.7517	G
RNA Polymerase II Transcription Pre-Initiation And Promoter Opening	28.7517	G
RNA Polymerase II Transcription Termination	26.9892	G
RNA Polymerase III Abortive And Retractive Initiation	30.5434	G
RNA Polymerase III Chain Elongation	32.8671	G
RNA Polymerase III Transcription	30.5434	G
RNA Polymerase III Transcription Initiation	31.0738	G
RNA Polymerase III Transcription Initiation From Type 1 Promoter	31.6489	G
RNA Polymerase III Transcription Initiation From Type 2 Promoter	31.6489	G
RNA Polymerase III Transcription Initiation From Type 3 Promoter	31.2955	G
RNA Polymerase III Transcription Termination	31.57	G
RNA polymerase II transcribes snRNA genes	28.1561	G
RND1 GTPase cycle	28.5874	G
RND2 GTPase cycle	30.1701	G
RND3 GTPase cycle	28.8946	G
RORA activates gene expression	26.5085	G
ROS and RNS production in phagocytes	32.1884	G
RUNX1 interacts with co-factors whose precise effect on RUNX1 targets is not known	30.2259	G
RUNX1 regulates genes involved in megakaryocyte differentiation and platelet function	29.9195	G
RUNX1 regulates transcription of genes involved in differentiation of HSCs	29.9462	G
RUNX2 regulates bone development	26.9081	G
RUNX2 regulates osteoblast differentiation	26.1488	G
Rab regulation of trafficking	29.8747	G
Rap1 signalling	30.4139	G
Ras activation upon Ca2+ influx through NMDA receptor	28.4531	G
Receptor Mediated Mitophagy	28.6287	G
Recognition and association of DNA glycosylase with site containing an affected purine	31.5708	G
Recognition and association of DNA glycosylase with site containing an affected pyrimidine	32.3193	G
Recognition of DNA damage by PCNA-containing replication complex	28.1875	G
Recruitment and ATM-mediated phosphorylation of repair and signaling proteins at DNA double strand breaks	27.5699	G
Recruitment of NuMA to mitotic centrosomes	30.9694	G
Recruitment of mitotic centrosome proteins and complexes	31.0208	G
Recycling pathway of L1	31.7078	G
Regulated Necrosis	31.9792	G
Regulation of APC/C activators between G1/S and early anaphase	28.7333	G
Regulation of Apoptosis	29.2791	G
Regulation of Complement cascade	27.116	G
Regulation of Glucokinase by Glucokinase Regulatory Protein	25.4926	G
Regulation of HSF1-mediated heat shock response	27.7812	G
Regulation of Insulin-like Growth Factor (IGF) transport and uptake by Insulin-like Growth Factor Binding Proteins (IGFBPs)	30.2118	G
Regulation of KIT signaling	28.8607	G
Regulation of MECP2 expression and activity	27.4529	G
Regulation of NF-kappa B signaling	31.3471	G
Regulation of PLK1 Activity at G2/M Transition	30.8335	G
Regulation of PTEN gene transcription	28.7051	G
Regulation of PTEN stability and activity	29.2512	G
Regulation of RAS by GAPs	29.1164	G
Regulation of RUNX1 Expression and Activity	31.3768	G
Regulation of RUNX2 expression and activity	29.7821	G
Regulation of RUNX3 expression and activity	29.614	G
Regulation of TNFR1 signaling	31.4864	G
Regulation of TP53 Activity	29.0369	G
Regulation of TP53 Activity through Acetylation	30.973	G
Regulation of TP53 Activity through Methylation	30.6569	G
Regulation of TP53 Activity through Phosphorylation	28.1085	G
Regulation of TP53 Degradation	28.296	G
Regulation of TP53 Expression and Degradation	28.296	G
Regulation of actin dynamics for phagocytic cup formation	29.8627	G
Regulation of activated PAK-2p34 by proteasome mediated degradation	29.3271	G
Regulation of beta-cell development	31.4907	G
Regulation of cholesterol biosynthesis by SREBP (SREBF)	27.8663	G
Regulation of expression of SLITs and ROBOs	29.8794	G
Regulation of insulin secretion	31.4762	G
Regulation of lipid metabolism by PPARalpha	29.5591	G
Regulation of mRNA stability by proteins that bind AU-rich elements	29.4801	G
Regulation of mitotic cell cycle	28.7566	G
Regulation of necroptotic cell death	31.0897	G
Regulation of ornithine decarboxylase (ODC)	29.1019	G
Regulation of pyruvate dehydrogenase (PDH) complex	26.8316	G
Regulation of signaling by CBL	30.3035	G
Removal of the Flap Intermediate	29.3679	G
Removal of the Flap Intermediate from the C-strand	29.8357	G
Reproduction	29.4697	G
Resolution of AP sites via the multiple-nucleotide patch replacement pathway	29.0177	G
Resolution of Abasic Sites (AP sites)	29.9994	G
Resolution of D-Loop Structures	25.6897	G
Resolution of D-loop Structures through Holliday Junction Intermediates	25.4715	G
Resolution of D-loop Structures through Synthesis-Dependent Strand Annealing (SDSA)	25.3891	G
Resolution of Sister Chromatid Cohesion	28.5824	G
Respiratory electron transport	30.8518	G
Respiratory electron transport, ATP synthesis by chemiosmotic coupling, and heat production by uncoupling proteins.	30.5677	G
Response of EIF2AK4 (GCN2) to amino acid deficiency	30.9117	G
Response of Mtb to phagocytosis	29.4871	G
Response to elevated platelet cytosolic Ca2+	29.2758	G
Retinoid metabolism and transport	30.672	G
Retrograde neurotrophin signalling	33.05	G
Retrograde transport at the Trans-Golgi-Network	31.332	G
Rev-mediated nuclear export of HIV RNA	25.5385	G
Ribosomal scanning and start codon recognition	28.8498	G
Role of LAT2/NTAL/LAB on calcium mobilization	28.4464	G
Role of phospholipids in phagocytosis	30.5943	G
S Phase	28.5695	G
SARS-CoV Infections	29.2154	G
SARS-CoV-1 Infection	29.7287	G
SARS-CoV-1 activates/modulates innate immune responses	29.5686	G
SARS-CoV-1 modulates host translation machinery	29.495	G
SARS-CoV-1-host interactions	29.223	G
SARS-CoV-2 Infection	29.0183	G
SARS-CoV-2 activates/modulates innate and adaptive immune responses	27.5646	G
SARS-CoV-2 modulates autophagy	32.3564	G
SARS-CoV-2 modulates host translation machinery	29.7403	G
SARS-CoV-2 targets host intracellular signalling and regulatory pathways	31.1455	G
SARS-CoV-2-host interactions	28.7786	G
SCF(Skp2)-mediated degradation of p27/p21	29.8228	G
SCF-beta-TrCP mediated degradation of Emi1	29.2888	G
SEMA3A-Plexin repulsion signaling by inhibiting Integrin adhesion	29.5443	G
SHC1 events in ERBB2 signaling	28.8577	G
SLC transporter disorders	26.3174	G
SLC-mediated transmembrane transport	28.9308	G
SMAD2/SMAD3:SMAD4 heterotrimer regulates transcription	27.1014	G
SRP-dependent cotranslational protein targeting to membrane	30.9418	G
SUMO E3 ligases SUMOylate target proteins	28.1612	G
SUMOylation	28.1817	G
SUMOylation of DNA damage response and repair proteins	26.9895	G
SUMOylation of DNA methylation proteins	29.167	G
SUMOylation of DNA replication proteins	26.9772	G
SUMOylation of RNA binding proteins	26.0987	G
SUMOylation of SUMOylation proteins	25.8112	G
SUMOylation of chromatin organization proteins	27.0254	G
SUMOylation of intracellular receptors	30.3936	G
SUMOylation of transcription cofactors	28.8073	G
SUMOylation of transcription factors	28.5634	G
SUMOylation of ubiquitinylation proteins	26.1761	G
Scavenging by Class A Receptors	23.516	G
Sealing of the nuclear envelope (NE) by ESCRT-III	33.4976	G
Selective autophagy	30.2777	G
Selenoamino acid metabolism	31.4308	G
Selenocysteine synthesis	31.3916	G
Sema3A PAK dependent Axon repulsion	28.555	G
Sema4D in semaphorin signaling	33.3723	G
Sema4D induced cell migration and growth-cone collapse	33.9995	G
Semaphorin interactions	30.1262	G
Senescence-Associated Secretory Phenotype (SASP)	30.9172	G
Sensory Perception	30.9015	G
Sensory processing of sound	31.941	G
Sensory processing of sound by inner hair cells of the cochlea	32.0196	G
Sensory processing of sound by outer hair cells of the cochlea	33.3095	G
Separation of Sister Chromatids	28.6365	G
Serotonin Neurotransmitter Release Cycle	33.4999	G
Sialic acid metabolism	29.0098	G
Signal Transduction	29.6396	G
Signal amplification	31.5739	G
Signal transduction by L1	29.2424	G
Signaling by ALK	29.8612	G
Signaling by ALK fusions and activated point mutants	30.7158	G
Signaling by ALK in cancer	30.7158	G
Signaling by AMER1 mutants	27.7541	G
Signaling by APC mutants	27.7541	G
Signaling by AXIN mutants	27.7541	G
Signaling by BMP	24.4528	G
Signaling by BRAF and RAF1 fusions	29.2443	G
Signaling by CSF1 (M-CSF) in myeloid cells	29.9155	G
Signaling by CSF3 (G-CSF)	30.5571	G
Signaling by CTNNB1 phospho-site mutants	27.714	G
Signaling by EGFR	29.3848	G
Signaling by EGFR in Cancer	29.8975	G
Signaling by EGFRvIII in Cancer	29.2502	G
Signaling by ERBB2	29.6781	G
Signaling by ERBB2 ECD mutants	28.8137	G
Signaling by ERBB2 KD Mutants	28.8137	G
Signaling by ERBB2 TMD/JMD mutants	29.8542	G
Signaling by ERBB2 in Cancer	28.2947	G
Signaling by ERBB4	29.9146	G
Signaling by Erythropoietin	30.8491	G
Signaling by FGFR	28.8942	G
Signaling by FGFR in disease	30.4929	G
Signaling by FGFR1	29.1579	G
Signaling by FGFR1 in disease	30.0175	G
Signaling by FGFR2	28.8171	G
Signaling by FGFR2 IIIa TM	31.317	G
Signaling by FGFR2 in disease	29.9971	G
Signaling by FGFR3	29.0242	G
Signaling by FGFR4	29.0242	G
Signaling by FLT3 ITD and TKD mutants	30.0213	G
Signaling by FLT3 fusion proteins	30.4428	G
Signaling by GPCR	30.3187	G
Signaling by GSK3beta mutants	27.714	G
Signaling by Hedgehog	29.7624	G
Signaling by Hippo	28.5781	G
Signaling by Insulin receptor	30.0856	G
Signaling by Interleukins	29.7542	G
Signaling by KIT in disease	30.7054	G
Signaling by Ligand-Responsive EGFR Variants in Cancer	29.8975	G
Signaling by MET	27.5465	G
Signaling by NOTCH	29.0875	G
Signaling by NOTCH1	27.6994	G
Signaling by NOTCH1 HD+PEST Domain Mutants in Cancer	27.9228	G
Signaling by NOTCH1 PEST Domain Mutants in Cancer	27.9228	G
Signaling by NOTCH1 in Cancer	27.9228	G
Signaling by NOTCH2	28.1707	G
Signaling by NOTCH3	29.5074	G
Signaling by NOTCH4	29.3427	G
Signaling by NTRK1 (TRKA)	31.1906	G
Signaling by NTRK2 (TRKB)	29.8249	G
Signaling by NTRK3 (TRKC)	30.1749	G
Signaling by NTRKs	31.1351	G
Signaling by Non-Receptor Tyrosine Kinases	31.0247	G
Signaling by Nuclear Receptors	29.8474	G
Signaling by PDGF	28.14	G
Signaling by PDGFR in disease	29.5743	G
Signaling by PDGFRA extracellular domain mutants	29.7017	G
Signaling by PDGFRA transmembrane, juxtamembrane and kinase domain mutants	29.7017	G
Signaling by PTK6	31.0247	G
Signaling by RAF1 mutants	29.5527	G
Signaling by RAS mutants	29.8296	G
Signaling by ROBO receptors	29.5786	G
Signaling by Receptor Tyrosine Kinases	29.5566	G
Signaling by Retinoic Acid	29.0104	G
Signaling by Rho GTPases	30.1788	G
Signaling by Rho GTPases, Miro GTPases and RHOBTB3	30.1828	G
Signaling by SCF-KIT	30.4177	G
Signaling by TGF-beta Receptor Complex	27.3843	G
Signaling by TGFB family members	27.0769	G
Signaling by Type 1 Insulin-like Growth Factor 1 Receptor (IGF1R)	28.4284	G
Signaling by VEGF	29.8137	G
Signaling by WNT	29.494	G
Signaling by WNT in cancer	27.6803	G
Signaling by cytosolic FGFR1 fusion mutants	30.4391	G
Signaling by high-kinase activity BRAF mutants	29.8654	G
Signaling by moderate kinase activity BRAF mutants	29.8296	G
Signaling by phosphorylated juxtamembrane, extracellular and kinase domain KIT mutants	30.7054	G
Signaling by the B Cell Receptor (BCR)	29.3538	G
Signaling downstream of RAS mutants	29.8296	G
Signalling to ERKs	31.5931	G
Signalling to RAS	32.2379	G
Smooth Muscle Contraction	31.8926	G
Sphingolipid de novo biosynthesis	28.499	G
Sphingolipid metabolism	28.9666	G
Spry regulation of FGF signaling	29.581	G
Stabilization of p53	29.1494	G
Stimuli-sensing channels	29.4955	G
Striated Muscle Contraction	37.7886	G
Sulfur amino acid metabolism	31.1109	G
Switching of origins to a post-replicative state	28.5968	G
Synaptic adhesion-like molecules	30.7544	G
Syndecan interactions	24.7603	G
Synthesis And Processing Of GAG, GAGPOL Polyproteins	30.9874	G
Synthesis of DNA	28.9566	G
Synthesis of IP2, IP, and Ins in the cytosol	29.1218	G
Synthesis of IP3 and IP4 in the cytosol	29.8099	G
Synthesis of PA	30.7296	G
Synthesis of PC	28.4595	G
Synthesis of PIPs at the Golgi membrane	28.3558	G
Synthesis of PIPs at the early endosome membrane	27.8252	G
Synthesis of PIPs at the late endosome membrane	26.7747	G
Synthesis of PIPs at the plasma membrane	28.1725	G
Synthesis of active ubiquitin: roles of E1 and E2 enzymes	26.6933	G
Synthesis of bile acids and bile salts	31.0487	G
Synthesis of substrates in N-glycan biosythesis	30.09	G
Synthesis of very long-chain fatty acyl-CoAs	29.4803	G
TAK1-dependent IKK and NF-kappa-B activation	29.8855	G
TBC/RABGAPs	31.2971	G
TCF dependent signaling in response to WNT	29.4696	G
TCR signaling	28.933	G
TGF-beta receptor signaling activates SMADs	27.0533	G
TGF-beta receptor signaling in EMT (epithelial to mesenchymal transition)	30.615	G
TICAM1, RIP1-mediated IKK complex recruitment	29.875	G
TNF signaling	30.3369	G
TNFR1-induced NFkappaB signaling pathway	30.4969	G
TNFR1-induced proapoptotic signaling	31.2932	G
TNFR2 non-canonical NF-kB pathway	29.1874	G
TP53 Regulates Metabolic Genes	29.1165	G
TP53 Regulates Transcription of Cell Cycle Genes	27.851	G
TP53 Regulates Transcription of Cell Death Genes	30.4227	G
TP53 Regulates Transcription of DNA Repair Genes	29.2173	G
TP53 Regulates Transcription of Genes Involved in Cytochrome C Release	31.2417	G
TP53 Regulates Transcription of Genes Involved in G2 Cell Cycle Arrest	28.1609	G
TP53 regulates transcription of additional cell cycle genes whose exact role in the p53 pathway remain uncertain	26.322	G
TRAF6 mediated IRF7 activation	29.4937	G
TRAF6 mediated NF-kB activation	32.0056	G
TRAF6 mediated induction of NFkB and MAP kinases upon TLR7/8 or 9 activation	29.7588	G
TRIF(TICAM1)-mediated TLR4 signaling	30.0158	G
Tat-mediated HIV elongation arrest and recovery	30.6051	G
Tat-mediated elongation of the HIV-1 transcript	30.4396	G
Telomere C-strand (Lagging Strand) Synthesis	29.4076	G
Telomere C-strand synthesis initiation	30.3995	G
Telomere Extension By Telomerase	28.5994	G
Telomere Maintenance	29.5829	G
Termination of translesion DNA synthesis	30.0748	G
The NLRP3 inflammasome	31.5314	G
The citric acid (TCA) cycle and respiratory electron transport	29.7575	G
The phototransduction cascade	28.1504	G
The role of GTSE1 in G2/M progression after G2 checkpoint	29.6929	G
The role of Nef in HIV-1 replication and disease pathogenesis	30.1974	G
Thrombin signalling through proteinase activated receptors (PARs)	31.9527	G
Thromboxane signalling through TP receptor	31.4292	G
Tie2 Signaling	29.4229	G
Toll Like Receptor 10 (TLR10) Cascade	29.8562	G
Toll Like Receptor 2 (TLR2) Cascade	29.7391	G
Toll Like Receptor 3 (TLR3) Cascade	30.006	G
Toll Like Receptor 4 (TLR4) Cascade	29.7619	G
Toll Like Receptor 5 (TLR5) Cascade	29.8562	G
Toll Like Receptor 7/8 (TLR7/8) Cascade	29.6186	G
Toll Like Receptor 9 (TLR9) Cascade	29.79	G
Toll Like Receptor TLR1:TLR2 Cascade	29.7391	G
Toll Like Receptor TLR6:TLR2 Cascade	29.7391	G
Toll-like Receptor Cascades	29.6653	G
Trafficking and processing of endosomal TLR	28.0565	G
Trafficking of AMPA receptors	29.0203	G
Trafficking of GluR2-containing AMPA receptors	30.4207	G
Transcription of E2F targets under negative control by DREAM complex	26.2127	G
Transcription of E2F targets under negative control by p107 (RBL1) and p130 (RBL2) in complex with HDAC1	27.4015	G
Transcription of the HIV genome	28.681	G
Transcription-Coupled Nucleotide Excision Repair (TC-NER)	29.9444	G
Transcriptional Regulation by E2F6	26.5005	G
Transcriptional Regulation by MECP2	27.6123	G
Transcriptional Regulation by NPAS4	29.0976	G
Transcriptional Regulation by TP53	29.1493	G
Transcriptional Regulation by VENTX	28.7314	G
Transcriptional activation of mitochondrial biogenesis	27.8122	G
Transcriptional activity of SMAD2/SMAD3:SMAD4 heterotrimer	27.2667	G
Transcriptional regulation by RUNX1	29.8593	G
Transcriptional regulation by RUNX2	29.4011	G
Transcriptional regulation by RUNX3	29.5673	G
Transcriptional regulation by small RNAs	27.9128	G
Transcriptional regulation by the AP-2 (TFAP2) family of transcription factors	29.2052	G
Transcriptional regulation of granulopoiesis	31.5205	G
Transcriptional regulation of white adipocyte differentiation	29.5761	G
Transferrin endocytosis and recycling	31.7268	G
Translation	30.5298	G
Translation initiation complex formation	28.8808	G
Translation of Replicase and Assembly of the Replication Transcription Complex_9694676	37.0235	G
Translation of Structural Proteins_9683701	28.9877	G
Translation of Structural Proteins_9694635	28.3613	G
Translesion Synthesis by POLH	27.8995	G
Translesion synthesis by POLI	28.1567	G
Translesion synthesis by POLK	28.1567	G
Translesion synthesis by REV1	28.1567	G
Translesion synthesis by Y family DNA polymerases bypasses lesions on DNA template	29.5358	G
Translocation of SLC2A4 (GLUT4) to the plasma membrane	30.1816	G
Transmission across Chemical Synapses	30.1302	G
Transport of Mature mRNA Derived from an Intronless Transcript	25.7886	G
Transport of Mature mRNA derived from an Intron-Containing Transcript	26.1931	G
Transport of Mature mRNAs Derived from Intronless Transcripts	25.8075	G
Transport of Ribonucleoproteins into the Host Nucleus	25.1811	G
Transport of bile salts and organic acids, metal ions and amine compounds	28.1993	G
Transport of connexons to the plasma membrane	30.5519	G
Transport of inorganic cations/anions and amino acids/oligopeptides	29.3246	G
Transport of small molecules	29.5567	G
Transport of the SLBP Dependant Mature mRNA	25.2517	G
Transport of the SLBP independent Mature mRNA	25.2113	G
Transport of vitamins, nucleosides, and related molecules	28.6835	G
Transport to the Golgi and subsequent modification	29.9503	G
Triglyceride catabolism	30.9547	G
Triglyceride metabolism	30.4708	G
Tristetraprolin (TTP, ZFP36) binds and destabilizes mRNA	30.1241	G
Truncations of AMER1 destabilize the destruction complex	27.7541	G
UCH proteinases	29.1424	G
Ub-specific processing proteases	29.0118	G
Ubiquitin Mediated Degradation of Phosphorylated Cdc25A	29.2904	G
Ubiquitin-dependent degradation of Cyclin D	29.4433	G
Unblocking of NMDA receptors, glutamate binding and activation	27.3627	G
Unwinding of DNA	30.9941	G
Uptake and actions of bacterial toxins	32.1484	G
Uptake and function of anthrax toxins	30.4659	G
VEGFA-VEGFR2 Pathway	29.912	G
VEGFR2 mediated cell proliferation	29.5989	G
VEGFR2 mediated vascular permeability	28.0934	G
VLDLR internalisation and degradation	31.0953	G
Vasopressin regulates renal water homeostasis via Aquaporins	30.7927	G
Vesicle-mediated transport	30.1844	G
Vif-mediated degradation of APOBEC3G	29.2059	G
Viral Messenger RNA Synthesis	27.0857	G
Viral mRNA Translation	31.236	G
Visual phototransduction	29.9255	G
Vitamin B5 (pantothenate) metabolism	28.9098	G
Vpr-mediated nuclear import of PICs	25.9149	G
Vpu mediated degradation of CD4	29.4022	G
VxPx cargo-targeting to cilium	30.0205	G
WNT5A-dependent internalization of FZD4	31.8069	G
XBP1(S) activates chaperone genes	31.199	G
ZBP1(DAI) mediated induction of type I IFNs	32.1739	G
activated TAK1 mediates p38 MAPK activation	30.2854	G
alpha-linolenic (omega3) and linoleic (omega6) acid metabolism	30.7331	G
alpha-linolenic acid (ALA) metabolism	30.7331	G
eNOS activation	30.3103	G
mRNA 3'-end processing	26.6806	G
mRNA Capping	30.2574	G
mRNA Splicing	29.0678	G
mRNA Splicing - Major Pathway	28.914	G
mRNA Splicing - Minor Pathway	30.1958	G
mRNA decay by 3' to 5' exoribonuclease	31.3447	G
mRNA decay by 5' to 3' exoribonuclease	28.7365	G
mTORC1-mediated signalling	28.6059	G
p130Cas linkage to MAPK signaling for integrins	29.1825	G
p38MAPK events	32.8946	G
p53-Dependent G1 DNA Damage Response	29.3157	G
p53-Dependent G1/S DNA damage checkpoint	29.3157	G
p53-Independent DNA Damage Response	29.2904	G
p53-Independent G1/S DNA damage checkpoint	29.2904	G
p75 NTR receptor-mediated signalling	30.2551	G
p75NTR signals via NF-kB	30.7686	G
rRNA modification in the nucleus and cytosol	30.3945	G
rRNA processing	30.6999	G
rRNA processing in the mitochondrion	29.7531	G
rRNA processing in the nucleus and cytosol	30.7559	G
snRNP Assembly	26.8143	G
tRNA Aminoacylation	31.1331	G
tRNA modification in the nucleus and cytosol	29.6227	G
tRNA processing	28.0376	G
tRNA processing in the nucleus	26.9435	G
trans-Golgi Network Vesicle Budding	30.1057	G
A tetrasaccharide linker sequence is required for GAG synthesis	20.0247	T
ABC transporter disorders	23.955	T
ABC-family proteins mediated transport	23.6872	T
ADORA2B mediated anti-inflammatory cytokines production	18.7512	T
ADP signalling through P2Y purinoceptor 1	17.1513	T
ADP signalling through P2Y purinoceptor 12	18.2809	T
AKT phosphorylates targets in the cytosol	20.9416	T
ALK mutants bind TKIs	24.9058	T
APC truncation mutants have impaired AXIN binding	24.5807	T
APC-Cdc20 mediated degradation of Nek2A	23.8218	T
APC/C-mediated degradation of cell cycle proteins	23.9304	T
APC/C:Cdc20 mediated degradation of Cyclin B	23.4774	T
APC/C:Cdc20 mediated degradation of Securin	24.203	T
APC/C:Cdc20 mediated degradation of mitotic proteins	24.1928	T
APC/C:Cdh1 mediated degradation of Cdc20 and other APC/C:Cdh1 targeted proteins in late mitosis/early G1	23.8188	T
APC:Cdc20 mediated degradation of cell cycle proteins prior to satisfation of the cell cycle checkpoint	24.0762	T
ATF4 activates genes in response to endoplasmic reticulum stress	21.8908	T
AUF1 (hnRNP D0) binds and destabilizes mRNA	24.0941	T
AURKA Activation by TPX2	21.9899	T
AXIN missense mutants destabilize the destruction complex	24.5807	T
Aberrant regulation of mitotic G1/S transition in cancer due to RB1 defects	20.3019	T
Aberrant regulation of mitotic cell cycle due to RB1 defects	22.0194	T
Aberrant regulation of mitotic exit in cancer due to RB1 defects	23.6993	T
Abortive elongation of HIV-1 transcript in the absence of Tat	20.4484	T
Acetylcholine Neurotransmitter Release Cycle	17.6355	T
Activated NOTCH1 Transmits Signal to the Nucleus	21.7533	T
Activation of AMPK downstream of NMDARs	19.4545	T
Activation of APC/C and APC/C:Cdc20 mediated degradation of mitotic proteins	24.0599	T
Activation of ATR in response to replication stress	25.7215	T
Activation of BAD and translocation to mitochondria	19.5861	T
Activation of BH3-only proteins	20.8295	T
Activation of G protein gated Potassium channels	18.1164	T
Activation of GABAB receptors	18.239	T
Activation of HOX genes during differentiation	22.7389	T
Activation of NF-kappaB in B cells	23.6442	T
Activation of NMDA receptors and postsynaptic events	21.1065	T
Activation of RAC1	24.9954	T
Activation of anterior HOX genes in hindbrain development during early embryogenesis	22.7389	T
Activation of gene expression by SREBF (SREBP)	22.9446	T
Activation of kainate receptors upon glutamate binding	19.4673	T
Activation of the AP-1 family of transcription factors	20.9671	T
Activation of the mRNA upon binding of the cap-binding complex and eIFs, and subsequent binding to 43S	23.0356	T
Activation of the pre-replicative complex	25.0947	T
Acyl chain remodelling of PC	20.5097	T
Adaptive Immune System	23.2939	T
Adherens junctions interactions	22.2296	T
Adrenaline,noradrenaline inhibits insulin secretion	17.7871	T
Aggrephagy	21.2856	T
Amino acid transport across the plasma membrane	20.9494	T
Amino acids regulate mTORC1	22.7249	T
Amplification of signal from unattached kinetochores via a MAD2 inhibitory signal	24.2044	T
Amplification of signal from the kinetochores	24.2044	T
Amyloid fiber formation	20.7592	T
Anchoring of the basal body to the plasma membrane	22.2678	T
Anti-inflammatory response favouring Leishmania parasite infection	19.197	T
Antigen Presentation: Folding, assembly and peptide loading of class I MHC	24.6129	T
Antigen activates B Cell Receptor (BCR) leading to generation of second messengers	20.815	T
Antigen processing-Cross presentation	23.3327	T
Antigen processing: Ubiquitination & Proteasome degradation	24.1029	T
Antiviral mechanism by IFN-stimulated genes	25.8943	T
Apoptosis	22.5646	T
Apoptotic cleavage of cellular proteins	22.0207	T
Apoptotic execution phase	22.5095	T
Apoptotic factor-mediated response	23.106	T
Aquaporin-mediated transport	19.2503	T
Arachidonic acid metabolism	20.5261	T
Asparagine N-linked glycosylation	22.3389	T
Assembly Of The HIV Virion	21.7181	T
Assembly and cell surface presentation of NMDA receptors	19.9653	T
Assembly of collagen fibrils and other multimeric structures	24.674	T
Assembly of the ORC complex at the origin of replication	24.8557	T
Assembly of the pre-replicative complex	24.0283	T
Association of TriC/CCT with target proteins during biosynthesis	24.5084	T
Asymmetric localization of PCP proteins	24.124	T
Attachment and Entry_9694614	22.3392	T
Attenuation phase	19.8785	T
Autodegradation of Cdh1 by Cdh1:APC/C	23.8087	T
Autodegradation of the E3 ubiquitin ligase COP1	24.1718	T
Autophagy	21.955	T
Axon guidance	21.8627	T
Azathioprine ADME	21.7177	T
B-WICH complex positively regulates rRNA expression	20.9794	T
BBSome-mediated cargo-targeting to cilium	27.2174	T
BMAL1:CLOCK,NPAS2 activates circadian gene expression	23.4968	T
Base Excision Repair	21.1421	T
Base-Excision Repair, AP Site Formation	20.4418	T
Basigin interactions	22.2882	T
Beta-catenin independent WNT signaling	22.0127	T
Beta-catenin phosphorylation cascade	23.8625	T
Bile acid and bile salt metabolism	21.0436	T
Binding and Uptake of Ligands by Scavenger Receptors	25.0368	T
Biological oxidations	21.4133	T
Biosynthesis of the N-glycan precursor (dolichol lipid-linked oligosaccharide, LLO) and transfer to a nascent protein	21.5697	T
Biotin transport and metabolism	23.4179	T
Branched-chain amino acid catabolism	23.3027	T
Butyrate Response Factor 1 (BRF1) binds and destabilizes mRNA	21.563	T
C-type lectin receptors (CLRs)	23.5722	T
CD209 (DC-SIGN) signaling	23.9401	T
CD28 co-stimulation	23.5094	T
CD28 dependent PI3K/Akt signaling	22.5967	T
CDC42 GTPase cycle	20.9355	T
CDK-mediated phosphorylation and removal of Cdc6	23.9893	T
CLEC7A (Dectin-1) signaling	23.4903	T
COPI-dependent Golgi-to-ER retrograde traffic	21.0999	T
COPI-independent Golgi-to-ER retrograde traffic	20.8901	T
COPI-mediated anterograde transport	20.9774	T
COPII-mediated vesicle transport	23.2188	T
CREB1 phosphorylation through NMDA receptor-mediated activation of RAS signaling	22.0552	T
CREB1 phosphorylation through the activation of Adenylate Cyclase	21.09	T
CRMPs in Sema3A signaling	21.4943	T
CTLA4 inhibitory signaling	22.1151	T
CTNNB1 S33 mutants aren't phosphorylated	24.9971	T
CTNNB1 S37 mutants aren't phosphorylated	24.9971	T
CTNNB1 S45 mutants aren't phosphorylated	24.9971	T
CTNNB1 T41 mutants aren't phosphorylated	24.9971	T
Ca-dependent events	20.3338	T
Ca2+ pathway	20.9949	T
CaM pathway	20.0987	T
CaMK IV-mediated phosphorylation of CREB	20.9252	T
Calmodulin induced events	20.0987	T
Calnexin/calreticulin cycle	24.9893	T
Cap-dependent Translation Initiation	21.9604	T
Carboxyterminal post-translational modifications of tubulin	18.2048	T
Cardiac conduction	20.0692	T
Cargo concentration in the ER	23.2246	T
Cargo recognition for clathrin-mediated endocytosis	22.4777	T
Cargo trafficking to the periciliary membrane	24.4294	T
Carnitine metabolism	19.8613	T
Caspase activation via extrinsic apoptotic signalling pathway	20.825	T
Caspase-mediated cleavage of cytoskeletal proteins	19.1851	T
Cdc20:Phospho-APC/C mediated degradation of Cyclin A	24.0762	T
Cell death signalling via NRAGE, NRIF and NADE	20.8876	T
Cell junction organization	21.3291	T
Cell recruitment (pro-inflammatory response)	20.8118	T
Cell-Cell communication	21.6717	T
Cell-cell junction organization	21.7075	T
Cell-extracellular matrix interactions	20.849	T
Cellular Senescence	22.0431	T
Cellular response to chemical stress	22.3833	T
Cellular response to heat stress	24.142	T
Cellular response to hypoxia	23.9036	T
Cellular response to starvation	21.8455	T
Cellular responses to stimuli	22.3312	T
Cellular responses to stress	22.3551	T
Centrosome maturation	21.8436	T
Chaperone Mediated Autophagy	23.468	T
Chaperonin-mediated protein folding	21.2283	T
Cholesterol biosynthesis	21.3236	T
Chondroitin sulfate/dermatan sulfate metabolism	20.2527	T
Chromatin modifying enzymes	22.7553	T
Chromatin organization	22.7553	T
Chromosome Maintenance	23.3428	T
Cilium Assembly	22.6579	T
Circadian Clock	23.5029	T
Citric acid cycle (TCA cycle)	24.6891	T
Class A/1 (Rhodopsin-like receptors)	19.9702	T
Class B/2 (Secretin family receptors)	19.0754	T
Class I MHC mediated antigen processing & presentation	23.9761	T
Class I peroxisomal membrane protein import	24.0301	T
Clathrin-mediated endocytosis	22.2395	T
Cleavage of the damaged purine	20.9446	T
Cleavage of the damaged pyrimidine	20.3306	T
Cobalamin (Cbl, vitamin B12) transport and metabolism	24.2243	T
Cohesin Loading onto Chromatin	27.4562	T
Collagen biosynthesis and modifying enzymes	23.3339	T
Collagen chain trimerization	28.0045	T
Collagen degradation	26.3567	T
Collagen formation	22.6735	T
Complement cascade	21.9511	T
Complex I biogenesis	22.2266	T
Condensation of Prometaphase Chromosomes	25.7751	T
Condensation of Prophase Chromosomes	22.2865	T
Constitutive Signaling by AKT1 E17K in Cancer	21.5157	T
Constitutive Signaling by Aberrant PI3K in Cancer	20.0215	T
Constitutive Signaling by EGFRvIII	23.1251	T
Constitutive Signaling by Ligand-Responsive EGFR Cancer Variants	22.8923	T
Constitutive Signaling by NOTCH1 HD+PEST Domain Mutants	23.9334	T
Constitutive Signaling by NOTCH1 PEST Domain Mutants	23.9334	T
Constitutive Signaling by Overexpressed ERBB2	24.5939	T
Conversion from APC/C:Cdc20 to APC/C:Cdh1 in late anaphase	23.4109	T
Cooperation of PDCL (PhLP1) and TRiC/CCT in G-protein beta folding	22.0205	T
Cooperation of Prefoldin and TriC/CCT in actin and tubulin folding	21.3602	T
Costimulation by the CD28 family	22.84	T
Cristae formation	24.0225	T
Cross-presentation of soluble exogenous antigens (endosomes)	24.1686	T
Crosslinking of collagen fibrils	23.6299	T
Cyclin A/B1/B2 associated events during G2/M transition	24.8582	T
Cyclin A:Cdk2-associated events at S phase entry	23.5875	T
Cyclin D associated events in G1	22.5714	T
Cyclin E associated events during G1/S transition	23.7158	T
Cytochrome P450 - arranged by substrate type	20.0266	T
Cytochrome c-mediated apoptotic response	24.5136	T
Cytokine Signaling in Immune system	22.7673	T
Cytoprotection by HMOX1	22.036	T
Cytosolic iron-sulfur cluster assembly	21.7769	T
Cytosolic sensors of pathogen-associated DNA	21.124	T
Cytosolic tRNA aminoacylation	23.0287	T
DAG and IP3 signaling	20.1653	T
DAP12 interactions	21.2656	T
DAP12 signaling	21.2656	T
DARPP-32 events	23.5015	T
DDX58/IFIH1-mediated induction of interferon-alpha/beta	21.7387	T
DNA Damage Bypass	23.0404	T
DNA Damage Recognition in GG-NER	22.4829	T
DNA Damage/Telomere Stress Induced Senescence	21.8433	T
DNA Double Strand Break Response	24.1607	T
DNA Double-Strand Break Repair	24.1071	T
DNA Repair	23.3028	T
DNA Replication	23.5564	T
DNA Replication Pre-Initiation	23.9721	T
DNA strand elongation	22.3941	T
Deactivation of the beta-catenin transactivating complex	22.1689	T
Deadenylation of mRNA	26.9997	T
Deadenylation-dependent mRNA decay	24.1934	T
Death Receptor Signaling	21.8441	T
Dectin-1 mediated noncanonical NF-kB signaling	24.1719	T
Defective B4GALT7 causes EDS, progeroid type	20.6048	T
Defective CFTR causes cystic fibrosis	24.2663	T
Defective EXT2 causes exostoses 2	21.076	T
Defective HDR through Homologous Recombination Repair (HRR) due to PALB2 loss of BRCA1 binding function	26.6809	T
Defective Intrinsic Pathway for Apoptosis	20.348	T
Defective TPR may confer susceptibility towards thyroid papillary carcinoma (TPC)	27.089	T
Defective binding of RB1 mutants to E2F1,(E2F2, E2F3)	20.3019	T
Defective homologous recombination repair (HRR) due to BRCA1 loss of function	26.6809	T
Defective homologous recombination repair (HRR) due to BRCA2 loss of function	25.981	T
Defective homologous recombination repair (HRR) due to PALB2 loss of function	26.6809	T
Defective pyroptosis	24.2484	T
Defects in vitamin and cofactor metabolism	24.0158	T
Degradation of AXIN	24.2868	T
Degradation of DVL	24.0467	T
Degradation of GLI1 by the proteasome	24.0119	T
Degradation of GLI2 by the proteasome	23.9521	T
Degradation of beta-catenin by the destruction complex	23.7426	T
Degradation of cysteine and homocysteine	18.6231	T
Degradation of the extracellular matrix	24.7533	T
Depolymerisation of the Nuclear Lamina	20.8629	T
Deposition of new CENPA-containing nucleosomes at the centromere	24.5679	T
Depurination	20.9446	T
Depyrimidination	20.3306	T
Deregulated CDK5 triggers multiple neurodegenerative pathways in Alzheimer's disease models	20.1789	T
Detoxification of Reactive Oxygen Species	21.4533	T
Deubiquitination	23.6677	T
Developmental Biology	21.8363	T
Disassembly of the destruction complex and recruitment of AXIN to the membrane	21.9735	T
Disease	22.3304	T
Diseases associated with N-glycosylation of proteins	22.2049	T
Diseases associated with O-glycosylation of proteins	21.7544	T
Diseases associated with glycosaminoglycan metabolism	19.9854	T
Diseases associated with glycosylation precursor biosynthesis	20.1282	T
Diseases associated with the TLR signaling cascade	21.3375	T
Diseases of DNA Double-Strand Break Repair	25.981	T
Diseases of DNA repair	25.5511	T
Diseases of Immune System	21.3375	T
Diseases of carbohydrate metabolism	20.0267	T
Diseases of glycosylation	20.9134	T
Diseases of metabolism	21.2491	T
Diseases of mitotic cell cycle	22.3848	T
Diseases of programmed cell death	21.5875	T
Diseases of signal transduction by growth factor receptors and second messengers	22.6772	T
Disorders of Developmental Biology	22.8138	T
Disorders of Nervous System Development	22.8138	T
Disorders of transmembrane transporters	24.5681	T
Dopamine Neurotransmitter Release Cycle	18.9542	T
Downregulation of ERBB2 signaling	22.8759	T
Downregulation of SMAD2/3:SMAD4 transcriptional activity	23.2311	T
Downregulation of TGF-beta receptor signaling	26.5835	T
Downstream TCR signaling	23.5821	T
Downstream signal transduction	20.9041	T
Downstream signaling events of B Cell Receptor (BCR)	23.951	T
Downstream signaling of activated FGFR1	22.9074	T
Downstream signaling of activated FGFR2	23.3089	T
Downstream signaling of activated FGFR3	23.3089	T
Downstream signaling of activated FGFR4	23.3089	T
Drug ADME	22.0539	T
Dual Incision in GG-NER	21.5634	T
Dual incision in TC-NER	22.0658	T
E2F mediated regulation of DNA replication	27.199	T
E3 ubiquitin ligases ubiquitinate target proteins	25.2047	T
ECM proteoglycans	23.3944	T
EGFR downregulation	23.5577	T
EGR2 and SOX10-mediated initiation of Schwann cell myelination	21.6267	T
EML4 and NUDC in mitotic spindle formation	23.628	T
EPH-Ephrin signaling	21.2939	T
EPH-ephrin mediated repulsion of cells	20.3491	T
EPHA-mediated growth cone collapse	20.9647	T
EPHB-mediated forward signaling	22.1696	T
ER Quality Control Compartment (ERQC)	24.4986	T
ER to Golgi Anterograde Transport	22.0287	T
ER-Phagosome pathway	23.5632	T
ERCC6 (CSB) and EHMT2 (G9a) positively regulate rRNA expression	21.7512	T
ERK/MAPK targets	22.1557	T
ERKs are inactivated	21.5064	T
ESR-mediated signaling	21.1314	T
Early Phase of HIV Life Cycle	22.2068	T
Early SARS-CoV-2 Infection Events	20.8961	T
Effects of PIP2 hydrolysis	20.1051	T
Elastic fibre formation	21.7964	T
Endogenous sterols	20.0593	T
Endosomal Sorting Complex Required For Transport (ESCRT)	20.7942	T
Energy dependent regulation of mTOR by LKB1-AMPK	22.9188	T
Ephrin signaling	21.2261	T
Epigenetic regulation of gene expression	22.2533	T
Erythropoietin activates RAS	22.2179	T
Establishment of Sister Chromatid Cohesion	28.6671	T
Estrogen-dependent gene expression	21.7715	T
Estrogen-dependent nuclear events downstream of ESR-membrane signaling	19.7824	T
Eukaryotic Translation Elongation	21.126	T
Eukaryotic Translation Initiation	21.9604	T
Eukaryotic Translation Termination	21.0556	T
Export of Viral Ribonucleoproteins from Nucleus	27.7297	T
Extension of Telomeres	23.1278	T
Extra-nuclear estrogen signaling	19.8079	T
Extracellular matrix organization	22.2975	T
FBXL7 down-regulates AURKA during mitotic entry and in early mitosis	23.8749	T
FCERI mediated Ca+2 mobilization	22.4883	T
FCERI mediated MAPK activation	21.3809	T
FCERI mediated NF-kB activation	23.8	T
FCGR3A-mediated IL10 synthesis	20.0123	T
FCGR3A-mediated phagocytosis	21.8165	T
FGFR1 mutant receptor activation	20.8502	T
FGFR2 alternative splicing	23.2147	T
FGFR2 mutant receptor activation	20.8243	T
FLT3 Signaling	20.7941	T
FLT3 signaling in disease	21.8079	T
FOXO-mediated transcription	20.9143	T
FOXO-mediated transcription of cell death genes	19.6977	T
FOXO-mediated transcription of oxidative stress, metabolic and neuronal genes	23.2346	T
Factors involved in megakaryocyte development and platelet production	21.2715	T
Fanconi Anemia Pathway	23.3874	T
Fatty acid metabolism	21.3087	T
Fatty acyl-CoA biosynthesis	20.7938	T
Fc epsilon receptor (FCERI) signaling	23.3129	T
Fcgamma receptor (FCGR) dependent phagocytosis	21.2911	T
Formation of Fibrin Clot (Clotting Cascade)	24.3674	T
Formation of HIV elongation complex in the absence of HIV Tat	22.2112	T
Formation of HIV-1 elongation complex containing HIV-1 Tat	22.1464	T
Formation of Incision Complex in GG-NER	23.2756	T
Formation of RNA Pol II elongation complex	22.4346	T
Formation of TC-NER Pre-Incision Complex	22.7204	T
Formation of a pool of free 40S subunits	21.0656	T
Formation of paraxial mesoderm	22.0635	T
Formation of the Early Elongation Complex	21.5571	T
Formation of the HIV-1 Early Elongation Complex	21.5571	T
Formation of the beta-catenin:TCF transactivating complex	21.5483	T
Formation of the ternary complex, and subsequently, the 43S complex	22.392	T
Formation of tubulin folding intermediates by CCT/TriC	22.9663	T
G alpha (12/13) signalling events	19.056	T
G alpha (i) signalling events	20.3098	T
G alpha (q) signalling events	19.7805	T
G alpha (s) signalling events	19.1704	T
G alpha (z) signalling events	17.436	T
G beta:gamma signalling through BTK	17.6722	T
G beta:gamma signalling through CDC42	19.7891	T
G beta:gamma signalling through PI3Kgamma	18.9583	T
G beta:gamma signalling through PLC beta	17.8346	T
G protein gated Potassium channels	18.1164	T
G-protein activation	17.1604	T
G-protein beta:gamma signalling	20.1826	T
G-protein mediated events	20.1164	T
G0 and Early G1	24.635	T
G1 Phase	22.5714	T
G1/S DNA Damage Checkpoints	24.3638	T
G1/S Transition	24.0904	T
G1/S-Specific Transcription	24.2451	T
G2/M Checkpoints	24.6049	T
G2/M DNA damage checkpoint	24.6841	T
G2/M Transition	22.9582	T
GABA B receptor activation	18.239	T
GABA receptor activation	18.8467	T
GABA synthesis, release, reuptake and degradation	18.7086	T
GLI3 is processed to GLI3R by the proteasome	23.9521	T
GPCR downstream signalling	20.5132	T
GPCR ligand binding	19.5347	T
GPER1 signaling	19.1613	T
GPVI-mediated activation cascade	22.3372	T
GRB2:SOS provides linkage to MAPK signaling for Integrins	22.942	T
GSK3B and BTRC:CUL1-mediated-degradation of NFE2L2	24.0303	T
GTP hydrolysis and joining of the 60S ribosomal subunit	21.9962	T
Gamma carboxylation, hypusine formation and arylsulfatase activation	21.6275	T
Gap junction assembly	19.1497	T
Gap junction trafficking	19.6749	T
Gap junction trafficking and regulation	19.8496	T
Gap-filling DNA repair synthesis and ligation in GG-NER	21.3927	T
Gap-filling DNA repair synthesis and ligation in TC-NER	22.2226	T
Gastrin-CREB signalling pathway via PKC and MAPK	23.3526	T
Gastrulation	23.3864	T
Gene Silencing by RNA	24.6722	T
Gene and protein expression by JAK-STAT signaling after Interleukin-12 stimulation	22.8602	T
Gene expression (Transcription)	22.942	T
Generation of second messenger molecules	22.6395	T
Generic Transcription Pathway	22.583	T
Global Genome Nucleotide Excision Repair (GG-NER)	22.4154	T
Glucagon signaling in metabolic regulation	18.5855	T
Glucagon-like Peptide-1 (GLP1) regulates insulin secretion	19.357	T
Glucagon-type ligand receptors	17.6578	T
Gluconeogenesis	20.8994	T
Glucose metabolism	23.715	T
Glutamate Neurotransmitter Release Cycle	19.0793	T
Glutamate and glutamine metabolism	21.3362	T
Glutamate binding, activation of AMPA receptors and synaptic plasticity	20.1266	T
Glutathione conjugation	20.9687	T
Glycerophospholipid biosynthesis	21.4731	T
Glycogen breakdown (glycogenolysis)	22.5662	T
Glycogen metabolism	23.0116	T
Glycolysis	24.4237	T
Glycosaminoglycan metabolism	20.029	T
Glycosphingolipid metabolism	21.1557	T
Glyoxylate metabolism and glycine degradation	23.3632	T
Golgi Associated Vesicle Biogenesis	22.5871	T
Golgi Cisternae Pericentriolar Stack Reorganization	21.2591	T
Golgi-to-ER retrograde transport	21.2849	T
Growth hormone receptor signaling	19.3779	T
HATs acetylate histones	23.1806	T
HCMV Early Events	25.1779	T
HCMV Infection	23.858	T
HCMV Late Events	24.0061	T
HDACs deacetylate histones	22.0665	T
HDMs demethylate histones	22.4988	T
HDR through Homologous Recombination (HRR)	24.6632	T
HDR through Homologous Recombination (HRR) or Single Strand Annealing (SSA)	24.3417	T
HDR through Single Strand Annealing (SSA)	24.8374	T
HIV Infection	23.8093	T
HIV Life Cycle	23.9408	T
HIV Transcription Elongation	22.1464	T
HIV Transcription Initiation	23.875	T
HIV elongation arrest and recovery	21.4592	T
HS-GAG biosynthesis	20.1406	T
HS-GAG degradation	21.2025	T
HSF1 activation	21.6848	T
HSF1-dependent transactivation	19.517	T
HSP90 chaperone cycle for steroid hormone receptors (SHR) in the presence of ligand	20.841	T
Hedgehog 'off' state	22.7555	T
Hedgehog 'on' state	23.3967	T
Hedgehog ligand biogenesis	24.161	T
Heme biosynthesis	22.5025	T
Heme signaling	24.023	T
Hemostasis	21.2994	T
Heparan sulfate/heparin (HS-GAG) metabolism	20.028	T
Hh mutants abrogate ligand secretion	24.2305	T
Hh mutants are degraded by ERAD	24.3464	T
Homologous DNA Pairing and Strand Exchange	26.1359	T
Homology Directed Repair	24.0501	T
Host Interactions of HIV factors	24.5401	T
IGF1R signaling cascade	22.6011	T
IKK complex recruitment mediated by RIP1	22.3941	T
IRAK1 recruits IKK complex	23.138	T
IRAK1 recruits IKK complex upon TLR7/8 or 9 stimulation	23.138	T
IRE1alpha activates chaperones	21.1526	T
IRS-mediated signalling	22.7829	T
IRS-related events triggered by IGF1R	22.5641	T
ISG15 antiviral mechanism	25.8113	T
Immune System	22.4948	T
Immunoregulatory interactions between a Lymphoid and a non-Lymphoid cell	25.2398	T
Impaired BRCA2 binding to PALB2	26.6809	T
Impaired BRCA2 binding to RAD51	25.9526	T
Inactivation of APC/C via direct inhibition of the APC/C complex	24.0932	T
Inactivation of CSF3 (G-CSF) signaling	20.2692	T
Inactivation, recovery and regulation of the phototransduction cascade	22.5471	T
Infection with Mycobacterium tuberculosis	23.6899	T
Infectious disease	22.4574	T
Inflammasomes	19.5946	T
Influenza Infection	22.9337	T
Influenza Viral RNA Transcription and Replication	22.5873	T
Inhibition of voltage gated Ca2+ channels via Gbeta/gamma subunits	18.1164	T
Inhibition of DNA recombination at telomere	20.7541	T
Inhibition of replication initiation of damaged DNA by RB1/E2F1	26.1041	T
Inhibition of the proteolytic activity of APC/C required for the onset of anaphase by mitotic spindle checkpoint components	24.0932	T
Initiation of Nuclear Envelope (NE) Reformation	21.6915	T
InlB-mediated entry of Listeria monocytogenes into host cell	23.1156	T
Innate Immune System	21.998	T
Inositol phosphate metabolism	20.7831	T
Insertion of tail-anchored proteins into the endoplasmic reticulum membrane	19.9662	T
Insulin processing	21.1785	T
Insulin receptor recycling	20.9418	T
Insulin receptor signalling cascade	22.6551	T
Integration of energy metabolism	19.7589	T
Integrin cell surface interactions	25.1685	T
Integrin signaling	21.1501	T
Interaction between L1 and Ankyrins	20.6164	T
Interactions of Rev with host cellular proteins	27.2433	T
Interactions of Vpr with host cellular proteins	26.6559	T
Interconversion of nucleotide di- and triphosphates	21.7735	T
Interferon Signaling	23.5406	T
Interferon alpha/beta signaling	21.0486	T
Interferon gamma signaling	19.3895	T
Interleukin receptor SHC signaling	21.2222	T
Interleukin-1 family signaling	23.5685	T
Interleukin-1 signaling	23.3668	T
Interleukin-12 family signaling	22.8209	T
Interleukin-12 signaling	22.7907	T
Interleukin-17 signaling	22.7958	T
Interleukin-2 family signaling	19.8909	T
Interleukin-3, Interleukin-5 and GM-CSF signaling	20.833	T
Interleukin-37 signaling	23.9758	T
Interleukin-4 and Interleukin-13 signaling	21.6103	T
Interleukin-7 signaling	18.407	T
Intra-Golgi and retrograde Golgi-to-ER traffic	21.1625	T
Intra-Golgi traffic	20.1156	T
Intracellular signaling by second messengers	22.4743	T
Intraflagellar transport	21.6576	T
Intrinsic Pathway for Apoptosis	21.3783	T
Inwardly rectifying K+ channels	18.3704	T
Ion channel transport	21.6946	T
Ion homeostasis	20.8697	T
Ion transport by P-type ATPases	22.4801	T
Iron uptake and transport	22.7693	T
JNK (c-Jun kinases) phosphorylation and activation mediated by activated human TAK1	24.6349	T
KEAP1-NFE2L2 pathway	22.9081	T
KSRP (KHSRP) binds and destabilizes mRNA	21.1089	T
Keratan sulfate biosynthesis	20.4188	T
Keratan sulfate/keratin metabolism	20.5515	T
Kinesins	21.1166	T
L13a-mediated translational silencing of Ceruloplasmin expression	21.9155	T
L1CAM interactions	21.2847	T
LDL clearance	20.7377	T
Lagging Strand Synthesis	22.3394	T
Laminin interactions	24.16	T
Late Phase of HIV Life Cycle	24.1038	T
Late SARS-CoV-2 Infection Events	22.6277	T
Late endosomal microautophagy	19.974	T
Leading Strand Synthesis	22.4656	T
Leishmania infection	20.7102	T
Leishmania parasite growth and survival	19.197	T
Leishmania phagocytosis	21.8165	T
Listeria monocytogenes entry into host cells	24.0842	T
Long-term potentiation	20.409	T
Loss of Nlp from mitotic centrosomes	21.9157	T
Loss of function of MECP2 in Rett syndrome	22.8138	T
Loss of proteins required for interphase microtubule organization from the centrosome	21.9157	T
Lysosome Vesicle Biogenesis	21.2418	T
M Phase	23.3928	T
MAP kinase activation	22.7958	T
MAP2K and MAPK activation	21.1268	T
MAP3K8 (TPL2)-dependent MAPK1/3 activation	22.5573	T
MAPK family signaling cascades	22.0701	T
MAPK targets/ Nuclear events mediated by MAP kinases	22.2273	T
MAPK1/MAPK3 signaling	22.0094	T
MAPK6/MAPK4 signaling	23.4748	T
MECP2 regulates neuronal receptors and channels	23.9593	T
MET activates PTK2 signaling	28.8165	T
MET promotes cell motility	26.6869	T
MHC class II antigen presentation	21.7608	T
MTOR signalling	22.4382	T
Macroautophagy	21.8022	T
Major pathway of rRNA processing in the nucleolus and cytosol	21.9057	T
Maturation of spike protein_9694548	22.901	T
Meiosis	22.9876	T
Meiotic recombination	24.0246	T
Meiotic synapsis	21.6482	T
Membrane Trafficking	21.6352	T
Membrane binding and targetting of GAG proteins	21.5306	T
Metabolic disorders of biological oxidation enzymes	22.1162	T
Metabolism	21.7622	T
Metabolism of RNA	23.3877	T
Metabolism of amino acids and derivatives	22.1078	T
Metabolism of carbohydrates	21.9536	T
Metabolism of cofactors	21.0556	T
Metabolism of fat-soluble vitamins	19.3901	T
Metabolism of folate and pterines	20.2712	T
Metabolism of lipids	21.8527	T
Metabolism of nitric oxide: NOS3 activation and regulation	20.5477	T
Metabolism of non-coding RNA	25.9247	T
Metabolism of nucleotides	21.7096	T
Metabolism of polyamines	24.2655	T
Metabolism of porphyrins	21.3683	T
Metabolism of proteins	22.4642	T
Metabolism of steroid hormones	20.9616	T
Metabolism of steroids	22.3218	T
Metabolism of vitamins and cofactors	21.3615	T
Metabolism of water-soluble vitamins and cofactors	22.1132	T
Metal ion SLC transporters	22.2877	T
Metalloprotease DUBs	26.0274	T
Methylation	23.9659	T
MicroRNA (miRNA) biogenesis	21.8077	T
Microtubule-dependent trafficking of connexons from Golgi to the plasma membrane	18.1995	T
Miscellaneous transport and binding events	21.4148	T
Mismatch Repair	23.6679	T
Mismatch repair (MMR) directed by MSH2:MSH3 (MutSbeta)	23.3134	T
Mismatch repair (MMR) directed by MSH2:MSH6 (MutSalpha)	23.5356	T
Mitochondrial Fatty Acid Beta-Oxidation	22.4259	T
Mitochondrial biogenesis	23.3341	T
Mitochondrial calcium ion transport	23.1765	T
Mitochondrial iron-sulfur cluster biogenesis	17.3329	T
Mitochondrial protein import	20.9292	T
Mitochondrial tRNA aminoacylation	21.6951	T
Mitochondrial translation	20.4004	T
Mitochondrial translation elongation	20.1592	T
Mitochondrial translation initiation	20.2547	T
Mitochondrial translation termination	20.2353	T
Mitophagy	21.0207	T
Mitotic Anaphase	23.7027	T
Mitotic G1 phase and G1/S transition	23.7392	T
Mitotic G2-G2/M phases	22.9545	T
Mitotic Metaphase and Anaphase	23.7156	T
Mitotic Prometaphase	23.4125	T
Mitotic Prophase	24.2112	T
Mitotic Spindle Checkpoint	24.1891	T
Mitotic Telophase/Cytokinesis	25.806	T
Molecules associated with elastic fibres	22.5355	T
Muscle contraction	19.6386	T
MyD88 cascade initiated on plasma membrane	22.1976	T
MyD88 dependent cascade initiated on endosome	22.2411	T
MyD88-independent TLR4 cascade	22.188	T
MyD88:MAL(TIRAP) cascade initiated on plasma membrane	22.3396	T
Myogenesis	24.2421	T
N-glycan antennae elongation in the medial/trans-Golgi	21.5832	T
N-glycan trimming in the ER and Calnexin/Calreticulin cycle	24.4406	T
NCAM signaling for neurite out-growth	21.6807	T
NCAM1 interactions	22.2369	T
NEP/NS2 Interacts with the Cellular Export Machinery	27.7297	T
NFE2L2 regulating anti-oxidant/detoxification enzymes	21.2926	T
NGF-stimulated transcription	19.5668	T
NIK-->noncanonical NF-kB signaling	24.2316	T
NOD1/2 Signaling Pathway	24.0711	T
NOTCH1 Intracellular Domain Regulates Transcription	24.2318	T
NOTCH2 Activation and Transmission of Signal to the Nucleus	21.9455	T
NOTCH3 Activation and Transmission of Signal to the Nucleus	22.5405	T
NOTCH3 Intracellular Domain Regulates Transcription	20.4158	T
NOTCH4 Intracellular Domain Regulates Transcription	22.4008	T
NPAS4 regulates expression of target genes	22.4778	T
NR1H2 and NR1H3-mediated signaling	20.3168	T
NR1H3 & NR1H2 regulate gene expression linked to cholesterol transport and efflux	21.0138	T
NRAGE signals death through JNK	20.3435	T
NRIF signals cell death from the nucleus	22.2034	T
NS1 Mediated Effects on Host Pathways	27.1329	T
Neddylation	23.5858	T
Nef-mediates down modulation of cell surface receptors by recruiting them to clathrin adapters	20.748	T
Negative epigenetic regulation of rRNA expression	21.5283	T
Negative regulation of FGFR1 signaling	22.0715	T
Negative regulation of FGFR2 signaling	22.3469	T
Negative regulation of FGFR3 signaling	22.3469	T
Negative regulation of FGFR4 signaling	22.3469	T
Negative regulation of MAPK pathway	21.0633	T
Negative regulation of MET activity	22.9517	T
Negative regulation of NMDA receptor-mediated neuronal transmission	20.6857	T
Negative regulation of NOTCH4 signaling	23.7669	T
Negative regulation of the PI3K/AKT network	21.3335	T
Negative regulators of DDX58/IFIH1 signaling	22.3735	T
Nephrin family interactions	22.6676	T
Nervous system development	21.8453	T
Netrin-1 signaling	22.474	T
Neurexins and neuroligins	19.1332	T
Neurodegenerative Diseases	20.1789	T
Neurotransmitter release cycle	20.3071	T
Neutrophil degranulation	21.9058	T
Nicotinate metabolism	22.0184	T
NoRC negatively regulates rRNA expression	21.2602	T
Non-integrin membrane-ECM interactions	24.7293	T
Nonhomologous End-Joining (NHEJ)	25.0673	T
Nonsense Mediated Decay (NMD) enhanced by the Exon Junction Complex (EJC)	22.0107	T
Nonsense Mediated Decay (NMD) independent of the Exon Junction Complex (EJC)	21.4616	T
Nonsense-Mediated Decay (NMD)	22.0107	T
Norepinephrine Neurotransmitter Release Cycle	19.2473	T
Notch-HLH transcription pathway	23.5821	T
Nuclear Envelope (NE) Reassembly	22.7007	T
Nuclear Envelope Breakdown	24.8745	T
Nuclear Events (kinase and transcription factor activation)	20.7176	T
Nuclear Pore Complex (NPC) Disassembly	26.8019	T
Nuclear Receptor transcription pathway	20.8671	T
Nuclear events mediated by NFE2L2	23.0643	T
Nuclear events stimulated by ALK signaling in cancer	21.6268	T
Nuclear import of Rev protein	27.1848	T
Nuclear signaling by ERBB4	19.4947	T
Nucleosome assembly	24.5679	T
Nucleotide Excision Repair	22.2664	T
Nucleotide biosynthesis	24.3044	T
Nucleotide catabolism	21.4373	T
Nucleotide salvage	20.4703	T
Nucleotide-binding domain, leucine rich repeat containing receptor (NLR) signaling pathways	22.6228	T
O-glycosylation of TSR domain-containing proteins	20.5275	T
O-linked glycosylation	20.1854	T
O-linked glycosylation of mucins	20.0472	T
Oncogene Induced Senescence	23.1457	T
Oncogenic MAPK signaling	21.7353	T
Opioid Signalling	20.6566	T
Orc1 removal from chromatin	24.6746	T
Organelle biogenesis and maintenance	22.8708	T
Other semaphorin interactions	22.0124	T
Ovarian tumor domain proteases	22.9178	T
Oxidative Stress Induced Senescence	22.0278	T
Oxygen-dependent proline hydroxylation of Hypoxia-inducible Factor Alpha	23.9321	T
PCNA-Dependent Long Patch Base Excision Repair	21.6186	T
PCP/CE pathway	22.5751	T
PECAM1 interactions	20.7783	T
PERK regulates gene expression	23.1694	T
PI Metabolism	22.8269	T
PI3K Cascade	22.2812	T
PI3K/AKT Signaling in Cancer	21.0015	T
PI5P, PP2A and IER3 Regulate PI3K/AKT Signaling	20.771	T
PINK1-PRKN Mediated Mitophagy	20.5911	T
PIP3 activates AKT signaling	22.8524	T
PIWI-interacting RNA (piRNA) biogenesis	21.494	T
PKA activation	20.4981	T
PKA activation in glucagon signalling	19.3642	T
PKA-mediated phosphorylation of CREB	20.8839	T
PKMTs methylate histone lysines	24.595	T
PLC beta mediated events	20.0792	T
PPARA activates gene expression	22.7055	T
PRC2 methylates histones and DNA	23.2886	T
PTEN Regulation	23.5609	T
PTK6 Regulates RHO GTPases, RAS GTPase and MAP kinases	22.7674	T
Paradoxical activation of RAF signaling by kinase inactive BRAF	20.709	T
Parasite infection	21.8165	T
Pausing and recovery of HIV elongation	21.4592	T
Pausing and recovery of Tat-mediated HIV elongation	21.3091	T
Pentose phosphate pathway	20.8488	T
Peptide chain elongation	21.128	T
Peptide hormone metabolism	22.5981	T
Peptide ligand-binding receptors	21.2184	T
Peroxisomal lipid metabolism	22.83	T
Peroxisomal protein import	23.0249	T
Pervasive developmental disorders	22.8138	T
Phase I - Functionalization of compounds	20.7319	T
Phase II - Conjugation of compounds	21.8864	T
Phospholipid metabolism	22.0732	T
Phosphorylation of the APC/C	23.2883	T
Plasma lipoprotein assembly, remodeling, and clearance	19.87	T
Plasma lipoprotein clearance	19.9604	T
Plasma lipoprotein remodeling	18.2925	T
Platelet Aggregation (Plug Formation)	23.3722	T
Platelet activation, signaling and aggregation	21.0163	T
Platelet calcium homeostasis	21.8364	T
Platelet degranulation	21.6456	T
Platelet homeostasis	20.4799	T
Platelet sensitization by LDL	21.8438	T
Polo-like kinase mediated events	23.0049	T
Polymerase switching	22.4656	T
Polymerase switching on the C-strand of the telomere	22.0099	T
Positive epigenetic regulation of rRNA expression	21.8299	T
Post NMDA receptor activation events	20.8979	T
Post-chaperonin tubulin folding pathway	18.7751	T
Post-translational modification: synthesis of GPI-anchored proteins	21.7641	T
Post-translational protein modification	22.9244	T
Post-translational protein phosphorylation	20.7651	T
Postmitotic nuclear pore complex (NPC) reformation	26.8206	T
Potassium Channels	17.4741	T
Potential therapeutics for SARS	21.6105	T
Pre-NOTCH Expression and Processing	20.871	T
Pre-NOTCH Transcription and Translation	20.4255	T
Prefoldin mediated transfer of substrate to CCT/TriC	21.1713	T
Presynaptic function of Kainate receptors	17.8346	T
Presynaptic phase of homologous DNA pairing and strand exchange	26.1273	T
Processing and activation of SUMO	23.809	T
Processing of Capped Intron-Containing Pre-mRNA	24.0904	T
Processing of Capped Intronless Pre-mRNA	24.5199	T
Processing of DNA double-strand break ends	25.1849	T
Processing of Intronless Pre-mRNAs	25.7826	T
Processing of SMDT1	22.9356	T
Processive synthesis on the C-strand of the telomere	22.2689	T
Processive synthesis on the lagging strand	22.3625	T
Programmed Cell Death	22.49	T
Prolonged ERK activation events	21.2902	T
Prostacyclin signalling through prostacyclin receptor	17.55	T
Protein folding	21.0812	T
Protein localization	21.8488	T
Protein methylation	23.4877	T
Protein ubiquitination	25.1887	T
Protein-protein interactions at synapses	19.3662	T
Purine catabolism	21.3808	T
Purine salvage	22.1177	T
Purinergic signaling in leishmaniasis infection	20.8118	T
Pyroptosis	19.7012	T
[truncated: 2,889 more rows]

## Sheet: c
pathways	Percentage	Ending	LinkToGeneSet
Neurotransmitter receptors and postsynaptic signal transmission	29.7747	G	Neurotransmitter receptors and postsynaptic signal transmission
Neurotransmitter receptors and postsynaptic signal transmission	16.9763	A	Neurotransmitter receptors and postsynaptic signal transmission
Neuronal System	30.4482	G	Neuronal System
Neuronal System	16.3457	A	Neuronal System
Cell Cycle, Mitotic	29.2767	G	Cell Cycle, Mitotic
Cell Cycle, Mitotic	21.1816	A	Cell Cycle, Mitotic
Cell Cycle Checkpoints	28.2362	G	Cell Cycle Checkpoints
Cell Cycle Checkpoints	22.1884	A	Cell Cycle Checkpoints
Cell Cycle	29.0772	G	Cell Cycle
Cell Cycle	21.2823	A	Cell Cycle

## Sheet: d
A-ending				T-ending				G-ending				C-ending
pathway-Aending	padj	NES		pathway-Tending	padj	NES		pathway-Gending	padj	NES		pathway	padj	NES
Cell Cycle	2.63833e-08	2.10752		Cell Cycle Checkpoints	1.49286e-07	2.17777		2-LTR circle formation	0.99983	0.841754		2-LTR circle formation	0.228771	-1.47248
Cell Cycle Checkpoints	2.63833e-08	2.30244		Metabolism of RNA	2.46938e-07	1.78346		A tetrasaccharide linker sequence is required for GAG synthesis	0.99983	0.753304		A tetrasaccharide linker sequence is required for GAG synthesis	0.15093	1.55538
Cell Cycle, Mitotic	2.63833e-08	2.00414		Post-translational protein modification	6.64889e-07	1.66609		ABC transporter disorders	0.99983	-0.886078		ABC transporter disorders	0.143239	-1.42279
Metabolism of RNA	2.63833e-08	1.94482		Cell Cycle	2.42635e-06	1.74715		ABC transporters in lipid homeostasis	0.99983	-0.854357		ABC transporters in lipid homeostasis	0.937166	0.743469
Mitotic Prometaphase	2.63833e-08	2.26672		Gene expression (Transcription)	3.10177e-06	1.62978		ABC-family proteins mediated transport	0.737947	-1.14578		ABC-family proteins mediated transport	0.0912482	-1.45675
Processing of Capped Intron-Containing Pre-mRNA	2.63833e-08	2.32961		Processing of Capped Intron-Containing Pre-mRNA	8.55533e-06	1.94051		ADORA2B mediated anti-inflammatory cytokines production	0.99983	0.822817		ADORA2B mediated anti-inflammatory cytokines production	0.0832035	1.63602
M Phase	6.26583e-08	2.04713		Disorders of transmembrane transporters	3.15695e-05	2.1603		ADP signalling through P2Y purinoceptor 1	0.729364	1.23694		ADP signalling through P2Y purinoceptor 1	0.18443	1.51476
mRNA Splicing	3.2907e-07	2.13823		Class I MHC mediated antigen processing & presentation	3.1841e-05	1.87617		ADP signalling through P2Y purinoceptor 12	0.99983	0.624233		ADP signalling through P2Y purinoceptor 12	0.369003	1.3072
mRNA Splicing - Major Pathway	1.49011e-06	2.11598		G2/M Checkpoints	3.1841e-05	2.14991		AKT phosphorylates targets in the cytosol	0.99983	0.71883		AKT phosphorylates targets in the cytosol	0.937166	-0.743521
Mitotic Spindle Checkpoint	3.58819e-06	2.27204		Interactions of Rev with host cellular proteins	5.98473e-05	2.34366		AKT phosphorylates targets in the nucleus	0.99983	-0.62815		AKT phosphorylates targets in the nucleus	0.62557	1.06905
DNA Double-Strand Break Repair	3.70065e-06	2.2487		Transport of Mature mRNA derived from an Intron-Containing Transcript	6.78743e-05	2.24429		ALK mutants bind TKIs	0.613132	-1.34771		ALK mutants bind TKIs	0.323619	-1.37006
HDR through Homologous Recombination (HRR) or Single Strand Annealing (SSA)	1.07438e-05	2.32298		Transport of the SLBP Dependant Mature mRNA	6.9396e-05	2.36773		AMPK inhibits chREBP transcriptional activation activity	0.99983	-0.746385		AMPK inhibits chREBP transcriptional activation activity	0.583687	1.12646
Amplification of signal from unattached kinetochores via a MAD2 inhibitory signal	1.51376e-05	2.26299		Adaptive Immune System	8.25696e-05	1.71301		APC truncation mutants have impaired AXIN binding	0.800023	-1.16521		APC truncation mutants have impaired AXIN binding	0.371371	-1.31294
Amplification of signal from the kinetochores	1.51376e-05	2.26299		NS1 Mediated Effects on Host Pathways	8.25696e-05	2.33021		APC-Cdc20 mediated degradation of Nek2A	0.672438	-1.26382		APC-Cdc20 mediated degradation of Nek2A	0.678948	-1.01544
SLC-mediated transmembrane transport	1.79563e-05	-2.26484		RNA Polymerase II Transcription	9.95492e-05	1.57951		APC/C-mediated degradation of cell cycle proteins	0.871324	-1.04582		APC/C-mediated degradation of cell cycle proteins	0.0414836	-1.56568
Homology Directed Repair	2.23671e-05	2.22745		SARS-CoV-2 activates/modulates innate and adaptive immune responses	9.95492e-05	2.10364		APC/C:Cdc20 mediated degradation of Cyclin B	0.757121	-1.19698		APC/C:Cdc20 mediated degradation of Cyclin B	0.845619	-0.868733
Metabolism	4.23967e-05	-1.41304		Transport of the SLBP independent Mature mRNA	9.95492e-05	2.33902		APC/C:Cdc20 mediated degradation of Securin	0.84186	-1.07195		APC/C:Cdc20 mediated degradation of Securin	0.039248	-1.62402
Organelle biogenesis and maintenance	0.000144605	1.89705		Rev-mediated nuclear export of HIV RNA	0.000108418	2.32992		APC/C:Cdc20 mediated degradation of mitotic proteins	0.811509	-1.09849		APC/C:Cdc20 mediated degradation of mitotic proteins	0.0158068	-1.68658
Mitotic Anaphase	0.000187515	1.87868		Transport of Mature mRNA Derived from an Intronless Transcript	0.000124467	2.21848		APC/C:Cdh1 mediated degradation of Cdc20 and other APC/C:Cdh1 targeted proteins in late mitosis/early G1	0.937779	-1.00874		APC/C:Cdh1 mediated degradation of Cdc20 and other APC/C:Cdh1 targeted proteins in late mitosis/early G1	0.098211	-1.47308
Gene expression (Transcription)	0.000312109	1.53345		Export of Viral Ribonucleoproteins from Nucleus	0.000154041	2.34519		APC:Cdc20 mediated degradation of cell cycle proteins prior to satisfation of the cell cycle checkpoint	0.79268	-1.11641		APC:Cdc20 mediated degradation of cell cycle proteins prior to satisfation of the cell cycle checkpoint	0.0325612	-1.65717
DNA Repair	0.000337234	1.83885		NEP/NS2 Interacts with the Cellular Export Machinery	0.000154041	2.34519		APEX1-Independent Resolution of AP Sites via the Single Nucleotide Replacement Pathway	0.99983	0.662103		APEX1-Independent Resolution of AP Sites via the Single Nucleotide Replacement Pathway	0.983772	-0.657686
Gap junction trafficking	0.000337234	-2.35192		Separation of Sister Chromatids	0.000154041	1.91487		ARMS-mediated activation	0.99983	-0.593675		ARMS-mediated activation	0.299078	-1.40265
Processing of DNA double-strand break ends	0.000337234	2.21362		Transport of Mature mRNAs Derived from Intronless Transcripts	0.000154041	2.24542		ATF4 activates genes in response to endoplasmic reticulum stress	0.918642	1.03008		ATF4 activates genes in response to endoplasmic reticulum stress	0.682883	-1.00948
Resolution of Sister Chromatid Cohesion	0.000337234	2.03342		SUMOylation	0.000177066	1.97871		ATF6 (ATF6-alpha) activates chaperone genes	0.81542	-1.15355		ATF6 (ATF6-alpha) activates chaperone genes	0.170215	-1.55496
Separation of Sister Chromatids	0.000337234	1.92605		Nuclear import of Rev protein	0.000184873	2.28177		ATF6 (ATF6-alpha) activates chaperones	0.81542	-1.15052		ATF6 (ATF6-alpha) activates chaperones	0.185613	-1.54626
Mitotic Metaphase and Anaphase	0.000460612	1.87612		Presynaptic phase of homologous DNA pairing and strand exchange	0.00022982	2.26539		AUF1 (hnRNP D0) binds and destabilizes mRNA	0.99983	-0.815492		AUF1 (hnRNP D0) binds and destabilizes mRNA	0.0384443	-1.6287
Resolution of D-Loop Structures	0.000460612	2.28923		Antigen processing: Ubiquitination & Proteasome degradation	0.000242193	1.86565		AURKA Activation by TPX2	0.313135	1.4474		AURKA Activation by TPX2	0.000382911	-2.09064
Resolution of D-loop Structures through Synthesis-Dependent Strand Annealing (SDSA)	0.000460612	2.25659		Host Interactions of HIV factors	0.000245494	2.04539		AXIN missense mutants destabilize the destruction complex	0.800023	-1.16521		AXIN missense mutants destabilize the destruction complex	0.371371	-1.31294
Homologous DNA Pairing and Strand Exchange	0.000725867	2.20809		Transport of Ribonucleoproteins into the Host Nucleus	0.00024852	2.30121		Aberrant regulation of mitotic G1/S transition in cancer due to RB1 defects	0.334181	1.55158		Aberrant regulation of mitotic G1/S transition in cancer due to RB1 defects	0.992412	0.595009
Diseases of DNA repair	0.000788376	2.15047		HIV Infection	0.000263179	1.84503		Aberrant regulation of mitotic cell cycle due to RB1 defects	0.937779	-1.00682		Aberrant regulation of mitotic cell cycle due to RB1 defects	0.992412	-0.67881
Gap junction trafficking and regulation	0.000788376	-2.28476		Metabolism of non-coding RNA	0.00026922	2.11935		Aberrant regulation of mitotic exit in cancer due to RB1 defects	0.484541	-1.42377		Aberrant regulation of mitotic exit in cancer due to RB1 defects	0.705147	-0.988626
Resolution of D-loop Structures through Holliday Junction Intermediates	0.000788376	2.28331		snRNP Assembly	0.00026922	2.11935		Abortive elongation of HIV-1 transcript in the absence of Tat	0.548822	1.36656		Abortive elongation of HIV-1 transcript in the absence of Tat	0.678556	1.01769
SUMOylation	0.000788376	1.90465		M Phase	0.000271813	1.69741		Acetylcholine Neurotransmitter Release Cycle	0.304279	1.60766		Acetylcholine Neurotransmitter Release Cycle	0.762568	0.931804
SUMO E3 ligases SUMOylate target proteins	0.00085075	1.87435		Antiviral mechanism by IFN-stimulated genes	0.000283718	2.13409		Acetylcholine regulates insulin secretion	0.0230831	1.84029		Acetylcholine regulates insulin secretion	0.532815	1.18323
Neuronal System	0.000884583	-1.82289		Cell Cycle, Mitotic	0.000283718	1.64367		Activated NOTCH1 Transmits Signal to the Nucleus	0.880337	-1.05711		Activated NOTCH1 Transmits Signal to the Nucleus	0.0306745	1.80913
Nonhomologous End-Joining (NHEJ)	0.000884583	2.2448		Mitotic Anaphase	0.000312391	1.82307		Activated NTRK2 signals through CDK5	0.954254	0.99336		Activated NTRK2 signals through CDK5	0.638275	1.07698
Recycling pathway of L1	0.000884583	-2.24323		Homologous DNA Pairing and Strand Exchange	0.000347014	2.23849		Activated NTRK2 signals through FRS2 and FRS3	0.99983	-0.763427		Activated NTRK2 signals through FRS2 and FRS3	0.581255	-1.11694
G2/M DNA damage checkpoint	0.000953991	2.1211		SUMO E3 ligases SUMOylate target proteins	0.000347014	1.92619		Activated NTRK2 signals through FYN	0.976311	0.906073		Activated NTRK2 signals through FYN	0.348161	1.34723
Anchoring of the basal body to the plasma membrane	0.000984764	2.00497		Nuclear Pore Complex (NPC) Disassembly	0.000389736	2.23117		Activated NTRK2 signals through PI3K	0.899893	-1.06929		Activated NTRK2 signals through PI3K	0.96535	0.68376
G2/M Checkpoints	0.000984764	1.90029		Defective homologous recombination repair (HRR) due to BRCA2 loss of function	0.000411068	2.19472		Activated NTRK2 signals through RAS	0.99983	-0.689636		Activated NTRK2 signals through RAS	0.55845	-1.14433
Cilium Assembly	0.00121086	1.8191		Diseases of DNA Double-Strand Break Repair	0.000411068	2.19472		Activated NTRK3 signals through PI3K	0.99983	-0.696676		Activated NTRK3 signals through PI3K	0.612738	1.10186
Defective HDR through Homologous Recombination Repair (HRR) due to PALB2 loss of BRCA1 binding function	0.00121086	2.24613		Mitotic Metaphase and Anaphase	0.000453129	1.81273		Activated NTRK3 signals through RAS	0.99983	-0.665279		Activated NTRK3 signals through RAS	0.651742	-1.04693
Defective homologous recombination repair (HRR) due to BRCA1 loss of function	0.00121086	2.24613		Interactions of Vpr with host cellular proteins	0.000484618	2.146		Activated PKN1 stimulates transcription of AR (androgen receptor) regulated genes KLK2 and KLK3	0.412258	1.51735		Activated PKN1 stimulates transcription of AR (androgen receptor) regulated genes KLK2 and KLK3	0.593156	1.10435
Defective homologous recombination repair (HRR) due to BRCA2 loss of function	0.00121086	2.17075		ISG15 antiviral mechanism	0.000489521	2.07231		Activation of AMPK downstream of NMDARs	0.99983	-0.56883		Activation of AMPK downstream of NMDARs	0.000577694	2.2373
Defective homologous recombination repair (HRR) due to PALB2 loss of function	0.00121086	2.24613		SLC transporter disorders	0.000515622	2.09316		Activation of APC/C and APC/C:Cdc20 mediated degradation of mitotic proteins	0.820493	-1.0845		Activation of APC/C and APC/C:Cdc20 mediated degradation of mitotic proteins	0.0389551	-1.61212
Diseases of DNA Double-Strand Break Repair	0.00121086	2.17075		tRNA processing in the nucleus	0.000515622	2.09248		Activation of ATR in response to replication stress	0.0158727	-1.94294		Activation of ATR in response to replication stress	0.0211769	-1.82667
EML4 and NUDC in mitotic spindle formation	0.00121086	1.92454		Defective TPR may confer susceptibility towards thyroid papillary carcinoma (TPC)	0.000550838	2.14467		Activation of BAD and translocation to mitochondria	0.937779	1.01116		Activation of BAD and translocation to mitochondria	0.9288	0.764217
HDR through Homologous Recombination (HRR)	0.00121086	2.13517		Regulation of Glucokinase by Glucokinase Regulatory Protein	0.000550838	2.14467		Activation of BH3-only proteins	0.99983	0.626313		Activation of BH3-only proteins	0.966847	-0.724963
Impaired BRCA2 binding to PALB2	0.00121086	2.24613		Impaired BRCA2 binding to RAD51	0.000662851	2.15557		Activation of Ca-permeable Kainate Receptor	0.595324	-1.37781		Activation of Ca-permeable Kainate Receptor	0.992412	0.572501
RNA Polymerase II Transcription	0.00121086	1.50361		Vpr-mediated nuclear import of PICs	0.000701821	2.16221		Activation of G protein gated Potassium channels	0.99983	0.650277		Activation of G protein gated Potassium channels	0.258232	1.43289
RNA Polymerase II Transcription Termination	0.00121086	2.01698		SUMOylation of DNA damage response and repair proteins	0.000800685	2.00747		Activation of GABAB receptors	0.99983	0.794977		Activation of GABAB receptors	0.0560643	1.70384
Deposition of new CENPA-containing nucleosomes at the centromere	0.00127919	2.12195		SUMOylation of RNA binding proteins	0.000831043	2.07455		Activation of HOX genes during differentiation	0.99983	-0.901452		Activation of HOX genes during differentiation	0.573033	1.08833
Nucleosome assembly	0.00127919	2.12195		Diseases of DNA repair	0.000880601	2.1043		Activation of IRF3/IRF7 mediated by TBK1/IKK epsilon	0.962578	0.938527		Activation of IRF3/IRF7 mediated by TBK1/IKK epsilon	0.992412	-0.623284
Presynaptic phase of homologous DNA pairing and strand exchange	0.0013689	2.15052		Neuronal System	0.000880601	-1.75345		Activation of Matrix Metalloproteinases	0.99983	-0.829086		Activation of Matrix Metalloproteinases	0.226268	1.49632
Carboxyterminal post-translational modifications of tubulin	0.00157157	-2.20953		S Phase	0.000880601	1.82912		Activation of NF-kappaB in B cells	0.99983	0.759018		Activation of NF-kappaB in B cells	0.054815	-1.5704
mRNA 3'-end processing	0.00157157	2.08218		Postmitotic nuclear pore complex (NPC) reformation	0.00112421	2.17773		Activation of NIMA Kinases NEK9, NEK6, NEK7	0.99983	-0.730139		Activation of NIMA Kinases NEK9, NEK6, NEK7	0.879401	0.809169
SUMOylation of DNA damage response and repair proteins	0.00159702	2.0281		Processing of DNA double-strand break ends	0.00112421	2.00636		Activation of NMDA receptors and postsynaptic events	0.99983	-0.881225		Activation of NMDA receptors and postsynaptic events	0.0431478	1.60828
S Phase	0.00245714	1.81097		SUMOylation of SUMOylation proteins	0.00112421	2.12354		Activation of PPARGC1A (PGC-1alpha) by phosphorylation	0.99983	0.846179		Activation of PPARGC1A (PGC-1alpha) by phosphorylation	0.59472	1.10318
Transport of inorganic cations/anions and amino acids/oligopeptides	0.00269688	-2.03934		SUMOylation of ubiquitinylation proteins	0.00119704	2.09469		Activation of PUMA and translocation to mitochondria	0.962942	-0.926865		Activation of PUMA and translocation to mitochondria	0.937166	0.741123
Diseases of metabolism	0.00273557	-1.78617		MET activates PTK2 signaling	0.00123722	2.12032		Activation of RAC1	0.623031	-1.34038		Activation of RAC1	0.178394	-1.53521
Transport of small molecules	0.00310656	-1.55721		Switching of origins to a post-replicative state	0.00128875	1.91893		Activation of RAC1 downstream of NMDARs	0.99983	0.781931		Activation of RAC1 downstream of NMDARs	0.778875	0.91471
Transport of Mature mRNA derived from an Intron-Containing Transcript	0.00325056	1.99055		G1/S Transition	0.00145233	1.84203		Activation of SMO	0.245833	1.65283		Activation of SMO	0.87754	0.815309
Gap junction assembly	0.00328899	-2.13575		HCMV Early Events	0.00147125	1.97792		Activation of anterior HOX genes in hindbrain development during early embryogenesis	0.99983	-0.901452		Activation of anterior HOX genes in hindbrain development during early embryogenesis	0.573033	1.08833
Recruitment and ATM-mediated phosphorylation of repair and signaling proteins at DNA double strand breaks	0.00505488	2.0339		DNA Double-Strand Break Repair	0.0017757	1.89204		Activation of caspases through apoptosome-mediated cleavage	0.81542	-1.16525		Activation of caspases through apoptosome-mediated cleavage	0.978008	-0.668004
Microtubule-dependent trafficking of connexons from Golgi to the plasma membrane	0.00521399	-2.10899		HIV Life Cycle	0.0017757	1.77924		Activation of gene expression by SREBF (SREBP)	0.645005	-1.26099		Activation of gene expression by SREBF (SREBP)	0.957098	0.766973
Transport of connexons to the plasma membrane	0.00521399	-2.10899		Signaling by TGFB family members	0.00185576	1.88617		Activation of kainate receptors upon glutamate binding	0.99983	0.646442		Activation of kainate receptors upon glutamate binding	0.60314	1.07326
DNA Double Strand Break Response	0.00595167	2.00476		Deubiquitination	0.00188737	1.72194		Activation of the AP-1 family of transcription factors	0.99983	-0.784329		Activation of the AP-1 family of transcription factors	0.916266	0.76692
Impaired BRCA2 binding to RAD51	0.0062916	2.07964		Mitotic Spindle Checkpoint	0.00197225	1.83882		Activation of the TFAP2 (AP-2) family of transcription factors	0.99983	-0.839102		Activation of the TFAP2 (AP-2) family of transcription factors	0.675506	1.02711
Establishment of Sister Chromatid Cohesion	0.00643236	2.03279		DNA Repair	0.00216314	1.62199		Activation of the mRNA upon binding of the cap-binding complex and eIFs, and subsequent binding to 43S	0.962942	-0.951113		Activation of the mRNA upon binding of the cap-binding complex and eIFs, and subsequent binding to 43S	0.898754	-0.857811
AURKA Activation by TPX2	0.00711401	1.86761		Orc1 removal from chromatin	0.0024407	1.91262		Activation of the pre-replicative complex	0.460506	-1.40545		Activation of the pre-replicative complex	0.0337974	-1.80019
Late Phase of HIV Life Cycle	0.00761219	1.75005		Late Phase of HIV Life Cycle	0.00287695	1.80536		Acyl chain remodelling of PC	0.99983	-0.794921		Acyl chain remodelling of PC	0.495336	1.19413
HIV Life Cycle	0.00787759	1.77941		Neddylation	0.00296891	1.7073		Acyl chain remodelling of PE	0.99983	-0.849165		Acyl chain remodelling of PE	0.507904	1.18165
Gluconeogenesis	0.00864348	-2.07037		Amplification of signal from unattached kinetochores via a MAD2 inhibitory signal	0.00361435	1.80496		Acyl chain remodelling of PG	0.99983	-0.732235		Acyl chain remodelling of PG	0.59536	1.12311
L1CAM interactions	0.00887226	-1.79904		Amplification of signal from the kinetochores	0.00361435	1.80496		Acyl chain remodelling of PS	0.99983	0.620782		Acyl chain remodelling of PS	0.371239	1.33792
Metabolism of carbohydrates	0.0104436	-1.61912		Collagen chain trimerization	0.00418279	2.04072		Adaptive Immune System	0.0216575	-1.40957		Adaptive Immune System	0.0177041	-1.39662
Centrosome maturation	0.0114693	1.83351		Mitotic G1 phase and G1/S transition	0.00467133	1.71473		Adenylate cyclase inhibitory pathway	0.927881	1.03466		Adenylate cyclase inhibitory pathway	0.32012	1.39382
Recruitment of mitotic centrosome proteins and complexes	0.0114693	1.83351		Glycolysis	0.00522264	1.8892		Adherens junctions interactions	0.853365	-1.09023		Adherens junctions interactions	0.243486	1.44491
Cohesin Loading onto Chromatin	0.0122837	1.98027		Stabilization of p53	0.00538864	1.89635		Adrenaline,noradrenaline inhibits insulin secretion	0.962578	0.941359		Adrenaline,noradrenaline inhibits insulin secretion	0.110152	1.61199
Transport of nucleosides and free purine and pyrimidine bases across the plasma membrane	0.0130207	-2.02881		SUMOylation of chromatin organization proteins	0.00545646	1.90706		Advanced glycosylation endproduct receptor signaling	0.953655	-0.9776		Advanced glycosylation endproduct receptor signaling	0.880633	0.812819
Diseases of glycosylation	0.0131769	-1.78389		tRNA processing	0.00552323	1.80641		Aggrephagy	0.99983	0.803887		Aggrephagy	0.147344	1.51685
RHO GTPases activate IQGAPs	0.0152418	-2.01958		Defective HDR through Homologous Recombination Repair (HRR) due to PALB2 loss of BRCA1 binding function	0.00590058	2.04187		Alpha-protein kinase 1 signaling pathway	0.84186	-1.11418		Alpha-protein kinase 1 signaling pathway	0.714816	-0.977328
Chromosome Maintenance	0.0166444	1.76411		Defective homologous recombination repair (HRR) due to BRCA1 loss of function	0.00590058	2.04187		Amino acid transport across the plasma membrane	0.99983	-0.760023		Amino acid transport across the plasma membrane	0.00130389	2.17134
Integration of energy metabolism	0.0166444	-1.79721		Defective homologous recombination repair (HRR) due to PALB2 loss of function	0.00590058	2.04187		Amino acids regulate mTORC1	0.99983	0.739963		Amino acids regulate mTORC1	0.992412	0.729834
RHOBTB1 GTPase cycle	0.017392	2.01203		Impaired BRCA2 binding to PALB2	0.00590058	2.04187		Amplification of signal from unattached kinetochores via a MAD2 inhibitory signal	0.423727	-1.3149		Amplification of signal from unattached kinetochores via a MAD2 inhibitory signal	1.052e-08	-2.60089
Loss of Nlp from mitotic centrosomes	0.018382	1.83411		SUMOylation of DNA replication proteins	0.00627778	1.92094		Amplification of signal from the kinetochores	0.423727	-1.3149		Amplification of signal from the kinetochores	1.052e-08	-2.60089
Loss of proteins required for interphase microtubule organization from the centrosome	0.018382	1.83411		mRNA 3'-end processing	0.00680661	1.87312		Amyloid fiber formation	0.99983	0.822841		Amyloid fiber formation	0.193984	1.45509
HIV Infection	0.020888	1.60341		Interleukin-1 family signaling	0.00715231	1.7449		Anchoring fibril formation	0.0401096	-1.79794		Anchoring fibril formation	0.859875	0.830126
Amino acid transport across the plasma membrane	0.0214912	-1.92352		Immunoregulatory interactions between a Lymphoid and a non-Lymphoid cell	0.00720224	1.99897		Anchoring of the basal body to the plasma membrane	0.637032	1.21789		Anchoring of the basal body to the plasma membrane	0.000364735	-2.04423
HDR through Single Strand Annealing (SSA)	0.0214912	1.95351		ABC-family proteins mediated transport	0.00733036	1.76378		Anti-inflammatory response favouring Leishmania parasite infection	0.962578	0.948726		Anti-inflammatory response favouring Leishmania parasite infection	0.0766103	1.59206
Muscle contraction	0.0230551	-1.71682		Activation of ATR in response to replication stress	0.00744658	1.97747		Antigen Presentation: Folding, assembly and peptide loading of class I MHC	0.99983	-0.810346		Antigen Presentation: Folding, assembly and peptide loading of class I MHC	0.343712	-1.30735
Glycosaminoglycan metabolism	0.0231841	-1.72892		G1/S DNA Damage Checkpoints	0.00762312	1.86136		Antigen activates B Cell Receptor (BCR) leading to generation of second messengers	0.917437	1.0322		Antigen activates B Cell Receptor (BCR) leading to generation of second messengers	0.995382	-0.558217
Transmission across Chemical Synapses	0.0231841	-1.62315		APC/C:Cdc20 mediated degradation of mitotic proteins	0.00817989	1.84533		Antigen processing-Cross presentation	0.99983	0.863444		Antigen processing-Cross presentation	0.0922793	-1.4544
alpha-linolenic (omega3) and linoleic (omega6) acid metabolism	0.0233565	-1.93621		Pyruvate metabolism and Citric Acid (TCA) cycle	0.00827829	1.89393		Antigen processing: Ubiquitination & Proteasome degradation	0.0311031	-1.52043		Antigen processing: Ubiquitination & Proteasome degradation	0.00660074	-1.58952
alpha-linolenic acid (ALA) metabolism	0.0233565	-1.93621		G2/M DNA damage checkpoint	0.00851108	1.89649		Antiviral mechanism by IFN-stimulated genes	0.0178625	-1.85685		Antiviral mechanism by IFN-stimulated genes	0.00479229	-1.87299
Regulation of PLK1 Activity at G2/M Transition	0.0247242	1.80496		Resolution of D-loop Structures through Holliday Junction Intermediates	0.00851108	2.01586		Apoptosis	0.941262	0.996586		Apoptosis	0.021897	-1.58203
NS1 Mediated Effects on Host Pathways	0.0286823	1.84302		Platelet Adhesion to exposed collagen	0.00852743	1.9556		Apoptosis induced DNA fragmentation	0.99983	0.580622		Apoptosis induced DNA fragmentation	0.222098	-1.4868
tRNA processing	0.0308207	1.68358		Resolution of D-Loop Structures	0.00852743	1.99346		Apoptotic cleavage of cellular proteins	0.962578	0.954175		Apoptotic cleavage of cellular proteins	0.576865	-1.09942
Protein ubiquitination	0.0338858	1.80368		Regulation of HSF1-mediated heat shock response	0.0085614	1.79527		Apoptotic execution phase	0.99983	0.853104		Apoptotic execution phase	0.144576	-1.4917
Transport of bile salts and organic acids, metal ions and amine compounds	0.0338858	-1.93046		Cellular response to heat stress	0.00887125	1.73446		Apoptotic factor-mediated response	0.99983	0.611351		Apoptotic factor-mediated response	0.992412	-0.620738
Transport of the SLBP Dependant Mature mRNA	0.0343064	1.86815		Protein ubiquitination	0.00909264	1.84427		Aquaporin-mediated transport	0.993476	0.904322		Aquaporin-mediated transport	0.098211	1.60919
Metabolism of non-coding RNA	0.0364873	1.79588		Ub-specific processing proteases	0.00921671	1.6969		Arachidonic acid metabolism	0.956508	0.960406		Arachidonic acid metabolism	0.676754	1.01526
snRNP Assembly	0.0364873	1.79588		APC:Cdc20 mediated degradation of cell cycle proteins prior to satisfation of the cell cycle checkpoint	0.00931493	1.79623		Asparagine N-linked glycosylation	0.99983	0.737032		Asparagine N-linked glycosylation	0.44523	1.10899
Plasma lipoprotein assembly, remodeling, and clearance	0.0384072	-1.84504		Cdc20:Phospho-APC/C mediated degradation of Cyclin A	0.00931493	1.79623		Aspartate and asparagine metabolism	0.956508	-0.953023		Aspartate and asparagine metabolism	0.716818	0.981844
RHO GTPases Activate Formins	0.0384177	1.63634		Resolution of D-loop Structures through Synthesis-Dependent Strand Annealing (SDSA)	0.00931493	2.01203		Assembly Of The HIV Virion	0.99983	0.782594		Assembly Of The HIV Virion	0.995382	0.551346
Vpr-mediated nuclear import of PICs	0.0384177	1.85065		HDR through Homologous Recombination (HRR) or Single Strand Annealing (SSA)	0.0101561	1.8031		Assembly and cell surface presentation of NMDA receptors	0.99983	-0.730886		Assembly and cell surface presentation of NMDA receptors	0.00822171	1.9768
SUMOylation of DNA replication proteins	0.0417643	1.77864		p53-Dependent G1 DNA Damage Response	0.0101561	1.8101		Assembly of active LPL and LIPC lipase complexes	0.99983	0.852207		Assembly of active LPL and LIPC lipase complexes	0.292648	1.42865
SUMOylation of RNA binding proteins	0.0417643	1.78167		p53-Dependent G1/S DNA damage checkpoint	0.0101561	1.8101		Assembly of collagen fibrils and other multimeric structures	0.0156679	-1.97136		Assembly of collagen fibrils and other multimeric structures	0.770593	0.936684
Transport of Mature mRNAs Derived from Intronless Transcripts	0.0439796	1.81172		Degradation of the extracellular matrix	0.0106546	1.78517		Assembly of the ORC complex at the origin of replication	0.962578	0.933626		Assembly of the ORC complex at the origin of replication	0.227614	-1.4737
EPH-ephrin mediated repulsion of cells	0.0445475	-1.80886		Defective CFTR causes cystic fibrosis	0.0108208	1.84514		Assembly of the pre-replicative complex	0.918642	-1.01883		Assembly of the pre-replicative complex	0.0163973	-1.67247
G2/M Transition	0.0445475	1.53423		Activation of APC/C and APC/C:Cdc20 mediated degradation of mitotic proteins	0.0110637	1.79278		Association of TriC/CCT with target proteins during biosynthesis	0.605244	-1.29222		Association of TriC/CCT with target proteins during biosynthesis	0.672693	-1.0199
Transport of the SLBP independent Mature mRNA	0.0445475	1.82806		RHOBTB1 GTPase cycle	0.0110637	1.9767		Asymmetric localization of PCP proteins	0.99983	-0.79241		Asymmetric localization of PCP proteins	0.0775186	-1.53314
Mitotic G2-G2/M phases	0.0460323	1.52799		E2F mediated regulation of DNA replication	0.0118818	1.98004		Attachment and Entry_9694614	0.99983	-0.760217		Attachment and Entry_9694614	0.82038	0.885328
Eukaryotic Translation Elongation	0.0476539	-1.65588		DNA Replication Pre-Initiation	0.0124024	1.71778		Attachment of GPI anchor to uPAR	0.99983	-0.862766		Attachment of GPI anchor to uPAR	0.375331	1.32019
Cell junction organization	0.0479884	-1.81482		Hh mutants are degraded by ERAD	0.0124024	1.80594		Attenuation phase	0.72206	1.24244		Attenuation phase	0.301936	1.36906
Meiosis	0.0498463	1.78265		Nuclear Envelope Breakdown	0.0124024	1.83696		Autodegradation of Cdh1 by Cdh1:APC/C	0.962578	-0.961451		Autodegradation of Cdh1 by Cdh1:APC/C	0.0961039	-1.49937
Mitotic Telophase/Cytokinesis	0.0498463	1.87464		Resolution of Sister Chromatid Cohesion	0.0124024	1.72399		Autodegradation of the E3 ubiquitin ligase COP1	0.99983	-0.825464		Autodegradation of the E3 ubiquitin ligase COP1	0.0464714	-1.62186
Signaling by Rho GTPases	0.0507658	1.36475		APC/C:Cdc20 mediated degradation of Securin	0.0125549	1.81135		Autophagy	0.99983	0.908549		Autophagy	0.992412	0.77569
Signaling by Rho GTPases, Miro GTPases and RHOBTB3	0.051884	1.35413		Homology Directed Repair	0.0126226	1.70811		Axon guidance	0.99983	-0.902741		Axon guidance	0.144576	1.23629
Transcriptional Regulation by E2F6	0.0542314	1.78196		Generic Transcription Pathway	0.0127631	1.39886		Azathioprine ADME	0.976311	0.909597		Azathioprine ADME	0.992412	-0.669924
Formation of Incision Complex in GG-NER	0.0549336	1.78666		Integrin cell surface interactions	0.0136753	1.849		B-WICH complex positively regulates rRNA expression	0.690537	1.23657		B-WICH complex positively regulates rRNA expression	0.599475	-1.07761
SUMOylation of chromatin organization proteins	0.0549336	1.72886		APC/C-mediated degradation of cell cycle proteins	0.013799	1.73809		BBSome-mediated cargo-targeting to cilium	0.315365	-1.5629		BBSome-mediated cargo-targeting to cilium	0.021897	-1.8869
E2F mediated regulation of DNA replication	0.0574845	1.83308		Downstream signaling events of B Cell Receptor (BCR)	0.013799	1.74976		BH3-only proteins associate with and inactivate anti-apoptotic BCL-2 members	0.937779	1.02328		BH3-only proteins associate with and inactivate anti-apoptotic BCL-2 members	0.169416	1.55087
Transport of Mature mRNA Derived from an Intronless Transcript	0.0578761	1.77793		E3 ubiquitin ligases ubiquitinate target proteins	0.013799	1.854		BMAL1:CLOCK,NPAS2 activates circadian gene expression	0.25117	-1.64303		BMAL1:CLOCK,NPAS2 activates circadian gene expression	0.855234	0.855053
PKA activation in glucagon signalling	0.0590374	-1.8654		HDR through Homologous Recombination (HRR)	0.013799	1.82763		Base Excision Repair	0.940731	0.997298		Base Excision Repair	0.599475	-1.06855
Neurotransmitter receptors and postsynaptic signal transmission	0.0591158	-1.51653		Infectious disease	0.013799	1.36222		Base-Excision Repair, AP Site Formation	0.672438	1.28015		Base-Excision Repair, AP Site Formation	0.600132	-1.0786
Aggrephagy	0.0597408	-1.79553		Mitotic Prometaphase	0.013799	1.6099		Basigin interactions	0.660062	-1.28008		Basigin interactions	0.0952089	1.63803
Phase I - Functionalization of compounds	0.0613701	-1.82331		Regulation of mitotic cell cycle	0.013799	1.73809		Beta oxidation of decanoyl-CoA to octanoyl-CoA-CoA	0.99983	-0.693994		Beta oxidation of decanoyl-CoA to octanoyl-CoA-CoA	0.575979	-1.12974
Reproduction	0.06161	1.7224		Sealing of the nuclear envelope (NE) by ESCRT-III	0.013799	-1.96925		Beta oxidation of hexanoyl-CoA to butanoyl-CoA	0.99983	-0.702188		Beta oxidation of hexanoyl-CoA to butanoyl-CoA	0.948061	-0.70382
Collagen chain trimerization	0.062122	1.82997		mRNA Splicing - Major Pathway	0.013799	1.5446		Beta oxidation of lauroyl-CoA to decanoyl-CoA-CoA	0.95687	-0.958136		Beta oxidation of lauroyl-CoA to decanoyl-CoA-CoA	0.6088	-1.103
Condensation of Prometaphase Chromosomes	0.0624572	1.8367		Cytokine Signaling in Immune system	0.0139595	1.46931		Beta oxidation of octanoyl-CoA to hexanoyl-CoA	0.99983	-0.783688		Beta oxidation of octanoyl-CoA to hexanoyl-CoA	0.560309	-1.16694
RNA polymerase II transcribes snRNA genes	0.0634178	1.6654		MET promotes cell motility	0.0140747	1.90888		Beta-catenin independent WNT signaling	0.99983	0.600113		Beta-catenin independent WNT signaling	0.992412	0.781321
Post-chaperonin tubulin folding pathway	0.0643745	-1.86526		Deadenylation of mRNA	0.0145554	1.939		Beta-catenin phosphorylation cascade	0.99983	-0.867238		Beta-catenin phosphorylation cascade	0.481651	-1.20408
Diseases of carbohydrate metabolism	0.0645837	-1.81532		Hedgehog ligand biogenesis	0.0145554	1.80394		Beta-oxidation of pristanoyl-CoA	0.99983	-0.545793		Beta-oxidation of pristanoyl-CoA	0.992412	-0.641939
Transport of vitamins, nucleosides, and related molecules	0.0645837	-1.80635		RNA Polymerase II Transcription Termination	0.0145554	1.75334		Beta-oxidation of very long chain fatty acids	0.871324	1.0788		Beta-oxidation of very long chain fatty acids	0.929243	0.754765
Peptide chain elongation	0.067892	-1.59875		TNFR2 non-canonical NF-kB pathway	0.0145554	1.76701		Bicarbonate transporters	0.99983	0.81326		Bicarbonate transporters	0.966874	-0.685923
Interactions of Rev with host cellular proteins	0.0687462	1.74889		Signaling by TGF-beta Receptor Complex	0.0176201	1.71086		Bile acid and bile salt metabolism	0.953655	0.978535		Bile acid and bile salt metabolism	0.93891	0.754488
E2F-enabled inhibition of pre-replication complex formation	0.0692679	1.77528		HDR through Single Strand Annealing (SSA)	0.017797	1.88722		Binding and Uptake of Ligands by Scavenger Receptors	0.274362	-1.59247		Binding and Uptake of Ligands by Scavenger Receptors	0.871351	0.849097
tRNA processing in the nucleus	0.0708893	1.67012		Synthesis of DNA	0.017797	1.68891		Biological oxidations	0.956508	0.964987		Biological oxidations	0.880633	0.876547
Metabolism of lipids	0.0716095	-1.29584		HCMV Infection	0.0179662	1.70258		Biosynthesis of specialized proresolving mediators (SPMs)	0.99983	-0.602773		Biosynthesis of specialized proresolving mediators (SPMs)	0.682883	1.02278
RNA Polymerase II Pre-transcription Events	0.0716095	1.63399		Hh mutants abrogate ligand secretion	0.0179662	1.78278		Biosynthesis of the N-glycan precursor (dolichol lipid-linked oligosaccharide, LLO) and transfer to a nascent protein	0.99983	-0.600277		Biosynthesis of the N-glycan precursor (dolichol lipid-linked oligosaccharide, LLO) and transfer to a nascent protein	0.270249	1.31501
CDC6 association with the ORC:origin complex	0.0725829	1.75934		Metabolism of polyamines	0.0179662	1.80194		Biotin transport and metabolism	0.956508	-0.955802		Biotin transport and metabolism	0.891516	0.798005
Hemostasis	0.0725829	-1.33952		Ubiquitin Mediated Degradation of Phosphorylated Cdc25A	0.0179662	1.79749		Blood group systems biosynthesis	0.800023	-1.19641		Blood group systems biosynthesis	0.870488	0.819648
MET activates RAP1 and RAC1	0.0725829	1.76412		p53-Independent DNA Damage Response	0.0179662	1.79749		Branched-chain amino acid catabolism	0.105898	-1.76172		Branched-chain amino acid catabolism	0.879401	-0.834653
Activation of ATR in response to replication stress	0.0726167	1.73144		p53-Independent G1/S DNA damage checkpoint	0.0179662	1.79749		Butyrate Response Factor 1 (BRF1) binds and destabilizes mRNA	0.962942	0.928548		Butyrate Response Factor 1 (BRF1) binds and destabilizes mRNA	0.653498	-1.03142
RHO GTPase Effectors	0.0743175	1.42831		ABC transporter disorders	0.0181371	1.76306		C-type lectin receptors (CLRs)	0.99983	-0.883101		C-type lectin receptors (CLRs)	0.00944002	-1.66842
Cellular response to starvation	0.0804963	-1.49061		Thrombin signalling through proteinase activated receptors (PARs)	0.0181371	-1.84234		CASP8 activity is inhibited	0.0147115	1.84417		CASP8 activity is inhibited	0.995382	0.526015
SARS-CoV-2 activates/modulates innate and adaptive immune responses	0.0804963	1.59257		Regulation of ornithine decarboxylase (ODC)	0.0190369	1.80088		CD209 (DC-SIGN) signaling	0.99983	-0.849866		CD209 (DC-SIGN) signaling	0.341676	-1.32244
SUMOylation of SUMOylation proteins	0.0804963	1.71628		Asymmetric localization of PCP proteins	0.0194694	1.74713		CD28 co-stimulation	0.737947	-1.20961		CD28 co-stimulation	0.60314	-1.0722
BBSome-mediated cargo-targeting to cilium	0.0822289	1.77996		Transcriptional Regulation by E2F6	0.0194694	1.86643		CD28 dependent PI3K/Akt signaling	0.873826	-1.07135		CD28 dependent PI3K/Akt signaling	0.99754	0.523776
Meiotic recombination	0.0822289	1.76418		Regulation of RAS by GAPs	0.020053	1.74389		CD28 dependent Vav1 pathway	0.942894	-0.992165		CD28 dependent Vav1 pathway	0.119136	-1.6378
G1/S Transition	0.082645	1.52311		APC/C:Cdh1 mediated degradation of Cdc20 and other APC/C:Cdh1 targeted proteins in late mitosis/early G1	0.0240021	1.71199		CDC42 GTPase cycle	0.956508	0.981255		CDC42 GTPase cycle	0.833275	-0.920104
Diseases associated with glycosaminoglycan metabolism	0.0848452	-1.74246		PTEN Regulation	0.0245533	1.65253		CDC6 association with the ORC:origin complex	0.170176	-1.70784		CDC6 association with the ORC:origin complex	0.0199503	-1.87789
RHO GTPases Activate NADPH Oxidases	0.0848452	-1.77756		Syndecan interactions	0.0252815	1.85084		CDK-mediated phosphorylation and removal of Cdc6	0.937949	-1.00088		CDK-mediated phosphorylation and removal of Cdc6	0.039248	-1.61488
Activation of AMPK downstream of NMDARs	0.0848938	-1.79878		C-type lectin receptors (CLRs)	0.0255146	1.63682		CLEC7A (Dectin-1) induces NFAT activation	0.334546	-1.56316		CLEC7A (Dectin-1) induces NFAT activation	0.196371	-1.52012
Fatty acid metabolism	0.0875996	-1.47871		Assembly of the pre-replicative complex	0.0259168	1.69733		CLEC7A (Dectin-1) signaling	0.962942	-0.957588		CLEC7A (Dectin-1) signaling	0.0431478	-1.55342
Zinc influx into cells by the SLC39 gene family	0.0905828	-1.72776		Establishment of Sister Chromatid Cohesion	0.0265475	1.87569		COPI-dependent Golgi-to-ER retrograde traffic	0.645005	1.21515		COPI-dependent Golgi-to-ER retrograde traffic	0.431801	1.16575
Transcription of the HIV genome	0.0912688	1.61328		Autodegradation of the E3 ubiquitin ligase COP1	0.0271283	1.75157		COPI-independent Golgi-to-ER retrograde traffic	0.954254	0.979701		COPI-independent Golgi-to-ER retrograde traffic	0.559516	1.1072
Transport of Ribonucleoproteins into the Host Nucleus	0.0919017	1.72317		Potassium Channels	0.0271911	-1.8364		COPI-mediated anterograde transport	0.723925	1.16615		COPI-mediated anterograde transport	0.472331	1.13582
Export of Viral Ribonucleoproteins from Nucleus	0.0924335	1.71713		CDK-mediated phosphorylation and removal of Cdc6	0.0285586	1.69004		COPII-mediated vesicle transport	0.953655	-0.987225		COPII-mediated vesicle transport	0.758732	-0.962635
NEP/NS2 Interacts with the Cellular Export Machinery	0.0924335	1.71713		Vif-mediated degradation of APOBEC3G	0.0287137	1.74334		CREB phosphorylation	0.970054	-0.915067		CREB phosphorylation	0.593156	-1.10766
Processing of Intronless Pre-mRNAs	0.0940223	1.74167		Cross-presentation of soluble exogenous antigens (endosomes)	0.0290061	1.73405		CREB1 phosphorylation through NMDA receptor-mediated activation of RAS signaling	0.843317	-1.08485		CREB1 phosphorylation through NMDA receptor-mediated activation of RAS signaling	0.775687	0.929029
G alpha (s) signalling events	0.0958965	-1.69171		DNA Replication	0.0290061	1.59505		CREB1 phosphorylation through the activation of Adenylate Cyclase	0.99983	-0.694618		CREB1 phosphorylation through the activation of Adenylate Cyclase	0.927905	0.75608
Selenoamino acid metabolism	0.0960463	-1.52474		Dectin-1 mediated noncanonical NF-kB signaling	0.0290061	1.74913		CREB1 phosphorylation through the activation of CaMKII/CaMKK/CaMKIV cascasde	0.759342	-1.22243		CREB1 phosphorylation through the activation of CaMKII/CaMKK/CaMKIV cascasde	0.995382	0.560573
GPCR ligand binding	0.0994609	-1.66668		Degradation of AXIN	0.0290061	1.71526		CRMPs in Sema3A signaling	0.790597	-1.17936		CRMPs in Sema3A signaling	0.0713195	1.69007
Transcriptional activation of mitochondrial biogenesis	0.100368	1.65365		Regulation of Apoptosis	0.0290061	1.71839		CS/DS degradation	0.119302	-1.74849		CS/DS degradation	0.395449	1.30137
PI5P, PP2A and IER3 Regulate PI3K/AKT Signaling	0.100633	-1.67324		Regulation of activated PAK-2p34 by proteasome mediated degradation	0.0290061	1.73067		CTLA4 inhibitory signaling	0.99983	-0.833825		CTLA4 inhibitory signaling	0.778875	-0.927018
Signaling by GPCR	0.103279	-1.39787		SARS-CoV-2-host interactions	0.0290061	1.58295		CTNNB1 S33 mutants aren't phosphorylated	0.820493	-1.13143		CTNNB1 S33 mutants aren't phosphorylated	0.299662	-1.39469
Interactions of Vpr with host cellular proteins	0.103353	1.67752		Viral Messenger RNA Synthesis	0.0290061	1.74898		CTNNB1 S37 mutants aren't phosphorylated	0.820493	-1.13143		CTNNB1 S37 mutants aren't phosphorylated	0.299662	-1.39469
Cell-cell junction organization	0.104325	-1.71765		Non-integrin membrane-ECM interactions	0.0292921	1.74546		CTNNB1 S45 mutants aren't phosphorylated	0.820493	-1.13143		CTNNB1 S45 mutants aren't phosphorylated	0.299662	-1.39469
Rev-mediated nuclear export of HIV RNA	0.104325	1.67432		Degradation of GLI1 by the proteasome	0.0297094	1.72731		CTNNB1 T41 mutants aren't phosphorylated	0.820493	-1.13143		CTNNB1 T41 mutants aren't phosphorylated	0.299662	-1.39469
Mitochondrial biogenesis	0.104395	1.57329		NIK-->noncanonical NF-kB signaling	0.0297094	1.74884		Ca-dependent events	0.99983	0.507649		Ca-dependent events	0.284687	1.35154
Potassium Channels	0.104461	-1.69171		Carboxyterminal post-translational modifications of tubulin	0.0316531	-1.85263		Ca2+ pathway	0.99983	-0.873955		Ca2+ pathway	0.968639	0.738342
Creatine metabolism	0.107398	-1.65788		ADP signalling through P2Y purinoceptor 1	0.0326429	-1.8341		CaM pathway	0.99983	0.58179		CaM pathway	0.298662	1.34348
Scavenging by Class A Receptors	0.108286	1.73389		mRNA Splicing	0.0326429	1.50044		CaMK IV-mediated phosphorylation of CREB	0.908049	-1.05109		CaMK IV-mediated phosphorylation of CREB	0.927816	0.757404
E3 ubiquitin ligases ubiquitinate target proteins	0.109904	1.66889		Regulation of APC/C activators between G1/S and early anaphase	0.0331223	1.68269		Calcineurin activates NFAT	0.225567	-1.68269		Calcineurin activates NFAT	0.266111	-1.45296
ROS and RNS production in phagocytes	0.112721	-1.68349		G alpha (z) signalling events	0.0347518	-1.82494		Calmodulin induced events	0.99983	0.58179		Calmodulin induced events	0.298662	1.34348
TP53 regulates transcription of additional cell cycle genes whose exact role in the p53 pathway remain uncertain	0.113188	1.72087		Vpu mediated degradation of CD4	0.0352889	1.69339		Calnexin/calreticulin cycle	0.962578	-0.939915		Calnexin/calreticulin cycle	0.785807	-0.924185
RNA Polymerase I Promoter Opening	0.119081	-1.69289		Interleukin-1 signaling	0.0357843	1.61185		Cap-dependent Translation Initiation	0.99983	0.786663		Cap-dependent Translation Initiation	0.995382	0.719039
Heparan sulfate/heparin (HS-GAG) metabolism	0.12494	-1.64707		Translation of Replicase and Assembly of the Replication Transcription Complex_9694676	0.0369706	-1.84521		Carboxyterminal post-translational modifications of tubulin	0.790597	1.17597		Carboxyterminal post-translational modifications of tubulin	0.00219907	2.12817
Synthesis of DNA	0.12494	1.47737		N-glycan trimming in the ER and Calnexin/Calreticulin cycle	0.0374435	1.75781		Cardiac conduction	0.99983	0.543609		Cardiac conduction	0.00271841	2.0131
Class A/1 (Rhodopsin-like receptors)	0.126866	-1.73282		Nonhomologous End-Joining (NHEJ)	0.0391171	1.792		Cargo concentration in the ER	0.99983	-0.804462		Cargo concentration in the ER	0.957098	0.730509
Deadenylation of mRNA	0.126958	1.68265		Collagen degradation	0.0418929	1.77146		Cargo recognition for clathrin-mediated endocytosis	0.99983	-0.874747		Cargo recognition for clathrin-mediated endocytosis	0.697803	-1.00189
Linoleic acid (LA) metabolism	0.126958	-1.71582		SARS-CoV-2 Infection	0.0418929	1.44936		Cargo trafficking to the periciliary membrane	0.790597	-1.15046		Cargo trafficking to the periciliary membrane	0.088588	-1.6004
Nuclear Pore Complex (NPC) Disassembly	0.126958	1.64328		Autodegradation of Cdh1 by Cdh1:APC/C	0.0425839	1.64754		Carnitine metabolism	0.970054	0.923167		Carnitine metabolism	0.398454	1.28383
Translocation of SLC2A4 (GLUT4) to the plasma membrane	0.126958	-1.55718		Degradation of DVL	0.0440416	1.68574		Caspase activation via Death Receptors in the presence of ligand	0.0105446	1.90805		Caspase activation via Death Receptors in the presence of ligand	0.995382	0.559403
WNT5A-dependent internalization of FZD2, FZD5 and ROR2	0.126958	-1.74544		EML4 and NUDC in mitotic spindle formation	0.0440416	1.57392		Caspase activation via Dependence Receptors in the absence of ligand	0.99983	0.772697		Caspase activation via Dependence Receptors in the absence of ligand	0.881888	-0.808643
Processing and activation of SUMO	0.127157	1.70083		Mitotic Prophase	0.0455217	1.62468		Caspase activation via extrinsic apoptotic signalling pathway	0.212522	1.68424		Caspase activation via extrinsic apoptotic signalling pathway	0.979844	-0.67882
Global Genome Nucleotide Excision Repair (GG-NER)	0.128706	1.52573		Regulation of TP53 Activity through Phosphorylation	0.0455217	1.65161		Caspase-mediated cleavage of cytoskeletal proteins	0.313435	1.59421		Caspase-mediated cleavage of cytoskeletal proteins	0.473736	1.21671
Plasma lipoprotein clearance	0.128706	-1.68493		Activation of the pre-replicative complex	0.0464705	1.73017		Cdc20:Phospho-APC/C mediated degradation of Cyclin A	0.79268	-1.11641		Cdc20:Phospho-APC/C mediated degradation of Cyclin A	0.0325612	-1.65717
Cardiac conduction	0.12909	-1.59589		Glucose metabolism	0.0467902	1.63754		Cell Cycle	0.245212	-1.22433		Cell Cycle	1.052e-08	-2.38796
GPER1 signaling	0.129902	-1.63784		Downregulation of TGF-beta receptor signaling	0.048269	1.79436		Cell Cycle Checkpoints	0.0132926	-1.60948		Cell Cycle Checkpoints	1.052e-08	-2.62075
Nuclear import of Rev protein	0.129902	1.63481		Cellular responses to stress	0.0494892	1.31499		Cell Cycle, Mitotic	0.737947	-1.07156		Cell Cycle, Mitotic	1.052e-08	-2.30137
Selenocysteine synthesis	0.129902	-1.50559		Anchoring fibril formation	0.0525031	1.74134		Cell death signalling via NRAGE, NRIF and NADE	0.917437	1.02442		Cell death signalling via NRAGE, NRIF and NADE	0.995382	-0.666072
Basigin interactions	0.130638	-1.70722		Gene Silencing by RNA	0.0529197	1.64746		Cell junction organization	0.970054	0.933985		Cell junction organization	0.0592843	1.65044
Formation of tubulin folding intermediates by CCT/TriC	0.130638	-1.71173		PKMTs methylate histone lysines	0.0529197	1.69696		Cell recruitment (pro-inflammatory response)	0.99983	-0.548104		Cell recruitment (pro-inflammatory response)	0.916266	0.780804
Degradation of cysteine and homocysteine	0.132716	-1.72293		Regulation of PTEN stability and activity	0.054091	1.63581		Cell-Cell communication	0.99983	0.748156		Cell-Cell communication	0.341676	1.24177
Retrograde neurotrophin signalling	0.132716	-1.72607		The citric acid (TCA) cycle and respiratory electron transport	0.0541135	1.51178		Cell-cell junction organization	0.99983	0.655524		Cell-cell junction organization	0.0800881	1.64128
Deubiquitination	0.137441	1.38641		TCR signaling	0.0546638	1.56746		Cell-extracellular matrix interactions	0.99983	0.723903		Cell-extracellular matrix interactions	0.296002	1.39515
G alpha (z) signalling events	0.137441	-1.6432		Scavenging by Class A Receptors	0.0564008	1.81851		Cellular Senescence	0.873826	-1.04007		Cellular Senescence	0.742154	-0.970184
RHOBTB GTPase Cycle	0.137441	1.6317		TGF-beta receptor signaling activates SMADs	0.0583904	1.71775		Cellular response to chemical stress	0.99983	-0.80666		Cellular response to chemical stress	0.992412	-0.811246
Regulation of insulin secretion	0.141454	-1.58174		Cyclin E associated events during G1/S transition	0.0590318	1.60178		Cellular response to heat stress	0.330575	-1.37847		Cellular response to heat stress	0.202622	-1.33516
CLEC7A (Dectin-1) induces NFAT activation	0.147916	1.64048		SCF-beta-TrCP mediated degradation of Emi1	0.0590318	1.65792		Cellular response to hypoxia	0.99983	-0.83368		Cellular response to hypoxia	0.174856	-1.39472
Processing of Capped Intronless Pre-mRNA	0.150687	1.61797		Cellular responses to stimuli	0.0602849	1.30319		Cellular response to starvation	0.729039	1.13985		Cellular response to starvation	0.990309	0.80495
Regulation of TP53 Activity through Phosphorylation	0.156888	1.51316		AUF1 (hnRNP D0) binds and destabilizes mRNA	0.0609445	1.65061		Cellular responses to stimuli	0.99983	-0.84753		Cellular responses to stimuli	0.968639	-0.898113
Defective TPR may confer susceptibility towards thyroid papillary carcinoma (TPC)	0.15842	1.59736		Fc epsilon receptor (FCERI) signaling	0.0609445	1.53581		Cellular responses to stress	0.99983	-0.854783		Cellular responses to stress	0.968639	-0.898135
Recruitment of NuMA to mitotic centrosomes	0.15842	1.48771		Anti-inflammatory response favouring Leishmania parasite infection	0.0613948	-1.66354		Centrosome maturation	0.365276	1.39241		Centrosome maturation	0.00423855	-1.84786
Regulation of Glucokinase by Glucokinase Regulatory Protein	0.15842	1.59736		Leishmania parasite growth and survival	0.0613948	-1.66354		ChREBP activates metabolic gene expression	0.99983	-0.570808		ChREBP activates metabolic gene expression	0.271994	1.44382
RAF-independent MAPK1/3 activation	0.159815	-1.67165		Oxygen-dependent proline hydroxylation of Hypoxia-inducible Factor Alpha	0.062396	1.64114		Chaperone Mediated Autophagy	0.983818	0.903869		Chaperone Mediated Autophagy	0.756966	-0.939598
Sealing of the nuclear envelope (NE) by ESCRT-III	0.164004	-1.63303		Signaling by the B Cell Receptor (BCR)	0.0625858	1.55943		Chaperonin-mediated protein folding	0.913963	1.02762		Chaperonin-mediated protein folding	0.199696	1.37114
Carnitine metabolism	0.169246	-1.66979		Muscle contraction	0.0639794	-1.54567		Chk1/Chk2(Cds1) mediated inactivation of Cyclin B:Cdk1 complex	0.939739	0.990997		Chk1/Chk2(Cds1) mediated inactivation of Cyclin B:Cdk1 complex	0.717287	-0.972738
Chondroitin sulfate/dermatan sulfate metabolism	0.171066	-1.59794		RHOBTB GTPase Cycle	0.0639794	1.68309		Cholesterol biosynthesis	0.99983	0.867466		Cholesterol biosynthesis	0.59724	1.08026
SUMOylation of ubiquitinylation proteins	0.171066	1.57871		Deadenylation-dependent mRNA decay	0.0639809	1.63894		Chondroitin sulfate biosynthesis	0.99983	0.786705		Chondroitin sulfate biosynthesis	0.401639	1.28898
Metal ion SLC transporters	0.173223	-1.65884		FCERI mediated NF-kB activation	0.0639809	1.62032		Chondroitin sulfate/dermatan sulfate metabolism	0.99983	0.891635		Chondroitin sulfate/dermatan sulfate metabolism	0.0780265	1.65029
Recognition of DNA damage by PCNA-containing replication complex	0.174847	1.58562		Cellular response to hypoxia	0.0652511	1.60636		Chromatin modifying enzymes	0.953655	-0.987574		Chromatin modifying enzymes	0.0946636	-1.35864
Activation of the pre-replicative complex	0.178183	1.58718		Mitotic G2-G2/M phases	0.0652511	1.45628		Chromatin organization	0.953655	-0.987574		Chromatin organization	0.0946636	-1.35864
Assembly and cell surface presentation of NMDA receptors	0.178183	-1.5873		SARS-CoV Infections	0.0668053	1.3729		Chromosome Maintenance	0.675278	-1.16399		Chromosome Maintenance	0.00178836	-1.88856
Ion channel transport	0.178183	-1.47647		Diseases of signal transduction by growth factor receptors and second messengers	0.0676455	1.36353		Cilium Assembly	0.99983	0.935764		Cilium Assembly	1.96437e-05	-2.00511
LDL clearance	0.178183	-1.65737		Organelle biogenesis and maintenance	0.0687608	1.39124		Circadian Clock	0.0843027	-1.69767		Circadian Clock	0.850771	0.882372
RMTs methylate histone arginines	0.178607	-1.56179		G2/M Transition	0.0696324	1.45649		Citric acid cycle (TCA cycle)	0.79268	-1.15999		Citric acid cycle (TCA cycle)	0.992412	-0.647286
Activated NOTCH1 Transmits Signal to the Nucleus	0.182599	-1.59423		HCMV Late Events	0.0696324	1.62415		Class A/1 (Rhodopsin-like receptors)	0.99983	-0.77603		Class A/1 (Rhodopsin-like receptors)	0.0109214	1.98032
Adaptive Immune System	0.182599	1.2636		Protein-protein interactions at synapses	0.0696324	-1.63151		Class B/2 (Secretin family receptors)	0.99983	-0.601315		Class B/2 (Secretin family receptors)	0.234521	1.4538
Antigen processing: Ubiquitination & Proteasome degradation	0.182599	1.34086		ER-Phagosome pathway	0.070006	1.59961		Class I MHC mediated antigen processing & presentation	0.10144	-1.38486		Class I MHC mediated antigen processing & presentation	0.0056164	-1.55288
Aquaporin-mediated transport	0.182599	-1.58715		GSK3B and BTRC:CUL1-mediated-degradation of NFE2L2	0.0702514	1.61495		Class I peroxisomal membrane protein import	0.99983	0.888812		Class I peroxisomal membrane protein import	0.401873	-1.25333
Asparagine N-linked glycosylation	0.182599	-1.28678		Signaling by BMP	0.0704193	1.76412		Classical antibody-mediated complement activation	0.937779	-1.0302		Classical antibody-mediated complement activation	0.113803	1.59593
Axon guidance	0.182599	-1.22437		DNA Double Strand Break Response	0.0742965	1.63487		Clathrin-mediated endocytosis	0.987872	-0.93864		Clathrin-mediated endocytosis	0.639394	-1.02933
Deadenylation-dependent mRNA decay	0.182599	1.51377		FBXL7 down-regulates AURKA during mitotic entry and in early mitosis	0.0743622	1.61718		Cleavage of the damaged purine	0.757891	1.21217		Cleavage of the damaged purine	0.786398	-0.907992
HIV Transcription Initiation	0.182599	1.53325		Folding of actin by CCT/TriC	0.0743622	1.73565		Cleavage of the damaged pyrimidine	0.690537	1.25984		Cleavage of the damaged pyrimidine	0.583671	-1.09516
RNA Polymerase II HIV Promoter Escape	0.182599	1.53325		Interferon Signaling	0.074757	1.50736		Cobalamin (Cbl) metabolism	0.751035	-1.25232		Cobalamin (Cbl) metabolism	0.600132	-1.09902
RNA Polymerase II Promoter Escape	0.182599	1.53325		Activation of NF-kappaB in B cells	0.0756162	1.58442		Cobalamin (Cbl, vitamin B12) transport and metabolism	0.757121	-1.22944		Cobalamin (Cbl, vitamin B12) transport and metabolism	0.995382	-0.547194
RNA Polymerase II Transcription Initiation	0.182599	1.53325		BBSome-mediated cargo-targeting to cilium	0.0766795	1.73691		Coenzyme A biosynthesis	0.99983	-0.628206		Coenzyme A biosynthesis	0.937166	-0.739822
RNA Polymerase II Transcription Initiation And Promoter Clearance	0.182599	1.53325		Cyclin A/B1/B2 associated events during G2/M transition	0.0769507	1.69936		Cohesin Loading onto Chromatin	0.365276	-1.54658		Cohesin Loading onto Chromatin	0.00565792	-2.00811
RNA Polymerase II Transcription Pre-Initiation And Promoter Opening	0.182599	1.53325		Cyclin A:Cdk2-associated events at S phase entry	0.0769507	1.55353		Collagen biosynthesis and modifying enzymes	0.249161	-1.59244		Collagen biosynthesis and modifying enzymes	0.901304	0.831287
Regulation of cytoskeletal remodeling and cell spreading by IPP complex components	0.182599	-1.61456		Degradation of GLI2 by the proteasome	0.0769507	1.60089		Collagen chain trimerization	0.00217721	-2.16677		Collagen chain trimerization	0.281733	-1.39678
SRP-dependent cotranslational protein targeting to membrane	0.182599	-1.41522		GLI3 is processed to GLI3R by the proteasome	0.0769507	1.60089		Collagen degradation	0.000983386	-2.25478		Collagen degradation	0.903316	-0.826278
Transcription of E2F targets under negative control by DREAM complex	0.182599	1.6074		RHOBTB2 GTPase cycle	0.0769507	1.70594		Collagen formation	0.305358	-1.47428		Collagen formation	0.341676	1.26979
Transcriptional regulation by the AP-2 (TFAP2) family of transcription factors	0.182599	1.58636		Signal amplification	0.0773661	-1.69321		Common Pathway of Fibrin Clot Formation	0.956508	-0.953642		Common Pathway of Fibrin Clot Formation	0.775687	0.926486
Vasopressin regulates renal water homeostasis via Aquaporins	0.182599	-1.58715		Striated Muscle Contraction	0.0789457	-1.71099		Competing endogenous RNAs (ceRNAs) regulate PTEN translation	0.400314	-1.51488		Competing endogenous RNAs (ceRNAs) regulate PTEN translation	0.739299	-0.95291
Sulfur amino acid metabolism	0.183104	-1.62594		Condensation of Prometaphase Chromosomes	0.0799284	1.75781		Complement cascade	0.660062	-1.28021		Complement cascade	0.118784	1.59602
Viral mRNA Translation	0.184441	-1.45903		CLEC7A (Dectin-1) signaling	0.0804047	1.52763		Complex I biogenesis	0.170176	1.59235		Complex I biogenesis	0.0973681	-1.52617
Ion homeostasis	0.186197	-1.56609		Processing of Intronless Pre-mRNAs	0.081331	1.69067		Condensation of Prometaphase Chromosomes	0.55226	-1.39672		Condensation of Prometaphase Chromosomes	0.154792	-1.58343
Ribavirin ADME	0.186197	-1.65354		Regulation of mRNA stability by proteins that bind AU-rich elements	0.081331	1.53059		Condensation of Prophase Chromosomes	0.918789	1.02878		Condensation of Prophase Chromosomes	0.512112	-1.17004
Calcineurin activates NFAT	0.186265	1.60077		Transcriptional Regulation by TP53	0.0825787	1.36259		Constitutive Signaling by AKT1 E17K in Cancer	0.99983	-0.772337		Constitutive Signaling by AKT1 E17K in Cancer	0.884214	0.834
Nervous system development	0.186265	-1.2157		Acetylcholine regulates insulin secretion	0.0861054	-1.68387		Constitutive Signaling by Aberrant PI3K in Cancer	0.99983	0.877969		Constitutive Signaling by Aberrant PI3K in Cancer	0.0581537	1.70236
ATF6 (ATF6-alpha) activates chaperone genes	0.190351	1.59845		Regulation of RUNX3 expression and activity	0.0861054	1.59421		Constitutive Signaling by EGFRvIII	0.99983	0.664012		Constitutive Signaling by EGFRvIII	0.762084	-0.936967
Elastic fibre formation	0.192848	-1.54951		CDC6 association with the ORC:origin complex	0.0861236	1.71606		Constitutive Signaling by Ligand-Responsive EGFR Cancer Variants	0.99983	0.584773		Constitutive Signaling by Ligand-Responsive EGFR Cancer Variants	0.828629	-0.880806
Prolactin receptor signaling	0.192848	-1.61748		Pyruvate metabolism	0.0863439	1.66372		Constitutive Signaling by NOTCH1 HD Domain Mutants	0.970054	-0.919415		Constitutive Signaling by NOTCH1 HD Domain Mutants	0.691347	0.997903
Amyloid fiber formation	0.193611	-1.53141		E2F-enabled inhibition of pre-replication complex formation	0.087867	1.71184		Constitutive Signaling by NOTCH1 HD+PEST Domain Mutants	0.81542	-1.10389		Constitutive Signaling by NOTCH1 HD+PEST Domain Mutants	0.937166	-0.800724
Antiviral mechanism by IFN-stimulated genes	0.193611	1.46933		Antigen processing-Cross presentation	0.0880694	1.51785		Constitutive Signaling by NOTCH1 PEST Domain Mutants	0.81542	-1.10389		Constitutive Signaling by NOTCH1 PEST Domain Mutants	0.937166	-0.800724
RHOV GTPase cycle	0.194384	1.55482		RHO GTPases Activate Formins	0.0880694	1.45153		Constitutive Signaling by Overexpressed ERBB2	0.937779	-1.01418		Constitutive Signaling by Overexpressed ERBB2	0.12503	-1.62979
Arachidonic acid metabolism	0.196285	-1.59308		UCH proteinases	0.0880694	1.52824		Conversion from APC/C:Cdc20 to APC/C:Cdh1 in late anaphase	0.729039	-1.22469		Conversion from APC/C:Cdc20 to APC/C:Cdh1 in late anaphase	0.892582	-0.816441
Formation of a pool of free 40S subunits	0.200158	-1.40879		Thromboxane signalling through TP receptor	0.0905158	-1.68464		Cooperation of PDCL (PhLP1) and TRiC/CCT in G-protein beta folding	0.939587	-0.995095		Cooperation of PDCL (PhLP1) and TRiC/CCT in G-protein beta folding	0.832587	0.888525
STAT5 Activation	0.202421	-1.55196		RHO GTPases activate PKNs	0.0918683	-1.64901		Cooperation of Prefoldin and TriC/CCT in actin and tubulin folding	0.690537	1.24038		Cooperation of Prefoldin and TriC/CCT in actin and tubulin folding	0.308537	1.32962
GPCR downstream signalling	0.203802	-1.31599		Degradation of beta-catenin by the destruction complex	0.0930102	1.53611		Costimulation by the CD28 family	0.871324	-1.06067		Costimulation by the CD28 family	0.786795	-0.928438
2-LTR circle formation	0.204516	1.56901		Cohesin Loading onto Chromatin	0.0935458	1.71832		Creatine metabolism	0.937779	1.03823		Creatine metabolism	0.0869367	1.63147
ADORA2B mediated anti-inflammatory cytokines production	0.204516	-1.52761		Regulation of TP53 Activity	0.0935458	1.43827		Creation of C4 and C2 activators	0.937779	-1.0302		Creation of C4 and C2 activators	0.113803	1.59593
ERKs are inactivated	0.204516	-1.60104		TP53 Regulates Transcription of Genes Involved in Cytochrome C Release	0.0955068	-1.68925		Cristae formation	0.99983	-0.855942		Cristae formation	0.144517	-1.55951
Germ layer formation at gastrulation	0.204516	1.55654		PIP3 activates AKT signaling	0.0961735	1.39518		Cross-presentation of particulate exogenous antigens (phagosomes)	0.99983	-0.770046		Cross-presentation of particulate exogenous antigens (phagosomes)	0.509079	1.18493
ISG15 antiviral mechanism	0.204516	1.45996		MAPK6/MAPK4 signaling	0.0965728	1.5259		Cross-presentation of soluble exogenous antigens (endosomes)	0.99983	-0.889634		Cross-presentation of soluble exogenous antigens (endosomes)	0.039248	-1.62302
Insulin receptor recycling	0.204516	-1.58145		Incretin synthesis, secretion, and inactivation	0.0977619	1.69358		Crosslinking of collagen fibrils	0.0192803	-1.94566		Crosslinking of collagen fibrils	0.202622	1.5263
Integration of provirus	0.204516	1.58735		Calnexin/calreticulin cycle	0.0978725	1.66512		Cyclin A/B1/B2 associated events during G2/M transition	0.751035	-1.20321		Cyclin A/B1/B2 associated events during G2/M transition	0.200711	-1.46912
Metabolism of fat-soluble vitamins	0.204516	-1.54129		RNA polymerase II transcribes snRNA genes	0.0983955	1.53299		Cyclin A:Cdk2-associated events at S phase entry	0.99983	-0.755194		Cyclin A:Cdk2-associated events at S phase entry	0.0368483	-1.62868
NOTCH2 Activation and Transmission of Signal to the Nucleus	0.204516	-1.6021		Neurexins and neuroligins	0.101919	-1.6039		Cyclin D associated events in G1	0.956508	0.961291		Cyclin D associated events in G1	0.655983	-1.0264
SUMO is transferred from E1 to E2 (UBE2I, UBC9)	0.204516	1.58094		Plasma lipoprotein remodeling	0.101919	-1.67695		Cyclin E associated events during G1/S transition	0.99983	-0.794491		Cyclin E associated events during G1/S transition	0.0180572	-1.67537
Signaling by NTRKs	0.204516	-1.38292		Interleukin-2 signaling	0.10445	-1.65944		Cytochrome P450 - arranged by substrate type	0.838785	1.11519		Cytochrome P450 - arranged by substrate type	0.691347	0.999572
Sphingolipid metabolism	0.204516	-1.46426		Association of TriC/CCT with target proteins during biosynthesis	0.110211	1.5927		Cytochrome c-mediated apoptotic response	0.99983	-0.781103		Cytochrome c-mediated apoptotic response	0.748233	-0.950667
Thrombin signalling through proteinase activated receptors (PARs)	0.204976	-1.57439		G-protein activation	0.110435	-1.66552		Cytokine Signaling in Immune system	0.508259	-1.1592		Cytokine Signaling in Immune system	0.136222	-1.25542
DNA Replication	0.211053	1.37962		RHOV GTPase cycle	0.110435	1.59624		Cytoprotection by HMOX1	0.953655	-0.98378		Cytoprotection by HMOX1	0.995382	-0.656915
Cell-extracellular matrix interactions	0.211805	-1.5762		Transmission across Chemical Synapses	0.110435	-1.39161		Cytosolic iron-sulfur cluster assembly	0.976311	-0.916213		Cytosolic iron-sulfur cluster assembly	0.992412	-0.620854
Collagen degradation	0.216982	1.51939		Inhibition of replication initiation of damaged DNA by RB1/E2F1	0.117278	1.683		Cytosolic sensors of pathogen-associated DNA	0.373019	1.43579		Cytosolic sensors of pathogen-associated DNA	0.703132	-0.996472
Transferrin endocytosis and recycling	0.218094	-1.55934		Regulation of insulin secretion	0.118255	-1.56828		Cytosolic sulfonation of small molecules	0.600806	1.38242		Cytosolic sulfonation of small molecules	0.285555	1.42816
Amino acids regulate mTORC1	0.220151	-1.46067		Recruitment and ATM-mediated phosphorylation of repair and signaling proteins at DNA double strand breaks	0.118983	1.55939		Cytosolic tRNA aminoacylation	0.99983	0.775043		Cytosolic tRNA aminoacylation	0.541925	-1.16113
Cooperation of Prefoldin and TriC/CCT in actin and tubulin folding	0.221512	-1.53105		Transcription of the HIV genome	0.118983	1.5151		DAG and IP3 signaling	0.99983	0.633079		DAG and IP3 signaling	0.245558	1.3946
HSP90 chaperone cycle for steroid hormone receptors (SHR) in the presence of ligand	0.22241	-1.47047		Transcriptional regulation by small RNAs	0.119987	1.55432		DAP12 interactions	0.99983	0.565985		DAP12 interactions	0.996827	0.540241
Postmitotic nuclear pore complex (NPC) reformation	0.225861	1.52926		Signaling by MET	0.122316	1.51099		DAP12 signaling	0.99983	0.565985		DAP12 signaling	0.996827	0.540241
Zinc transporters	0.225861	-1.60539		Assembly of collagen fibrils and other multimeric structures	0.12503	1.57703		DARPP-32 events	0.970054	-0.933391		DARPP-32 events	0.937166	-0.773376
Neurotoxicity of clostridium toxins	0.230121	-1.59561		Calcineurin activates NFAT	0.12503	1.64058		DCC mediated attractive signaling	0.675278	-1.30443		DCC mediated attractive signaling	0.367918	-1.32336
Generic Transcription Pathway	0.230337	1.21356		Activation of AMPK downstream of NMDARs	0.126622	-1.61756		DDX58/IFIH1-mediated induction of interferon-alpha/beta	0.517635	1.32482		DDX58/IFIH1-mediated induction of interferon-alpha/beta	0.121213	-1.48381
WNT5A-dependent internalization of FZD4	0.230337	-1.57129		Citric acid cycle (TCA cycle)	0.127166	1.60351		DEx/H-box helicases activate type I IFN and inflammatory cytokines production	0.866185	-1.10047		DEx/H-box helicases activate type I IFN and inflammatory cytokines production	0.343712	-1.35125
Signaling by MAPK mutants	0.231264	-1.52386		Downstream TCR signaling	0.127166	1.48063		DNA Damage Bypass	0.81542	-1.10147		DNA Damage Bypass	0.317426	-1.29778
Metabolism of Angiotensinogen to Angiotensins	0.232851	-1.5224		Hedgehog 'on' state	0.127166	1.48927		DNA Damage Recognition in GG-NER	0.937779	1.00811		DNA Damage Recognition in GG-NER	0.799363	-0.919792
COPI-independent Golgi-to-ER retrograde traffic	0.235589	-1.45752		G alpha (12/13) signalling events	0.128921	-1.53557		DNA Damage Reversal	0.99983	-0.812321		DNA Damage Reversal	0.852804	0.838803
Class I MHC mediated antigen processing & presentation	0.235589	1.28901		Inwardly rectifying K+ channels	0.130326	-1.63231		DNA Damage/Telomere Stress Induced Senescence	0.486243	1.40285		DNA Damage/Telomere Stress Induced Senescence	0.0946636	-1.60833
Mitotic G1 phase and G1/S transition	0.242487	1.35167		Synthesis, secretion, and inactivation of Glucagon-like Peptide-1 (GLP-1)	0.131564	1.63209		DNA Double Strand Break Response	0.275934	-1.51777		DNA Double Strand Break Response	0.0169262	-1.8497
Growth hormone receptor signaling	0.243899	-1.55385		Negative regulation of NOTCH4 signaling	0.136959	1.51318		DNA Double-Strand Break Repair	0.0182044	-1.72184		DNA Double-Strand Break Repair	9.76256e-06	-2.1641
LGI-ADAM interactions	0.245866	-1.57612		Assembly of active LPL and LIPC lipase complexes	0.137102	-1.6228		DNA Repair	0.503023	-1.18843		DNA Repair	1.89825e-06	-2.01257
Adenylate cyclase inhibitory pathway	0.246342	-1.57011		Interleukin-20 family signaling	0.137102	-1.62321		DNA Replication	0.962578	-0.964286		DNA Replication	0.00918824	-1.66686
tRNA processing in the mitochondrion	0.24694	1.52435		Ubiquitin-dependent degradation of Cyclin D	0.137953	1.52531		DNA Replication Pre-Initiation	0.81542	-1.08287		DNA Replication Pre-Initiation	0.0101084	-1.71172
Anti-inflammatory response favouring Leishmania parasite infection	0.247727	-1.43119		Transcriptional regulation of granulopoiesis	0.138475	-1.59632		DNA methylation	0.477998	1.46645		DNA methylation	0.303811	1.39947
Leishmania parasite growth and survival	0.247727	-1.43119		Cytosolic sulfonation of small molecules	0.139716	-1.61724		DNA replication initiation	0.99983	-0.592209		DNA replication initiation	0.717223	-0.973905
PTK6 Regulates RTKs and Their Effectors AKT1 and DOK1	0.251377	-1.54278		Integration of energy metabolism	0.139716	-1.46396		DNA strand elongation	0.99983	-0.641134		DNA strand elongation	0.927816	-0.806142
Sensory Perception	0.251377	-1.37657		G alpha (q) signalling events	0.140992	-1.47863		DSCAM interactions	0.99983	-0.81469		DSCAM interactions	0.580274	-1.12435
Sensory processing of sound	0.251377	-1.46221		ECM proteoglycans	0.145406	1.51781		Deactivation of the beta-catenin transactivating complex	0.99983	0.713142		Deactivation of the beta-catenin transactivating complex	0.992412	-0.669658
NR1H2 & NR1H3 regulate gene expression linked to lipogenesis	0.252496	-1.50909		Regulation of RUNX2 expression and activity	0.145406	1.48375		Deadenylation of mRNA	0.0801503	-1.82209		Deadenylation of mRNA	0.0695626	-1.6788
Extension of Telomeres	0.254463	1.43176		Regulation of TP53 Degradation	0.145406	1.55627		Deadenylation-dependent mRNA decay	0.660062	-1.22116		Deadenylation-dependent mRNA decay	0.0361769	-1.67563
Switching of origins to a post-replicative state	0.254463	1.38813		Regulation of TP53 Expression and Degradation	0.145406	1.55627		Death Receptor Signaling	0.917704	1.02249		Death Receptor Signaling	0.931707	-0.856454
ATF6 (ATF6-alpha) activates chaperones	0.255476	1.54027		RNA Polymerase II Pre-transcription Events	0.145733	1.46354		Dectin-1 mediated noncanonical NF-kB signaling	0.99983	-0.718532		Dectin-1 mediated noncanonical NF-kB signaling	0.0361769	-1.64442
Post NMDA receptor activation events	0.263593	-1.4042		Transcriptional regulation by RUNX3	0.145733	1.46235		Dectin-2 family	0.937779	1.0284		Dectin-2 family	0.299662	1.40477
SUMO is proteolytically processed	0.268763	1.51961		Post-chaperonin tubulin folding pathway	0.147718	-1.60668		Defective B3GALTL causes PpS	0.811509	-1.1632		Defective B3GALTL causes PpS	0.298662	1.41103
Chaperonin-mediated protein folding	0.269678	-1.37812		Mitochondrial iron-sulfur cluster biogenesis	0.147858	-1.62363		Defective B4GALT7 causes EDS, progeroid type	0.99983	-0.58822		Defective B4GALT7 causes EDS, progeroid type	0.227614	1.46416
Maturation of nucleoprotein_9683610	0.269678	1.50928		Transport of nucleosides and free purine and pyrimidine bases across the plasma membrane	0.147858	-1.60688		Defective CFTR causes cystic fibrosis	0.97598	-0.940207		Defective CFTR causes cystic fibrosis	0.0616775	-1.55386
TCR signaling	0.269678	1.36918		Metalloprotease DUBs	0.15067	1.62079		Defective CHSY1 causes TPBS	0.99983	0.699997		Defective CHSY1 causes TPBS	0.331153	1.37709
Nucleotide Excision Repair	0.27497	1.36163		G beta:gamma signalling through BTK	0.154578	-1.62709		Defective EXT2 causes exostoses 2	0.99983	-0.531674		Defective EXT2 causes exostoses 2	0.469884	1.2183
Protein folding	0.27497	-1.36719		Asparagine N-linked glycosylation	0.155784	1.30735		Defective HDR through Homologous Recombination Repair (HRR) due to PALB2 loss of BRCA1 binding function	0.0311322	-1.94179		Defective HDR through Homologous Recombination Repair (HRR) due to PALB2 loss of BRCA1 binding function	0.00173386	-2.17671
Drug ADME	0.275346	-1.43034		Binding and Uptake of Ligands by Scavenger Receptors	0.155784	1.56025		Defective Intrinsic Pathway for Apoptosis	0.678272	1.27138		Defective Intrinsic Pathway for Apoptosis	0.617053	1.06915
COPI-mediated anterograde transport	0.278224	-1.35009		Transcriptional activity of SMAD2/SMAD3:SMAD4 heterotrimer	0.155784	1.51278		Defective TPR may confer susceptibility towards thyroid papillary carcinoma (TPC)	0.0182044	-1.96406		Defective TPR may confer susceptibility towards thyroid papillary carcinoma (TPC)	0.0620607	-1.67429
A tetrasaccharide linker sequence is required for GAG synthesis	0.279012	-1.50158		Activation of G protein gated Potassium channels	0.155957	-1.60757		Defective binding of RB1 mutants to E2F1,(E2F2, E2F3)	0.334181	1.55158		Defective binding of RB1 mutants to E2F1,(E2F2, E2F3)	0.992412	0.595009
Adherens junctions interactions	0.279012	-1.50819		Antigen Presentation: Folding, assembly and peptide loading of class I MHC	0.155957	1.55998		Defective homologous recombination repair (HRR) due to BRCA1 loss of function	0.0311322	-1.94179		Defective homologous recombination repair (HRR) due to BRCA1 loss of function	0.00173386	-2.17671
DNA methylation	0.279012	-1.5179		G protein gated Potassium channels	0.155957	-1.60757		Defective homologous recombination repair (HRR) due to BRCA2 loss of function	0.000580562	-2.26381		Defective homologous recombination repair (HRR) due to BRCA2 loss of function	0.00178836	-2.0591
Developmental Biology	0.279012	-1.14996		Inhibition of voltage gated Ca2+ channels via Gbeta/gamma subunits	0.155957	-1.60757		Defective homologous recombination repair (HRR) due to PALB2 loss of function	0.0311322	-1.94179		Defective homologous recombination repair (HRR) due to PALB2 loss of function	0.00173386	-2.17671
G alpha (i) signalling events	0.279012	-1.3427		Acetylcholine Neurotransmitter Release Cycle	0.15774	-1.6223		Defective pyroptosis	0.99983	0.859491		Defective pyroptosis	0.748233	-0.955684
Glutamate and glutamine metabolism	0.279012	-1.51595		Extra-nuclear estrogen signaling	0.160338	-1.49586		Defects in biotin (Btn) metabolism	0.99983	-0.687107		Defects in biotin (Btn) metabolism	0.96535	0.700013
Other interleukin signaling	0.279012	-1.53576		Regulation of pyruvate dehydrogenase (PDH) complex	0.16076	1.6037		Defects in cobalamin (B12) metabolism	0.558874	-1.39675		Defects in cobalamin (B12) metabolism	0.749577	-0.944195
Prefoldin mediated transfer of substrate to CCT/TriC	0.279012	-1.47167		Regulation of cholesterol biosynthesis by SREBP (SREBF)	0.163274	1.4934		Defects in vitamin and cofactor metabolism	0.630621	-1.30519		Defects in vitamin and cofactor metabolism	0.995382	-0.571098
tRNA modification in the nucleus and cytosol	0.284949	1.43247		G beta:gamma signalling through PLC beta	0.168338	-1.5862		Degradation of AXIN	0.99983	-0.884363		Degradation of AXIN	0.0389551	-1.63696
DNA Damage Bypass	0.286278	1.44159		Intrinsic Pathway of Fibrin Clot Formation	0.168338	1.55398		Degradation of DVL	0.99983	-0.832021		Degradation of DVL	0.154269	-1.42641
Synthesis of active ubiquitin: roles of E1 and E2 enzymes	0.286356	1.46767		Presynaptic function of Kainate receptors	0.168338	-1.5862		Degradation of GLI1 by the proteasome	0.99983	-0.723001		Degradation of GLI1 by the proteasome	0.0464714	-1.58678
Glucagon signaling in metabolic regulation	0.287146	-1.47615		TP53 Regulates Transcription of Cell Death Genes	0.170874	-1.52977		Degradation of GLI2 by the proteasome	0.99983	-0.705691		Degradation of GLI2 by the proteasome	0.0766103	-1.52675
HCMV Late Events	0.287146	1.40004		Processing of Capped Intronless Pre-mRNA	0.172359	1.51368		Degradation of beta-catenin by the destruction complex	0.99983	-0.84697		Degradation of beta-catenin by the destruction complex	0.110152	-1.44196
HSF1-dependent transactivation	0.287146	-1.44407		Signaling by Nuclear Receptors	0.175778	-1.31254		Degradation of cysteine and homocysteine	0.790597	1.18694		Degradation of cysteine and homocysteine	0.224199	1.499
Cell-Cell communication	0.290847	-1.36936		Sensory Perception	0.177465	-1.4109		Degradation of the extracellular matrix	0.000580562	-2.27329		Degradation of the extracellular matrix	0.655983	1.02371
Constitutive Signaling by Aberrant PI3K in Cancer	0.290847	-1.46287		ADORA2B mediated anti-inflammatory cytokines production	0.177721	-1.52394		Depolymerisation of the Nuclear Lamina	0.547195	1.39143		Depolymerisation of the Nuclear Lamina	0.959987	-0.712984
Formation of annular gap junctions	0.290847	-1.52505		Adrenaline,noradrenaline inhibits insulin secretion	0.178014	-1.54874		Deposition of new CENPA-containing nucleosomes at the centromere	0.767163	-1.16823		Deposition of new CENPA-containing nucleosomes at the centromere	0.00201237	-2.1001
Gap junction degradation	0.290847	-1.52505		Transcription of E2F targets under negative control by p107 (RBL1) and p130 (RBL2) in complex with HDAC1	0.182251	1.57915		Depurination	0.757891	1.21217		Depurination	0.786398	-0.907992
Nucleotide salvage	0.290847	-1.48382		RNA Polymerase I Promoter Opening	0.184121	-1.55959		Depyrimidination	0.690537	1.25984		Depyrimidination	0.583671	-1.09516
Signaling by PDGFR in disease	0.29325	1.47903		Synthesis, secretion, and deacylation of Ghrelin	0.184121	1.55717		Deregulated CDK5 triggers multiple neurodegenerative pathways in Alzheimer's disease models	0.700825	1.25398		Deregulated CDK5 triggers multiple neurodegenerative pathways in Alzheimer's disease models	0.641725	1.04806
XBP1(S) activates chaperone genes	0.293925	-1.3926		G1/S-Specific Transcription	0.184889	1.51398		Dermatan sulfate biosynthesis	0.99983	-0.871848		Dermatan sulfate biosynthesis	0.331153	1.37709
N-Glycan antennae elongation	0.294358	-1.52926		Mitotic Telophase/Cytokinesis	0.18745	1.57778		Detoxification of Reactive Oxygen Species	0.99983	-0.677172		Detoxification of Reactive Oxygen Species	0.341676	1.28794
Negative regulation of the PI3K/AKT network	0.294358	-1.37933		Glucagon signaling in metabolic regulation	0.187615	-1.52729		Deubiquitination	0.623031	-1.16523		Deubiquitination	0.000242823	-1.84089
Signaling by Leptin	0.294838	-1.52419		COPII-mediated vesicle transport	0.200742	1.43329		Developmental Biology	0.99983	-0.956729		Developmental Biology	0.0946636	1.23492
Acetylcholine regulates insulin secretion	0.297708	-1.50122		G0 and Early G1	0.201746	1.51536		Dimerization of procaspase-8	0.0147115	1.84417		Dimerization of procaspase-8	0.995382	0.526015
SUMO is conjugated to E1 (UBA2:SAE1)	0.29958	1.4806		CD209 (DC-SIGN) signaling	0.20755	1.54479		Disassembly of the destruction complex and recruitment of AXIN to the membrane	0.937779	-1.00623		Disassembly of the destruction complex and recruitment of AXIN to the membrane	0.480093	1.1819
Retinoid metabolism and transport	0.301959	-1.46097		Metabolism of fat-soluble vitamins	0.208303	-1.49796		Diseases associated with N-glycosylation of proteins	0.99983	-0.657182		Diseases associated with N-glycosylation of proteins	0.33344	1.31785
Glycosphingolipid metabolism	0.307835	-1.42176		SCF(Skp2)-mediated degradation of p27/p21	0.214357	1.41737		Diseases associated with O-glycosylation of proteins	0.843317	-1.09485		Diseases associated with O-glycosylation of proteins	0.141373	1.57006
JNK (c-Jun kinases) phosphorylation and activation mediated by activated human TAK1	0.307835	1.46335		Transcription of E2F targets under negative control by DREAM complex	0.216583	1.53677		Diseases associated with glycosaminoglycan metabolism	0.99983	0.601777		Diseases associated with glycosaminoglycan metabolism	0.0128237	1.88589
Neutrophil degranulation	0.307835	-1.19149		KEAP1-NFE2L2 pathway	0.217228	1.36779		Diseases associated with glycosylation precursor biosynthesis	0.838785	1.11059		Diseases associated with glycosylation precursor biosynthesis	0.608438	1.07986
RHOBTB2 GTPase cycle	0.307858	1.44893		Synthesis, secretion, and inactivation of Glucose-dependent Insulinotropic Polypeptide (GIP)	0.217228	1.53681		Diseases associated with the TLR signaling cascade	0.811509	1.14978		Diseases associated with the TLR signaling cascade	0.682883	-1.00976
Cargo trafficking to the periciliary membrane	0.309679	1.42516		Activation of GABAB receptors	0.217983	-1.49516		Diseases of DNA Double-Strand Break Repair	0.000580562	-2.26381		Diseases of DNA Double-Strand Break Repair	0.00178836	-2.0591
HDR through MMEJ (alt-NHEJ)	0.309679	1.48143		GABA B receptor activation	0.217983	-1.49516		Diseases of DNA repair	0.0175206	-1.94578		Diseases of DNA repair	0.00192491	-2.03572
Sensing of DNA Double Strand Breaks	0.309679	1.47017		Crosslinking of collagen fibrils	0.218225	1.5386		Diseases of Immune System	0.811509	1.14978		Diseases of Immune System	0.682883	-1.00976
Heme signaling	0.312543	1.43007		Serotonin Neurotransmitter Release Cycle	0.219938	-1.53565		Diseases of Mismatch Repair (MMR)	0.84186	-1.14714		Diseases of Mismatch Repair (MMR)	0.331153	-1.3694
Semaphorin interactions	0.312543	-1.3645		CLEC7A (Dectin-1) induces NFAT activation	0.220149	1.54267		Diseases of carbohydrate metabolism	0.896456	1.05172		Diseases of carbohydrate metabolism	0.0484977	1.75984
Sensory processing of sound by inner hair cells of the cochlea	0.313006	-1.40112		Interferon gamma signaling	0.220815	-1.46414		Diseases of glycosylation	0.99983	-0.583684		Diseases of glycosylation	0.000650317	1.95762
Interleukin-2 signaling	0.31389	-1.48695		DEx/H-box helicases activate type I IFN and inflammatory cytokines production	0.221395	1.53256		Diseases of metabolism	0.99983	0.563117		Diseases of metabolism	0.0011441	1.82716
DNA Damage/Telomere Stress Induced Senescence	0.317237	1.4321		GP1b-IX-V activation signalling	0.227909	1.53811		Diseases of mitotic cell cycle	0.826956	-1.10275		Diseases of mitotic cell cycle	0.820698	-0.903385
Mitotic Prophase	0.317237	1.34057		Prostacyclin signalling through prostacyclin receptor	0.228264	-1.54481		Diseases of programmed cell death	0.201907	1.58637		Diseases of programmed cell death	0.992412	0.665448
Host Interactions of HIV factors	0.322251	1.30764		Glucagon-type ligand receptors	0.233	-1.52621		Diseases of signal transduction by growth factor receptors and second messengers	0.838785	-1.04567		Diseases of signal transduction by growth factor receptors and second messengers	0.125621	-1.27829
RET signaling	0.324545	-1.41185		Collagen biosynthesis and modifying enzymes	0.239611	1.4459		Disorders of Developmental Biology	0.460506	-1.4606		Disorders of Developmental Biology	0.992412	0.596817
RHO GTPases activate PKNs	0.327177	-1.41001		Diseases of Mismatch Repair (MMR)	0.241076	1.49861		Disorders of Nervous System Development	0.460506	-1.4606		Disorders of Nervous System Development	0.992412	0.596817
Mucopolysaccharidoses	0.328367	-1.48538		RHO GTPases Activate NADPH Oxidases	0.241076	-1.48928		Disorders of transmembrane transporters	0.0472347	-1.63744		Disorders of transmembrane transporters	0.270249	-1.25467
Extracellular matrix organization	0.328578	-1.24443		Nuclear events mediated by NFE2L2	0.245014	1.3756		Displacement of DNA glycosylase by APEX1	0.79268	1.18487		Displacement of DNA glycosylase by APEX1	0.956288	-0.708957
MECP2 regulates neuronal receptors and channels	0.328578	1.46242		Microtubule-dependent trafficking of connexons from Golgi to the plasma membrane	0.245629	-1.53181		Dissolution of Fibrin Clot	0.970054	0.925923		Dissolution of Fibrin Clot	0.481651	1.22811
Regulation of HSF1-mediated heat shock response	0.328578	1.33417		Transport of connexons to the plasma membrane	0.245629	-1.53181		Dopamine Neurotransmitter Release Cycle	0.632069	1.3279		Dopamine Neurotransmitter Release Cycle	0.937166	0.763201
Selective autophagy	0.329221	-1.33323		Synthesis of PIPs at the ER membrane	0.247913	1.49395		Downregulation of ERBB2 signaling	0.954254	0.973443		Downregulation of ERBB2 signaling	0.341546	-1.3483
IRE1alpha activates chaperones	0.332424	-1.36044		STAT5 Activation	0.24841	-1.48366		Downregulation of ERBB2:ERBB3 signaling	0.937779	1.01402		Downregulation of ERBB2:ERBB3 signaling	0.961912	-0.69893
Metalloprotease DUBs	0.332424	1.45744		GPER1 signaling	0.248662	-1.44373		Downregulation of ERBB4 signaling	0.99983	0.712104		Downregulation of ERBB4 signaling	0.940203	0.724955
G0 and Early G1	0.332684	1.42767		Sensory processing of sound by inner hair cells of the cochlea	0.249737	-1.43551		Downregulation of SMAD2/3:SMAD4 transcriptional activity	0.838785	-1.10233		Downregulation of SMAD2/3:SMAD4 transcriptional activity	0.59228	-1.09007
Glycerophospholipid biosynthesis	0.332684	-1.31101		Transcriptional regulation by RUNX2	0.249934	1.34685		Downregulation of TGF-beta receptor signaling	0.3583	-1.52775		Downregulation of TGF-beta receptor signaling	0.14809	-1.55287
Molecules associated with elastic fibres	0.337645	-1.4026		Neurotoxicity of clostridium toxins	0.25206	-1.52504		Downstream TCR signaling	0.99983	-0.837085		Downstream TCR signaling	0.0302847	-1.61183
RHO GTPase cycle	0.342915	1.21258		DNA methylation	0.253962	-1.50285		Downstream signal transduction	0.8877	1.05748		Downstream signal transduction	0.892571	-0.828734
Eukaryotic Translation Termination	0.343856	-1.29124		Dissolution of Fibrin Clot	0.253962	-1.47922		Downstream signaling events of B Cell Receptor (BCR)	0.99983	-0.86041		Downstream signaling events of B Cell Receptor (BCR)	0.0163973	-1.67149
Sema4D in semaphorin signaling	0.344096	-1.42638		Mitochondrial biogenesis	0.253962	1.35996		Downstream signaling of activated FGFR1	0.99983	-0.766813		Downstream signaling of activated FGFR1	0.820698	-0.877272
Vitamin C (ascorbate) metabolism	0.344096	-1.46379		Signaling by Interleukins	0.253962	1.25058		Downstream signaling of activated FGFR2	0.956508	-0.95265		Downstream signaling of activated FGFR2	0.71417	-0.98084
Senescence-Associated Secretory Phenotype (SASP)	0.344682	-1.35113		Signaling by NOTCH4	0.253962	1.36251		Downstream signaling of activated FGFR3	0.956508	-0.95265		Downstream signaling of activated FGFR3	0.71417	-0.98084
Regulation of PTEN mRNA translation	0.352505	1.43876		ATF6 (ATF6-alpha) activates chaperone genes	0.257798	1.50539		Downstream signaling of activated FGFR4	0.956508	-0.95265		Downstream signaling of activated FGFR4	0.71417	-0.98084
Fc epsilon receptor (FCERI) signaling	0.355855	1.29202		Dopamine Neurotransmitter Release Cycle	0.26238	-1.46575		Drug ADME	0.99983	0.640622		Drug ADME	0.726571	0.969402
Activated PKN1 stimulates transcription of AR (androgen receptor) regulated genes KLK2 and KLK3	0.356507	-1.46833		Synthesis of active ubiquitin: roles of E1 and E2 enzymes	0.262542	1.44919		Dual Incision in GG-NER	0.99983	0.721473		Dual Incision in GG-NER	0.515775	-1.13381
Plasma lipoprotein remodeling	0.356507	-1.42605		G alpha (s) signalling events	0.262677	-1.39829		Dual incision in TC-NER	0.99983	0.768548		Dual incision in TC-NER	0.16759	-1.40523
SEMA3A-Plexin repulsion signaling by inhibiting Integrin adhesion	0.356568	-1.43714		HIV Transcription Initiation	0.262677	1.4051		E2F mediated regulation of DNA replication	0.0613834	-1.8407		E2F mediated regulation of DNA replication	0.00929532	-1.97524
Interleukin-1 family signaling	0.356955	1.2962		RNA Polymerase II HIV Promoter Escape	0.262677	1.4051		E2F-enabled inhibition of pre-replication complex formation	0.211898	-1.67284		E2F-enabled inhibition of pre-replication complex formation	0.00631595	-1.98265
Pentose phosphate pathway	0.357866	-1.44913		RNA Polymerase II Promoter Escape	0.262677	1.4051		E3 ubiquitin ligases ubiquitinate target proteins	0.558874	-1.31873		E3 ubiquitin ligases ubiquitinate target proteins	0.0389551	-1.71385
AMPK inhibits chREBP transcriptional activation activity	0.359001	-1.45132		RNA Polymerase II Transcription Initiation	0.262677	1.4051		ECM proteoglycans	0.00407152	-2.05022		ECM proteoglycans	0.222008	1.39095
G1/S-Specific Transcription	0.359001	1.39789		RNA Polymerase II Transcription Initiation And Promoter Clearance	0.262677	1.4051		EGFR Transactivation by Gastrin	0.99983	-0.825246		EGFR Transactivation by Gastrin	0.573033	-1.13541
Transcriptional activity of SMAD2/SMAD3:SMAD4 heterotrimer	0.359001	1.36691		RNA Polymerase II Transcription Pre-Initiation And Promoter Opening	0.262677	1.4051		EGFR downregulation	0.99983	-0.837673		EGFR downregulation	0.195682	-1.48596
Recycling of eIF2:GDP	0.361573	1.43322		Signaling by Hedgehog	0.266426	1.31134		EGR2 and SOX10-mediated initiation of Schwann cell myelination	0.962942	0.928265		EGR2 and SOX10-mediated initiation of Schwann cell myelination	0.995382	-0.559723
Activation of GABAB receptors	0.362687	-1.39602		Synthesis of UDP-N-acetyl-glucosamine	0.267672	1.49725		EML4 and NUDC in mitotic spindle formation	0.448223	-1.29674		EML4 and NUDC in mitotic spindle formation	2.26012e-05	-2.14821
GABA B receptor activation	0.362687	-1.39602		p38MAPK events	0.270648	-1.48585		EPH-Ephrin signaling	0.99983	0.819528		EPH-Ephrin signaling	0.49964	1.12181
Apoptotic execution phase	0.367603	1.37079		Intracellular signaling by second messengers	0.273658	1.2538		EPH-ephrin mediated repulsion of cells	0.99983	0.681938		EPH-ephrin mediated repulsion of cells	0.0437442	1.7244
STAT5 activation downstream of FLT3 ITD mutants	0.367603	-1.44559		Inhibition of DNA recombination at telomere	0.274492	-1.44447		EPHA-mediated growth cone collapse	0.633841	1.33056		EPHA-mediated growth cone collapse	0.447572	-1.22702
Nuclear signaling by ERBB4	0.370645	-1.4205		Influenza Infection	0.275377	1.2884		EPHB-mediated forward signaling	0.800023	-1.12817		EPHB-mediated forward signaling	0.79312	-0.925287
Signaling by NTRK1 (TRKA)	0.370645	-1.26424		ATF6 (ATF6-alpha) activates chaperones	0.279338	1.48943		ER Quality Control Compartment (ERQC)	0.99983	-0.783669		ER Quality Control Compartment (ERQC)	0.992412	-0.654951
Chromatin modifying enzymes	0.371159	1.23369		Chromosome Maintenance	0.279338	1.32513		ER to Golgi Anterograde Transport	0.99983	0.895761		ER to Golgi Anterograde Transport	0.62557	1.03736
Chromatin organization	0.371159	1.23369		Recycling pathway of L1	0.279338	-1.40253		ER-Phagosome pathway	0.99983	0.887931		ER-Phagosome pathway	0.0149404	-1.69064
Glycogen storage diseases	0.371159	-1.4572		Cargo trafficking to the periciliary membrane	0.284355	1.39625		ERCC6 (CSB) and EHMT2 (G9a) positively regulate rRNA expression	0.729039	1.22848		ERCC6 (CSB) and EHMT2 (G9a) positively regulate rRNA expression	0.829778	-0.880036
VLDLR internalisation and degradation	0.371159	-1.42644		Recycling of eIF2:GDP	0.286518	1.48656		ERK/MAPK targets	0.99983	0.670875		ERK/MAPK targets	0.663248	1.03597
Signaling by PDGF	0.371369	1.35279		Regulation of PTEN gene transcription	0.290199	1.36142		ERKs are inactivated	0.99983	-0.530422		ERKs are inactivated	0.243359	1.46248
Beta-oxidation of very long chain fatty acids	0.371691	-1.44474		Cilium Assembly	0.294341	1.26587		ESR-mediated signaling	0.939739	0.998797		ESR-mediated signaling	0.189149	1.3093
Constitutive Signaling by Overexpressed ERBB2	0.371691	1.42328		Regulation of cytoskeletal remodeling and cell spreading by IPP complex components	0.294341	-1.46386		Early Phase of HIV Life Cycle	0.99983	0.729857		Early Phase of HIV Life Cycle	0.702977	-0.990853
Interleukin-21 signaling	0.371691	-1.40742		Synthesis of PIPs at the late endosome membrane	0.29709	1.46957		Early SARS-CoV-2 Infection Events	0.359474	1.47693		Early SARS-CoV-2 Infection Events	0.855658	-0.874722
Interleukin-9 signaling	0.371691	-1.40742		The role of GTSE1 in G2/M progression after G2 checkpoint	0.304492	1.33403		Effects of PIP2 hydrolysis	0.99983	0.820532		Effects of PIP2 hydrolysis	0.277789	1.41829
EPH-Ephrin signaling	0.373579	-1.28036		Activation of SMO	0.305562	-1.46032		Elastic fibre formation	0.0754284	-1.77618		Elastic fibre formation	0.000679487	2.19259
PKMTs methylate histone lysines	0.374409	1.34814		ER Quality Control Compartment (ERQC)	0.310297	1.43421		Endogenous sterols	0.834462	1.12229		Endogenous sterols	0.680095	1.01565
Activation of PPARGC1A (PGC-1alpha) by phosphorylation	0.376824	-1.44535		Synthesis of PIPs at the plasma membrane	0.310297	1.37174		Endosomal Sorting Complex Required For Transport (ESCRT)	0.36875	1.48191		Endosomal Sorting Complex Required For Transport (ESCRT)	0.258232	-1.37616
Interleukin-20 family signaling	0.379101	-1.444		Cobalamin (Cbl) metabolism	0.310675	1.46116		Energy dependent regulation of mTOR by LKB1-AMPK	0.937779	-1.00941		Energy dependent regulation of mTOR by LKB1-AMPK	0.992412	0.691428
Signaling by Receptor Tyrosine Kinases	0.379101	-1.15345		DARPP-32 events	0.310675	1.42097		Ephrin signaling	0.99983	-0.594159		Ephrin signaling	0.721749	0.974207
SUMOylation of transcription cofactors	0.384473	1.34293		Hedgehog 'off' state	0.310675	1.30609		Epigenetic regulation of gene expression	0.871324	1.05393		Epigenetic regulation of gene expression	0.0361769	-1.60612
SARS-CoV-1 modulates host translation machinery	0.385311	-1.33872		Gap junction assembly	0.315384	-1.44768		Erythropoietin activates Phosphoinositide-3-kinase (PI3K)	0.99983	0.574479		Erythropoietin activates Phosphoinositide-3-kinase (PI3K)	0.568292	1.13654
Synthesis of Dolichyl-phosphate	0.385605	-1.42675		Sema4D induced cell migration and growth-cone collapse	0.316563	-1.42539		Erythropoietin activates RAS	0.99983	-0.425968		Erythropoietin activates RAS	0.737359	-0.961446
O-linked glycosylation	0.397931	-1.33925		Circadian Clock	0.318395	1.36339		Establishment of Sister Chromatid Cohesion	0.0650856	-1.83065		Establishment of Sister Chromatid Cohesion	0.00775571	-1.97811
Diseases of signal transduction by growth factor receptors and second messengers	0.398062	1.19053		DNA Damage Bypass	0.318395	1.36351		Estrogen-dependent gene expression	0.81542	1.09818		Estrogen-dependent gene expression	0.73785	0.972889
Gastrin-CREB signalling pathway via PKC and MAPK	0.398062	1.40109		Deposition of new CENPA-containing nucleosomes at the centromere	0.318395	1.38864		Estrogen-dependent nuclear events downstream of ESR-membrane signaling	0.906146	1.05387		Estrogen-dependent nuclear events downstream of ESR-membrane signaling	0.560408	1.13935
Diseases associated with N-glycosylation of proteins	0.398754	-1.36726		Formation of Fibrin Clot (Clotting Cascade)	0.318395	1.44286		Estrogen-stimulated signaling through PRKCZ	0.937779	-1.01298		Estrogen-stimulated signaling through PRKCZ	0.820698	-0.878007
Signal amplification	0.398754	-1.36784		GABA receptor activation	0.318395	-1.40332		Eukaryotic Translation Elongation	0.400314	1.35471		Eukaryotic Translation Elongation	0.673354	1.01557
Leishmania infection	0.399246	-1.22891		NOD1/2 Signaling Pathway	0.318395	1.39369		Eukaryotic Translation Initiation	0.99983	0.786663		Eukaryotic Translation Initiation	0.995382	0.719039
PCNA-Dependent Long Patch Base Excision Repair	0.399246	1.36871		Nucleosome assembly	0.318395	1.38864		Eukaryotic Translation Termination	0.547195	1.26668		Eukaryotic Translation Termination	0.992412	0.739538
Response of EIF2AK4 (GCN2) to amino acid deficiency	0.399246	-1.24982		RAS signaling downstream of NF1 loss-of-function variants	0.323744	1.43802		Export of Viral Ribonucleoproteins from Nucleus	0.00217721	-2.17732		Export of Viral Ribonucleoproteins from Nucleus	0.0207188	-1.82208
GABA receptor activation	0.402901	-1.35381		RHOH GTPase cycle	0.325082	1.37378		Extension of Telomeres	0.951323	-0.990564		Extension of Telomeres	0.202559	-1.38756
Adrenaline,noradrenaline inhibits insulin secretion	0.403754	-1.37309		RUNX1 regulates transcription of genes involved in differentiation of HSCs	0.325082	1.31985		Extra-nuclear estrogen signaling	0.99983	0.786904		Extra-nuclear estrogen signaling	0.0361769	1.68706
Metabolism of steroid hormones	0.407232	-1.3863		G beta:gamma signalling through PI3Kgamma	0.326414	-1.41365		Extracellular matrix organization	0.0071871	-1.7549		Extracellular matrix organization	0.000124695	1.94956
Pyrimidine salvage	0.407232	-1.41856		Ribosomal scanning and start codon recognition	0.326414	1.32743		FBXL7 down-regulates AURKA during mitotic entry and in early mitosis	0.99983	-0.637212		FBXL7 down-regulates AURKA during mitotic entry and in early mitosis	0.121213	-1.47351
DNA Replication Pre-Initiation	0.407524	1.26604		G alpha (i) signalling events	0.33193	-1.27953		FCERI mediated Ca+2 mobilization	0.896456	-1.05402		FCERI mediated Ca+2 mobilization	0.55845	-1.13095
Effects of PIP2 hydrolysis	0.407524	-1.38457		STAT5 activation downstream of FLT3 ITD mutants	0.339453	-1.43018		FCERI mediated MAPK activation	0.99983	0.605668		FCERI mediated MAPK activation	0.945461	-0.770964
Interleukin-37 signaling	0.407524	1.39471		Synthesis of PIPs at the early endosome membrane	0.339708	1.41922		FCERI mediated NF-kB activation	0.99983	-0.779856		FCERI mediated NF-kB activation	0.0134094	-1.70092
RND3 GTPase cycle	0.407524	1.34608		SMAD2/SMAD3:SMAD4 heterotrimer regulates transcription	0.34004	1.37185		FCGR activation	0.99983	-0.630396		FCGR activation	0.867874	0.829818
TP53 Regulates Transcription of DNA Repair Genes	0.410032	1.29924		Synthesis of GDP-mannose	0.342518	-1.41768		FCGR3A-mediated IL10 synthesis	0.99983	0.797534		FCGR3A-mediated IL10 synthesis	0.385434	1.25374
Chondroitin sulfate biosynthesis	0.417544	-1.39147		ADP signalling through P2Y purinoceptor 12	0.344363	-1.41747		FCGR3A-mediated phagocytosis	0.956508	-0.972968		FCGR3A-mediated phagocytosis	0.858658	0.885736
Biological oxidations	0.418616	-1.25673		NOTCH1 Intracellular Domain Regulates Transcription	0.345289	1.35576		FGFR1 mutant receptor activation	0.99983	0.786013		FGFR1 mutant receptor activation	0.719575	-0.973476
Inactivation of APC/C via direct inhibition of the APC/C complex	0.418616	1.36045		ALK mutants bind TKIs	0.352891	1.42491		FGFR2 alternative splicing	0.962578	-0.949014		FGFR2 alternative splicing	0.767415	0.94091
Inhibition of the proteolytic activity of APC/C required for the onset of anaphase by mitotic spindle checkpoint components	0.418616	1.36045		CTNNB1 S33 mutants aren't phosphorylated	0.35644	1.41655		FGFR2 mutant receptor activation	0.662763	1.29316		FGFR2 mutant receptor activation	0.676447	1.01889
Resolution of AP sites via the multiple-nucleotide patch replacement pathway	0.418616	1.35776		CTNNB1 S37 mutants aren't phosphorylated	0.35644	1.41655		FLT3 Signaling	0.976311	0.919325		FLT3 Signaling	0.709695	0.988076
Retrograde transport at the Trans-Golgi-Network	0.418616	1.31051		CTNNB1 S45 mutants aren't phosphorylated	0.35644	1.41655		FLT3 signaling in disease	0.976311	0.915265		FLT3 signaling in disease	0.573033	-1.11117
Sensory processing of sound by outer hair cells of the cochlea	0.418616	-1.35394		CTNNB1 T41 mutants aren't phosphorylated	0.35644	1.41655		FOXO-mediated transcription	0.99983	0.695915		FOXO-mediated transcription	0.341329	1.28178
Signaling by MET	0.418616	1.29518		Signaling by CTNNB1 phospho-site mutants	0.35644	1.41655		FOXO-mediated transcription of cell cycle genes	0.99983	-0.813953		FOXO-mediated transcription of cell cycle genes	0.437239	1.26074
MET promotes cell motility	0.421359	1.35591		Signaling by GSK3beta mutants	0.35644	1.41655		FOXO-mediated transcription of cell death genes	0.99983	0.423903		FOXO-mediated transcription of cell death genes	0.289382	1.42557
Fatty acyl-CoA biosynthesis	0.424043	-1.32082		Apoptosis	0.356736	1.24386		FOXO-mediated transcription of oxidative stress, metabolic and neuronal genes	0.99983	-0.824558		FOXO-mediated transcription of oxidative stress, metabolic and neuronal genes	0.828629	-0.877459
Ub-specific processing proteases	0.424043	1.23619		Constitutive Signaling by NOTCH1 HD+PEST Domain Mutants	0.356736	1.33005		FRS-mediated FGFR1 signaling	0.99983	-0.600847		FRS-mediated FGFR1 signaling	0.600132	-1.09218
EGFR Transactivation by Gastrin	0.427325	1.38833		Constitutive Signaling by NOTCH1 PEST Domain Mutants	0.356736	1.33005		FRS-mediated FGFR2 signaling	0.99983	-0.878438		FRS-mediated FGFR2 signaling	0.462191	-1.24025
RUNX1 regulates genes involved in megakaryocyte differentiation and platelet function	0.427325	-1.31272		Signaling by NOTCH1 HD+PEST Domain Mutants in Cancer	0.356736	1.33005		FRS-mediated FGFR3 signaling	0.99983	-0.878438		FRS-mediated FGFR3 signaling	0.462191	-1.24025
Signaling by TGFB family members	0.427325	1.26759		Signaling by NOTCH1 PEST Domain Mutants in Cancer	0.356736	1.33005		FRS-mediated FGFR4 signaling	0.99983	-0.878438		FRS-mediated FGFR4 signaling	0.462191	-1.24025
NOD1/2 Signaling Pathway	0.430806	1.34398		Signaling by NOTCH1 in Cancer	0.356736	1.33005		Factors involved in megakaryocyte development and platelet production	0.726624	1.15446		Factors involved in megakaryocyte development and platelet production	0.654243	1.02397
Biosynthesis of the N-glycan precursor (dolichol lipid-linked oligosaccharide, LLO) and transfer to a nascent protein	0.433222	-1.25043		Translation initiation complex formation	0.356736	1.30496		Fanconi Anemia Pathway	0.675278	-1.25437		Fanconi Anemia Pathway	0.440586	-1.21727
Platelet calcium homeostasis	0.436425	-1.3598		Retinoid metabolism and transport	0.362303	-1.36701		Fatty acid metabolism	0.99983	0.61081		Fatty acid metabolism	0.460849	1.13327
Regulation of TP53 Activity	0.436425	1.2293		Signaling by Leptin	0.362303	-1.41891		Fatty acyl-CoA biosynthesis	0.99983	-0.622913		Fatty acyl-CoA biosynthesis	0.128467	1.53778
Cytosolic sulfonation of small molecules	0.436505	-1.38774		RIPK1-mediated regulated necrosis	0.36598	1.37235		Fc epsilon receptor (FCERI) signaling	0.873826	-1.03917		Fc epsilon receptor (FCERI) signaling	0.0393407	-1.53864
ERK/MAPK targets	0.436505	-1.34825		Regulation of necroptotic cell death	0.36598	1.37235		Fcgamma receptor (FCGR) dependent phagocytosis	0.99983	0.85446		Fcgamma receptor (FCGR) dependent phagocytosis	0.472331	1.13632
Striated Muscle Contraction	0.437702	-1.34289		TP53 regulates transcription of additional cell cycle genes whose exact role in the p53 pathway remain uncertain	0.36636	1.38178		Folding of actin by CCT/TriC	0.12453	-1.74503		Folding of actin by CCT/TriC	0.488748	-1.20054
Transcription of E2F targets under negative control by p107 (RBL1) and p130 (RBL2) in complex with HDAC1	0.437702	1.35538		Uptake and actions of bacterial toxins	0.36636	-1.35388		Formation of ATP by chemiosmotic coupling	0.811509	-1.18849		Formation of ATP by chemiosmotic coupling	0.769883	-0.932873
NOTCH3 Activation and Transmission of Signal to the Nucleus	0.440751	-1.34142		CD28 dependent Vav1 pathway	0.366962	1.4111		Formation of Fibrin Clot (Clotting Cascade)	0.64422	-1.32879		Formation of Fibrin Clot (Clotting Cascade)	0.937166	0.743223
Aberrant regulation of mitotic exit in cancer due to RB1 defects	0.441047	1.33695		Chromatin modifying enzymes	0.369433	1.20616		Formation of HIV elongation complex in the absence of HIV Tat	0.939587	0.999259		Formation of HIV elongation complex in the absence of HIV Tat	0.437239	-1.19133
Orc1 removal from chromatin	0.441047	1.2746		Chromatin organization	0.369433	1.20616		Formation of HIV-1 elongation complex containing HIV-1 Tat	0.84186	1.08352		Formation of HIV-1 elongation complex containing HIV-1 Tat	0.39633	-1.2179
Resolution of Abasic Sites (AP sites)	0.441047	1.30881		Cellular response to chemical stress	0.373907	1.21862		Formation of Incision Complex in GG-NER	0.962942	-0.945147		Formation of Incision Complex in GG-NER	0.00660074	-1.92056
Transport to the Golgi and subsequent modification	0.441047	-1.18978		FOXO-mediated transcription of cell death genes	0.373907	-1.39012		Formation of RNA Pol II elongation complex	0.99983	0.877696		Formation of RNA Pol II elongation complex	0.390392	-1.21532
Post-translational protein modification	0.446424	1.1229		HATs acetylate histones	0.375177	1.2726		Formation of Senescence-Associated Heterochromatin Foci (SAHF)	0.84186	1.10623		Formation of Senescence-Associated Heterochromatin Foci (SAHF)	0.333294	-1.36087
CRMPs in Sema3A signaling	0.449273	-1.34602		Other interleukin signaling	0.375309	-1.39655		Formation of TC-NER Pre-Incision Complex	0.99983	0.853433		Formation of TC-NER Pre-Incision Complex	0.15819	-1.42904
Activated NTRK2 signals through CDK5	0.449659	-1.3597		TP53 Regulates Transcription of DNA Repair Genes	0.376147	1.2943		Formation of a pool of free 40S subunits	0.514391	1.28141		Formation of a pool of free 40S subunits	0.781274	0.946064
Lipophagy	0.451445	-1.3733		Diseases associated with glycosaminoglycan metabolism	0.377941	-1.33809		Formation of annular gap junctions	0.937779	0.996372		Formation of annular gap junctions	0.380583	1.3135
Nonsense Mediated Decay (NMD) independent of the Exon Junction Complex (EJC)	0.451445	-1.21967		JNK (c-Jun kinases) phosphorylation and activation mediated by activated human TAK1	0.382085	1.36835		Formation of apoptosome	0.99983	-0.816302		Formation of apoptosome	0.481651	-1.20933
TP53 Regulates Transcription of Cell Cycle Genes	0.453655	1.29896		Neurotransmitter receptors and postsynaptic signal transmission	0.385277	-1.22124		Formation of paraxial mesoderm	0.99983	0.561132		Formation of paraxial mesoderm	0.957098	-0.711142
Telomere C-strand (Lagging Strand) Synthesis	0.453655	1.29979		PCP/CE pathway	0.385277	1.26972		Formation of the Early Elongation Complex	0.720292	1.21316		Formation of the Early Elongation Complex	0.580274	-1.09483
NCAM signaling for neurite out-growth	0.453768	1.29898		Programmed Cell Death	0.385277	1.21977		Formation of the HIV-1 Early Elongation Complex	0.720292	1.21316		Formation of the HIV-1 Early Elongation Complex	0.580274	-1.09483
GABA synthesis, release, reuptake and degradation	0.454885	-1.3391		Vitamin B5 (pantothenate) metabolism	0.385277	1.38633		Formation of the beta-catenin:TCF transactivating complex	0.99983	0.842862		Formation of the beta-catenin:TCF transactivating complex	0.945461	0.770898
GRB2:SOS provides linkage to MAPK signaling for Integrins	0.458438	1.35023		mTORC1-mediated signalling	0.385277	1.33651		Formation of the ternary complex, and subsequently, the 43S complex	0.99983	-0.651067		Formation of the ternary complex, and subsequently, the 43S complex	0.913453	0.839229
GRB2 events in EGFR signaling	0.460678	1.35666		Glycosaminoglycan metabolism	0.385585	-1.27436		Formation of tubulin folding intermediates by CCT/TriC	0.953655	-0.976534		Formation of tubulin folding intermediates by CCT/TriC	0.133569	1.58011
GRB2 events in ERBB2 signaling	0.460678	1.35666		EGFR downregulation	0.39245	1.35718		Free fatty acids regulate insulin secretion	0.937384	-1.02348		Free fatty acids regulate insulin secretion	0.888854	-0.801871
Nef Mediated CD4 Down-regulation	0.460678	-1.3664		Glucagon-like Peptide-1 (GLP1) regulates insulin secretion	0.39245	-1.33173		Frs2-mediated activation	0.99983	0.845461		Frs2-mediated activation	0.850771	-0.840723
Nef Mediated CD8 Down-regulation	0.460678	-1.3664		Glutamate Neurotransmitter Release Cycle	0.400785	-1.35068		G alpha (12/13) signalling events	0.354842	1.44994		G alpha (12/13) signalling events	0.68644	1.00092
Caspase-mediated cleavage of cytoskeletal proteins	0.460777	-1.34837		TNFR1-induced NFkappaB signaling pathway	0.400785	1.33804		G alpha (i) signalling events	0.99983	0.597495		G alpha (i) signalling events	0.0453584	1.5763
NCAM1 interactions	0.462923	1.32091		Linoleic acid (LA) metabolism	0.400839	-1.38811		G alpha (q) signalling events	0.99983	0.806339		G alpha (q) signalling events	0.339587	1.25202
Insertion of tail-anchored proteins into the endoplasmic reticulum membrane	0.472486	-1.32642		Recognition of DNA damage by PCNA-containing replication complex	0.400839	1.32464		G alpha (s) signalling events	0.956508	0.966941		G alpha (s) signalling events	0.00629908	1.94161
Platelet activation, signaling and aggregation	0.472486	-1.16761		Interleukin-21 signaling	0.401918	-1.37361		G alpha (z) signalling events	0.976311	0.925508		G alpha (z) signalling events	0.0231659	1.88706
Activated NTRK2 signals through FYN	0.473956	-1.36049		Interleukin-9 signaling	0.401918	-1.37361		G beta:gamma signalling through BTK	0.99983	0.733567		G beta:gamma signalling through BTK	0.4575	1.23123
Epigenetic regulation of gene expression	0.477919	1.23604		rRNA processing in the mitochondrion	0.401918	1.37343		G beta:gamma signalling through CDC42	0.99983	0.611952		G beta:gamma signalling through CDC42	0.867874	0.832779
Cobalamin (Cbl) metabolism	0.479964	1.34799		Purine ribonucleoside monophosphate biosynthesis	0.408328	1.37629		G beta:gamma signalling through PI3Kgamma	0.99983	0.755211		G beta:gamma signalling through PI3Kgamma	0.61853	1.06687
Defective B4GALT7 causes EDS, progeroid type	0.479964	-1.31247		Signaling by NTRKs	0.411184	-1.21299		G beta:gamma signalling through PLC beta	0.937384	1.02006		G beta:gamma signalling through PLC beta	0.507904	1.17626
Mitochondrial translation	0.479964	1.22508		Assembly and cell surface presentation of NMDA receptors	0.411575	-1.31354		G protein gated Potassium channels	0.99983	0.650277		G protein gated Potassium channels	0.258232	1.43289
Loss of Function of SMAD2/3 in Cancer	0.480291	1.34233		Defective pyroptosis	0.411575	1.34935		G-protein activation	0.853365	1.09052		G-protein activation	0.284072	1.40254
Assembly of active LPL and LIPC lipase complexes	0.483511	-1.34549		Inactivation of APC/C via direct inhibition of the APC/C complex	0.411575	1.34555		G-protein beta:gamma signalling	0.99983	0.88553		G-protein beta:gamma signalling	0.940203	0.76321
Glutamate Neurotransmitter Release Cycle	0.484697	-1.30459		Inhibition of the proteolytic activity of APC/C required for the onset of anaphase by mitotic spindle checkpoint components	0.411575	1.34555		G-protein mediated events	0.99983	0.768694		G-protein mediated events	0.294266	1.33704
TP53 Regulates Transcription of Cell Death Genes	0.484697	-1.28664		Mitochondrial translation termination	0.412395	-1.21475		G0 and Early G1	0.477998	-1.42128		G0 and Early G1	0.200711	-1.46915
Activation of NMDA receptors and postsynaptic events	0.487152	-1.21372		Maturation of spike protein_9694548	0.415942	1.3143		G1 Phase	0.956508	0.961291		G1 Phase	0.655983	-1.0264
RHOJ GTPase cycle	0.487152	1.25667		Sensory processing of sound	0.41904	-1.28974		G1/S DNA Damage Checkpoints	0.99983	-0.798388		G1/S DNA Damage Checkpoints	0.00990098	-1.78519
Maturation of nucleoprotein_9694631	0.49086	1.32744		Tetrahydrobiopterin (BH4) synthesis, recycling, salvage and regulation	0.423797	-1.35866		G1/S Transition	0.51077	-1.24712		G1/S Transition	0.00107493	-1.87536
Negative regulation of MET activity	0.495401	1.30588		tRNA processing in the mitochondrion	0.426116	1.36949		G1/S-Specific Transcription	0.460506	-1.41765		G1/S-Specific Transcription	0.215177	-1.43497
Transcriptional Regulation by MECP2	0.498745	1.25882		Listeria monocytogenes entry into host cells	0.426578	1.33829		G2/M Checkpoints	0.0793925	-1.58489		G2/M Checkpoints	6.50009e-06	-2.18497
ER to Golgi Anterograde Transport	0.503446	-1.17052		Activation of the mRNA upon binding of the cap-binding complex and eIFs, and subsequent binding to 43S	0.42939	1.25753		G2/M DNA damage checkpoint	0.0661405	-1.75219		G2/M DNA damage checkpoint	0.00555195	-1.95311
HS-GAG degradation	0.505373	-1.29218		NR1H2 & NR1H3 regulate gene expression linked to lipogenesis	0.431061	-1.35448		G2/M Transition	0.970054	0.955389		G2/M Transition	0.000286119	-1.87057
EGFR downregulation	0.508209	1.29148		RA biosynthesis pathway	0.433555	-1.35329		GAB1 signalosome	0.99983	0.511858		GAB1 signalosome	0.491802	1.19562
mRNA decay by 5' to 3' exoribonuclease	0.508209	1.30237		Transcriptional activation of mitochondrial biogenesis	0.433555	1.27283		GABA B receptor activation	0.99983	0.794977		GABA B receptor activation	0.0560643	1.70384
Keratan sulfate/keratin metabolism	0.511831	-1.28671		Propionyl-CoA catabolism	0.4349	1.36141		GABA receptor activation	0.99983	0.56472		GABA receptor activation	0.0593371	1.71095
Activation of RAC1	0.516366	1.30462		Activation of RAC1	0.441402	1.34099		GABA synthesis, release, reuptake and degradation	0.660062	1.30358		GABA synthesis, release, reuptake and degradation	0.222098	1.48414
Cytochrome P450 - arranged by substrate type	0.516366	-1.30208		RNA Polymerase III Transcription Termination	0.441668	-1.30651		GLI3 is processed to GLI3R by the proteasome	0.99983	-0.705691		GLI3 is processed to GLI3R by the proteasome	0.0766103	-1.52675
Peptide ligand-binding receptors	0.517956	-1.29576		Laminin interactions	0.44528	1.32775		GP1b-IX-V activation signalling	0.45261	-1.47943		GP1b-IX-V activation signalling	0.992412	-0.634974
FRS-mediated FGFR2 signaling	0.525455	1.32002		Mitochondrial translation elongation	0.44528	-1.19933		GPCR downstream signalling	0.956508	0.975796		GPCR downstream signalling	0.0599694	1.43243
FRS-mediated FGFR3 signaling	0.525455	1.32002		Heme signaling	0.448304	1.29424		GPCR ligand binding	0.99983	-0.766722		GPCR ligand binding	0.00294208	2.02189
FRS-mediated FGFR4 signaling	0.525455	1.32002		Activation of kainate receptors upon glutamate binding	0.452444	-1.30162		GPER1 signaling	0.99983	0.83506		GPER1 signaling	0.0353304	1.7784
C-type lectin receptors (CLRs)	0.526883	1.19951		PI Metabolism	0.452444	1.245		GPVI-mediated activation cascade	0.953655	-0.974165		GPVI-mediated activation cascade	0.714816	0.984856
Na+/Cl- dependent neurotransmitter transporters	0.526883	-1.31089		Transport of small molecules	0.452444	1.14247		GRB2 events in EGFR signaling	0.99983	-0.856613		GRB2 events in EGFR signaling	0.473736	-1.22724
Negative regulation of MAPK pathway	0.526883	-1.24242		Interleukin-7 signaling	0.452718	-1.32704		GRB2 events in ERBB2 signaling	0.99983	-0.856613		GRB2 events in ERBB2 signaling	0.473736	-1.22724
Transcription-Coupled Nucleotide Excision Repair (TC-NER)	0.528212	1.2207		Synthesis of Dolichyl-phosphate	0.452718	-1.35005		GRB2:SOS provides linkage to MAPK signaling for Integrins	0.962578	-0.924829		GRB2:SOS provides linkage to MAPK signaling for Integrins	0.697803	-0.997639
Defective Intrinsic Pathway for Apoptosis	0.529327	-1.26718		Signalling to RAS	0.456727	-1.3175		GSK3B and BTRC:CUL1-mediated-degradation of NFE2L2	0.99983	-0.701061		GSK3B and BTRC:CUL1-mediated-degradation of NFE2L2	0.0446664	-1.60757
Extra-nuclear estrogen signaling	0.529327	-1.20829		Activation of gene expression by SREBF (SREBP)	0.456911	1.26575		GTP hydrolysis and joining of the 60S ribosomal subunit	0.99983	0.890146		GTP hydrolysis and joining of the 60S ribosomal subunit	0.995382	-0.724116
Factors involved in megakaryocyte development and platelet production	0.529327	-1.16787		G beta:gamma signalling through CDC42	0.456911	-1.32579		Gain-of-function MRAS complexes activate RAF signaling	0.533038	-1.41869		Gain-of-function MRAS complexes activate RAF signaling	0.88937	-0.799073
HATs acetylate histones	0.529327	1.2115		Mitochondrial calcium ion transport	0.456911	1.31074		Gamma carboxylation, hypusine formation and arylsulfatase activation	0.99983	0.778374		Gamma carboxylation, hypusine formation and arylsulfatase activation	0.915961	0.807272
Nuclear Envelope Breakdown	0.529327	1.23022		Regulation of localization of FOXO transcription factors	0.456911	-1.34213		Gap junction assembly	0.99983	0.660882		Gap junction assembly	0.000173495	2.30232
RND1 GTPase cycle	0.529327	1.25505		Signaling by GPCR	0.456911	-1.15798		Gap junction degradation	0.937779	0.996372		Gap junction degradation	0.380583	1.3135
Signaling by FLT3 fusion proteins	0.529327	1.27735		RUNX2 regulates bone development	0.459919	1.31314		Gap junction trafficking	0.99983	0.848507		Gap junction trafficking	0.000510077	2.24493
Signaling by Insulin receptor	0.529327	-1.20274		Signaling by Rho GTPases	0.460845	1.1266		Gap junction trafficking and regulation	0.99983	0.856046		Gap junction trafficking and regulation	0.00130979	2.18712
TP53 Regulates Transcription of Genes Involved in Cytochrome C Release	0.529327	-1.28668		Cristae formation	0.463417	1.30461		Gap-filling DNA repair synthesis and ligation in GG-NER	0.99983	-0.667814		Gap-filling DNA repair synthesis and ligation in GG-NER	0.929082	-0.787945
ChREBP activates metabolic gene expression	0.529401	-1.30412		O-linked glycosylation	0.463417	-1.26141		Gap-filling DNA repair synthesis and ligation in TC-NER	0.99983	0.718069		Gap-filling DNA repair synthesis and ligation in TC-NER	0.286931	-1.28862
Circadian Clock	0.529401	1.23779		Sema4D in semaphorin signaling	0.467016	-1.29113		Gastrin-CREB signalling pathway via PKC and MAPK	0.871324	-1.07267		Gastrin-CREB signalling pathway via PKC and MAPK	0.341546	-1.35221
Downregulation of TGF-beta receptor signaling	0.530029	1.27353		Signaling by ROBO receptors	0.469615	1.16573		Gastrulation	0.99983	-0.833547		Gastrulation	0.583671	-1.10798
Sema4D induced cell migration and growth-cone collapse	0.530029	-1.26497		Activation of caspases through apoptosome-mediated cleavage	0.470121	1.34609		Gene Silencing by RNA	0.486243	-1.31245		Gene Silencing by RNA	0.250129	-1.31649
CD28 co-stimulation	0.530936	1.26238		IRAK2 mediated activation of TAK1 complex upon TLR7/8 or 9 stimulation	0.470121	1.33012		Gene and protein expression by JAK-STAT signaling after Interleukin-12 stimulation	0.99983	-0.786372		Gene and protein expression by JAK-STAT signaling after Interleukin-12 stimulation	0.250129	-1.39667
Respiratory electron transport, ATP synthesis by chemiosmotic coupling, and heat production by uncoupling proteins.	0.532776	1.19843		TCF dependent signaling in response to WNT	0.470121	1.19527		Gene expression (Transcription)	0.00669169	-1.37863		Gene expression (Transcription)	2.07112e-05	-1.54018
CLEC7A (Dectin-1) signaling	0.537583	1.20172		Signaling by EGFR	0.470587	1.2572		Generation of second messenger molecules	0.937779	-1.01211		Generation of second messenger molecules	0.53803	-1.1563
Regulation of IFNG signaling	0.538262	1.29286		Interleukin-2 family signaling	0.471156	-1.28003		Generic Transcription Pathway	0.274503	-1.19144		Generic Transcription Pathway	0.161922	-1.18314
COPI-dependent Golgi-to-ER retrograde traffic	0.540932	-1.17167		Dectin-2 family	0.471852	-1.32192		Germ layer formation at gastrulation	0.660062	-1.32059		Germ layer formation at gastrulation	0.568628	-1.1565
Cyclin E associated events during G1/S transition	0.540932	1.20866		ESR-mediated signaling	0.471852	-1.17483		Global Genome Nucleotide Excision Repair (GG-NER)	0.99983	-0.722424		Global Genome Nucleotide Excision Repair (GG-NER)	0.0780265	-1.4827
Mitochondrial translation initiation	0.540932	1.19743		Fanconi Anemia Pathway	0.471852	1.28345		Glucagon signaling in metabolic regulation	0.962942	0.939045		Glucagon signaling in metabolic regulation	0.0502726	1.73363
Synthesis of substrates in N-glycan biosythesis	0.546484	-1.19131		GPCR downstream signalling	0.471852	-1.15476		Glucagon-like Peptide-1 (GLP1) regulates insulin secretion	0.956508	0.963866		Glucagon-like Peptide-1 (GLP1) regulates insulin secretion	0.362786	1.28228
ARMS-mediated activation	0.547097	1.29954		Heparan sulfate/heparin (HS-GAG) metabolism	0.471852	-1.25685		Glucagon-type ligand receptors	0.99983	0.718461		Glucagon-type ligand receptors	0.250129	1.44806
Defects in cobalamin (B12) metabolism	0.547097	1.28429		Lysine catabolism	0.471852	1.33957		Gluconeogenesis	0.99983	0.787056		Gluconeogenesis	0.0117323	1.95626
MECP2 regulates transcription of neuronal ligands	0.547097	1.29804		Mitochondrial translation initiation	0.471852	-1.18453		Glucose metabolism	0.421474	-1.34031		Glucose metabolism	0.916266	0.849849
Polo-like kinase mediated events	0.547097	1.26717		Plasma lipoprotein assembly, remodeling, and clearance	0.471852	-1.24005		Glutamate Neurotransmitter Release Cycle	0.446461	1.47599		Glutamate Neurotransmitter Release Cycle	0.786398	0.91696
RHOB GTPase cycle	0.547097	1.21273		Synthesis of PA	0.471852	-1.28005		Glutamate and glutamine metabolism	0.99983	0.549999		Glutamate and glutamine metabolism	0.285555	1.40844
Transcriptional regulation of granulopoiesis	0.547097	-1.24669		Termination of translesion DNA synthesis	0.471852	-1.27218		Glutamate binding, activation of AMPA receptors and synaptic plasticity	0.99983	-0.705728		Glutamate binding, activation of AMPA receptors and synaptic plasticity	0.141185	1.54233
Protein-protein interactions at synapses	0.547514	-1.1902		PERK regulates gene expression	0.472368	1.27231		Glutathione conjugation	0.991523	0.898149		Glutathione conjugation	0.945599	0.754329
Activation of Matrix Metalloproteinases	0.548174	-1.29147		HSF1-dependent transactivation	0.481633	-1.25929		Glutathione synthesis and recycling	0.820493	-1.13064		Glutathione synthesis and recycling	0.99754	0.504942
Cellular response to heat stress	0.552681	1.18727		NGF-stimulated transcription	0.481633	-1.27294		Glycerophospholipid biosynthesis	0.99983	-0.67845		Glycerophospholipid biosynthesis	0.0922793	1.47953
Cristae formation	0.552681	1.25278		RORA activates gene expression	0.481633	1.29382		Glycerophospholipid catabolism	0.99983	-0.744515		Glycerophospholipid catabolism	0.44523	1.25136
Diseases of Mismatch Repair (MMR)	0.552681	1.29247		Receptor-type tyrosine-protein phosphatases	0.481633	-1.30395		Glycogen breakdown (glycogenolysis)	0.873826	-1.0732		Glycogen breakdown (glycogenolysis)	0.995382	0.552196
Downstream TCR signaling	0.552681	1.19865		TBC/RABGAPs	0.481671	-1.23177		Glycogen metabolism	0.811509	-1.14948		Glycogen metabolism	0.948061	0.734894
Downstream signaling events of B Cell Receptor (BCR)	0.552681	1.20161		PRC2 methylates histones and DNA	0.483586	1.29288		Glycogen storage diseases	0.99983	0.681177		Glycogen storage diseases	0.430414	1.27816
Keratan sulfate biosynthesis	0.552681	-1.27304		Aquaporin-mediated transport	0.483928	-1.26451		Glycogen synthesis	0.937779	-1.0128		Glycogen synthesis	0.873119	0.815885
Meiotic synapsis	0.552681	1.23932		B-WICH complex positively regulates rRNA expression	0.483928	-1.24945		Glycolysis	0.204442	-1.55648		Glycolysis	0.859875	-0.887442
Metabolism of vitamins and cofactors	0.552681	-1.14529		Nucleotide biosynthesis	0.483928	1.29136		Glycosaminoglycan metabolism	0.99983	-0.669704		Glycosaminoglycan metabolism	0.00201237	1.97927
Vesicle-mediated transport	0.552681	1.11052		Receptor Mediated Mitophagy	0.483928	-1.29626		Glycosphingolipid metabolism	0.99983	-0.640088		Glycosphingolipid metabolism	0.0913648	1.61828
Endogenous sterols	0.554603	-1.26956		Vasopressin regulates renal water homeostasis via Aquaporins	0.483928	-1.26451		Glyoxylate metabolism and glycine degradation	0.878536	-1.06205		Glyoxylate metabolism and glycine degradation	0.903316	-0.811961
MASTL Facilitates Mitotic Progression	0.554603	1.2739		APC truncation mutants have impaired AXIN binding	0.485686	1.29002		Golgi Associated Vesicle Biogenesis	0.896456	1.04055		Golgi Associated Vesicle Biogenesis	0.32652	-1.26645
Sema4D mediated inhibition of cell attachment and migration	0.554603	-1.2953		AXIN missense mutants destabilize the destruction complex	0.485686	1.29002		Golgi Cisternae Pericentriolar Stack Reorganization	0.99983	0.60297		Golgi Cisternae Pericentriolar Stack Reorganization	0.785807	0.909511
Attenuation phase	0.556886	-1.2431		Alpha-protein kinase 1 signaling pathway	0.485686	1.31364		Golgi-to-ER retrograde transport	0.4977	1.27347		Golgi-to-ER retrograde transport	0.931164	0.856452
RHO GTPases Activate Rhotekin and Rhophilins	0.556886	-1.28113		Class B/2 (Secretin family receptors)	0.485686	-1.27244		Growth hormone receptor signaling	0.675278	1.28658		Growth hormone receptor signaling	0.14809	1.56778
Uptake and actions of bacterial toxins	0.556886	-1.22374		Gap junction trafficking and regulation	0.485686	-1.25332		HATs acetylate histones	0.84186	-1.06342		HATs acetylate histones	0.171866	-1.36302
Platelet homeostasis	0.561773	-1.18518		IRAK2 mediated activation of TAK1 complex	0.485686	1.31364		HCMV Early Events	0.00703536	-1.94634		HCMV Early Events	0.481651	-1.13319
Signaling by cytosolic FGFR1 fusion mutants	0.561773	1.2405		RHO GTPases activate CIT	0.485686	-1.27288		HCMV Infection	0.313135	-1.38692		HCMV Infection	0.343712	-1.21655
Transcriptional Regulation by TP53	0.561773	1.12858		RND1 GTPase cycle	0.485686	1.25077		HCMV Late Events	0.853365	-1.06615		HCMV Late Events	0.105009	-1.49662
Processive synthesis on the C-strand of the telomere	0.563622	1.23968		Regulation of Insulin-like Growth Factor (IGF) transport and uptake by Insulin-like Growth Factor Binding Proteins (IGFBPs)	0.485686	-1.20401		HDACs deacetylate histones	0.81542	1.11329		HDACs deacetylate histones	0.60314	-1.06558
Interleukin-7 signaling	0.564635	-1.25972		Respiratory electron transport, ATP synthesis by chemiosmotic coupling, and heat production by uncoupling proteins.	0.485686	1.19272		HDMs demethylate histones	0.99983	-0.653316		HDMs demethylate histones	0.959987	-0.732738
Loss of MECP2 binding ability to the NCoR/SMRT complex	0.564635	1.28149		Signaling by AMER1 mutants	0.485686	1.29002		HDR through Homologous Recombination (HRR)	0.0311322	-1.86503		HDR through Homologous Recombination (HRR)	0.005345	-1.92711
PKA activation	0.564635	-1.25008		Signaling by APC mutants	0.485686	1.29002		HDR through Homologous Recombination (HRR) or Single Strand Annealing (SSA)	0.0277348	-1.76481		HDR through Homologous Recombination (HRR) or Single Strand Annealing (SSA)	5.5111e-05	-2.1714
Regulation of innate immune responses to cytosolic DNA	0.564635	-1.27077		Signaling by AXIN mutants	0.485686	1.29002		HDR through MMEJ (alt-NHEJ)	0.871324	-1.07979		HDR through MMEJ (alt-NHEJ)	0.202622	-1.52419
WNT mediated activation of DVL	0.564635	-1.27994		Signaling by NTRK1 (TRKA)	0.485686	-1.18608		HDR through Single Strand Annealing (SSA)	0.00407152	-2.12694		HDR through Single Strand Annealing (SSA)	0.0300107	-1.80461
Leading Strand Synthesis	0.56542	1.24868		TICAM1,TRAF6-dependent induction of TAK1 complex	0.485686	1.31364		HIV Infection	0.635446	-1.15508		HIV Infection	2.38481e-05	-1.93327
Negative regulation of FGFR1 signaling	0.56542	-1.25034		Translation of Structural Proteins_9694635	0.485686	1.23888		HIV Life Cycle	0.660062	-1.16659		HIV Life Cycle	0.000259898	-1.93582
Polymerase switching	0.56542	1.24868		Truncations of AMER1 destabilize the destruction complex	0.485686	1.29002		HIV Transcription Elongation	0.84186	1.08352		HIV Transcription Elongation	0.39633	-1.2179
Cholesterol biosynthesis	0.566716	-1.22469		Innate Immune System	0.486006	1.10391		HIV Transcription Initiation	0.99983	-0.891913		HIV Transcription Initiation	0.0361769	-1.68524
Beta oxidation of lauroyl-CoA to decanoyl-CoA-CoA	0.572653	1.27024		Insertion of tail-anchored proteins into the endoplasmic reticulum membrane	0.486006	-1.27888		HIV elongation arrest and recovery	0.917437	1.0328		HIV elongation arrest and recovery	0.968639	-0.731401
Loss of Function of TGFBR1 in Cancer	0.572653	1.2694		ROS and RNS production in phagocytes	0.487492	-1.24818		HS-GAG biosynthesis	0.99983	-0.409052		HS-GAG biosynthesis	0.187521	1.50927
Viral Messenger RNA Synthesis	0.572653	1.20258		Sensing of DNA Double Strand Breaks	0.487492	1.3076		HS-GAG degradation	0.99983	-0.578324		HS-GAG degradation	0.252664	1.43372
ADP signalling through P2Y purinoceptor 1	0.573551	-1.23001		Senescence-Associated Secretory Phenotype (SASP)	0.493313	-1.21607		HSF1 activation	0.811509	1.14241		HSF1 activation	0.658628	1.03064
ALK mutants bind TKIs	0.573551	1.2436		Signaling by Rho GTPases, Miro GTPases and RHOBTB3	0.493313	1.11113		HSF1-dependent transactivation	0.956508	0.964748		HSF1-dependent transactivation	0.202559	1.44636
Competing endogenous RNAs (ceRNAs) regulate PTEN translation	0.573551	1.25742		RHO GTPases Activate WASPs and WAVEs	0.494138	1.23127		HSP90 chaperone cycle for steroid hormone receptors (SHR) in the presence of ligand	0.99983	0.873503		HSP90 chaperone cycle for steroid hormone receptors (SHR) in the presence of ligand	0.181482	1.45212
Sphingolipid de novo biosynthesis	0.573551	-1.20513		Norepinephrine Neurotransmitter Release Cycle	0.49633	-1.2725		Hedgehog 'off' state	0.99983	-0.73407		Hedgehog 'off' state	0.767415	-0.956259
SHC1 events in ERBB2 signaling	0.577338	1.25521		Regulation of TLR by endogenous ligand	0.497101	1.30593		Hedgehog 'on' state	0.99983	0.855699		Hedgehog 'on' state	0.0706366	-1.53645
Programmed Cell Death	0.581388	1.14617		SUMOylation of transcription cofactors	0.499232	1.22842		Hedgehog ligand biogenesis	0.99983	-0.858299		Hedgehog ligand biogenesis	0.0952089	-1.49947
Binding and Uptake of Ligands by Scavenger Receptors	0.581505	1.21316		Suppression of phagosomal maturation	0.499797	1.29046		Heme biosynthesis	0.99983	-0.640474		Heme biosynthesis	0.992412	0.597167
Formation of Senescence-Associated Heterochromatin Foci (SAHF)	0.581505	1.24964		Pre-NOTCH Transcription and Translation	0.502465	-1.23696		Heme degradation	0.99983	0.744102		Heme degradation	0.995382	-0.547887
Gap-filling DNA repair synthesis and ligation in GG-NER	0.581505	1.2183		Protein folding	0.502465	-1.17867		Heme signaling	0.265501	-1.60068		Heme signaling	0.569184	-1.10956
MET receptor recycling	0.581505	-1.2535		Aberrant regulation of mitotic exit in cancer due to RB1 defects	0.50247	1.26396		Hemostasis	0.99983	-0.735427		Hemostasis	0.00918824	1.45104
Signaling by FGFR1 in disease	0.581505	1.21316		FCGR activation	0.50247	-1.28286		Heparan sulfate/heparin (HS-GAG) metabolism	0.99983	0.678607		Heparan sulfate/heparin (HS-GAG) metabolism	0.0111936	1.87229
rRNA modification in the nucleus and cytosol	0.581505	1.18518		GABA synthesis, release, reuptake and degradation	0.50247	-1.2636		Hh mutants abrogate ligand secretion	0.99983	-0.858244		Hh mutants abrogate ligand secretion	0.0716702	-1.5369
Branched-chain amino acid catabolism	0.582638	1.21997		Beta oxidation of lauroyl-CoA to decanoyl-CoA-CoA	0.504046	1.29507		Hh mutants are degraded by ERAD	0.99983	-0.894335		Hh mutants are degraded by ERAD	0.0591142	-1.57211
EPHA-mediated growth cone collapse	0.583614	1.23694		Defective Intrinsic Pathway for Apoptosis	0.504046	-1.24983		Homologous DNA Pairing and Strand Exchange	0.00175505	-2.22863		Homologous DNA Pairing and Strand Exchange	0.00188893	-2.11316
Endosomal Sorting Complex Required For Transport (ESCRT)	0.584857	1.20831		NR1H2 and NR1H3-mediated signaling	0.504548	-1.21201		Homology Directed Repair	0.0949577	-1.6529		Homology Directed Repair	0.000134233	-2.11689
MicroRNA (miRNA) biogenesis	0.584857	-1.20883		Activated PKN1 stimulates transcription of AR (androgen receptor) regulated genes KLK2 and KLK3	0.505319	-1.283		Host Interactions of HIV factors	0.269094	-1.39636		Host Interactions of HIV factors	0.00390648	-1.74406
NOTCH1 Intracellular Domain Regulates Transcription	0.584857	1.20065		BH3-only proteins associate with and inactivate anti-apoptotic BCL-2 members	0.505319	-1.28866		HuR (ELAVL1) binds and stabilizes mRNA	0.547195	-1.40638		HuR (ELAVL1) binds and stabilizes mRNA	0.655983	-1.03954
SUMOylation of transcription factors	0.586735	1.23007		Constitutive Signaling by Aberrant PI3K in Cancer	0.505319	-1.23541		Hyaluronan metabolism	0.917437	-1.0347		Hyaluronan metabolism	0.84494	0.852782
Signaling by BMP	0.58895	1.23758		Regulation of expression of SLITs and ROBOs	0.505928	1.15449		Hyaluronan uptake and degradation	0.882307	-1.0672		Hyaluronan uptake and degradation	0.862152	0.833691
PERK regulates gene expression	0.589171	1.20749		TP53 Regulates Transcription of Cell Cycle Genes	0.514025	1.22377		IGF1R signaling cascade	0.723925	-1.21523		IGF1R signaling cascade	0.916266	0.809258
Cyclin A:Cdk2-associated events at S phase entry	0.590427	1.17349		Cobalamin (Cbl, vitamin B12) transport and metabolism	0.516343	1.26668		IKK complex recruitment mediated by RIP1	0.956508	0.954986		IKK complex recruitment mediated by RIP1	0.395449	-1.28936
Polymerase switching on the C-strand of the telomere	0.590427	1.20606		Gap junction trafficking	0.516448	-1.22701		IRAK1 recruits IKK complex	0.99983	0.736469		IRAK1 recruits IKK complex	0.44523	-1.24242
Insulin processing	0.591675	-1.20428		Maturation of spike protein_9683686	0.520556	1.2874		IRAK1 recruits IKK complex upon TLR7/8 or 9 stimulation	0.99983	0.736469		IRAK1 recruits IKK complex upon TLR7/8 or 9 stimulation	0.44523	-1.24242
Regulation of MECP2 expression and activity	0.591675	1.19673		PLC beta mediated events	0.527503	-1.20113		IRAK2 mediated activation of TAK1 complex	0.84186	-1.11418		IRAK2 mediated activation of TAK1 complex	0.714816	-0.977328
Signaling by Erythropoietin	0.591675	-1.20185		A tetrasaccharide linker sequence is required for GAG synthesis	0.527932	-1.23917		IRAK2 mediated activation of TAK1 complex upon TLR7/8 or 9 stimulation	0.820493	-1.13079		IRAK2 mediated activation of TAK1 complex upon TLR7/8 or 9 stimulation	0.697401	-0.993796
Signaling by TGF-beta Receptor Complex in Cancer	0.591675	1.25431		Collagen formation	0.527932	1.20504		IRAK4 deficiency (TLR2/4)	0.940815	-0.998851		IRAK4 deficiency (TLR2/4)	0.715463	-0.984298
Dual incision in TC-NER	0.596231	1.1711		RNA Polymerase III Chain Elongation	0.527932	-1.24287		IRE1alpha activates chaperones	0.838785	1.08625		IRE1alpha activates chaperones	0.420076	1.21051
ABC-family proteins mediated transport	0.59923	1.15896		Defects in cobalamin (B12) metabolism	0.529822	1.25632		IRF3-mediated induction of type I IFN	0.99983	0.775147		IRF3-mediated induction of type I IFN	0.992412	0.584308
Assembly of the pre-replicative complex	0.59923	1.15592		Formation of apoptosome	0.529822	1.26138		IRS-mediated signalling	0.62839	-1.29723		IRS-mediated signalling	0.992412	0.669208
Beta oxidation of octanoyl-CoA to hexanoyl-CoA	0.59923	1.244		Myogenesis	0.529822	1.24291		IRS-related events triggered by IGF1R	0.653119	-1.28399		IRS-related events triggered by IGF1R	0.911666	0.809263
Dual Incision in GG-NER	0.59923	1.18256		Platelet activation, signaling and aggregation	0.529822	-1.12129		ISG15 antiviral mechanism	0.0230831	-1.79404		ISG15 antiviral mechanism	0.00581376	-1.85427
HCMV Infection	0.59923	1.15161		RET signaling	0.529822	-1.21822		IkBA variant leads to EDA-ID	0.503023	1.45246		IkBA variant leads to EDA-ID	0.599475	-1.09523
Infectious disease	0.59923	1.08459		RHOU GTPase cycle	0.529822	1.21489		Immunoregulatory interactions between a Lymphoid and a non-Lymphoid cell	0.217212	-1.6426		Immunoregulatory interactions between a Lymphoid and a non-Lymphoid cell	0.936818	-0.776296
Negative regulators of DDX58/IFIH1 signaling	0.59923	1.20179		Regulation of PTEN mRNA translation	0.529822	1.26186		Impaired BRCA2 binding to PALB2	0.0311322	-1.94179		Impaired BRCA2 binding to PALB2	0.00173386	-2.17671
Pregnenolone biosynthesis	0.59923	-1.23767		Regulation of the apoptosome activity	0.529822	1.26138		Impaired BRCA2 binding to RAD51	0.000580562	-2.33542		Impaired BRCA2 binding to RAD51	0.00581376	-1.96387
Repression of WNT target genes	0.59923	-1.22844		SMAC (DIABLO) binds to IAPs	0.529822	1.26435		Inactivation of APC/C via direct inhibition of the APC/C complex	0.470535	-1.42418		Inactivation of APC/C via direct inhibition of the APC/C complex	0.573406	-1.11039
SARS-CoV-2-host interactions	0.59923	1.13466		SMAC(DIABLO)-mediated dissociation of IAP:caspase complexes	0.529822	1.26435		Inactivation of CDC42 and RAC1	0.838785	-1.12709		Inactivation of CDC42 and RAC1	0.820698	-0.876965
Telomere Extension By Telomerase	0.59923	1.19845		SMAC, XIAP-regulated apoptotic response	0.529822	1.26435		Inactivation of CSF3 (G-CSF) signaling	0.937779	1.00616		Inactivation of CSF3 (G-CSF) signaling	0.777748	0.921738
Tight junction interactions	0.59923	-1.24656		SIRT1 negatively regulates rRNA expression	0.532131	-1.24964		Inactivation, recovery and regulation of the phototransduction cascade	0.853365	-1.09271		Inactivation, recovery and regulation of the phototransduction cascade	0.995382	-0.537915
Lagging Strand Synthesis	0.602555	1.20684		STAT3 nuclear events downstream of ALK signaling	0.533635	1.27107		Incretin synthesis, secretion, and inactivation	0.757121	-1.23453		Incretin synthesis, secretion, and inactivation	0.765634	-0.927718
Deregulated CDK5 triggers multiple neurodegenerative pathways in Alzheimer's disease models	0.602858	-1.2002		Cargo recognition for clathrin-mediated endocytosis	0.53478	1.17707		Infection with Mycobacterium tuberculosis	0.99983	-0.618267		Infection with Mycobacterium tuberculosis	0.653498	-1.03693
Keratan sulfate degradation	0.602858	-1.22598		GPVI-mediated activation cascade	0.535801	1.216		Infectious disease	0.99983	-0.937168		Infectious disease	0.137725	-1.18862
Neurodegenerative Diseases	0.602858	-1.2002		Protein methylation	0.535801	1.24503		Inflammasomes	0.81542	1.13752		Inflammasomes	0.948061	0.72592
Signaling by TGF-beta Receptor Complex	0.602858	1.15916		Nuclear Envelope (NE) Reassembly	0.536118	1.17849		Influenza Infection	0.99983	-0.900771		Influenza Infection	0.552604	-1.08119
RAB geranylgeranylation	0.603214	1.17153		FGFR2 mutant receptor activation	0.5366	-1.23053		Influenza Viral RNA Transcription and Replication	0.99983	0.772302		Influenza Viral RNA Transcription and Replication	0.992412	-0.776832
PD-1 signaling	0.603403	-1.23679		Signaling by FGFR2 IIIa TM	0.5366	-1.23053		Inhibition of voltage gated Ca2+ channels via Gbeta/gamma subunits	0.99983	0.650277		Inhibition of voltage gated Ca2+ channels via Gbeta/gamma subunits	0.258232	1.43289
Signaling by ERBB2 in Cancer	0.604136	1.21474		Defects in vitamin and cofactor metabolism	0.53815	1.23519		Inhibition of DNA recombination at telomere	0.729039	1.2205		Inhibition of DNA recombination at telomere	0.842171	0.874873
HS-GAG biosynthesis	0.604753	-1.19628		Formation of Incision Complex in GG-NER	0.53815	1.19296		Inhibition of replication initiation of damaged DNA by RB1/E2F1	0.547195	-1.39315		Inhibition of replication initiation of damaged DNA by RB1/E2F1	0.335893	-1.35407
Interferon Signaling	0.606771	1.14141		Germ layer formation at gastrulation	0.53815	1.26779		Inhibition of the proteolytic activity of APC/C required for the onset of anaphase by mitotic spindle checkpoint components	0.470535	-1.42418		Inhibition of the proteolytic activity of APC/C required for the onset of anaphase by mitotic spindle checkpoint components	0.573406	-1.11039
Biotin transport and metabolism	0.607162	-1.20565		Infection with Mycobacterium tuberculosis	0.53815	1.22851		Initial triggering of complement	0.962578	-0.935552		Initial triggering of complement	0.106403	1.65431
RORA activates gene expression	0.607257	1.21154		Pyrimidine salvage	0.53815	-1.25381		Initiation of Nuclear Envelope (NE) Reformation	0.905786	1.0451		Initiation of Nuclear Envelope (NE) Reformation	0.965204	-0.722648
Trafficking and processing of endosomal TLR	0.613269	-1.20116		Signaling by TGF-beta Receptor Complex in Cancer	0.53815	1.26469		InlA-mediated entry of Listeria monocytogenes into host cells	0.99983	-0.765857		InlA-mediated entry of Listeria monocytogenes into host cells	0.952214	0.705865
DCC mediated attractive signaling	0.613744	1.20927		Interleukin-12 family signaling	0.539143	1.20071		InlB-mediated entry of Listeria monocytogenes into host cell	0.99983	0.716765		InlB-mediated entry of Listeria monocytogenes into host cell	0.545472	-1.15568
Regulation of BACH1 activity	0.615347	-1.22585		Cytochrome c-mediated apoptotic response	0.545215	1.23568		Innate Immune System	0.99983	-0.92883		Innate Immune System	0.948061	0.909301
Thromboxane signalling through TP receptor	0.615347	-1.1868		CD28 co-stimulation	0.547229	1.20747		Inositol phosphate metabolism	0.99983	0.75833		Inositol phosphate metabolism	0.940786	0.778878
Early Phase of HIV Life Cycle	0.617877	1.20927		Cardiac conduction	0.547229	-1.17439		Insertion of tail-anchored proteins into the endoplasmic reticulum membrane	0.630621	1.32723		Insertion of tail-anchored proteins into the endoplasmic reticulum membrane	0.530509	1.15791
G-protein mediated events	0.617877	-1.15158		Interleukin-3, Interleukin-5 and GM-CSF signaling	0.547229	-1.19198		Insulin processing	0.559366	1.35845		Insulin processing	0.992412	-0.632124
Metabolism of amino acids and derivatives	0.617877	-1.08132		MET receptor recycling	0.547229	-1.24021		Insulin receptor recycling	0.698861	1.2456		Insulin receptor recycling	0.781274	0.926021
Mitochondrial translation termination	0.617877	1.13893		PKA activation in glucagon signalling	0.547229	-1.22604		Insulin receptor signalling cascade	0.800023	-1.13133		Insulin receptor signalling cascade	0.934198	0.795141
Regulation of localization of FOXO transcription factors	0.617877	-1.21582		Packaging Of Telomere Ends	0.547229	-1.24097		Integration of energy metabolism	0.84186	1.07136		Integration of energy metabolism	0.0361769	1.68159
Signaling by Hippo	0.617877	1.20071		Loss of Function of SMAD2/3 in Cancer	0.54858	1.2602		Integration of provirus	0.99983	0.672177		Integration of provirus	0.283857	-1.42699
mRNA Splicing - Minor Pathway	0.617877	1.1538		RHO GTPase Effectors	0.5495	1.11355		Integrin cell surface interactions	0.00147563	-2.22562		Integrin cell surface interactions	0.945599	0.791386
Conversion from APC/C:Cdc20 to APC/C:Cdh1 in late anaphase	0.618784	1.1889		Peroxisomal protein import	0.552098	1.17937		Integrin signaling	0.99983	0.592866		Integrin signaling	0.992412	-0.672841
Constitutive Signaling by NOTCH1 HD Domain Mutants	0.619572	-1.20528		Processing and activation of SUMO	0.552098	1.23244		Interaction between L1 and Ankyrins	0.99983	0.783692		Interaction between L1 and Ankyrins	0.351307	1.31956
Signaling by NOTCH1 HD Domain Mutants in Cancer	0.619572	-1.20528		Mitochondrial translation	0.556345	-1.1288		Interactions of Rev with host cellular proteins	0.00217721	-2.16542		Interactions of Rev with host cellular proteins	0.0088495	-1.87222
APC/C:Cdc20 mediated degradation of mitotic proteins	0.620536	1.14792		Deregulated CDK5 triggers multiple neurodegenerative pathways in Alzheimer's disease models	0.561503	-1.21494		Interactions of Vpr with host cellular proteins	0.0424452	-1.81348		Interactions of Vpr with host cellular proteins	0.0311984	-1.78678
Base Excision Repair	0.621483	1.1557		GAB1 signalosome	0.561503	-1.22103		Interconversion of nucleotide di- and triphosphates	0.630621	1.29565		Interconversion of nucleotide di- and triphosphates	0.811421	-0.908397
APC:Cdc20 mediated degradation of cell cycle proteins prior to satisfation of the cell cycle checkpoint	0.622567	1.14919		Neurodegenerative Diseases	0.561503	-1.21494		Interferon Signaling	0.334546	-1.35235		Interferon Signaling	0.369003	-1.19616
Cdc20:Phospho-APC/C mediated degradation of Cyclin A	0.622567	1.14919		Signaling by Hippo	0.561503	1.21955		Interferon alpha/beta signaling	0.72206	1.2242		Interferon alpha/beta signaling	0.992412	-0.654231
Detoxification of Reactive Oxygen Species	0.622567	-1.15148		NCAM1 interactions	0.561594	1.20935		Interferon gamma signaling	0.853365	1.07682		Interferon gamma signaling	0.343712	1.28494
Iron uptake and transport	0.622567	-1.14215		APC-Cdc20 mediated degradation of Nek2A	0.563067	1.20205		Interleukin receptor SHC signaling	0.99983	0.70638		Interleukin receptor SHC signaling	0.948061	0.726684
Synthesis of wybutosine at G37 of tRNA(Phe)	0.622567	1.21604		GPCR ligand binding	0.563067	-1.16881		Interleukin-1 family signaling	0.962578	-0.963456		Interleukin-1 family signaling	0.00413364	-1.77405
Nuclear Events (kinase and transcription factor activation)	0.624286	-1.14292		LGI-ADAM interactions	0.563067	-1.21906		Interleukin-1 signaling	0.99983	-0.743207		Interleukin-1 signaling	0.0232884	-1.63639
RHOA GTPase cycle	0.624693	1.128		SUMO is proteolytically processed	0.563067	1.23986		Interleukin-10 signaling	0.99983	0.759475		Interleukin-10 signaling	0.997807	0.474975
Synthesis of PIPs at the late endosome membrane	0.624693	1.20058		APC/C:Cdc20 mediated degradation of Cyclin B	0.566202	1.20381		Interleukin-12 family signaling	0.99983	0.810014		Interleukin-12 family signaling	0.131759	-1.5165
Complex I biogenesis	0.629395	1.15026		mitochondrial fatty acid beta-oxidation of unsaturated fatty acids	0.566202	1.23761		Interleukin-12 signaling	0.99983	-0.776439		Interleukin-12 signaling	0.222534	-1.41168
FCERI mediated NF-kB activation	0.629395	1.14009		Clathrin-mediated endocytosis	0.566593	1.13814		Interleukin-15 signaling	0.84186	1.10525		Interleukin-15 signaling	0.94159	0.734328
RAB GEFs exchange GTP for GDP on RABs	0.629395	1.14387		Constitutive Signaling by Overexpressed ERBB2	0.566593	1.2207		Interleukin-17 signaling	0.953655	-0.98408		Interleukin-17 signaling	0.486242	-1.14196
CD28 dependent Vav1 pathway	0.634896	1.19351		Methylation	0.566593	1.22106		Interleukin-2 family signaling	0.69768	1.24756		Interleukin-2 family signaling	0.595051	1.08193
Cyclin A/B1/B2 associated events during G2/M transition	0.634896	1.16987		Regulation of RUNX1 Expression and Activity	0.569041	-1.20389		Interleukin-2 signaling	0.413834	1.50723		Interleukin-2 signaling	0.235714	1.48557
Defective CHSY1 causes TPBS	0.634896	-1.20753		Respiratory electron transport	0.576702	1.14414		Interleukin-20 family signaling	0.226907	1.6614		Interleukin-20 family signaling	0.393044	1.30897
Dermatan sulfate biosynthesis	0.634896	-1.2061		Nuclear signaling by ERBB4	0.582248	-1.19346		Interleukin-21 signaling	0.265501	1.59045		Interleukin-21 signaling	0.371371	1.33799
Inhibition of replication initiation of damaged DNA by RB1/E2F1	0.634896	1.18906		Pre-NOTCH Expression and Processing	0.582248	-1.14896		Interleukin-27 signaling	0.99983	0.822885		Interleukin-27 signaling	0.186243	-1.51604
MAPK1 (ERK2) activation	0.634896	-1.20614		O-glycosylation of TSR domain-containing proteins	0.586163	-1.20088		Interleukin-3, Interleukin-5 and GM-CSF signaling	0.757121	1.17978		Interleukin-3, Interleukin-5 and GM-CSF signaling	0.927905	0.800113
N-glycan antennae elongation in the medial/trans-Golgi	0.634896	-1.17678		Signaling by WNT in cancer	0.586163	1.1929		Interleukin-35 Signalling	0.99983	0.822885		Interleukin-35 Signalling	0.186243	-1.51604
Nephrin family interactions	0.634896	1.18135		Aberrant regulation of mitotic G1/S transition in cancer due to RB1 defects	0.586336	-1.1934		Interleukin-37 signaling	0.913963	-1.04479		Interleukin-37 signaling	0.15819	-1.57778
Signaling by FGFR3 in disease	0.634896	1.1883		Defective binding of RB1 mutants to E2F1,(E2F2, E2F3)	0.586336	-1.1934		Interleukin-4 and Interleukin-13 signaling	0.951323	-0.992707		Interleukin-4 and Interleukin-13 signaling	0.137597	1.49019
Signaling by FGFR4 in disease	0.634896	1.1883		Growth hormone receptor signaling	0.586336	-1.19362		Interleukin-6 family signaling	0.99983	0.484098		Interleukin-6 family signaling	0.623735	1.06209
HuR (ELAVL1) binds and stabilizes mRNA	0.636249	1.20064		CASP8 activity is inhibited	0.587202	-1.22435		Interleukin-6 signaling	0.99983	0.827682		Interleukin-6 signaling	0.798843	-0.901425
mitochondrial fatty acid beta-oxidation of unsaturated fatty acids	0.641728	1.1971		Dimerization of procaspase-8	0.587202	-1.22435		Interleukin-7 signaling	0.386777	1.5167		Interleukin-7 signaling	0.312606	1.37895
Anchoring fibril formation	0.641799	1.19838		Eukaryotic Translation Termination	0.587202	-1.1231		Interleukin-9 signaling	0.265501	1.59045		Interleukin-9 signaling	0.371371	1.33799
Class I peroxisomal membrane protein import	0.641799	1.15683		G-protein mediated events	0.587202	-1.14805		Intra-Golgi and retrograde Golgi-to-ER traffic	0.369625	1.30765		Intra-Golgi and retrograde Golgi-to-ER traffic	0.60314	-1.04015
Common Pathway of Fibrin Clot Formation	0.641799	-1.19253		Gastrulation	0.587202	1.19322		Intra-Golgi traffic	0.853365	1.07629		Intra-Golgi traffic	0.997807	-0.551379
Disassembly of the destruction complex and recruitment of AXIN to the membrane	0.641799	-1.14734		Regulation by c-FLIP	0.587202	-1.22435		Intracellular signaling by second messengers	0.906146	-1.01807		Intracellular signaling by second messengers	0.995382	-0.772155
Diseases associated with O-glycosylation of proteins	0.641799	-1.16075		Sensory processing of sound by outer hair cells of the cochlea	0.587202	-1.1786		Intraflagellar transport	0.99983	0.807978		Intraflagellar transport	0.769883	-0.943478
Formation of RNA Pol II elongation complex	0.641799	1.1314		TP53 Regulates Metabolic Genes	0.587202	1.14244		Intrinsic Pathway for Apoptosis	0.99983	0.905548		Intrinsic Pathway for Apoptosis	0.992412	-0.70805
Metabolism of proteins	0.641799	1.05704		Translesion Synthesis by POLH	0.587202	1.19486		Intrinsic Pathway of Fibrin Clot Formation	0.589835	-1.37283		Intrinsic Pathway of Fibrin Clot Formation	0.945461	0.717846
Post-translational modification: synthesis of GPI-anchored proteins	0.641799	-1.14749		mRNA Splicing - Minor Pathway	0.587202	-1.1459		Inwardly rectifying K+ channels	0.99983	0.661522		Inwardly rectifying K+ channels	0.258232	1.4273
Pre-NOTCH Transcription and Translation	0.641799	-1.14253		Prolactin receptor signaling	0.589239	-1.209		Ion channel transport	0.99983	0.607394		Ion channel transport	0.277789	1.28929
RNA Polymerase II Transcription Elongation	0.641799	1.1314		Intra-Golgi traffic	0.590572	-1.14443		Ion homeostasis	0.99983	0.669869		Ion homeostasis	0.0706366	1.66639
SIRT1 negatively regulates rRNA expression	0.641799	-1.17255		Signaling by NOTCH1	0.590572	1.14805		Ion transport by P-type ATPases	0.962578	-0.940199		Ion transport by P-type ATPases	0.570249	1.10356
Synthesis of very long-chain fatty acyl-CoAs	0.641799	-1.16039		Late SARS-CoV-2 Infection Events	0.591819	1.15085		Ionotropic activity of kainate receptors	0.595324	-1.37781		Ionotropic activity of kainate receptors	0.992412	0.572501
Translesion synthesis by POLI	0.641799	1.17096		Creatine metabolism	0.593213	-1.21834		Iron uptake and transport	0.99983	0.846059		Iron uptake and transport	0.696933	-0.995106
Translesion synthesis by POLK	0.641799	1.17096		RNA Polymerase I Promoter Escape	0.593213	-1.15804		JNK (c-Jun kinases) phosphorylation and activation mediated by activated human TAK1	0.547195	-1.36364		JNK (c-Jun kinases) phosphorylation and activation mediated by activated human TAK1	0.252441	-1.42531
Translesion synthesis by REV1	0.641799	1.17096		Class I peroxisomal membrane protein import	0.596783	1.17361		Josephin domain DUBs	0.99983	-0.684939		Josephin domain DUBs	0.573033	-1.12664
eNOS activation	0.641799	-1.1691		Interleukin-17 signaling	0.596783	1.14357		KEAP1-NFE2L2 pathway	0.99983	0.759723		KEAP1-NFE2L2 pathway	0.447572	-1.14402
Signal transduction by L1	0.642039	-1.14726		MAP kinase activation	0.596783	1.14357		KSRP (KHSRP) binds and destabilizes mRNA	0.720306	1.24368		KSRP (KHSRP) binds and destabilizes mRNA	0.911191	-0.803539
Initial triggering of complement	0.646162	-1.1702		Post-translational protein phosphorylation	0.596783	-1.12726		Keratan sulfate biosynthesis	0.940815	-0.994572		Keratan sulfate biosynthesis	0.208625	1.51838
Fanconi Anemia Pathway	0.646795	1.14789		Role of phospholipids in phagocytosis	0.596783	-1.17887		Keratan sulfate degradation	0.937949	-1.00213		Keratan sulfate degradation	0.16759	1.55237
Membrane Trafficking	0.649238	1.0723		Glycogen synthesis	0.598049	1.19975		Keratan sulfate/keratin metabolism	0.962578	-0.939651		Keratan sulfate/keratin metabolism	0.120587	1.60815
Assembly of collagen fibrils and other multimeric structures	0.652953	1.14379		Chondroitin sulfate/dermatan sulfate metabolism	0.599663	-1.15188		Ketone body metabolism	0.956508	-0.96234		Ketone body metabolism	0.908451	0.778555
Regulation of RUNX1 Expression and Activity	0.653168	-1.1603		Signaling by FGFR2	0.599663	1.14397		Killing mechanisms	0.956508	0.97171		Killing mechanisms	0.378792	1.32341
BMAL1:CLOCK,NPAS2 activates circadian gene expression	0.653379	1.16199		SARS-CoV-2 targets host intracellular signalling and regulatory pathways	0.599822	-1.18444		Kinesins	0.940815	0.996644		Kinesins	0.645766	1.03744
RHOG GTPase cycle	0.653806	1.12646		COPI-independent Golgi-to-ER retrograde traffic	0.602547	-1.13193		L13a-mediated translational silencing of Ceruloplasmin expression	0.99983	0.920013		L13a-mediated translational silencing of Ceruloplasmin expression	0.992412	0.743091
Glucagon-type ligand receptors	0.656993	-1.15048		FRS-mediated FGFR2 signaling	0.602547	1.20211		L1CAM interactions	0.99983	0.870911		L1CAM interactions	0.0187112	1.67795
Phosphorylation of the APC/C	0.656993	1.15588		FRS-mediated FGFR3 signaling	0.602547	1.20211		LDL clearance	0.99983	0.528129		LDL clearance	0.25243	1.44555
SARS-CoV Infections	0.658107	1.08121		FRS-mediated FGFR4 signaling	0.602547	1.20211		LGI-ADAM interactions	0.953655	0.973449		LGI-ADAM interactions	0.0560643	1.74654
Neurexins and neuroligins	0.65823	-1.11217		Interleukin-37 signaling	0.602547	1.18941		LRR FLII-interacting protein 1 (LRRFIP1) activates type I IFN production	0.99983	0.699009		LRR FLII-interacting protein 1 (LRRFIP1) activates type I IFN production	0.566771	-1.1588
Presynaptic depolarization and calcium channel opening	0.658273	-1.17903		Neurofascin interactions	0.602547	1.20794		Lagging Strand Synthesis	0.99983	-0.862691		Lagging Strand Synthesis	0.876986	-0.835244
APC/C:Cdc20 mediated degradation of Securin	0.659333	1.11455		Viral mRNA Translation	0.602547	-1.1109		Laminin interactions	0.265501	-1.62814		Laminin interactions	0.929379	0.77558
CREB1 phosphorylation through the activation of CaMKII/CaMKK/CaMKIV cascasde	0.662602	1.15701		Meiotic recombination	0.603503	1.16749		Late Phase of HIV Life Cycle	0.62761	-1.19363		Late Phase of HIV Life Cycle	0.000286119	-1.95181
Diseases of mitotic cell cycle	0.662602	1.13194		ARMS-mediated activation	0.604024	1.20341		Late SARS-CoV-2 Infection Events	0.790597	-1.13479		Late SARS-CoV-2 Infection Events	0.593156	1.0733
Disorders of Developmental Biology	0.662602	1.15127		Meiosis	0.604024	1.14127		Late endosomal microautophagy	0.263512	1.60447		Late endosomal microautophagy	0.685516	-1.00781
Disorders of Nervous System Development	0.662602	1.15127		PIWI-interacting RNA (piRNA) biogenesis	0.604024	-1.17021		Leading Strand Synthesis	0.937779	-1.01308		Leading Strand Synthesis	0.908985	-0.789561
Fcgamma receptor (FCGR) dependent phagocytosis	0.662602	-1.09144		Plasma lipoprotein assembly	0.604024	-1.17292		Leishmania infection	0.99983	0.771458		Leishmania infection	0.0821045	1.45437
Gain-of-function MRAS complexes activate RAF signaling	0.662602	1.1619		Synthesis of PIPs at the Golgi membrane	0.604024	1.17264		Leishmania parasite growth and survival	0.962578	0.948726		Leishmania parasite growth and survival	0.0766103	1.59206
Interleukin-4 and Interleukin-13 signaling	0.662602	-1.10748		Transport to the Golgi and subsequent modification	0.604024	1.10372		Leishmania phagocytosis	0.956508	-0.972968		Leishmania phagocytosis	0.858658	0.885736
Killing mechanisms	0.662602	-1.157		Ovarian tumor domain proteases	0.604418	1.15029		Lewis blood group biosynthesis	0.800023	-1.19641		Lewis blood group biosynthesis	0.870488	0.819648
Loss of function of MECP2 in Rett syndrome	0.662602	1.15127		Regulation of IFNA/IFNB signaling	0.604498	-1.19083		Linoleic acid (LA) metabolism	0.99983	0.806877		Linoleic acid (LA) metabolism	0.0541191	1.74018
Negative feedback regulation of MAPK pathway	0.662602	-1.16751		EPH-ephrin mediated repulsion of cells	0.606362	-1.1317		Lipophagy	0.99983	0.727721		Lipophagy	0.628154	1.05801
Negative regulation of activity of TFAP2 (AP-2) family transcription factors	0.662602	1.16785		Amino acids regulate mTORC1	0.608728	1.1385		Listeria monocytogenes entry into host cells	0.99983	-0.708526		Listeria monocytogenes entry into host cells	0.596878	-1.09755
Nucleotide-binding domain, leucine rich repeat containing receptor (NLR) signaling pathways	0.662602	1.12368		ER to Golgi Anterograde Transport	0.611932	1.1076		Long-term potentiation	0.99983	-0.839506		Long-term potentiation	0.26896	1.41998
Pervasive developmental disorders	0.662602	1.15127		RAF-independent MAPK1/3 activation	0.613952	-1.16215		Loss of Function of SMAD2/3 in Cancer	0.605244	-1.35974		Loss of Function of SMAD2/3 in Cancer	0.608438	-1.10372
RHOC GTPase cycle	0.662602	1.11081		Signaling by KIT in disease	0.613952	-1.15555		Loss of Function of TGFBR1 in Cancer	0.486243	-1.44081		Loss of Function of TGFBR1 in Cancer	0.697079	-1.01515
SHOC2 M1731 mutant abolishes MRAS complex function	0.662602	1.1619		Signaling by phosphorylated juxtamembrane, extracellular and kinase domain KIT mutants	0.613952	-1.15555		Loss of MECP2 binding ability to the NCoR/SMRT complex	0.245833	-1.66348		Loss of MECP2 binding ability to the NCoR/SMRT complex	0.995382	-0.537747
Signaling by MRAS-complex mutants	0.662602	1.1619		TAK1-dependent IKK and NF-kappa-B activation	0.613952	1.13925		Loss of Nlp from mitotic centrosomes	0.303864	1.4665		Loss of Nlp from mitotic centrosomes	0.00107493	-2.00064
Synthesis of PIPs at the plasma membrane	0.662602	1.12082		TNF signaling	0.613952	1.13136		Loss of function of MECP2 in Rett syndrome	0.460506	-1.4606		Loss of function of MECP2 in Rett syndrome	0.992412	0.596817
WNT5:FZD7-mediated leishmania damping	0.662602	-1.157		Activation of BAD and translocation to mitochondria	0.614179	-1.1601		Loss of proteins required for interphase microtubule organization from the centrosome	0.303864	1.4665		Loss of proteins required for interphase microtubule organization from the centrosome	0.00107493	-2.00064
Diseases associated with glycosylation precursor biosynthesis	0.662806	-1.13395		Chaperone Mediated Autophagy	0.614179	1.16117		Lysine catabolism	0.767163	-1.22684		Lysine catabolism	0.651742	-1.05281
Downregulation of SMAD2/3:SMAD4 transcriptional activity	0.662806	1.13003		G-protein beta:gamma signalling	0.614179	-1.14326		Lysosome Vesicle Biogenesis	0.866185	1.07357		Lysosome Vesicle Biogenesis	0.99851	-0.501044
RHOU GTPase cycle	0.666496	1.12243		Influenza Viral RNA Transcription and Replication	0.614179	1.10301		M Phase	0.757891	-1.08086		M Phase	1.052e-08	-2.36559
Signaling by Nuclear Receptors	0.670802	-1.0646		Pyroptosis	0.614179	-1.1567		MAP kinase activation	0.953655	-0.98408		MAP kinase activation	0.486242	-1.14196
Activation of APC/C and APC/C:Cdc20 mediated degradation of mitotic proteins	0.671555	1.10519		VEGFR2 mediated vascular permeability	0.615351	1.14687		MAP2K and MAPK activation	0.99983	-0.645059		MAP2K and MAPK activation	0.639394	1.04151
Defective pyroptosis	0.671555	-1.12494		Platelet Aggregation (Plug Formation)	0.616784	1.15403		MAP3K8 (TPL2)-dependent MAPK1/3 activation	0.723925	1.24779		MAP3K8 (TPL2)-dependent MAPK1/3 activation	0.252154	-1.44566
Metabolism of nucleotides	0.671555	-1.08514		RUNX2 regulates osteoblast differentiation	0.616975	1.16865		MAPK family signaling cascades	0.970054	-0.962125		MAPK family signaling cascades	0.876478	0.912447
Peptide hormone metabolism	0.671555	-1.0994		Coenzyme A biosynthesis	0.618495	1.17476		MAPK targets/ Nuclear events mediated by MAP kinases	0.970054	-0.930623		MAPK targets/ Nuclear events mediated by MAP kinases	0.978008	0.722187
Respiratory electron transport	0.671555	1.0993		Toll Like Receptor 7/8 (TLR7/8) Cascade	0.619083	1.11457		MAPK1 (ERK2) activation	0.838785	1.14998		MAPK1 (ERK2) activation	0.547226	1.17913
SHC-mediated cascade:FGFR2	0.671555	1.15597		Abortive elongation of HIV-1 transcript in the absence of Tat	0.620068	-1.14222		MAPK1/MAPK3 signaling	0.99983	-0.911954		MAPK1/MAPK3 signaling	0.83625	0.929713
SHC-mediated cascade:FGFR3	0.671555	1.15597		Attenuation phase	0.620068	-1.14954		MAPK3 (ERK1) activation	0.800023	1.18949		MAPK3 (ERK1) activation	0.477033	1.22591
SHC-mediated cascade:FGFR4	0.671555	1.15597		RHOG GTPase cycle	0.620068	1.12269		MAPK6/MAPK4 signaling	0.99983	-0.876622		MAPK6/MAPK4 signaling	0.15819	-1.38332
SHC1 events in EGFR signaling	0.671555	1.15597		Blood group systems biosynthesis	0.62055	1.1774		MASTL Facilitates Mitotic Progression	0.675278	-1.30293		MASTL Facilitates Mitotic Progression	0.22281	-1.50189
SHC1 events in ERBB4 signaling	0.671555	1.15597		Cargo concentration in the ER	0.62055	1.1463		MECP2 regulates neuronal receptors and channels	0.547195	-1.40075		MECP2 regulates neuronal receptors and channels	0.536763	-1.16335
Attachment of GPI anchor to uPAR	0.676866	-1.15346		Carnitine metabolism	0.62055	-1.15414		MECP2 regulates transcription of neuronal ligands	0.99983	-0.847082		MECP2 regulates transcription of neuronal ligands	0.63447	-1.0793
Generation of second messenger molecules	0.676866	1.1395		Caspase activation via Death Receptors in the presence of ligand	0.62055	-1.17534		MET activates PTK2 signaling	0.073938	-1.84085		MET activates PTK2 signaling	0.729752	-0.963734
Ovarian tumor domain proteases	0.681541	1.11464		Cleavage of the damaged purine	0.62055	-1.14605		MET activates RAP1 and RAC1	0.99983	-0.733301		MET activates RAP1 and RAC1	0.181482	-1.55128
Activated NTRK2 signals through FRS2 and FRS3	0.6862	1.13605		DCC mediated attractive signaling	0.62055	1.16444		MET activates RAS signaling	0.99983	-0.874161		MET activates RAS signaling	0.755952	-0.939507
APC/C-mediated degradation of cell cycle proteins	0.68692	1.09771		Depurination	0.62055	-1.14605		MET promotes cell motility	0.158135	-1.71962		MET promotes cell motility	0.37383	-1.27723
Estrogen-dependent nuclear events downstream of ESR-membrane signaling	0.68692	-1.12216		FCGR3A-mediated IL10 synthesis	0.62055	-1.1281		MET receptor recycling	0.99983	0.646801		MET receptor recycling	0.277789	1.43854
Glutamate binding, activation of AMPA receptors and synaptic plasticity	0.68692	-1.10661		Glyoxylate metabolism and glycine degradation	0.62055	1.14844		MHC class II antigen presentation	0.99983	0.907636		MHC class II antigen presentation	0.89966	-0.872557
Interleukin-2 family signaling	0.68692	-1.10626		Lewis blood group biosynthesis	0.62055	1.1774		MTOR signalling	0.956508	-0.976616		MTOR signalling	0.992412	0.675236
Olfactory Signaling Pathway	0.68692	-1.15083		Metabolism of folate and pterines	0.62055	-1.15007		Macroautophagy	0.99983	0.899149		Macroautophagy	0.957027	0.831773
Propionyl-CoA catabolism	0.68692	1.1507		PINK1-PRKN Mediated Mitophagy	0.62055	-1.14669		Major pathway of rRNA processing in the nucleolus and cytosol	0.517635	1.23152		Major pathway of rRNA processing in the nucleolus and cytosol	0.0402046	-1.49846
Regulation of mitotic cell cycle	0.68692	1.09771		PPARA activates gene expression	0.62055	1.10556		Maturation of nucleoprotein_9683610	0.645005	-1.33169		Maturation of nucleoprotein_9683610	0.755092	-0.955977
Synthesis of 5-eicosatetraenoic acids	0.68692	-1.15209		Platelet homeostasis	0.62055	-1.11318		Maturation of nucleoprotein_9694631	0.559366	-1.39827		Maturation of nucleoprotein_9694631	0.828649	-0.864046
Trafficking of AMPA receptors	0.68692	-1.10661		RHO GTPases Activate Rhotekin and Rhophilins	0.62055	-1.18194		Maturation of spike protein_9683686	0.962942	0.943688		Maturation of spike protein_9683686	0.575353	-1.14518
Acetylcholine Neurotransmitter Release Cycle	0.687136	-1.12174		Recognition and association of DNA glycosylase with site containing an affected purine	0.62055	-1.14605		Maturation of spike protein_9694548	0.81542	-1.11265		Maturation of spike protein_9694548	0.536763	1.13428
Noncanonical activation of NOTCH3	0.689371	-1.14339		Regulation of lipid metabolism by PPARalpha	0.62055	1.10715		Meiosis	0.97197	0.93541		Meiosis	0.0262706	-1.761
Beta oxidation of decanoyl-CoA to octanoyl-CoA-CoA	0.68981	1.1387		Selenocysteine synthesis	0.62055	-1.09416		Meiotic recombination	0.81542	-1.11849		Meiotic recombination	0.0414836	-1.80297
Regulation of TLR by endogenous ligand	0.68981	1.13837		Translesion synthesis by POLI	0.62055	1.14511		Meiotic synapsis	0.853365	1.08385		Meiotic synapsis	0.288695	-1.35956
Receptor-type tyrosine-protein phosphatases	0.691804	-1.11665		Translesion synthesis by POLK	0.62055	1.14511		Membrane Trafficking	0.265501	1.25421		Membrane Trafficking	0.278385	-1.15182
Acyl chain remodelling of PS	0.696809	-1.12822		Translesion synthesis by REV1	0.62055	1.14511		Membrane binding and targetting of GAG proteins	0.962942	0.929473		Membrane binding and targetting of GAG proteins	0.992412	-0.605814
FOXO-mediated transcription of cell death genes	0.69738	-1.11475		Activation of BH3-only proteins	0.620837	-1.12306		Metabolic disorders of biological oxidation enzymes	0.99983	0.704392		Metabolic disorders of biological oxidation enzymes	0.995382	-0.564448
Interleukin-1 signaling	0.69738	1.08055		TRAF6-mediated induction of TAK1 complex within TLR4 complex	0.620837	1.15415		Metabolism of Angiotensinogen to Angiotensins	0.99983	0.763458		Metabolism of Angiotensinogen to Angiotensins	0.298159	1.40993
Diseases of programmed cell death	0.697893	-1.08225		NR1H2 & NR1H3 regulate gene expression to control bile acid homeostasis	0.621127	-1.16956		Metabolism of RNA	0.113593	-1.24201		Metabolism of RNA	1.052e-08	-2.30409
Apoptosis	0.699624	1.06946		Signaling by FGFR	0.621127	1.11628		Metabolism of amino acids and derivatives	0.99983	0.781802		Metabolism of amino acids and derivatives	0.995382	0.774434
Apoptosis induced DNA fragmentation	0.699624	1.12381		Toll-like Receptor Cascades	0.623106	1.09647		Metabolism of carbohydrates	0.763489	-1.09804		Metabolism of carbohydrates	0.0126219	1.57643
CDK-mediated phosphorylation and removal of Cdc6	0.699624	1.08372		Leishmania infection	0.627671	-1.08305		Metabolism of cofactors	0.811012	1.14553		Metabolism of cofactors	0.992412	-0.635872
Class B/2 (Secretin family receptors)	0.699624	-1.10135		BMAL1:CLOCK,NPAS2 activates circadian gene expression	0.628309	1.14268		Metabolism of fat-soluble vitamins	0.99983	0.862214		Metabolism of fat-soluble vitamins	0.0392518	1.75015
FGFR1 mutant receptor activation	0.699624	1.10134		Extension of Telomeres	0.635124	1.10757		Metabolism of folate and pterines	0.99983	-0.603252		Metabolism of folate and pterines	0.572239	1.12637
G alpha (12/13) signalling events	0.699624	-1.0774		Glycogen metabolism	0.635241	1.13566		Metabolism of lipids	0.99983	-0.80849		Metabolism of lipids	0.303811	1.13929
Macroautophagy	0.699624	-1.05903		Nucleotide-binding domain, leucine rich repeat containing receptor (NLR) signaling pathways	0.635921	1.11767		Metabolism of nitric oxide: NOS3 activation and regulation	0.811509	1.15099		Metabolism of nitric oxide: NOS3 activation and regulation	0.725874	0.970617
Nef-mediates down modulation of cell surface receptors by recruiting them to clathrin adapters	0.699624	-1.11115		Tristetraprolin (TTP, ZFP36) binds and destabilizes mRNA	0.635945	1.1349		Metabolism of non-coding RNA	0.0615232	-1.71481		Metabolism of non-coding RNA	0.00363914	-1.91938
PI-3K cascade:FGFR2	0.699624	1.1304		Signalling to ERKs	0.638058	-1.11304		Metabolism of nucleotides	0.660062	1.21157		Metabolism of nucleotides	0.999524	0.561446
PI-3K cascade:FGFR3	0.699624	1.1304		NoRC negatively regulates rRNA expression	0.639421	-1.09957		Metabolism of polyamines	0.962578	-0.953639		Metabolism of polyamines	0.0591142	-1.57196
PI-3K cascade:FGFR4	0.699624	1.1304		Telomere Extension By Telomerase	0.639421	1.12548		Metabolism of porphyrins	0.99983	0.77044		Metabolism of porphyrins	0.992412	0.666881
PLC beta mediated events	0.699624	-1.07664		Chaperonin-mediated protein folding	0.643473	-1.08753		Metabolism of steroid hormones	0.99983	0.774104		Metabolism of steroid hormones	0.60336	1.08341
Plasma lipoprotein assembly	0.699624	-1.10401		InlA-mediated entry of Listeria monocytogenes into host cells	0.643875	1.14769		Metabolism of steroids	0.99983	-0.894344		Metabolism of steroids	0.968639	0.798213
RHO GTPases activate PAKs	0.699624	1.10753		Late endosomal microautophagy	0.644174	-1.11044		Metabolism of vitamins and cofactors	0.99983	0.658079		Metabolism of vitamins and cofactors	0.19014	1.32503
Regulation of APC/C activators between G1/S and early anaphase	0.699624	1.08014		Retrograde neurotrophin signalling	0.647687	-1.12927		Metabolism of water-soluble vitamins and cofactors	0.99983	-0.856187		Metabolism of water-soluble vitamins and cofactors	0.583671	1.07185
Signaling by NODAL	0.699624	-1.12866		Constitutive Signaling by NOTCH1 HD Domain Mutants	0.656299	1.13245		Metal ion SLC transporters	0.99983	-0.844943		Metal ion SLC transporters	0.341676	1.33042
Signaling by PDGFRA extracellular domain mutants	0.699624	1.11866		Signaling by NOTCH1 HD Domain Mutants in Cancer	0.656299	1.13245		Metalloprotease DUBs	0.800023	-1.1629		Metalloprotease DUBs	0.0414836	-1.79239
Signaling by PDGFRA transmembrane, juxtamembrane and kinase domain mutants	0.699624	1.11866		WNT5A-dependent internalization of FZD2, FZD5 and ROR2	0.659741	-1.12154		Methionine salvage pathway	0.99983	0.700656		Methionine salvage pathway	0.961912	0.689416
Signaling by the B Cell Receptor (BCR)	0.699624	1.07995		Ion transport by P-type ATPases	0.66257	1.09913		Methylation	0.99983	-0.709108		Methylation	0.770385	-0.928679
TICAM1, RIP1-mediated IKK complex recruitment	0.699624	1.11395		Opioid Signalling	0.66257	-1.0767		MicroRNA (miRNA) biogenesis	0.958779	0.954825		MicroRNA (miRNA) biogenesis	0.664871	1.02749
Telomere Maintenance	0.699624	1.07947		Extracellular matrix organization	0.667338	1.06883		Microtubule-dependent trafficking of connexons from Golgi to the plasma membrane	0.99983	0.771316		Microtubule-dependent trafficking of connexons from Golgi to the plasma membrane	0.000382911	2.24898
Translesion synthesis by Y family DNA polymerases bypasses lesions on DNA template	0.699624	1.09896		Gene and protein expression by JAK-STAT signaling after Interleukin-12 stimulation	0.667338	1.1004		Miro GTPase Cycle	0.99983	-0.562133		Miro GTPase Cycle	0.533811	-1.17265
DNA replication initiation	0.70004	1.11567		Regulation of PTEN localization	0.668388	1.12549		Miscellaneous transport and binding events	0.99983	0.706143		Miscellaneous transport and binding events	0.558544	1.14242
Termination of translesion DNA synthesis	0.70004	1.09162		WNT5A-dependent internalization of FZD4	0.669314	-1.1161		Mismatch Repair	0.976311	-0.910951		Mismatch Repair	0.68129	-1.01178
Condensation of Prophase Chromosomes	0.702294	1.10531		Assembly of the ORC complex at the origin of replication	0.67051	1.11573		Mismatch repair (MMR) directed by MSH2:MSH3 (MutSbeta)	0.99983	-0.824654		Mismatch repair (MMR) directed by MSH2:MSH3 (MutSbeta)	0.804364	-0.897577
TYSND1 cleaves peroxisomal proteins	0.702555	-1.11333		RHO GTPases activate IQGAPs	0.672333	-1.09886		Mismatch repair (MMR) directed by MSH2:MSH6 (MutSalpha)	0.99983	-0.790437		Mismatch repair (MMR) directed by MSH2:MSH6 (MutSalpha)	0.786398	-0.911661
Signaling by ERBB2	0.703179	1.08486		Beta oxidation of hexanoyl-CoA to butanoyl-CoA	0.675975	1.13748		Mitochondrial Fatty Acid Beta-Oxidation	0.99983	0.558323		Mitochondrial Fatty Acid Beta-Oxidation	0.498239	-1.15716
Classical antibody-mediated complement activation	0.705741	-1.1242		RHOJ GTPase cycle	0.675975	1.08912		Mitochondrial biogenesis	0.675278	-1.17919		Mitochondrial biogenesis	0.10942	-1.44885
Creation of C4 and C2 activators	0.705741	-1.1242		PP2A-mediated dephosphorylation of key metabolic factors	0.676662	1.13622		Mitochondrial calcium ion transport	0.99983	-0.822819		Mitochondrial calcium ion transport	0.686569	-1.00386
Serotonin Neurotransmitter Release Cycle	0.705741	-1.09525		Response of Mtb to phagocytosis	0.676662	1.10677		Mitochondrial iron-sulfur cluster biogenesis	0.755649	1.22217		Mitochondrial iron-sulfur cluster biogenesis	0.223368	1.48184
Signaling by NOTCH2	0.705741	-1.08359		CaM pathway	0.677825	-1.09029		Mitochondrial protein import	0.757121	1.15773		Mitochondrial protein import	0.997807	-0.594226
Glycerophospholipid catabolism	0.706368	-1.12003		Calmodulin induced events	0.677825	-1.09029		Mitochondrial tRNA aminoacylation	0.99983	0.842436		Mitochondrial tRNA aminoacylation	0.992412	-0.662383
Regulated proteolysis of p75NTR	0.706821	-1.09539		FOXO-mediated transcription	0.677825	-1.07706		Mitochondrial translation	0.547195	1.25511		Mitochondrial translation	0.385434	-1.18416
Defects in biotin (Btn) metabolism	0.708414	-1.09452		GRB2 events in EGFR signaling	0.677825	1.13355		Mitochondrial translation elongation	0.473401	1.30581		Mitochondrial translation elongation	0.751627	-0.968061
Interleukin-17 signaling	0.708414	1.07287		GRB2 events in ERBB2 signaling	0.677825	1.13355		Mitochondrial translation initiation	0.547195	1.25972		Mitochondrial translation initiation	0.561484	-1.08148
MAP kinase activation	0.708414	1.07287		Regulated Necrosis	0.677825	1.095		Mitochondrial translation termination	0.547195	1.2602		Mitochondrial translation termination	0.596878	-1.05767
Miscellaneous transport and binding events	0.708414	-1.09501		Glycerophospholipid catabolism	0.679013	-1.12501		Mitophagy	0.99983	0.819068		Mitophagy	0.911666	0.81187
TNFR2 non-canonical NF-kB pathway	0.708414	1.07373		Interleukin-12 signaling	0.679013	1.09275		Mitotic Anaphase	0.630621	-1.15336		Mitotic Anaphase	1.052e-08	-2.30278
Removal of the Flap Intermediate from the C-strand	0.708931	1.09484		Transport of bile salts and organic acids, metal ions and amine compounds	0.679013	1.09436		Mitotic G1 phase and G1/S transition	0.759342	-1.11324		Mitotic G1 phase and G1/S transition	0.00314603	-1.74555
Negative regulation of FGFR2 signaling	0.711527	-1.08943		Prefoldin mediated transfer of substrate to CCT/TriC	0.68154	-1.08685		Mitotic G2-G2/M phases	0.970054	0.953431		Mitotic G2-G2/M phases	0.00016407	-1.86608
Negative regulation of FGFR3 signaling	0.711527	-1.08943		Activation of PPARGC1A (PGC-1alpha) by phosphorylation	0.681579	-1.1128		Mitotic Metaphase and Anaphase	0.577403	-1.17005		Mitotic Metaphase and Anaphase	1.052e-08	-2.29757
Negative regulation of FGFR4 signaling	0.711527	-1.08943		Beta oxidation of octanoyl-CoA to hexanoyl-CoA	0.681579	1.12618		Mitotic Prometaphase	0.74482	-1.1083		Mitotic Prometaphase	1.052e-08	-2.42676
Negative regulation of FLT3	0.711527	-1.11948		Mismatch Repair	0.681579	1.09792		Mitotic Prophase	0.359474	-1.36078		Mitotic Prophase	0.0389551	-1.58357
Spry regulation of FGF signaling	0.711527	-1.08943		Regulation of PLK1 Activity at G2/M Transition	0.681579	1.07525		Mitotic Spindle Checkpoint	0.265816	-1.41039		Mitotic Spindle Checkpoint	1.052e-08	-2.55227
Synthesis of PA	0.711527	-1.07824		Small interfering RNA (siRNA) biogenesis	0.681579	1.11019		Mitotic Telophase/Cytokinesis	0.386777	-1.5195		Mitotic Telophase/Cytokinesis	0.021897	-1.90453
Golgi-to-ER retrograde transport	0.716591	-1.049		RHO GTPase cycle	0.685212	1.04686		Modulation by Mtb of host immune system	0.99983	-0.528661		Modulation by Mtb of host immune system	0.945599	0.71432
Regulation of RAS by GAPs	0.717942	1.06287		Anchoring of the basal body to the plasma membrane	0.685929	1.06947		Molecules associated with elastic fibres	0.0416378	-1.86823		Molecules associated with elastic fibres	0.00867728	1.99039
Activation of Ca-permeable Kainate Receptor	0.71796	1.08914		Activation of HOX genes during differentiation	0.687509	1.07584		Mucopolysaccharidoses	0.99983	0.657182		Mucopolysaccharidoses	0.108601	1.64848
Activation of G protein gated Potassium channels	0.71796	-1.06491		Activation of anterior HOX genes in hindbrain development during early embryogenesis	0.687509	1.07584		Muscle contraction	0.157442	1.52345		Muscle contraction	0.00944002	1.6629
Assembly of the ORC complex at the origin of replication	0.71796	1.08737		Beta-catenin phosphorylation cascade	0.687538	1.0916		MyD88 cascade initiated on plasma membrane	0.99983	-0.915129		MyD88 cascade initiated on plasma membrane	0.489929	-1.12657
Azathioprine ADME	0.71796	-1.07994		Costimulation by the CD28 family	0.687538	1.08418		MyD88 deficiency (TLR2/4)	0.940815	-0.998851		MyD88 deficiency (TLR2/4)	0.715463	-0.984298
CTNNB1 S33 mutants aren't phosphorylated	0.71796	1.0841		HS-GAG biosynthesis	0.687538	-1.08641		MyD88 dependent cascade initiated on endosome	0.953655	-0.987659		MyD88 dependent cascade initiated on endosome	0.560408	-1.091
CTNNB1 S37 mutants aren't phosphorylated	0.71796	1.0841		Inflammasomes	0.687538	-1.09431		MyD88-independent TLR4 cascade	0.962578	0.955184		MyD88-independent TLR4 cascade	0.375331	-1.20509
CTNNB1 S45 mutants aren't phosphorylated	0.71796	1.0841		Iron uptake and transport	0.687538	1.08217		MyD88:MAL(TIRAP) cascade initiated on plasma membrane	0.937779	-1.00349		MyD88:MAL(TIRAP) cascade initiated on plasma membrane	0.460849	-1.1431
CTNNB1 T41 mutants aren't phosphorylated	0.71796	1.0841		Keratan sulfate degradation	0.687538	-1.10385		Myogenesis	0.604364	-1.32797		Myogenesis	0.668654	-1.02438
Cytokine Signaling in Immune system	0.71796	1.04362		Mitophagy	0.687538	-1.07927		N-Glycan antennae elongation	0.99983	0.551421		N-Glycan antennae elongation	0.385434	1.31329
DEx/H-box helicases activate type I IFN and inflammatory cytokines production	0.71796	1.08533		MyD88:MAL(TIRAP) cascade initiated on plasma membrane	0.687538	1.06663		N-glycan antennae elongation in the medial/trans-Golgi	0.99983	-0.632776		N-glycan antennae elongation in the medial/trans-Golgi	0.493845	1.18246
ERCC6 (CSB) and EHMT2 (G9a) positively regulate rRNA expression	0.71796	-1.05966		PD-1 signaling	0.687538	-1.12438		N-glycan trimming in the ER and Calnexin/Calreticulin cycle	0.99983	-0.845309		N-glycan trimming in the ER and Calnexin/Calreticulin cycle	0.580259	-1.09289
FCERI mediated Ca+2 mobilization	0.71796	1.08648		Regulation of TP53 Activity through Methylation	0.687538	1.09262		NCAM signaling for neurite out-growth	0.737947	-1.1883		NCAM signaling for neurite out-growth	0.960429	0.762344
G protein gated Potassium channels	0.71796	-1.06491		Reproduction	0.687538	1.07702		NCAM1 interactions	0.134987	-1.74789		NCAM1 interactions	0.599475	1.08724
Gap-filling DNA repair synthesis and ligation in TC-NER	0.71796	1.05599		Signaling by ERBB2 in Cancer	0.687538	1.08683		NEP/NS2 Interacts with the Cellular Export Machinery	0.00217721	-2.17732		NEP/NS2 Interacts with the Cellular Export Machinery	0.0207188	-1.82208
Glucagon-like Peptide-1 (GLP1) regulates insulin secretion	0.71796	-1.05597		Signaling by Receptor Tyrosine Kinases	0.687538	1.04324		NF-kB activation through FADD/RIP-1 pathway mediated by caspase-8 and -10	0.354842	1.5608		NF-kB activation through FADD/RIP-1 pathway mediated by caspase-8 and -10	0.663248	-1.0347
Inhibition of voltage gated Ca2+ channels via Gbeta/gamma subunits	0.71796	-1.06491		Toll Like Receptor 2 (TLR2) Cascade	0.687538	1.06663		NF-kB is activated and signals survival	0.941262	0.986275		NF-kB is activated and signals survival	0.787748	0.904817
Ionotropic activity of kainate receptors	0.71796	1.08914		Toll Like Receptor TLR1:TLR2 Cascade	0.687538	1.06663		NFE2L2 regulates pentose phosphate pathway genes	0.785496	1.20061		NFE2L2 regulates pentose phosphate pathway genes	0.829778	0.863388
LRR FLII-interacting protein 1 (LRRFIP1) activates type I IFN production	0.71796	1.09696		Toll Like Receptor TLR6:TLR2 Cascade	0.687538	1.06663		NFE2L2 regulating anti-oxidant/detoxification enzymes	0.991523	0.89818		NFE2L2 regulating anti-oxidant/detoxification enzymes	0.995382	0.523099
Listeria monocytogenes entry into host cells	0.71796	1.08542		FLT3 Signaling	0.69646	-1.07064		NGF-stimulated transcription	0.757121	1.20681		NGF-stimulated transcription	0.570249	1.11198
Mitochondrial translation elongation	0.71796	1.053		RHO GTPases Activate ROCKs	0.699145	-1.07657		NIK-->noncanonical NF-kB signaling	0.99983	-0.726648		NIK-->noncanonical NF-kB signaling	0.0389551	-1.68647
MyD88-independent TLR4 cascade	0.71796	1.05661		Beta oxidation of decanoyl-CoA to octanoyl-CoA-CoA	0.700135	1.09275		NOD1/2 Signaling Pathway	0.962578	-0.948653		NOD1/2 Signaling Pathway	0.135855	-1.55304
MyD88:MAL(TIRAP) cascade initiated on plasma membrane	0.71796	1.06266		Conversion from APC/C:Cdc20 to APC/C:Cdh1 in late anaphase	0.700135	1.08012		NOTCH1 Intracellular Domain Regulates Transcription	0.767163	-1.16338		NOTCH1 Intracellular Domain Regulates Transcription	0.458281	-1.18704
NF-kB is activated and signals survival	0.71796	-1.07223		Downregulation of SMAD2/3:SMAD4 transcriptional activity	0.700135	1.07204		NOTCH2 Activation and Transmission of Signal to the Nucleus	0.983818	-0.906514		NOTCH2 Activation and Transmission of Signal to the Nucleus	0.113803	1.61926
Nucleotide catabolism	0.71796	-1.05921		MECP2 regulates neuronal receptors and channels	0.700135	1.08417		NOTCH2 intracellular domain regulates transcription	0.956508	-0.96368		NOTCH2 intracellular domain regulates transcription	0.912646	-0.767743
PRC2 methylates histones and DNA	0.71796	-1.08603		MicroRNA (miRNA) biogenesis	0.700135	-1.06954		NOTCH3 Activation and Transmission of Signal to the Nucleus	0.99983	-0.774347		NOTCH3 Activation and Transmission of Signal to the Nucleus	0.439701	1.23649
PTEN Regulation	0.71796	1.05126		MyD88 dependent cascade initiated on endosome	0.700135	1.05997		NOTCH3 Intracellular Domain Regulates Transcription	0.962578	0.947142		NOTCH3 Intracellular Domain Regulates Transcription	0.995382	-0.547744
PTK6 Regulates Cell Cycle	0.71796	-1.09548		Negative epigenetic regulation of rRNA expression	0.700135	-1.05444		NOTCH4 Activation and Transmission of Signal to the Nucleus	0.81542	-1.14478		NOTCH4 Activation and Transmission of Signal to the Nucleus	0.573406	1.11756
RNA Polymerase III Abortive And Retractive Initiation	0.71796	1.06522		PI5P, PP2A and IER3 Regulate PI3K/AKT Signaling	0.700135	-1.05771		NOTCH4 Intracellular Domain Regulates Transcription	0.99983	0.498322		NOTCH4 Intracellular Domain Regulates Transcription	0.992412	0.625968
RNA Polymerase III Transcription	0.71796	1.06522		TRAF6 mediated induction of NFkB and MAP kinases upon TLR7/8 or 9 activation	0.700135	1.05997		NPAS4 regulates expression of target genes	0.99983	-0.582823		NPAS4 regulates expression of target genes	0.992412	-0.623737
Regulation of KIT signaling	0.71796	1.07898		The NLRP3 inflammasome	0.700135	-1.08145		NR1H2 & NR1H3 regulate gene expression linked to lipogenesis	0.72206	1.27993		NR1H2 & NR1H3 regulate gene expression linked to lipogenesis	0.299662	1.40236
Response of EIF2AK1 (HRI) to heme deficiency	0.71796	1.08077		Eukaryotic Translation Elongation	0.701966	-1.0505		NR1H2 & NR1H3 regulate gene expression to control bile acid homeostasis	0.99983	0.619942		NR1H2 & NR1H3 regulate gene expression to control bile acid homeostasis	0.919266	0.759736
SARS-CoV-2 Infection	0.71796	1.04629		Phosphorylation of the APC/C	0.701966	1.07846		NR1H2 and NR1H3-mediated signaling	0.99983	0.626276		NR1H2 and NR1H3-mediated signaling	0.386755	1.24071
Signaling by CTNNB1 phospho-site mutants	0.71796	1.0841		RAC3 GTPase cycle	0.701966	1.058		NR1H3 & NR1H2 regulate gene expression linked to cholesterol transport and efflux	0.99983	-0.739606		NR1H3 & NR1H2 regulate gene expression linked to cholesterol transport and efflux	0.804014	0.91359
Signaling by ERBB2 TMD/JMD mutants	0.71796	1.08755		Estrogen-dependent nuclear events downstream of ESR-membrane signaling	0.703168	-1.07527		NRAGE signals death through JNK	0.672438	1.23262		NRAGE signals death through JNK	0.995382	-0.603346
Signaling by FGFR in disease	0.71796	1.05952		InlB-mediated entry of Listeria monocytogenes into host cell	0.703168	1.07883		NRIF signals cell death from the nucleus	0.962578	-0.937657		NRIF signals cell death from the nucleus	0.60314	1.08757
Signaling by GSK3beta mutants	0.71796	1.0841		Negative regulation of MET activity	0.703168	1.07664		NS1 Mediated Effects on Host Pathways	0.00217721	-2.11117		NS1 Mediated Effects on Host Pathways	0.00220612	-2.04601
Synaptic adhesion-like molecules	0.71796	-1.07235		RHOB GTPase cycle	0.703168	-1.05105		NTRK2 activates RAC1	0.99983	0.743372		NTRK2 activates RAC1	0.786398	0.90698
TRIF(TICAM1)-mediated TLR4 signaling	0.71796	1.05661		Regulation of beta-cell development	0.703168	-1.07624		Na+/Cl- dependent neurotransmitter transporters	0.853365	-1.12452		Na+/Cl- dependent neurotransmitter transporters	0.323785	1.38399
Telomere C-strand synthesis initiation	0.71796	1.08147		Inactivation of CSF3 (G-CSF) signaling	0.704967	-1.07408		Nectin/Necl trans heterodimerization	0.99983	-0.847556		Nectin/Necl trans heterodimerization	0.937166	0.732672
Toll Like Receptor 2 (TLR2) Cascade	0.71796	1.06266		PI5P Regulates TP53 Acetylation	0.705425	-1.08453		Neddylation	0.508213	-1.22053		Neddylation	0.0828537	-1.39785
Toll Like Receptor 3 (TLR3) Cascade	0.71796	1.06284		Adenylate cyclase inhibitory pathway	0.707313	-1.07125		Nef Mediated CD4 Down-regulation	0.954254	0.976593		Nef Mediated CD4 Down-regulation	0.765634	0.936396
Toll Like Receptor 4 (TLR4) Cascade	0.71796	1.05684		Base-Excision Repair, AP Site Formation	0.707313	-1.06352		Nef Mediated CD8 Down-regulation	0.954254	0.976593		Nef Mediated CD8 Down-regulation	0.765634	0.936396
Toll Like Receptor TLR1:TLR2 Cascade	0.71796	1.06266		Caspase-mediated cleavage of cytoskeletal proteins	0.707313	-1.06353		Nef mediated downregulation of MHC class I complex cell surface expression	0.99983	0.549136		Nef mediated downregulation of MHC class I complex cell surface expression	0.992412	-0.590979
Toll Like Receptor TLR6:TLR2 Cascade	0.71796	1.06266		Cleavage of the damaged pyrimidine	0.707313	-1.05727		Nef-mediates down modulation of cell surface receptors by recruiting them to clathrin adapters	0.99983	0.851087		Nef-mediates down modulation of cell surface receptors by recruiting them to clathrin adapters	0.787748	0.909192
WNT ligand biogenesis and trafficking	0.71796	1.10006		Cooperation of Prefoldin and TriC/CCT in actin and tubulin folding	0.707313	-1.0601		Negative epigenetic regulation of rRNA expression	0.42683	1.3964		Negative epigenetic regulation of rRNA expression	0.369105	-1.23957
APC/C:Cdh1 mediated degradation of Cdc20 and other APC/C:Cdh1 targeted proteins in late mitosis/early G1	0.71961	1.05076		Depyrimidination	0.707313	-1.05727		Negative feedback regulation of MAPK pathway	0.956508	0.953381		Negative feedback regulation of MAPK pathway	0.438338	1.26128
Chaperone Mediated Autophagy	0.719982	-1.0612		Effects of PIP2 hydrolysis	0.707313	-1.06359		Negative regulation of FGFR1 signaling	0.99983	-0.645629		Negative regulation of FGFR1 signaling	0.683396	1.0133
DAG and IP3 signaling	0.722905	-1.05278		Heme biosynthesis	0.707313	1.06353		Negative regulation of FGFR2 signaling	0.99983	-0.744119		Negative regulation of FGFR2 signaling	0.583671	1.10816
NIK-->noncanonical NF-kB signaling	0.722905	1.04676		Josephin domain DUBs	0.707313	1.07955		Negative regulation of FGFR3 signaling	0.99983	-0.744119		Negative regulation of FGFR3 signaling	0.583671	1.10816
RUNX2 regulates osteoblast differentiation	0.722905	1.07104		MAPK1 (ERK2) activation	0.707313	-1.10216		Negative regulation of FGFR4 signaling	0.99983	-0.744119		Negative regulation of FGFR4 signaling	0.583671	1.10816
SUMOylation of DNA methylation proteins	0.725634	1.06689		Metabolism of steroids	0.707313	1.05106		Negative regulation of FLT3	0.99983	0.675835		Negative regulation of FLT3	0.95526	0.69676
CD209 (DC-SIGN) signaling	0.725958	1.06529		NF-kB activation through FADD/RIP-1 pathway mediated by caspase-8 and -10	0.707313	-1.07911		Negative regulation of MAPK pathway	0.99983	0.861517		Negative regulation of MAPK pathway	0.504088	1.14624
Regulation of mRNA stability by proteins that bind AU-rich elements	0.725958	1.04895		Nuclear Events (kinase and transcription factor activation)	0.707313	-1.04773		Negative regulation of MET activity	0.99983	-0.604107		Negative regulation of MET activity	0.375331	-1.28572
RAC1 GTPase cycle	0.72639	1.03957		Nucleotide catabolism	0.707313	-1.0551		Negative regulation of NMDA receptor-mediated neuronal transmission	0.99983	-0.752813		Negative regulation of NMDA receptor-mediated neuronal transmission	0.437384	1.23848
G1/S DNA Damage Checkpoints	0.727267	1.04174		Recognition and association of DNA glycosylase with site containing an affected pyrimidine	0.707313	-1.05727		Negative regulation of NOTCH4 signaling	0.99983	0.699929		Negative regulation of NOTCH4 signaling	0.0389551	-1.62552
CREB1 phosphorylation through NMDA receptor-mediated activation of RAS signaling	0.727828	1.0574		Regulation of Complement cascade	0.707313	1.0665		Negative regulation of activity of TFAP2 (AP-2) family transcription factors	0.99983	-0.559479		Negative regulation of activity of TFAP2 (AP-2) family transcription factors	0.760982	0.944067
Aberrant regulation of mitotic G1/S transition in cancer due to RB1 defects	0.728595	-1.05811		Regulation of NF-kappa B signaling	0.707313	1.05599		Negative regulation of the PI3K/AKT network	0.99983	0.734159		Negative regulation of the PI3K/AKT network	0.341676	1.25743
Defective binding of RB1 mutants to E2F1,(E2F2, E2F3)	0.728595	-1.05811		Response of EIF2AK1 (HRI) to heme deficiency	0.707313	1.07046		Negative regulators of DDX58/IFIH1 signaling	0.99983	0.6997		Negative regulators of DDX58/IFIH1 signaling	0.295041	-1.3631
APC truncation mutants have impaired AXIN binding	0.72936	1.06181		SHC-mediated cascade:FGFR2	0.707313	1.07422		Nephrin family interactions	0.962942	-0.930737		Nephrin family interactions	0.659224	-1.03779
APC-Cdc20 mediated degradation of Nek2A	0.72936	1.0535		SHC-mediated cascade:FGFR3	0.707313	1.07422		Nervous system development	0.99983	-0.883753		Nervous system development	0.161922	1.22228
AXIN missense mutants destabilize the destruction complex	0.72936	1.06181		SHC-mediated cascade:FGFR4	0.707313	1.07422		Netrin-1 signaling	0.800023	-1.14383		Netrin-1 signaling	0.850771	-0.869644
Gastrulation	0.72936	1.06441		SHC1 events in EGFR signaling	0.707313	1.07422		Neurexins and neuroligins	0.99983	0.8737		Neurexins and neuroligins	0.119864	1.54184
L13a-mediated translational silencing of Ceruloplasmin expression	0.72936	-1.03435		SHC1 events in ERBB4 signaling	0.707313	1.07422		Neurodegenerative Diseases	0.700825	1.25398		Neurodegenerative Diseases	0.641725	1.04806
SOS-mediated signalling	0.72936	1.06262		Signaling by NOTCH	0.707313	1.03913		Neurofascin interactions	0.33087	-1.53456		Neurofascin interactions	0.870488	0.820127
Signaling by AMER1 mutants	0.72936	1.06181		TRAF6 mediated NF-kB activation	0.707313	-1.05497		Neuronal System	0.951323	0.994388		Neuronal System	4.77645e-08	2.17534
Signaling by APC mutants	0.72936	1.06181		Toll Like Receptor 4 (TLR4) Cascade	0.707313	1.04728		Neurotoxicity of clostridium toxins	0.328971	1.59073		Neurotoxicity of clostridium toxins	0.44523	1.25204
Signaling by AXIN mutants	0.72936	1.06181		Visual phototransduction	0.707313	-1.04693		Neurotransmitter receptors and postsynaptic signal transmission	0.99983	-0.720545		Neurotransmitter receptors and postsynaptic signal transmission	0.00513177	1.76457
Truncations of AMER1 destabilize the destruction complex	0.72936	1.06181		VxPx cargo-targeting to cilium	0.707313	1.06081		Neurotransmitter release cycle	0.930464	1.02415		Neurotransmitter release cycle	0.806894	0.907583
FRS-mediated FGFR1 signaling	0.73005	1.05952		WNT ligand biogenesis and trafficking	0.707313	1.07578		Neutrophil degranulation	0.99983	-0.870895		Neutrophil degranulation	0.324455	1.15045
CTLA4 inhibitory signaling	0.732398	1.05518		rRNA modification in the mitochondrion	0.707313	1.0751		Nicotinamide salvaging	0.99983	-0.793214		Nicotinamide salvaging	0.937166	-0.736367
G-protein activation	0.733362	-1.05214		TRP channels	0.708805	1.07999		Nicotinate metabolism	0.99983	-0.594923		Nicotinate metabolism	0.997807	-0.498824
HDACs deacetylate histones	0.733362	1.04326		Degradation of cysteine and homocysteine	0.710247	-1.05969		Nitric oxide stimulates guanylate cyclase	0.954254	-0.974596		Nitric oxide stimulates guanylate cyclase	0.431588	1.2682
Signaling by ERBB2 ECD mutants	0.73611	1.05776		Toll Like Receptor 9 (TLR9) Cascade	0.710247	1.04358		NoRC negatively regulates rRNA expression	0.313135	1.48896		NoRC negatively regulates rRNA expression	0.434947	-1.19463
Signaling by ERBB2 KD Mutants	0.73611	1.05776		HSP90 chaperone cycle for steroid hormone receptors (SHR) in the presence of ligand	0.711234	-1.04066		Non-integrin membrane-ECM interactions	0.00991726	-2.02004		Non-integrin membrane-ECM interactions	0.769791	0.94021
Inwardly rectifying K+ channels	0.737655	-1.04566		RNA Polymerase III Transcription Initiation From Type 3 Promoter	0.711491	-1.04722		Noncanonical activation of NOTCH3	0.983727	-0.900768		Noncanonical activation of NOTCH3	0.294266	1.41716
Mismatch Repair	0.737655	1.05429		Mitochondrial protein import	0.712028	-1.03868		Nonhomologous End-Joining (NHEJ)	0.356499	-1.51446		Nonhomologous End-Joining (NHEJ)	0.00350405	-2.0236
Sodium/Calcium exchangers	0.737655	-1.07533		Peptide chain elongation	0.712028	-1.03519		Nonsense Mediated Decay (NMD) enhanced by the Exon Junction Complex (EJC)	0.99983	0.883078		Nonsense Mediated Decay (NMD) enhanced by the Exon Junction Complex (EJC)	0.992412	-0.771174
Signaling by ALK fusions and activated point mutants	0.742266	1.03363		Phenylalanine and tyrosine metabolism	0.712028	-1.07371		Nonsense Mediated Decay (NMD) independent of the Exon Junction Complex (EJC)	0.729039	1.15883		Nonsense Mediated Decay (NMD) independent of the Exon Junction Complex (EJC)	0.995382	0.692439
Signaling by ALK in cancer	0.742266	1.03363		Serine biosynthesis	0.712028	1.07617		Nonsense-Mediated Decay (NMD)	0.99983	0.883078		Nonsense-Mediated Decay (NMD)	0.992412	-0.771174
Josephin domain DUBs	0.743653	1.04981		Competing endogenous RNAs (ceRNAs) regulate PTEN translation	0.714322	1.06296		Norepinephrine Neurotransmitter Release Cycle	0.448223	1.4679		Norepinephrine Neurotransmitter Release Cycle	0.908451	0.788375
HCMV Early Events	0.743655	1.03168		Notch-HLH transcription pathway	0.714322	1.04518		Notch-HLH transcription pathway	0.800023	-1.14366		Notch-HLH transcription pathway	0.982508	-0.701328
p130Cas linkage to MAPK signaling for integrins	0.743655	1.04733		Smooth Muscle Contraction	0.714511	-1.04347		NrCAM interactions	0.617162	-1.35362		NrCAM interactions	0.849505	0.844927
FCGR3A-mediated IL10 synthesis	0.744949	-1.03467		Translocation of SLC2A4 (GLUT4) to the plasma membrane	0.717326	-1.03165		Nuclear Envelope (NE) Reassembly	0.99983	0.91095		Nuclear Envelope (NE) Reassembly	0.653498	-1.02839
Formation of the beta-catenin:TCF transactivating complex	0.746436	-1.03279		FCERI mediated Ca+2 mobilization	0.725194	1.04923		Nuclear Envelope Breakdown	0.313135	-1.45716		Nuclear Envelope Breakdown	0.161922	-1.42649
Defective EXT2 causes exostoses 2	0.747352	-1.03857		Neurotransmitter release cycle	0.72766	-1.03712		Nuclear Events (kinase and transcription factor activation)	0.757891	1.16848		Nuclear Events (kinase and transcription factor activation)	0.421402	1.20399
Autophagy	0.747991	-1.02231		Signaling by ERBB2	0.72766	1.04372		Nuclear Pore Complex (NPC) Disassembly	0.00458247	-2.0875		Nuclear Pore Complex (NPC) Disassembly	0.039725	-1.72935
Opioid Signalling	0.748205	-1.02478		Activation of PUMA and translocation to mitochondria	0.73094	-1.06255		Nuclear Receptor transcription pathway	0.99983	0.808539		Nuclear Receptor transcription pathway	0.655983	1.0352
MHC class II antigen presentation	0.748275	-1.02348		Formation of TC-NER Pre-Incision Complex	0.731132	1.03404		Nuclear events mediated by NFE2L2	0.99983	0.722901		Nuclear events mediated by NFE2L2	0.332173	-1.24071
InlB-mediated entry of Listeria monocytogenes into host cell	0.752323	1.04137		Netrin-1 signaling	0.73304	1.04033		Nuclear events stimulated by ALK signaling in cancer	0.99983	0.807609		Nuclear events stimulated by ALK signaling in cancer	0.910289	0.801028
Processing of SMDT1	0.752323	1.0434		ROBO receptors bind AKAP5	0.73304	1.05006		Nuclear import of Rev protein	0.00217721	-2.11137		Nuclear import of Rev protein	0.0156651	-1.82865
TAK1-dependent IKK and NF-kappa-B activation	0.752323	1.02807		Beta-catenin independent WNT signaling	0.733228	1.03049		Nuclear signaling by ERBB4	0.757891	1.2075		Nuclear signaling by ERBB4	0.486242	1.19138
Trafficking of GluR2-containing AMPA receptors	0.753468	-1.03503		Transcriptional Regulation by MECP2	0.733228	1.03607		Nucleosome assembly	0.767163	-1.16823		Nucleosome assembly	0.00201237	-2.1001
RNA Pol II CTD phosphorylation and interaction with CE	0.753804	1.02623		Translation of Structural Proteins_9683701	0.735529	1.03844		Nucleotide Excision Repair	0.99983	0.763822		Nucleotide Excision Repair	0.0994288	-1.42837
RNA Pol II CTD phosphorylation and interaction with CE during HIV infection	0.753804	1.02623		mitochondrial fatty acid beta-oxidation of saturated fatty acids	0.735529	1.04434		Nucleotide biosynthesis	0.99983	-0.851825		Nucleotide biosynthesis	0.456328	-1.23391
Dectin-1 mediated noncanonical NF-kB signaling	0.754741	1.02414		Apoptotic execution phase	0.737588	1.03514		Nucleotide catabolism	0.800023	1.15967		Nucleotide catabolism	0.966847	0.72387
Translesion Synthesis by POLH	0.756482	1.03928		RUNX1 regulates genes involved in megakaryocyte differentiation and platelet function	0.737588	-1.02871		Nucleotide salvage	0.956508	0.973663		Nucleotide salvage	0.303811	1.35856
Defective CFTR causes cystic fibrosis	0.759032	1.02207		Free fatty acids regulate insulin secretion	0.738083	1.0457		Nucleotide-binding domain, leucine rich repeat containing receptor (NLR) signaling pathways	0.99983	0.723772		Nucleotide-binding domain, leucine rich repeat containing receptor (NLR) signaling pathways	0.279828	-1.33951
RAS processing	0.759032	-1.02558		Negative regulation of activity of TFAP2 (AP-2) family transcription factors	0.738083	-1.05358		O-glycosylation of TSR domain-containing proteins	0.99983	-0.839658		O-glycosylation of TSR domain-containing proteins	0.228771	1.49287
ESR-mediated signaling	0.759783	-1.01445		Estrogen-stimulated signaling through PRKCZ	0.738237	1.0436		O-linked glycosylation	0.99983	-0.698754		O-linked glycosylation	0.0353304	1.76808
Vif-mediated degradation of APOBEC3G	0.759783	1.02024		Processing of SMDT1	0.738237	1.04043		O-linked glycosylation of mucins	0.956508	-0.975555		O-linked glycosylation of mucins	0.299078	1.3925
Stimuli-sensing channels	0.759922	-1.02226		Signaling by WNT	0.740269	1.01828		Olfactory Signaling Pathway	0.99983	-0.538071		Olfactory Signaling Pathway	0.255981	1.45853
Synthesis of bile acids and bile salts via 7alpha-hydroxycholesterol	0.759922	-1.02437		Formation of tubulin folding intermediates by CCT/TriC	0.742108	1.02874		Oncogene Induced Senescence	0.956508	-0.972077		Oncogene Induced Senescence	0.992412	0.646314
DDX58/IFIH1-mediated induction of interferon-alpha/beta	0.760637	1.0215		Metabolism of amino acids and derivatives	0.742108	1.01727		Oncogenic MAPK signaling	0.99983	-0.843272		Oncogenic MAPK signaling	0.730412	0.976701
Regulation of commissural axon pathfinding by SLIT and ROBO	0.760637	-1.03395		MyD88 cascade initiated on plasma membrane	0.742108	1.02535		Opioid Signalling	0.99983	0.56337		Opioid Signalling	0.459092	1.15687
Toll Like Receptor 9 (TLR9) Cascade	0.761123	1.02047		RND2 GTPase cycle	0.742108	1.0287		Orc1 removal from chromatin	0.838785	-1.07603		Orc1 removal from chromatin	0.00454169	-1.86871
Apoptotic cleavage of cellular proteins	0.761502	1.02263		Signaling by PDGF	0.742108	1.0293		Organelle biogenesis and maintenance	0.99983	-0.86432		Organelle biogenesis and maintenance	3.21266e-06	-1.99132
Glutathione synthesis and recycling	0.761502	1.02954		Toll Like Receptor 10 (TLR10) Cascade	0.742108	1.02535		Other interleukin signaling	0.274362	1.64724		Other interleukin signaling	0.564346	1.13403
Intraflagellar transport	0.761502	-1.01494		Toll Like Receptor 5 (TLR5) Cascade	0.742108	1.02535		Other semaphorin interactions	0.653119	-1.30994		Other semaphorin interactions	0.341546	1.34508
Phospholipid metabolism	0.762429	-1.01009		Activated NTRK2 signals through FRS2 and FRS3	0.742252	1.03562		Ovarian tumor domain proteases	0.99983	-0.785927		Ovarian tumor domain proteases	0.321538	-1.32218
Synthesis of Leukotrienes (LT) and Eoxins (EX)	0.762429	-1.04825		Complement cascade	0.742443	1.02689		Oxidative Stress Induced Senescence	0.99983	0.812231		Oxidative Stress Induced Senescence	0.995382	0.64895
HSF1 activation	0.762615	-1.01631		Negative regulators of DDX58/IFIH1 signaling	0.743154	1.02386		Oxygen-dependent proline hydroxylation of Hypoxia-inducible Factor Alpha	0.99983	-0.890814		Oxygen-dependent proline hydroxylation of Hypoxia-inducible Factor Alpha	0.102134	-1.4986
Kinesins	0.762615	1.01822		SUMOylation of intracellular receptors	0.743309	-1.02623		PCNA-Dependent Long Patch Base Excision Repair	0.99983	-0.875524		PCNA-Dependent Long Patch Base Excision Repair	0.891516	-0.822121
Synthesis, secretion, and deacylation of Ghrelin	0.762615	1.027		Synthesis of PE	0.750506	1.02965		PCP/CE pathway	0.99983	0.782077		PCP/CE pathway	0.902402	-0.868169
VEGFA-VEGFR2 Pathway	0.762615	-1.01376		Apoptotic factor-mediated response	0.75076	1.02271		PD-1 signaling	0.937949	1.02495		PD-1 signaling	0.399962	1.30666
Ion transport by P-type ATPases	0.762868	-1.00887		Formation of a pool of free 40S subunits	0.75076	-1.01679		PECAM1 interactions	0.99983	0.667309		PECAM1 interactions	0.820698	0.879254
RNA Polymerase I Transcription Termination	0.762868	1.01834		Gastrin-CREB signalling pathway via PKC and MAPK	0.751996	1.0238		PERK regulates gene expression	0.99983	-0.800632		PERK regulates gene expression	0.251091	-1.39374
Regulation of actin dynamics for phagocytic cup formation	0.762868	-1.00911		Acyl chain remodelling of PS	0.752358	-1.02645		PI Metabolism	0.956508	-0.976964		PI Metabolism	0.992412	-0.739055
RHOF GTPase cycle	0.763562	1.01531		Energy dependent regulation of mTOR by LKB1-AMPK	0.753028	1.0185		PI-3K cascade:FGFR1	0.956508	-0.956849		PI-3K cascade:FGFR1	0.992412	0.629435
FLT3 signaling in disease	0.764665	1.0203		Selenoamino acid metabolism	0.753028	-1.01521		PI-3K cascade:FGFR2	0.571865	-1.37908		PI-3K cascade:FGFR2	0.992412	0.591867
Hedgehog 'on' state	0.765354	1.01062		XBP1(S) activates chaperone genes	0.754947	-1.0121		PI-3K cascade:FGFR3	0.571865	-1.37908		PI-3K cascade:FGFR3	0.992412	0.591867
Nuclear events stimulated by ALK signaling in cancer	0.765354	-1.01001		Ca-dependent events	0.756394	-1.01272		PI-3K cascade:FGFR4	0.571865	-1.37908		PI-3K cascade:FGFR4	0.992412	0.591867
Role of phospholipids in phagocytosis	0.765354	-1.01412		Disorders of Developmental Biology	0.756394	1.0204		PI3K Cascade	0.669704	-1.26739		PI3K Cascade	0.617053	1.06982
Stabilization of p53	0.765354	1.0149		Disorders of Nervous System Development	0.756394	1.0204		PI3K/AKT Signaling in Cancer	0.99983	-0.680761		PI3K/AKT Signaling in Cancer	0.266136	1.3397
MyD88 cascade initiated on plasma membrane	0.766025	1.01232		Loss of function of MECP2 in Rett syndrome	0.756394	1.0204		PI3K/AKT activation	0.99983	-0.630828		PI3K/AKT activation	0.992412	0.644397
Regulation of Apoptosis	0.766025	1.01019		Mismatch repair (MMR) directed by MSH2:MSH6 (MutSalpha)	0.756394	1.02107		PI5P Regulates TP53 Acetylation	0.976311	0.910491		PI5P Regulates TP53 Acetylation	0.992412	0.640475
Toll Like Receptor 10 (TLR10) Cascade	0.766025	1.01232		Pervasive developmental disorders	0.756394	1.0204		PI5P, PP2A and IER3 Regulate PI3K/AKT Signaling	0.953655	0.982113		PI5P, PP2A and IER3 Regulate PI3K/AKT Signaling	0.128536	1.50079
Toll Like Receptor 5 (TLR5) Cascade	0.766025	1.01232		Regulation of signaling by CBL	0.756394	-1.0161		PINK1-PRKN Mediated Mitophagy	0.800023	1.16958		PINK1-PRKN Mediated Mitophagy	0.985003	0.67626
Transcriptional regulation of white adipocyte differentiation	0.768106	1.0114		Response of EIF2AK4 (GCN2) to amino acid deficiency	0.756394	-1.01103		PIP3 activates AKT signaling	0.79268	-1.08269		PIP3 activates AKT signaling	0.685516	-1.00171
Cross-presentation of soluble exogenous antigens (endosomes)	0.768283	1.00995		Plasma lipoprotein clearance	0.756776	-1.01348		PIWI-interacting RNA (piRNA) biogenesis	0.962942	0.930327		PIWI-interacting RNA (piRNA) biogenesis	0.615134	1.07173
Myogenesis	0.768283	1.01739		TICAM1, RIP1-mediated IKK complex recruitment	0.756776	1.01939		PKA activation	0.99983	0.674843		PKA activation	0.436122	1.25087
APC/C:Cdc20 mediated degradation of Cyclin B	0.771756	1.01748		FRS-mediated FGFR1 signaling	0.757265	1.02113		PKA activation in glucagon signalling	0.662763	1.29807		PKA activation in glucagon signalling	0.122755	1.63173
Activated NTRK2 signals through RAS	0.771756	1.01432		Formation of ATP by chemiosmotic coupling	0.757265	1.02814		PKA-mediated phosphorylation of CREB	0.99983	-0.667627		PKA-mediated phosphorylation of CREB	0.698816	0.996694
BH3-only proteins associate with and inactivate anti-apoptotic BCL-2 members	0.771756	-1.01365		Loss of Function of TGFBR1 in Cancer	0.757265	1.02799		PKMTs methylate histone lysines	0.233567	-1.56144		PKMTs methylate histone lysines	0.271415	-1.34085
Folding of actin by CCT/TriC	0.771756	1.01446		NF-kB is activated and signals survival	0.757265	-1.01633		PLC beta mediated events	0.99983	0.780913		PLC beta mediated events	0.341676	1.28926
Formation of Fibrin Clot (Clotting Cascade)	0.771756	-1.00712		DAG and IP3 signaling	0.757686	-1.00914		POLB-Dependent Long Patch Base Excision Repair	0.99983	0.695949		POLB-Dependent Long Patch Base Excision Repair	0.819721	-0.879876
Mitochondrial Fatty Acid Beta-Oxidation	0.771756	1.00973		Killing mechanisms	0.757686	-1.0159		PP2A-mediated dephosphorylation of key metabolic factors	0.99983	-0.799657		PP2A-mediated dephosphorylation of key metabolic factors	0.837941	-0.864581
Neddylation	0.771756	1.00674		Phase II - Conjugation of compounds	0.757686	1.01258		PPARA activates gene expression	0.99983	-0.937642		PPARA activates gene expression	0.765634	-0.961291
PECAM1 interactions	0.771756	-1.01284		SARS-CoV-1 modulates host translation machinery	0.757686	1.01415		PRC2 methylates histones and DNA	0.976311	-0.912797		PRC2 methylates histones and DNA	0.63193	-1.05949
Toll-like Receptor Cascades	0.771756	1.00696		SUMOylation of transcription factors	0.757686	1.01598		PTEN Regulation	0.645005	-1.17416		PTEN Regulation	0.109972	-1.40329
Synthesis of Prostaglandins (PG) and Thromboxanes (TX)	0.778511	-1.00144		WNT5:FZD7-mediated leishmania damping	0.757686	-1.0159		PTK6 Regulates Cell Cycle	0.305358	1.57059		PTK6 Regulates Cell Cycle	0.421402	1.29015
GPVI-mediated activation cascade	0.778992	-1.00107		Formation of RNA Pol II elongation complex	0.758858	1.00729		PTK6 Regulates RHO GTPases, RAS GTPase and MAP kinases	0.99983	-0.556208		PTK6 Regulates RHO GTPases, RAS GTPase and MAP kinases	0.876783	-0.818515
Glycogen synthesis	0.778992	-1.00468		RNA Polymerase II Transcription Elongation	0.758858	1.00729		PTK6 Regulates RTKs and Their Effectors AKT1 and DOK1	0.759342	1.23413		PTK6 Regulates RTKs and Their Effectors AKT1 and DOK1	0.665974	1.04004
Golgi Associated Vesicle Biogenesis	0.778992	0.998046		Golgi Associated Vesicle Biogenesis	0.759277	1.00678		Packaging Of Telomere Ends	0.751035	1.23248		Packaging Of Telomere Ends	0.870488	-0.824274
Integrin cell surface interactions	0.778992	1.00058		EPHA-mediated growth cone collapse	0.761799	-1.00488		Paradoxical activation of RAF signaling by kinase inactive BRAF	0.99983	-0.604113		Paradoxical activation of RAF signaling by kinase inactive BRAF	0.491617	1.15085
Intra-Golgi and retrograde Golgi-to-ER traffic	0.778992	1.00236		RMTs methylate histone arginines	0.761799	-1.00495		Parasite infection	0.956508	-0.972968		Parasite infection	0.858658	0.885736
Maturation of spike protein_9694548	0.778992	-1.00525		Cooperation of PDCL (PhLP1) and TRiC/CCT in G-protein beta folding	0.763149	-1.00273		Pausing and recovery of HIV elongation	0.917437	1.0328		Pausing and recovery of HIV elongation	0.968639	-0.731401
Regulation of FZD by ubiquitination	0.778992	-1.00241		Early SARS-CoV-2 Infection Events	0.763426	-1.00565		Pausing and recovery of Tat-mediated HIV elongation	0.800023	1.13771		Pausing and recovery of Tat-mediated HIV elongation	0.947255	-0.762657
Signal attenuation	0.778992	-0.99655		FGFR2 alternative splicing	0.763672	1.00484		Pentose phosphate pathway	0.99983	0.806376		Pentose phosphate pathway	0.369003	1.32217
Ca-dependent events	0.779995	-0.995833		Phosphorylation of Emi1	0.763672	-1.02832		Peptide chain elongation	0.483936	1.32142		Peptide chain elongation	0.74973	0.966579
Downstream signaling of activated FGFR2	0.779995	0.99898		Toll Like Receptor 3 (TLR3) Cascade	0.763672	1.00546		Peptide hormone metabolism	0.99983	0.874323		Peptide hormone metabolism	0.966847	0.743511
Downstream signaling of activated FGFR3	0.779995	0.99898		Ubiquinol biosynthesis	0.763672	1.01111		Peptide ligand-binding receptors	0.99983	-0.843817		Peptide ligand-binding receptors	0.200711	1.50148
Downstream signaling of activated FGFR4	0.779995	0.99898		Signaling by ERBB2 TMD/JMD mutants	0.765862	1.00522		Peroxisomal lipid metabolism	0.99983	0.454894		Peroxisomal lipid metabolism	0.992412	-0.620781
Phosphorylation of Emi1	0.779995	-1.01873		MyD88-independent TLR4 cascade	0.766309	1.00139		Peroxisomal protein import	0.99983	-0.765065		Peroxisomal protein import	0.992412	-0.703021
The citric acid (TCA) cycle and respiratory electron transport	0.779995	1.00227		TRIF(TICAM1)-mediated TLR4 signaling	0.766309	1.00139		Pervasive developmental disorders	0.460506	-1.4606		Pervasive developmental disorders	0.992412	0.596817
Tie2 Signaling	0.779995	1.00776		Metabolism of carbohydrates	0.767762	0.999523		Pexophagy	0.81542	1.14706		Pexophagy	0.991819	-0.656575
rRNA processing in the mitochondrion	0.779995	1.00118		Cytosolic tRNA aminoacylation	0.768753	1.00161		Phase I - Functionalization of compounds	0.800023	1.13945		Phase I - Functionalization of compounds	0.375331	1.25613
CaM pathway	0.783989	-0.992391		SUMOylation of immune response proteins	0.773879	-0.997903		Phase II - Conjugation of compounds	0.99983	0.748565		Phase II - Conjugation of compounds	0.9996	0.490129
Calmodulin induced events	0.783989	-0.992391		Activated NTRK3 signals through RAS	0.774232	1.00289		Phenylalanine and tyrosine metabolism	0.99983	-0.643421		Phenylalanine and tyrosine metabolism	0.564346	1.15552
SMAD2/SMAD3:SMAD4 heterotrimer regulates transcription	0.789419	0.993667		Complex I biogenesis	0.77682	1.0012		Phosphate bond hydrolysis by NUDT proteins	0.800023	1.1754		Phosphate bond hydrolysis by NUDT proteins	0.995382	-0.53028
Prostacyclin signalling through prostacyclin receptor	0.789843	-0.993949		Glutamate binding, activation of AMPA receptors and synaptic plasticity	0.77682	-0.991293		Phospholipid metabolism	0.99983	-0.927659		Phospholipid metabolism	0.493572	1.10376
Regulation of ornithine decarboxylase (ODC)	0.794093	0.992436		Loss of MECP2 binding ability to the NCoR/SMRT complex	0.77682	0.999605		Phosphorylation of CD3 and TCR zeta chains	0.99983	0.576828		Phosphorylation of CD3 and TCR zeta chains	0.786398	0.911495
CREB1 phosphorylation through the activation of Adenylate Cyclase	0.794875	0.990491		RAC1 GTPase cycle	0.77682	0.995038		Phosphorylation of Emi1	0.99983	-0.488479		Phosphorylation of Emi1	0.574231	1.14775
Autodegradation of Cdh1 by Cdh1:APC/C	0.79576	0.988647		Selective autophagy	0.77682	-0.99217		Phosphorylation of the APC/C	0.574009	-1.33895		Phosphorylation of the APC/C	0.916266	-0.790818
Disorders of transmembrane transporters	0.79576	0.9894		Trafficking of AMPA receptors	0.77682	-0.991293		Plasma lipoprotein assembly	0.600306	1.37272		Plasma lipoprotein assembly	0.59228	1.09887
Prevention of phagosomal-lysosomal fusion	0.79576	0.984217		Class A/1 (Rhodopsin-like receptors)	0.777261	-0.99198		Plasma lipoprotein assembly, remodeling, and clearance	0.899975	1.0432		Plasma lipoprotein assembly, remodeling, and clearance	0.0193267	1.87547
RHOBTB3 ATPase cycle	0.79576	0.98986		IRAK1 recruits IKK complex	0.777261	0.990549		Plasma lipoprotein clearance	0.852385	1.08662		Plasma lipoprotein clearance	0.0958817	1.61863
Signaling by VEGF	0.79576	-0.990134		IRAK1 recruits IKK complex upon TLR7/8 or 9 stimulation	0.777261	0.990549		Plasma lipoprotein remodeling	0.838785	1.11844		Plasma lipoprotein remodeling	0.1238	1.61125
mRNA Capping	0.79576	0.989539		Insulin receptor recycling	0.777261	-0.990452		Platelet Adhesion to exposed collagen	0.037003	-1.88738		Platelet Adhesion to exposed collagen	0.542806	-1.16225
Signaling by EGFR	0.795769	0.987261		Integration of provirus	0.777261	0.988689		Platelet Aggregation (Plug Formation)	0.81542	-1.11723		Platelet Aggregation (Plug Formation)	0.992412	-0.671061
Hedgehog 'off' state	0.796949	-0.98971		RNA Polymerase I Transcription Initiation	0.777261	0.995731		Platelet activation, signaling and aggregation	0.99983	-0.692965		Platelet activation, signaling and aggregation	0.057901	1.44888
Autodegradation of the E3 ubiquitin ligase COP1	0.798378	0.983994		Signaling by NTRK3 (TRKC)	0.777261	-0.987467		Platelet calcium homeostasis	0.99983	0.560538		Platelet calcium homeostasis	0.243359	1.45824
RNA Polymerase III Transcription Termination	0.798378	0.983782		TP53 regulates transcription of several additional cell death genes whose specific roles in p53-dependent apoptosis remain uncertain	0.777261	0.989791		Platelet degranulation	0.983727	-0.940819		Platelet degranulation	0.390392	1.18658
PKA-mediated phosphorylation of CREB	0.799939	-0.980916		Transcriptional regulation of white adipocyte differentiation	0.777261	0.994299		Platelet homeostasis	0.99983	0.546919		Platelet homeostasis	0.258232	1.34663
AKT phosphorylates targets in the nucleus	0.802167	0.983316		Mitochondrial Fatty Acid Beta-Oxidation	0.7781	0.990557		Platelet sensitization by LDL	0.99983	0.765642		Platelet sensitization by LDL	0.992412	-0.606698
Regulation of activated PAK-2p34 by proteasome mediated degradation	0.804307	0.982288		NR1H3 & NR1H2 regulate gene expression linked to cholesterol transport and efflux	0.783534	-0.989543		Polo-like kinase mediated events	0.99983	-0.79264		Polo-like kinase mediated events	0.575353	-1.12104
p53-Dependent G1 DNA Damage Response	0.805881	0.982177		Gain-of-function MRAS complexes activate RAF signaling	0.786777	0.986545		Polymerase switching	0.937779	-1.01308		Polymerase switching	0.908985	-0.789561
p53-Dependent G1/S DNA damage checkpoint	0.805881	0.982177		Presynaptic depolarization and calcium channel opening	0.786777	-0.99709		Polymerase switching on the C-strand of the telomere	0.99983	-0.598759		Polymerase switching on the C-strand of the telomere	0.630289	-1.05786
DNA strand elongation	0.810184	0.973491		SHOC2 M1731 mutant abolishes MRAS complex function	0.786777	0.986545		Positive epigenetic regulation of rRNA expression	0.793013	1.13482		Positive epigenetic regulation of rRNA expression	0.284687	-1.32327
ROBO receptors bind AKAP5	0.810184	0.974815		Signaling by MRAS-complex mutants	0.786777	0.986545		Post NMDA receptor activation events	0.99983	-0.718788		Post NMDA receptor activation events	0.00996253	1.81457
Ubiquitin Mediated Degradation of Phosphorylated Cdc25A	0.81099	0.977788		MET activates RAP1 and RAC1	0.787215	0.981946		Post-chaperonin tubulin folding pathway	0.953655	0.975801		Post-chaperonin tubulin folding pathway	0.0149404	1.96098
p53-Independent DNA Damage Response	0.81099	0.977788		SARS-CoV-1 Infection	0.787215	0.989855		Post-transcriptional silencing by small RNAs	0.81542	-1.18242		Post-transcriptional silencing by small RNAs	0.992412	-0.612603
p53-Independent G1/S DNA damage checkpoint	0.81099	0.977788		DSCAM interactions	0.787332	0.986641		Post-translational modification: synthesis of GPI-anchored proteins	0.871324	-1.06387		Post-translational modification: synthesis of GPI-anchored proteins	0.183785	1.47229
Sialic acid metabolism	0.811762	-0.969403		Downregulation of ERBB2 signaling	0.792306	0.985208		Post-translational protein modification	0.0147115	-1.31387		Post-translational protein modification	0.0438893	-1.24039
CS/DS degradation	0.813869	-0.966905		Autophagy	0.793073	0.982545		Post-translational protein phosphorylation	0.99983	0.876018		Post-translational protein phosphorylation	0.41919	1.18756
Regulation of PTEN localization	0.813869	0.972554		Biotin transport and metabolism	0.793073	0.974161		Postmitotic nuclear pore complex (NPC) reformation	0.0472347	-1.86737		Postmitotic nuclear pore complex (NPC) reformation	0.0180572	-1.85126
Regulation of glycolysis by fructose 2,6-bisphosphate metabolism	0.813869	-0.966413		Displacement of DNA glycosylase by APEX1	0.793073	-0.981382		Potassium Channels	0.922688	1.02614		Potassium Channels	0.00688105	2.01569
Activation of the AP-1 family of transcription factors	0.815341	0.969751		Downstream signaling of activated FGFR2	0.793073	0.973396		Potential therapeutics for SARS	0.856678	1.05427		Potential therapeutics for SARS	0.717223	-0.988496
MET activates RAS signaling	0.81549	0.973856		Downstream signaling of activated FGFR3	0.793073	0.973396		Pre-NOTCH Expression and Processing	0.956508	0.96883		Pre-NOTCH Expression and Processing	0.615477	1.05511
Mismatch repair (MMR) directed by MSH2:MSH3 (MutSbeta)	0.81549	0.974532		Downstream signaling of activated FGFR4	0.793073	0.973396		Pre-NOTCH Processing in Golgi	0.645005	-1.33583		Pre-NOTCH Processing in Golgi	0.858658	0.83621
SHC-related events triggered by IGF1R	0.816547	0.969083		Interleukin-27 signaling	0.793073	0.986347		Pre-NOTCH Transcription and Translation	0.757891	1.17713		Pre-NOTCH Transcription and Translation	0.462191	1.18495
AUF1 (hnRNP D0) binds and destabilizes mRNA	0.816836	0.971215		Interleukin-35 Signalling	0.793073	0.986347		Prefoldin mediated transfer of substrate to CCT/TriC	0.645005	1.28906		Prefoldin mediated transfer of substrate to CCT/TriC	0.528688	1.1419
RHO GTPases Activate ROCKs	0.823511	-0.960182		MASTL Facilitates Mitotic Progression	0.793073	0.975381		Pregnenolone biosynthesis	0.962578	0.939098		Pregnenolone biosynthesis	0.958271	0.703307
Synthesis of bile acids and bile salts via 27-hydroxycholesterol	0.823511	-0.977236		NFE2L2 regulates pentose phosphate pathway genes	0.793073	-0.979688		Presynaptic depolarization and calcium channel opening	0.99983	-0.752799		Presynaptic depolarization and calcium channel opening	0.303811	1.39942
NOTCH2 intracellular domain regulates transcription	0.8261	0.961441		Oncogene Induced Senescence	0.793073	0.976216		Presynaptic function of Kainate receptors	0.937384	1.02006		Presynaptic function of Kainate receptors	0.507904	1.17626
Ephrin signaling	0.831637	-0.957887		Peptide hormone metabolism	0.793073	0.981815		Presynaptic phase of homologous DNA pairing and strand exchange	0.00147563	-2.17442		Presynaptic phase of homologous DNA pairing and strand exchange	0.0017621	-2.06288
RND2 GTPase cycle	0.831637	0.963954		Signaling by FGFR2 in disease	0.793073	-0.976931		Prevention of phagosomal-lysosomal fusion	0.99983	-0.879583		Prevention of phagosomal-lysosomal fusion	0.88937	-0.798103
Transcriptional regulation of pluripotent stem cells	0.831637	0.957268		Synthesis of diphthamide-EEF2	0.793073	0.981714		Processing and activation of SUMO	0.99983	0.794023		Processing and activation of SUMO	0.151506	-1.58941
Aberrant regulation of mitotic cell cycle due to RB1 defects	0.831903	0.96291		RND3 GTPase cycle	0.793652	0.978145		Processing of Capped Intron-Containing Pre-mRNA	0.0102458	-1.56861		Processing of Capped Intron-Containing Pre-mRNA	1.052e-08	-2.5369
Interaction between L1 and Ankyrins	0.831903	-0.954332		Post NMDA receptor activation events	0.795335	-0.978912		Processing of Capped Intronless Pre-mRNA	0.448423	-1.43744		Processing of Capped Intronless Pre-mRNA	0.16599	-1.48539
Purine ribonucleoside monophosphate biosynthesis	0.831903	0.959665		Signaling by Retinoic Acid	0.795335	0.971819		Processing of DNA double-strand break ends	0.0460108	-1.7428		Processing of DNA double-strand break ends	0.000284413	-2.15163
CaMK IV-mediated phosphorylation of CREB	0.834365	0.954968		eNOS activation	0.795335	-0.970658		Processing of Intronless Pre-mRNAs	0.213449	-1.6481		Processing of Intronless Pre-mRNAs	0.0766103	-1.67634
Synthesis of glycosylphosphatidylinositol (GPI)	0.839567	-0.946149		Epigenetic regulation of gene expression	0.798349	0.977924		Processing of SMDT1	0.99983	-0.701546		Processing of SMDT1	0.59969	-1.0861
Activated NTRK3 signals through RAS	0.841088	0.946985		Keratan sulfate/keratin metabolism	0.798481	-0.968517		Processive synthesis on the C-strand of the telomere	0.99983	-0.767857		Processive synthesis on the C-strand of the telomere	0.457012	-1.21261
CREB phosphorylation	0.841088	0.947532		Mismatch repair (MMR) directed by MSH2:MSH3 (MutSbeta)	0.798481	0.97298		Processive synthesis on the lagging strand	0.99983	-0.59092		Processive synthesis on the lagging strand	0.979735	-0.690514
Collagen biosynthesis and modifying enzymes	0.841088	0.951388		Branched-chain amino acid catabolism	0.798977	0.971092		Programmed Cell Death	0.653119	1.17405		Programmed Cell Death	0.00194125	-1.72911
Disease	0.841088	0.989934		CS/DS degradation	0.801965	0.964095		Prolactin receptor signaling	0.477998	1.47473		Prolactin receptor signaling	0.992412	0.618417
Energy dependent regulation of mTOR by LKB1-AMPK	0.841088	-0.957416		Keratan sulfate biosynthesis	0.802667	-0.965073		Prolonged ERK activation events	0.99983	0.841718		Prolonged ERK activation events	0.911666	-0.78242
NRIF signals cell death from the nucleus	0.841088	0.948334		Synthesis of substrates in N-glycan biosythesis	0.802667	-0.970947		Propionyl-CoA catabolism	0.956508	-0.967649		Propionyl-CoA catabolism	0.299078	-1.40297
Notch-HLH transcription pathway	0.841088	0.958431		Formation of the ternary complex, and subsequently, the 43S complex	0.807446	0.970302		Prostacyclin signalling through prostacyclin receptor	0.99983	0.727276		Prostacyclin signalling through prostacyclin receptor	0.343712	1.33533
SHC-mediated cascade:FGFR1	0.841088	0.948156		Surfactant metabolism	0.807446	-0.963596		Protein folding	0.84186	1.06586		Protein folding	0.19762	1.359
TRAF6 mediated IRF7 activation	0.841088	0.949652		Signaling by FGFR3	0.807741	0.9629		Protein localization	0.767163	1.12313		Protein localization	0.997807	-0.668962
Visual phototransduction	0.841088	-0.955685		Signaling by FGFR4	0.807741	0.9629		Protein methylation	0.99983	-0.701357		Protein methylation	0.992412	0.651234
Degradation of AXIN	0.842424	0.956351		RUNX3 regulates p14-ARF	0.808328	-0.961501		Protein ubiquitination	0.202648	-1.54822		Protein ubiquitination	0.0057737	-1.86304
Oxygen-dependent proline hydroxylation of Hypoxia-inducible Factor Alpha	0.842424	0.958224		Telomere C-strand (Lagging Strand) Synthesis	0.811088	0.967421		Protein-protein interactions at synapses	0.814261	1.10477		Protein-protein interactions at synapses	0.0775186	1.5544
IKK complex recruitment mediated by RIP1	0.842841	0.950362		Cytosolic sensors of pathogen-associated DNA	0.812192	-0.963761		Purine catabolism	0.772217	1.19475		Purine catabolism	0.999524	0.436391
NOTCH4 Activation and Transmission of Signal to the Nucleus	0.846625	-0.937635		Hemostasis	0.812192	-0.985164		Purine ribonucleoside monophosphate biosynthesis	0.873826	-1.0719		Purine ribonucleoside monophosphate biosynthesis	0.388755	-1.30052
O-linked glycosylation of mucins	0.848013	-0.942275		IRAK4 deficiency (TLR2/4)	0.812192	0.955201		Purine salvage	0.99983	0.501688		Purine salvage	0.881888	0.818142
Platelet degranulation	0.848013	-0.961566		Interleukin-4 and Interleukin-13 signaling	0.812192	-0.961635		Purinergic signaling in leishmaniasis infection	0.99983	-0.548104		Purinergic signaling in leishmaniasis infection	0.916266	0.780804
Beta-catenin phosphorylation cascade	0.848358	0.948617		MyD88 deficiency (TLR2/4)	0.812192	0.955201		Pyrimidine salvage	0.863665	1.09269		Pyrimidine salvage	0.194243	1.52647
Norepinephrine Neurotransmitter Release Cycle	0.850543	-0.939881		O-linked glycosylation of mucins	0.812192	-0.957837		Pyroptosis	0.468012	1.44898		Pyroptosis	0.626472	-1.06812
Metabolism of polyamines	0.851088	0.951947		Repression of WNT target genes	0.812192	-0.956149		Pyruvate metabolism	0.755649	-1.18616		Pyruvate metabolism	0.972839	-0.719776
Role of ABL in ROBO-SLIT signaling	0.85312	0.937193		Role of ABL in ROBO-SLIT signaling	0.812192	0.958391		Pyruvate metabolism and Citric Acid (TCA) cycle	0.623031	-1.25523		Pyruvate metabolism and Citric Acid (TCA) cycle	0.997977	-0.561627
MyD88 dependent cascade initiated on endosome	0.8546	0.952552		SUMO is conjugated to E1 (UBA2:SAE1)	0.812192	0.962522		RA biosynthesis pathway	0.800023	1.19222		RA biosynthesis pathway	0.88937	0.795628
Negative epigenetic regulation of rRNA expression	0.8546	0.949934		Signaling by CSF3 (G-CSF)	0.812192	-0.963488		RAB GEFs exchange GTP for GDP on RABs	0.873826	-1.04558		RAB GEFs exchange GTP for GDP on RABs	0.968639	-0.790217
TRAF6 mediated induction of NFkB and MAP kinases upon TLR7/8 or 9 activation	0.8546	0.952552		TYSND1 cleaves peroxisomal proteins	0.812192	0.952528		RAB geranylgeranylation	0.0802814	-1.74082		RAB geranylgeranylation	0.56736	1.09728
Translation of Structural Proteins_9683701	0.8546	0.945605		Transcriptional regulation by RUNX1	0.812192	0.974252		RAC1 GTPase cycle	0.99983	0.88258		RAC1 GTPase cycle	0.285566	-1.2456
Platelet Adhesion to exposed collagen	0.857499	0.932135		mRNA decay by 3' to 5' exoribonuclease	0.812192	0.96202		RAC2 GTPase cycle	0.956508	0.978767		RAC2 GTPase cycle	0.651742	-1.03372
Activation of SMO	0.857542	-0.927078		Activation of Ca-permeable Kainate Receptor	0.814362	0.947895		RAC3 GTPase cycle	0.99983	0.728602		RAC3 GTPase cycle	0.593156	-1.06606
ADP signalling through P2Y purinoceptor 12	0.858701	-0.930562		Diseases of glycosylation	0.814362	-0.968674		RAF activation	0.99983	-0.759332		RAF activation	0.997807	0.538667
Signalling to RAS	0.858701	-0.930487		Gap-filling DNA repair synthesis and ligation in GG-NER	0.814362	-0.961698		RAF-independent MAPK1/3 activation	0.605244	1.35576		RAF-independent MAPK1/3 activation	0.0101114	1.93366
Hh mutants are degraded by ERAD	0.858798	0.9441		Ionotropic activity of kainate receptors	0.814362	0.947895		RAF/MAP kinase cascade	0.99983	-0.920341		RAF/MAP kinase cascade	0.820698	0.936712
Signaling by NTRK3 (TRKC)	0.858798	-0.932095		Loss of Nlp from mitotic centrosomes	0.814362	0.965871		RAS processing	0.99983	-0.705428		RAS processing	0.572296	1.11604
GTP hydrolysis and joining of the 60S ribosomal subunit	0.860105	-0.958909		Loss of proteins required for interphase microtubule organization from the centrosome	0.814362	0.965871		RAS signaling downstream of NF1 loss-of-function variants	0.953655	-0.990389		RAS signaling downstream of NF1 loss-of-function variants	0.870488	-0.828297
Downregulation of ERBB2 signaling	0.862182	0.934651		Metabolism of nitric oxide: NOS3 activation and regulation	0.814362	-0.954984		RET signaling	0.99983	0.808677		RET signaling	0.0353304	1.78411
IRAK4 deficiency (TLR2/4)	0.868139	0.923296		RNA Polymerase III Abortive And Retractive Initiation	0.814362	-0.95728		RHO GTPase Effectors	0.783844	1.09669		RHO GTPase Effectors	0.0017618	-1.64582
MyD88 deficiency (TLR2/4)	0.868139	0.923296		RNA Polymerase III Transcription	0.814362	-0.95728		RHO GTPase cycle	0.737947	1.10358		RHO GTPase cycle	0.00249984	-1.58584
SUMOylation of immune response proteins	0.868139	0.923623		Regulation of TNFR1 signaling	0.814362	0.959967		RHO GTPases Activate Formins	0.757121	-1.12034		RHO GTPases Activate Formins	0.000286119	-1.92415
Triglyceride metabolism	0.868139	-0.92627		Synaptic adhesion-like molecules	0.814362	-0.945593		RHO GTPases Activate NADPH Oxidases	0.334546	1.54428		RHO GTPases Activate NADPH Oxidases	0.0502726	1.75085
The role of Nef in HIV-1 replication and disease pathogenesis	0.86851	-0.922724		mRNA Capping	0.814362	0.952434		RHO GTPases Activate ROCKs	0.398647	1.49079		RHO GTPases Activate ROCKs	0.653498	-1.03846
Pre-NOTCH Expression and Processing	0.871135	-0.94224		Global Genome Nucleotide Excision Repair (GG-NER)	0.816236	0.964543		RHO GTPases Activate Rhotekin and Rhophilins	0.517635	1.41911		RHO GTPases Activate Rhotekin and Rhophilins	0.737422	0.967065
Rab regulation of trafficking	0.871135	0.951347		Nonsense Mediated Decay (NMD) independent of the Exon Junction Complex (EJC)	0.817277	-0.966817		RHO GTPases Activate WASPs and WAVEs	0.302675	-1.52198		RHO GTPases Activate WASPs and WAVEs	0.854195	-0.880462
Uptake and function of diphtheria toxin	0.871435	-0.929783		Nuclear Receptor transcription pathway	0.819328	-0.945375		RHO GTPases activate CIT	0.072345	1.85195		RHO GTPases activate CIT	0.850771	0.856784
Depolymerisation of the Nuclear Lamina	0.87182	-0.921916		Trafficking and processing of endosomal TLR	0.819328	0.942497		RHO GTPases activate IQGAPs	0.99983	0.652151		RHO GTPases activate IQGAPs	0.0174466	1.92202
Downregulation of ERBB2:ERBB3 signaling	0.871892	-0.913721		PTK6 Regulates Cell Cycle	0.820998	-0.956181		RHO GTPases activate KTN1	0.398647	1.51831		RHO GTPases activate KTN1	0.195682	-1.5121
CDC42 GTPase cycle	0.873574	0.945839		Activated NTRK2 signals through RAS	0.821144	0.936473		RHO GTPases activate PAKs	0.645005	1.30305		RHO GTPases activate PAKs	0.459992	-1.20557
Formation of TC-NER Pre-Incision Complex	0.877772	0.936263		MAPK family signaling cascades	0.821144	0.971064		RHO GTPases activate PKNs	0.0216575	1.95167		RHO GTPases activate PKNs	0.664301	1.02479
APEX1-Independent Resolution of AP Sites via the Single Nucleotide Replacement Pathway	0.878523	0.909215		Diseases associated with N-glycosylation of proteins	0.822094	0.943832		RHOA GTPase cycle	0.717904	1.15908		RHOA GTPase cycle	0.221217	-1.31084
ATF4 activates genes in response to endoplasmic reticulum stress	0.878523	-0.916754		Diseases of programmed cell death	0.822094	0.950388		RHOB GTPase cycle	0.811509	1.10663		RHOB GTPase cycle	0.566416	-1.09157
Free fatty acids regulate insulin secretion	0.878523	0.910324		PTK6 Regulates RHO GTPases, RAS GTPase and MAP kinases	0.822094	0.936113		RHOBTB GTPase Cycle	0.328971	-1.51173		RHOBTB GTPase Cycle	0.00255424	-2.02158
Interferon alpha/beta signaling	0.878523	-0.919126		Signaling by ERBB4	0.822094	-0.948396		RHOBTB1 GTPase cycle	0.150359	-1.71677		RHOBTB1 GTPase cycle	0.00362189	-2.10461
Lysosome Vesicle Biogenesis	0.878523	-0.930612		Signaling by FGFR in disease	0.822094	-0.951224		RHOBTB2 GTPase cycle	0.477998	-1.41798		RHOBTB2 GTPase cycle	0.0814009	-1.66092
Metabolism of nitric oxide: NOS3 activation and regulation	0.878523	-0.917378		PTK6 Regulates RTKs and Their Effectors AKT1 and DOK1	0.822125	-0.945072		RHOBTB3 ATPase cycle	0.84186	1.11103		RHOBTB3 ATPase cycle	0.436122	-1.2685
Metabolism of water-soluble vitamins and cofactors	0.878523	-0.940806		Molecules associated with elastic fibres	0.828792	0.94587		RHOC GTPase cycle	0.690537	1.18968		RHOC GTPase cycle	0.300692	-1.26237
Mismatch repair (MMR) directed by MSH2:MSH6 (MutSalpha)	0.878523	0.917701		RHOF GTPase cycle	0.828792	0.947322		RHOD GTPase cycle	0.800023	1.11874		RHOD GTPase cycle	0.911666	-0.83583
Rap1 signalling	0.878523	0.90881		Activation of NMDA receptors and postsynaptic events	0.834776	-0.950955		RHOF GTPase cycle	0.99983	-0.719311		RHOF GTPase cycle	0.686569	-1.00086
Role of LAT2/NTAL/LAB on calcium mobilization	0.878523	0.919155		Metal ion SLC transporters	0.836041	0.930989		RHOG GTPase cycle	0.99983	0.841953		RHOG GTPase cycle	0.215177	-1.36347
SCF-beta-TrCP mediated degradation of Emi1	0.878523	0.932632		Processive synthesis on the C-strand of the telomere	0.836041	0.933195		RHOH GTPase cycle	0.79268	-1.15522		RHOH GTPase cycle	0.541578	-1.12928
Synthesis of PIPs at the ER membrane	0.878523	0.916308		RIP-mediated NFkB activation via ZBP1	0.838232	0.933375		RHOJ GTPase cycle	0.690537	-1.20511		RHOJ GTPase cycle	0.388755	-1.22133
TP53 Regulates Transcription of Caspase Activators and Caspases	0.878523	0.911484		Activated NTRK3 signals through PI3K	0.839775	-0.934647		RHOQ GTPase cycle	0.99983	-0.795584		RHOQ GTPase cycle	0.859822	-0.881655
Toll Like Receptor 7/8 (TLR7/8) Cascade	0.878523	0.935176		Defective B4GALT7 causes EDS, progeroid type	0.839775	-0.927066		RHOT2 GTPase cycle	0.99983	0.492163		RHOT2 GTPase cycle	0.818296	-0.884855
Formation of HIV elongation complex in the absence of HIV Tat	0.882768	0.9204		Long-term potentiation	0.839775	-0.925684		RHOU GTPase cycle	0.99983	-0.891104		RHOU GTPase cycle	0.169416	-1.46452
Glucose metabolism	0.882768	-0.938764		Miro GTPase Cycle	0.839775	0.920182		RHOV GTPase cycle	0.962578	-0.948403		RHOV GTPase cycle	0.00560783	-1.99254
TP53 regulates transcription of several additional cell death genes whose specific roles in p53-dependent apoptosis remain uncertain	0.882768	0.909038		Modulation by Mtb of host immune system	0.839775	0.929026		RIP-mediated NFkB activation via ZBP1	0.617162	1.34421		RIP-mediated NFkB activation via ZBP1	0.759722	-0.940542
Unblocking of NMDA receptors, glutamate binding and activation	0.882768	0.913069		Nephrin family interactions	0.839775	0.926767		RIPK1-mediated regulated necrosis	0.605244	1.32885		RIPK1-mediated regulated necrosis	0.154792	-1.52533
p38MAPK events	0.882768	-0.904887		Polo-like kinase mediated events	0.839775	0.92555		RMTs methylate histone arginines	0.334181	1.49324		RMTs methylate histone arginines	0.439701	1.20078
PINK1-PRKN Mediated Mitophagy	0.884807	-0.90719		Regulation of BACH1 activity	0.839775	-0.927518		RNA Pol II CTD phosphorylation and interaction with CE	0.937779	1.00226		RNA Pol II CTD phosphorylation and interaction with CE	0.261535	-1.3862
Regulation of RUNX2 expression and activity	0.884807	0.928297		SHC-mediated cascade:FGFR1	0.839775	0.922157		RNA Pol II CTD phosphorylation and interaction with CE during HIV infection	0.937779	1.00226		RNA Pol II CTD phosphorylation and interaction with CE during HIV infection	0.261535	-1.3862
FCGR activation	0.892805	0.902007		Signaling by cytosolic FGFR1 fusion mutants	0.839775	-0.93267		RNA Polymerase I Promoter Clearance	0.514391	1.32736		RNA Polymerase I Promoter Clearance	0.390392	-1.21926
Advanced glycosylation endproduct receptor signaling	0.893419	-0.886225		Translesion synthesis by Y family DNA polymerases bypasses lesions on DNA template	0.839775	-0.935298		RNA Polymerase I Promoter Escape	0.395286	1.45356		RNA Polymerase I Promoter Escape	0.363489	-1.26936
Caspase activation via Death Receptors in the presence of ligand	0.893419	-0.888949		AURKA Activation by TPX2	0.840777	0.942055		RNA Polymerase I Promoter Opening	0.116641	1.71792		RNA Polymerase I Promoter Opening	0.105454	1.62646
Collagen formation	0.893419	-0.92129		Diseases associated with glycosylation precursor biosynthesis	0.840777	-0.923683		RNA Polymerase I Transcription	0.514391	1.32736		RNA Polymerase I Transcription	0.390392	-1.21926
PPARA activates gene expression	0.893419	0.928177		ERCC6 (CSB) and EHMT2 (G9a) positively regulate rRNA expression	0.840777	0.928115		RNA Polymerase I Transcription Initiation	0.820493	1.09843		RNA Polymerase I Transcription Initiation	0.15819	-1.4586
TNFR1-induced NFkappaB signaling pathway	0.893419	0.908284		FOXO-mediated transcription of oxidative stress, metabolic and neuronal genes	0.840777	0.922688		RNA Polymerase I Transcription Termination	0.814376	1.13316		RNA Polymerase I Transcription Termination	0.167947	-1.49682
G beta:gamma signalling through PLC beta	0.896848	-0.90012		Signaling by ERBB2 ECD mutants	0.840777	0.924084		RNA Polymerase II HIV Promoter Escape	0.99983	-0.891913		RNA Polymerase II HIV Promoter Escape	0.0361769	-1.68524
Presynaptic function of Kainate receptors	0.896848	-0.90012		Signaling by ERBB2 KD Mutants	0.840777	0.924084		RNA Polymerase II Pre-transcription Events	0.922688	-1.02165		RNA Polymerase II Pre-transcription Events	0.0361769	-1.65085
Regulation of gene expression in late stage (branching morphogenesis) pancreatic bud precursor cells	0.896848	0.897537		Sulfur amino acid metabolism	0.840777	-0.935924		RNA Polymerase II Promoter Escape	0.99983	-0.891913		RNA Polymerase II Promoter Escape	0.0361769	-1.68524
SLBP Dependent Processing of Replication-Dependent Histone Pre-mRNAs	0.898642	0.893429		Aspartate and asparagine metabolism	0.842202	0.914		RNA Polymerase II Transcription	0.0106736	-1.37848		RNA Polymerase II Transcription	0.00100258	-1.43827
Ca2+ pathway	0.898922	0.900679		IRE1alpha activates chaperones	0.842202	-0.936188		RNA Polymerase II Transcription Elongation	0.99983	0.877696		RNA Polymerase II Transcription Elongation	0.390392	-1.21532
Cap-dependent Translation Initiation	0.898922	-0.939713		Negative feedback regulation of MAPK pathway	0.842202	-0.922048		RNA Polymerase II Transcription Initiation	0.99983	-0.891913		RNA Polymerase II Transcription Initiation	0.0361769	-1.68524
Degradation of the extracellular matrix	0.898922	0.91906		Olfactory Signaling Pathway	0.842202	-0.927921		RNA Polymerase II Transcription Initiation And Promoter Clearance	0.99983	-0.891913		RNA Polymerase II Transcription Initiation And Promoter Clearance	0.0361769	-1.68524
Eukaryotic Translation Initiation	0.898922	-0.939713		Biosynthesis of specialized proresolving mediators (SPMs)	0.844439	-0.919478		RNA Polymerase II Transcription Pre-Initiation And Promoter Opening	0.99983	-0.891913		RNA Polymerase II Transcription Pre-Initiation And Promoter Opening	0.0361769	-1.68524
Formation of the ternary complex, and subsequently, the 43S complex	0.898922	-0.915748		Generation of second messenger molecules	0.848163	0.915553		RNA Polymerase II Transcription Termination	0.0424452	-1.73907		RNA Polymerase II Transcription Termination	0.0086655	-1.84221
Gene and protein expression by JAK-STAT signaling after Interleukin-12 stimulation	0.898922	0.899356		MET activates RAS signaling	0.848163	0.908323		RNA Polymerase III Abortive And Retractive Initiation	0.99983	0.777778		RNA Polymerase III Abortive And Retractive Initiation	0.495336	-1.15193
InlA-mediated entry of Listeria monocytogenes into host cells	0.898922	-0.880505		NRAGE signals death through JNK	0.850163	-0.930272		RNA Polymerase III Chain Elongation	0.460506	1.45456		RNA Polymerase III Chain Elongation	0.726571	-0.971545
Interleukin-12 family signaling	0.898922	0.901498		RNA Pol II CTD phosphorylation and interaction with CE	0.850911	0.92609		RNA Polymerase III Transcription	0.99983	0.777778		RNA Polymerase III Transcription	0.495336	-1.15193
Interleukin-3, Interleukin-5 and GM-CSF signaling	0.898922	-0.905767		RNA Pol II CTD phosphorylation and interaction with CE during HIV infection	0.850911	0.92609		RNA Polymerase III Transcription Initiation	0.983818	0.917227		RNA Polymerase III Transcription Initiation	0.318844	-1.31185
Metabolism of steroids	0.898922	-0.927682		Uptake and function of anthrax toxins	0.853226	-0.910606		RNA Polymerase III Transcription Initiation From Type 1 Promoter	0.820493	1.12054		RNA Polymerase III Transcription Initiation From Type 1 Promoter	0.33607	-1.32029
Methionine salvage pathway	0.898922	-0.875403		Pexophagy	0.854423	-0.907988		RNA Polymerase III Transcription Initiation From Type 2 Promoter	0.820493	1.12054		RNA Polymerase III Transcription Initiation From Type 2 Promoter	0.33607	-1.32029
NTRK2 activates RAC1	0.898922	-0.889814		TGF-beta receptor signaling in EMT (epithelial to mesenchymal transition)	0.854423	-0.908625		RNA Polymerase III Transcription Initiation From Type 3 Promoter	0.927881	1.0236		RNA Polymerase III Transcription Initiation From Type 3 Promoter	0.518411	-1.15659
Purine salvage	0.898922	-0.894339		Activated NTRK2 signals through FYN	0.854931	-0.90834		RNA Polymerase III Transcription Termination	0.800023	1.14932		RNA Polymerase III Transcription Termination	0.849505	-0.864951
RHO GTPases Activate WASPs and WAVEs	0.898922	0.909009		Regulation of innate immune responses to cytosolic DNA	0.856607	-0.905896		RNA polymerase II transcribes snRNA genes	0.643326	-1.22125		RNA polymerase II transcribes snRNA genes	0.0337974	-1.65486
RNA Polymerase III Transcription Initiation From Type 3 Promoter	0.898922	0.895206		MTOR signalling	0.856931	0.923412		RND1 GTPase cycle	0.937779	-1.00121		RND1 GTPase cycle	0.452838	-1.19146
RUNX2 regulates bone development	0.898922	0.88914		NOTCH3 Activation and Transmission of Signal to the Nucleus	0.856931	0.909578		RND2 GTPase cycle	0.99983	0.882114		RND2 GTPase cycle	0.609053	-1.06854
Regulation of PTEN stability and activity	0.898922	0.914171		activated TAK1 mediates p38 MAPK activation	0.856931	0.909797		RND3 GTPase cycle	0.980318	-0.918322		RND3 GTPase cycle	0.301936	-1.33199
Regulation of lipid metabolism by PPARalpha	0.898922	0.915151		Paradoxical activation of RAF signaling by kinase inactive BRAF	0.857724	-0.926139		ROBO receptors bind AKAP5	0.84186	-1.12152		ROBO receptors bind AKAP5	0.870434	-0.823917
Signaling by BRAF and RAF1 fusions	0.898922	0.911598		Signaling by RAS mutants	0.857724	-0.926139		RORA activates gene expression	0.4977	-1.42586		RORA activates gene expression	0.892571	-0.805027
Signaling by CSF3 (G-CSF)	0.898922	0.894522		Signaling by moderate kinase activity BRAF mutants	0.857724	-0.926139		ROS and RNS production in phagocytes	0.514391	1.38718		ROS and RNS production in phagocytes	0.226268	1.4278
Signaling by NOTCH3	0.898922	-0.905147		Signaling downstream of RAS mutants	0.857724	-0.926139		RSK activation	0.99983	-0.810182		RSK activation	0.937166	-0.731896
Suppression of apoptosis	0.898922	-0.893681		Diseases of carbohydrate metabolism	0.858511	-0.914658		RUNX1 interacts with co-factors whose precise effect on RUNX1 targets is not known	0.99983	0.688377		RUNX1 interacts with co-factors whose precise effect on RUNX1 targets is not known	0.992412	0.661746
Synthesis of GDP-mannose	0.898922	-0.894293		EGFR Transactivation by Gastrin	0.858511	0.899684		RUNX1 regulates genes involved in megakaryocyte differentiation and platelet function	0.863665	1.07069		RUNX1 regulates genes involved in megakaryocyte differentiation and platelet function	0.343712	1.28499
TRAF6-mediated induction of TAK1 complex within TLR4 complex	0.898922	-0.873205		Positive epigenetic regulation of rRNA expression	0.858511	-0.92698		RUNX1 regulates transcription of genes involved in differentiation of HSCs	0.99983	0.730857		RUNX1 regulates transcription of genes involved in differentiation of HSCs	0.542397	-1.10351
Triglyceride catabolism	0.898922	-0.892113		Signaling by FGFR3 in disease	0.858511	0.900697		RUNX2 regulates bone development	0.660062	-1.29337		RUNX2 regulates bone development	0.841688	0.869926
Ubiquitin-dependent degradation of Cyclin D	0.898922	0.910502		Signaling by FGFR4 in disease	0.858511	0.900697		RUNX2 regulates genes involved in cell migration	0.99983	0.686387		RUNX2 regulates genes involved in cell migration	0.845619	0.849301
rRNA processing	0.898922	0.939027		Acyl chain remodelling of PG	0.85916	-0.906051		RUNX2 regulates osteoblast differentiation	0.448423	-1.48563		RUNX2 regulates osteoblast differentiation	0.885305	0.805689
Signal Transduction	0.898993	0.970157		Developmental Biology	0.862281	0.96547		RUNX3 regulates NOTCH signaling	0.99983	-0.604401		RUNX3 regulates NOTCH signaling	0.992412	-0.646552
MAP2K and MAPK activation	0.899394	0.897061		Chk1/Chk2(Cds1) mediated inactivation of Cyclin B:Cdk1 complex	0.862293	-0.897141		RUNX3 regulates p14-ARF	0.956508	0.967887		RUNX3 regulates p14-ARF	0.859822	-0.834532
Synthesis of pyrophosphates in the cytosol	0.899394	-0.870499		Chondroitin sulfate biosynthesis	0.862293	-0.897041		Rab regulation of trafficking	0.99983	0.822716		Rab regulation of trafficking	0.995382	-0.699786
ABC transporter disorders	0.899542	0.908082		MAP3K8 (TPL2)-dependent MAPK1/3 activation	0.862645	0.895091		Rap1 signalling	0.99983	0.651705		Rap1 signalling	0.74608	-0.952996
Abortive elongation of HIV-1 transcript in the absence of Tat	0.899542	-0.88582		CREB phosphorylation	0.862906	0.894389		Ras activation upon Ca2+ influx through NMDA receptor	0.99983	-0.804559		Ras activation upon Ca2+ influx through NMDA receptor	0.641725	1.05351
Activation of NF-kappaB in B cells	0.899542	0.903952		FCGR3A-mediated phagocytosis	0.862906	0.925889		Reactions specific to the complex N-glycan synthesis pathway	0.983818	-0.897968		Reactions specific to the complex N-glycan synthesis pathway	0.992412	0.628423
CD28 dependent PI3K/Akt signaling	0.899542	0.878258		Leishmania phagocytosis	0.862906	0.925889		Receptor Mediated Mitophagy	0.99983	-0.662507		Receptor Mediated Mitophagy	0.620564	1.0688
DSCAM interactions	0.899542	0.872008		Parasite infection	0.862906	0.925889		Receptor-type tyrosine-protein phosphatases	0.675278	1.29336		Receptor-type tyrosine-protein phosphatases	0.598922	1.09247
Degradation of GLI1 by the proteasome	0.899542	0.905491		Dual incision in TC-NER	0.863079	-0.929339		Recognition and association of DNA glycosylase with site containing an affected purine	0.757891	1.21217		Recognition and association of DNA glycosylase with site containing an affected purine	0.786398	-0.907992
Degradation of beta-catenin by the destruction complex	0.899542	0.910324		Signaling by FGFR1	0.864614	0.908744		Recognition and association of DNA glycosylase with site containing an affected pyrimidine	0.690537	1.25984		Recognition and association of DNA glycosylase with site containing an affected pyrimidine	0.583671	-1.09516
Dissolution of Fibrin Clot	0.899542	-0.8767		Synthesis of Leukotrienes (LT) and Eoxins (EX)	0.864614	-0.897618		Recognition of DNA damage by PCNA-containing replication complex	0.69794	-1.23062		Recognition of DNA damage by PCNA-containing replication complex	0.341676	-1.28543
Dopamine Neurotransmitter Release Cycle	0.899542	0.887928		HuR (ELAVL1) binds and stabilizes mRNA	0.864871	0.888719		Recruitment and ATM-mediated phosphorylation of repair and signaling proteins at DNA double strand breaks	0.372895	-1.45168		Recruitment and ATM-mediated phosphorylation of repair and signaling proteins at DNA double strand breaks	0.0193267	-1.80793
FLT3 Signaling	0.899542	-0.898999		Activation of RAC1 downstream of NMDARs	0.868364	-0.892043		Recruitment of NuMA to mitotic centrosomes	0.514391	1.28788		Recruitment of NuMA to mitotic centrosomes	0.0361769	-1.59259
Inflammasomes	0.899542	-0.877793		Integrin signaling	0.870035	-0.902996		Recruitment of mitotic centrosome proteins and complexes	0.365276	1.39241		Recruitment of mitotic centrosome proteins and complexes	0.00423855	-1.84786
Integrin signaling	0.899542	0.887058		RAS processing	0.870035	0.894923		Recycling of bile acids and salts	0.99983	0.530094		Recycling of bile acids and salts	0.603971	1.0991
Interleukin-12 signaling	0.899542	0.889126		SHC-related events triggered by IGF1R	0.872535	0.882773		Recycling of eIF2:GDP	0.559366	-1.39302		Recycling of eIF2:GDP	0.464305	-1.22386
NFE2L2 regulates pentose phosphate pathway genes	0.899542	-0.866649		Cyclin D associated events in G1	0.873326	0.905066		Recycling pathway of L1	0.486243	1.36758		Recycling pathway of L1	0.0427202	1.71379
Other semaphorin interactions	0.899542	-0.87466		G1 Phase	0.873326	0.905066		Reduction of cytosolic Ca++ levels	0.99983	-0.774108		Reduction of cytosolic Ca++ levels	0.636881	1.05156
RHO GTPases activate CIT	0.899542	-0.880252		Base Excision Repair	0.873768	-0.914099		Regulated Necrosis	0.176275	1.62126		Regulated Necrosis	0.0946636	-1.57098
Regulation of gene expression by Hypoxia-inducible Factor	0.899542	-0.875658		Basigin interactions	0.873768	0.888794		Regulated proteolysis of p75NTR	0.934752	-1.0218		Regulated proteolysis of p75NTR	0.369003	1.33111
Regulation of pyruvate dehydrogenase (PDH) complex	0.899542	0.875117		Bicarbonate transporters	0.873768	0.876623		Regulation by c-FLIP	0.0147115	1.84417		Regulation by c-FLIP	0.995382	0.526015
SLC transporter disorders	0.899542	0.905859		EPHB-mediated forward signaling	0.873768	0.906821		Regulation of APC/C activators between G1/S and early anaphase	0.84186	-1.06614		Regulation of APC/C activators between G1/S and early anaphase	0.0433174	-1.55563
Synthesis of diphthamide-EEF2	0.899542	0.870639		Purine catabolism	0.873768	-0.888829		Regulation of Apoptosis	0.99983	-0.840159		Regulation of Apoptosis	0.0361769	-1.70291
Vpu mediated degradation of CD4	0.899542	0.905039		SHC1 events in ERBB2 signaling	0.873768	0.88295		Regulation of BACH1 activity	0.751035	1.25037		Regulation of BACH1 activity	0.995382	-0.567766
Regulation of PTEN gene transcription	0.900748	0.90405		Sema3A PAK dependent Axon repulsion	0.873768	0.888452		Regulation of Complement cascade	0.645005	-1.29352		Regulation of Complement cascade	0.174856	1.52253
Response to elevated platelet cytosolic Ca2+	0.900748	-0.919659		Vitamin C (ascorbate) metabolism	0.873768	-0.88209		Regulation of FOXO transcriptional activity by acetylation	0.99983	-0.700837		Regulation of FOXO transcriptional activity by acetylation	0.995382	-0.562726
Signaling by Non-Receptor Tyrosine Kinases	0.900748	-0.892772		ZBP1(DAI) mediated induction of type I IFNs	0.873768	-0.89265		Regulation of FZD by ubiquitination	0.99983	-0.68536		Regulation of FZD by ubiquitination	0.680095	1.02717
Signaling by PTK6	0.900748	-0.892772		p75 NTR receptor-mediated signalling	0.873768	-0.921524		Regulation of Glucokinase by Glucokinase Regulatory Protein	0.0182044	-1.96406		Regulation of Glucokinase by Glucokinase Regulatory Protein	0.0620607	-1.67429
mitochondrial fatty acid beta-oxidation of saturated fatty acids	0.900748	0.868893		KSRP (KHSRP) binds and destabilizes mRNA	0.875335	-0.891696		Regulation of HSF1-mediated heat shock response	0.265501	-1.46071		Regulation of HSF1-mediated heat shock response	0.039725	-1.5751
Pyroptosis	0.901372	0.87613		Nucleotide Excision Repair	0.875335	0.92417		Regulation of IFNA/IFNB signaling	0.918789	1.04429		Regulation of IFNA/IFNB signaling	0.502982	1.19431
The role of GTSE1 in G2/M progression after G2 checkpoint	0.901372	-0.913875		Vesicle-mediated transport	0.877331	0.954484		Regulation of IFNG signaling	0.99983	-0.842813		Regulation of IFNG signaling	0.284638	-1.42054
Formation of ATP by chemiosmotic coupling	0.904659	0.869058		Formation of HIV-1 elongation complex containing HIV-1 Tat	0.877978	0.900809		Regulation of Insulin-like Growth Factor (IGF) transport and uptake by Insulin-like Growth Factor Binding Proteins (IGFBPs)	0.991332	0.923907		Regulation of Insulin-like Growth Factor (IGF) transport and uptake by Insulin-like Growth Factor Binding Proteins (IGFBPs)	0.28344	1.30118
Early SARS-CoV-2 Infection Events	0.906161	0.8855		HIV Transcription Elongation	0.877978	0.900809		Regulation of KIT signaling	0.99983	-0.687383		Regulation of KIT signaling	0.911666	-0.783991
Interleukin-6 signaling	0.906809	-0.850648		Maturation of nucleoprotein_9683610	0.877978	0.874925		Regulation of MECP2 expression and activity	0.374845	-1.4889		Regulation of MECP2 expression and activity	0.972839	0.732067
MAPK3 (ERK1) activation	0.906809	-0.850293		Tat-mediated elongation of the HIV-1 transcript	0.877978	0.900809		Regulation of NF-kappa B signaling	0.870209	1.08387		Regulation of NF-kappa B signaling	0.341676	-1.33523
PIWI-interacting RNA (piRNA) biogenesis	0.906809	-0.868534		Telomere Maintenance	0.877978	0.911922		Regulation of NPAS4 gene expression	0.99983	-0.888477		Regulation of NPAS4 gene expression	0.995382	0.532237
GSK3B and BTRC:CUL1-mediated-degradation of NFE2L2	0.907287	0.89368		Sphingolipid de novo biosynthesis	0.880773	0.892828		Regulation of NPAS4 mRNA translation	0.79268	-1.20449		Regulation of NPAS4 mRNA translation	0.998699	0.446642
Hh mutants abrogate ligand secretion	0.907287	0.894811		Amyloid fiber formation	0.882146	-0.897065		Regulation of PLK1 Activity at G2/M Transition	0.409363	1.35207		Regulation of PLK1 Activity at G2/M Transition	0.00173386	-1.97309
Regulation of Insulin-like Growth Factor (IGF) transport and uptake by Insulin-like Growth Factor Binding Proteins (IGFBPs)	0.907287	-0.904561		FOXO-mediated transcription of cell cycle genes	0.882146	-0.876701		Regulation of PTEN gene transcription	0.660062	-1.2075		Regulation of PTEN gene transcription	0.723421	-0.98351
Signaling by KIT in disease	0.907287	0.87295		Formation of HIV elongation complex in the absence of HIV Tat	0.885634	0.896776		Regulation of PTEN localization	0.772217	-1.21275		Regulation of PTEN localization	0.710361	-0.983092
Signaling by phosphorylated juxtamembrane, extracellular and kinase domain KIT mutants	0.907287	0.87295		Apoptotic cleavage of cellular proteins	0.886452	0.885512		Regulation of PTEN mRNA translation	0.245833	-1.65789		Regulation of PTEN mRNA translation	0.53803	-1.16165
Lysine catabolism	0.91047	0.855472		Cell death signalling via NRAGE, NRIF and NADE	0.886452	-0.903163		Regulation of PTEN stability and activity	0.99983	-0.913884		Regulation of PTEN stability and activity	0.0890917	-1.5143
MAPK6/MAPK4 signaling	0.91047	0.89705		Diseases associated with the TLR signaling cascade	0.886452	0.870279		Regulation of RAS by GAPs	0.99983	-0.902476		Regulation of RAS by GAPs	0.0488003	-1.58521
Estrogen-stimulated signaling through PRKCZ	0.91233	0.853341		Diseases of Immune System	0.886452	0.870279		Regulation of RUNX1 Expression and Activity	0.757891	1.21482		Regulation of RUNX1 Expression and Activity	0.559516	1.14455
RSK activation	0.912915	-0.858265		Downstream signaling of activated FGFR1	0.886452	0.86225		Regulation of RUNX2 expression and activity	0.99983	0.679257		Regulation of RUNX2 expression and activity	0.0775186	-1.5358
TBC/RABGAPs	0.912915	0.884684		Interleukin-15 signaling	0.886452	-0.867751		Regulation of RUNX3 expression and activity	0.99983	-0.609516		Regulation of RUNX3 expression and activity	0.133693	-1.46042
Positive epigenetic regulation of rRNA expression	0.917451	0.883272		Membrane binding and targetting of GAG proteins	0.886452	0.866843		Regulation of TLR by endogenous ligand	0.896456	-1.07119		Regulation of TLR by endogenous ligand	0.498875	-1.2048
TRAF6 mediated NF-kB activation	0.917451	-0.858681		NFE2L2 regulating anti-oxidant/detoxification enzymes	0.886452	-0.864482		Regulation of TNFR1 signaling	0.559366	1.31809		Regulation of TNFR1 signaling	0.699233	-0.99141
VEGFR2 mediated cell proliferation	0.917451	0.854052		NrCAM interactions	0.886452	0.86545		Regulation of TP53 Activity	0.937779	-1.00087		Regulation of TP53 Activity	0.0642319	-1.46735
Signaling by high-kinase activity BRAF mutants	0.91789	-0.880072		Signaling by ALK fusions and activated point mutants	0.886452	0.897798		Regulation of TP53 Activity through Acetylation	0.873826	1.06248		Regulation of TP53 Activity through Acetylation	0.931708	-0.797361
ECM proteoglycans	0.917959	0.879714		Signaling by ALK in cancer	0.886452	0.897798		Regulation of TP53 Activity through Association with Co-factors	0.99983	0.619473		Regulation of TP53 Activity through Association with Co-factors	0.995382	-0.557488
Glyoxylate metabolism and glycine degradation	0.918935	0.859794		Stimuli-sensing channels	0.886452	0.889548		Regulation of TP53 Activity through Methylation	0.962578	0.939753		Regulation of TP53 Activity through Methylation	0.651742	-1.04656
Activated NTRK3 signals through PI3K	0.920232	-0.847549		Synthesis And Processing Of GAG, GAGPOL Polyproteins	0.886452	0.866843		Regulation of TP53 Activity through Phosphorylation	0.517635	-1.27343		Regulation of TP53 Activity through Phosphorylation	0.0365323	-1.58256
CASP8 activity is inhibited	0.920232	-0.847215		trans-Golgi Network Vesicle Budding	0.886845	0.902782		Regulation of TP53 Degradation	0.913963	-1.03248		Regulation of TP53 Degradation	0.413873	-1.22317
Dimerization of procaspase-8	0.920232	-0.847215		Nucleotide salvage	0.888047	-0.879175		Regulation of TP53 Expression and Degradation	0.913963	-1.03248		Regulation of TP53 Expression and Degradation	0.413873	-1.22317
Erythropoietin activates RAS	0.920232	0.84703		Regulation of MECP2 expression and activity	0.888047	0.884548		Regulation of actin dynamics for phagocytic cup formation	0.99983	0.84673		Regulation of actin dynamics for phagocytic cup formation	0.931164	0.826521
G beta:gamma signalling through BTK	0.920232	-0.845131		Oxidative Stress Induced Senescence	0.891857	0.899774		Regulation of activated PAK-2p34 by proteasome mediated degradation	0.99983	-0.805903		Regulation of activated PAK-2p34 by proteasome mediated degradation	0.0361769	-1.64418
IRAK1 recruits IKK complex	0.920232	0.840879		Noncanonical activation of NOTCH3	0.892098	-0.860294		Regulation of beta-cell development	0.913963	1.04662		Regulation of beta-cell development	0.82038	0.884838
IRAK1 recruits IKK complex upon TLR7/8 or 9 stimulation	0.920232	0.840879		Synthesis of pyrophosphates in the cytosol	0.892098	-0.860502		Regulation of cholesterol biosynthesis by SREBP (SREBF)	0.328971	-1.45147		Regulation of cholesterol biosynthesis by SREBP (SREBF)	0.994829	-0.679581
Ketone body metabolism	0.920232	0.837608		Triglyceride catabolism	0.892098	-0.864528		Regulation of commissural axon pathfinding by SLIT and ROBO	0.838785	-1.12595		Regulation of commissural axon pathfinding by SLIT and ROBO	0.299662	1.41811
Late endosomal microautophagy	0.920232	0.86176		Assembly Of The HIV Virion	0.892954	0.854948		Regulation of cytoskeletal remodeling and cell spreading by IPP complex components	0.737947	1.25773		Regulation of cytoskeletal remodeling and cell spreading by IPP complex components	0.341546	1.35934
Mitochondrial tRNA aminoacylation	0.920232	-0.861481		Signaling by ALK	0.892954	-0.873847		Regulation of expression of SLITs and ROBOs	0.99983	0.737025		Regulation of expression of SLITs and ROBOs	0.427441	-1.13726
NR1H2 and NR1H3-mediated signaling	0.920232	-0.880293		TICAM1-dependent activation of IRF3/IRF7	0.89335	0.856696		Regulation of gene expression by Hypoxia-inducible Factor	0.99983	-0.786096		Regulation of gene expression by Hypoxia-inducible Factor	0.672693	1.04169
Nuclear Receptor transcription pathway	0.920232	-0.852454		p75NTR signals via NF-kB	0.893715	-0.861059		Regulation of gene expression in late stage (branching morphogenesis) pancreatic bud precursor cells	0.99983	0.496927		Regulation of gene expression in late stage (branching morphogenesis) pancreatic bud precursor cells	0.757419	-0.937511
O-glycosylation of TSR domain-containing proteins	0.920232	-0.847152		RAC2 GTPase cycle	0.895066	0.898212		Regulation of glycolysis by fructose 2,6-bisphosphate metabolism	0.99983	-0.548568		Regulation of glycolysis by fructose 2,6-bisphosphate metabolism	0.997807	0.481809
PTK6 Regulates RHO GTPases, RAS GTPase and MAP kinases	0.920232	0.847476		Synthesis of bile acids and bile salts via 27-hydroxycholesterol	0.895698	-0.85609		Regulation of innate immune responses to cytosolic DNA	0.908049	1.05006		Regulation of innate immune responses to cytosolic DNA	0.781274	0.909851
Platelet Aggregation (Plug Formation)	0.920232	0.857092		Downregulation of ERBB4 signaling	0.896905	-0.854209		Regulation of insulin secretion	0.720292	1.19438		Regulation of insulin secretion	0.133544	1.49306
Processive synthesis on the lagging strand	0.920232	0.840927		Cellular Senescence	0.898585	0.90609		Regulation of lipid metabolism by PPARalpha	0.99983	-0.898323		Regulation of lipid metabolism by PPARalpha	0.741638	-0.97261
Regulation by c-FLIP	0.920232	-0.847215		Defective B3GALTL causes PpS	0.898585	-0.853556		Regulation of localization of FOXO transcription factors	0.820493	1.13655		Regulation of localization of FOXO transcription factors	0.566416	1.1405
Suppression of phagosomal maturation	0.920232	0.843496		Endosomal Sorting Complex Required For Transport (ESCRT)	0.898585	0.876198		Regulation of mRNA stability by proteins that bind AU-rich elements	0.99983	-0.787523		Regulation of mRNA stability by proteins that bind AU-rich elements	0.0502726	-1.54648
UCH proteinases	0.920232	0.8846		RAF/MAP kinase cascade	0.898585	0.919215		Regulation of mitotic cell cycle	0.871324	-1.04582		Regulation of mitotic cell cycle	0.0414836	-1.56568
activated TAK1 mediates p38 MAPK activation	0.920232	0.859599		Drug ADME	0.899626	0.875885		Regulation of necroptotic cell death	0.605244	1.32885		Regulation of necroptotic cell death	0.154792	-1.52533
mRNA decay by 3' to 5' exoribonuclease	0.920232	-0.851092		Aberrant regulation of mitotic cell cycle due to RB1 defects	0.900632	-0.871161		Regulation of ornithine decarboxylase (ODC)	0.99983	-0.892769		Regulation of ornithine decarboxylase (ODC)	0.0361769	-1.64028
Tetrahydrobiopterin (BH4) synthesis, recycling, salvage and regulation	0.920575	-0.832433		Negative regulation of MAPK pathway	0.900632	-0.875623		Regulation of pyruvate dehydrogenase (PDH) complex	0.547195	-1.38812		Regulation of pyruvate dehydrogenase (PDH) complex	0.786398	-0.911116
RAS signaling downstream of NF1 loss-of-function variants	0.922133	0.836961		Regulation of glycolysis by fructose 2,6-bisphosphate metabolism	0.900632	0.842744		Regulation of signaling by CBL	0.99983	0.887619		Regulation of signaling by CBL	0.992412	0.652852
Formation of apoptosome	0.925602	0.837192		SARS-CoV-1-host interactions	0.900632	0.897671		Regulation of the apoptosome activity	0.99983	-0.816302		Regulation of the apoptosome activity	0.481651	-1.20933
Glutathione conjugation	0.925602	-0.852028		Sialic acid metabolism	0.900632	-0.866604		Release of apoptotic factors from the mitochondria	0.63565	1.34885		Release of apoptotic factors from the mitochondria	0.984718	-0.641153
Regulation of the apoptosome activity	0.925602	0.837192		TP53 Regulates Transcription of Caspase Activators and Caspases	0.900632	0.83916		Removal of the Flap Intermediate	0.99983	-0.640393		Removal of the Flap Intermediate	0.96535	-0.703686
Costimulation by the CD28 family	0.925919	0.863193		RHOA GTPase cycle	0.902193	-0.915093		Removal of the Flap Intermediate from the C-strand	0.99983	0.650143		Removal of the Flap Intermediate from the C-strand	0.599475	-1.07994
MET activates PTK2 signaling	0.925919	0.832204		Activation of the AP-1 family of transcription factors	0.903479	-0.84402		Repression of WNT target genes	0.99983	0.853372		Repression of WNT target genes	0.240745	1.47761
RHO GTPases activate KTN1	0.925919	0.832191		Axon guidance	0.903479	0.936092		Reproduction	0.976311	0.931762		Reproduction	0.0361769	-1.64891
RHOQ GTPase cycle	0.925919	0.872061		Beta-oxidation of pristanoyl-CoA	0.903479	0.83003		Resolution of AP sites via the multiple-nucleotide patch replacement pathway	0.99983	-0.874788		Resolution of AP sites via the multiple-nucleotide patch replacement pathway	0.717223	-0.979368
SARS-CoV-2 modulates host translation machinery	0.925919	-0.883133		Centrosome maturation	0.903479	0.886663		Resolution of Abasic Sites (AP sites)	0.99983	0.778127		Resolution of Abasic Sites (AP sites)	0.762084	-0.950526
Signaling by ERBB4	0.925919	-0.865925		DNA Damage Recognition in GG-NER	0.903479	0.867154		Resolution of D-Loop Structures	0.0158727	-2.00367		Resolution of D-Loop Structures	0.00156443	-2.16008
Non-integrin membrane-ECM interactions	0.927105	0.85842		Estrogen-dependent gene expression	0.903479	-0.894091		Resolution of D-loop Structures through Holliday Junction Intermediates	0.0182044	-1.98951		Resolution of D-loop Structures through Holliday Junction Intermediates	0.00221852	-2.16456
Nuclear Envelope (NE) Reassembly	0.928796	-0.8874		FGFR1 mutant receptor activation	0.903479	-0.862866		Resolution of D-loop Structures through Synthesis-Dependent Strand Annealing (SDSA)	0.0230831	-1.95756		Resolution of D-loop Structures through Synthesis-Dependent Strand Annealing (SDSA)	0.00118044	-2.17258
AKT phosphorylates targets in the cytosol	0.930118	0.826582		IKK complex recruitment mediated by RIP1	0.903479	0.840197		Resolution of Sister Chromatid Cohesion	0.275934	-1.38859		Resolution of Sister Chromatid Cohesion	4.40704e-07	-2.30191
Aspartate and asparagine metabolism	0.930118	-0.811013		NTRK2 activates RAC1	0.903479	0.836769		Respiratory electron transport	0.333077	1.38585		Respiratory electron transport	0.0576319	-1.51256
Bile acid and bile salt metabolism	0.930118	-0.836143		Nectin/Necl trans heterodimerization	0.903479	0.843664		Respiratory electron transport, ATP synthesis by chemiosmotic coupling, and heat production by uncoupling proteins.	0.547195	1.25879		Respiratory electron transport, ATP synthesis by chemiosmotic coupling, and heat production by uncoupling proteins.	0.0407397	-1.56351
Cargo concentration in the ER	0.930118	-0.832612		Negative regulation of FGFR2 signaling	0.903479	0.840999		Response of EIF2AK1 (HRI) to heme deficiency	0.8877	-1.06407		Response of EIF2AK1 (HRI) to heme deficiency	0.56736	-1.13305
Cellular Senescence	0.930118	0.885328		Negative regulation of FGFR3 signaling	0.903479	0.840999		Response of EIF2AK4 (GCN2) to amino acid deficiency	0.662763	1.19471		Response of EIF2AK4 (GCN2) to amino acid deficiency	0.958271	0.811393
Degradation of GLI2 by the proteasome	0.930118	0.868736		Negative regulation of FGFR4 signaling	0.903479	0.840999		Response of Mtb to phagocytosis	0.99983	-0.5958		Response of Mtb to phagocytosis	0.680095	-1.01309
FGFR2 mutant receptor activation	0.930118	-0.834693		Post-transcriptional silencing by small RNAs	0.903479	0.840899		Response to elevated platelet cytosolic Ca2+	0.99983	-0.917694		Response to elevated platelet cytosolic Ca2+	0.44523	1.1559
GLI3 is processed to GLI3R by the proteasome	0.930118	0.868736		RHO GTPases activate PAKs	0.903479	0.856219		Retinoid metabolism and transport	0.99983	0.816961		Retinoid metabolism and transport	0.0813542	1.64622
Heme degradation	0.930118	-0.818261		Recruitment of mitotic centrosome proteins and complexes	0.903479	0.886663		Retrograde neurotrophin signalling	0.675278	1.28666		Retrograde neurotrophin signalling	0.634589	1.05847
NGF-stimulated transcription	0.930118	-0.839512		Regulation of IFNG signaling	0.903479	0.840436		Retrograde transport at the Trans-Golgi-Network	0.559366	1.30201		Retrograde transport at the Trans-Golgi-Network	0.173884	-1.43774
Nicotinamide salvaging	0.930118	0.818224		SUMOylation of DNA methylation proteins	0.903479	-0.85344		Rev-mediated nuclear export of HIV RNA	0.00217721	-2.09964		Rev-mediated nuclear export of HIV RNA	0.0361769	-1.7405
Pausing and recovery of Tat-mediated HIV elongation	0.930118	0.849971		Spry regulation of FGF signaling	0.903479	0.840999		Reversal of alkylation damage by DNA dioxygenases	0.99983	-0.878858		Reversal of alkylation damage by DNA dioxygenases	0.880633	0.807413
Platelet sensitization by LDL	0.930118	-0.83376		AKT phosphorylates targets in the nucleus	0.90412	-0.832665		Ribavirin ADME	0.908049	1.04933		Ribavirin ADME	0.464305	1.22854
Removal of the Flap Intermediate	0.930118	0.827587		APEX1-Independent Resolution of AP Sites via the Single Nucleotide Replacement Pathway	0.90412	-0.831514		Ribosomal scanning and start codon recognition	0.952224	-0.990585		Ribosomal scanning and start codon recognition	0.682883	-1.00935
Signaling by FGFR2 IIIa TM	0.930118	-0.834693		Initial triggering of complement	0.90412	-0.837593		Role of ABL in ROBO-SLIT signaling	0.737947	-1.25909		Role of ABL in ROBO-SLIT signaling	0.916266	-0.764496
Tat-mediated HIV elongation arrest and recovery	0.930118	0.849971		MAPK targets/ Nuclear events mediated by MAP kinases	0.90412	0.859858		Role of LAT2/NTAL/LAB on calcium mobilization	0.99983	-0.874282		Role of LAT2/NTAL/LAB on calcium mobilization	0.997807	0.514258
Interferon gamma signaling	0.930572	-0.860436		MAPK1/MAPK3 signaling	0.90412	0.909413		Role of phospholipids in phagocytosis	0.99983	0.795331		Role of phospholipids in phagocytosis	0.158324	1.5359
Constitutive Signaling by EGFRvIII	0.931448	0.818045		MAPK3 (ERK1) activation	0.90412	-0.831793		S Phase	0.313135	-1.33539		S Phase	3.18953e-05	-2.01788
Downstream signaling of activated FGFR1	0.931448	0.819666		Maturation of nucleoprotein_9694631	0.90412	0.830105		SARS-CoV Infections	0.801983	-1.06123		SARS-CoV Infections	0.215177	-1.2124
EPHB-mediated forward signaling	0.931448	0.854583		Metabolism of cofactors	0.90412	-0.845867		SARS-CoV-1 Infection	0.99983	0.889154		SARS-CoV-1 Infection	0.71417	-0.989004
Estrogen-dependent gene expression	0.931448	-0.885821		Other semaphorin interactions	0.90412	0.833825		SARS-CoV-1 activates/modulates innate immune responses	0.99983	0.707739		SARS-CoV-1 activates/modulates innate immune responses	0.952967	-0.755737
FCGR3A-mediated phagocytosis	0.931448	-0.872492		Phosphate bond hydrolysis by NUDT proteins	0.90412	-0.833955		SARS-CoV-1 modulates host translation machinery	0.99983	-0.649771		SARS-CoV-1 modulates host translation machinery	0.769791	0.942663
Leishmania phagocytosis	0.931448	-0.872492		Signaling by FLT3 ITD and TKD mutants	0.90412	-0.837395		SARS-CoV-1-host interactions	0.970054	-0.950212		SARS-CoV-1-host interactions	0.992412	0.738697
Parasite infection	0.931448	-0.872492		tRNA modification in the mitochondrion	0.90412	0.830012		SARS-CoV-2 Infection	0.64422	-1.14678		SARS-CoV-2 Infection	0.375331	-1.14238
Signaling by EGFRvIII in Cancer	0.931448	0.818045		Formation of paraxial mesoderm	0.905423	0.832498		SARS-CoV-2 activates/modulates innate and adaptive immune responses	0.103195	-1.57983		SARS-CoV-2 activates/modulates innate and adaptive immune responses	0.00283688	-1.85931
rRNA processing in the nucleus and cytosol	0.931448	0.902315		Phospholipid metabolism	0.906198	0.903395		SARS-CoV-2 modulates autophagy	0.725622	1.24974		SARS-CoV-2 modulates autophagy	0.995382	-0.536416
IRAK2 mediated activation of TAK1 complex upon TLR7/8 or 9 stimulation	0.931667	0.821357		Transport of vitamins, nucleosides, and related molecules	0.906198	-0.856889		SARS-CoV-2 modulates host translation machinery	0.99983	0.496906		SARS-CoV-2 modulates host translation machinery	0.997807	-0.598028
Innate Immune System	0.932481	-0.955167		Nicotinamide salvaging	0.907422	0.820074		SARS-CoV-2 targets host intracellular signalling and regulatory pathways	0.956508	0.954162		SARS-CoV-2 targets host intracellular signalling and regulatory pathways	0.668654	1.02868
Antigen Presentation: Folding, assembly and peptide loading of class I MHC	0.934167	0.834743		Butyrate Response Factor 1 (BRF1) binds and destabilizes mRNA	0.910636	0.834927		SARS-CoV-2-host interactions	0.574009	-1.19181		SARS-CoV-2-host interactions	0.157819	-1.32856
SUMOylation of intracellular receptors	0.934167	0.823374		Defects in biotin (Btn) metabolism	0.910636	0.821244		SCF(Skp2)-mediated degradation of p27/p21	0.99983	0.74307		SCF(Skp2)-mediated degradation of p27/p21	0.137597	-1.45156
Signaling by ALK	0.934167	-0.824639		Regulation of TP53 Activity through Acetylation	0.910946	0.856555		SCF-beta-TrCP mediated degradation of Emi1	0.99983	-0.728185		SCF-beta-TrCP mediated degradation of Emi1	0.0713195	-1.54843
TP53 Regulates Transcription of Genes Involved in G2 Cell Cycle Arrest	0.934167	0.811131		cGMP effects	0.910946	-0.822565		SEMA3A-Plexin repulsion signaling by inhibiting Integrin adhesion	0.99983	-0.43787		SEMA3A-Plexin repulsion signaling by inhibiting Integrin adhesion	0.154792	1.56706
tRNA Aminoacylation	0.934167	-0.851643		SRP-dependent cotranslational protein targeting to membrane	0.911784	-0.897054		SHC-mediated cascade:FGFR1	0.99983	-0.488905		SHC-mediated cascade:FGFR1	0.581218	-1.11939
Alpha-protein kinase 1 signaling pathway	0.93426	0.803064		Transferrin endocytosis and recycling	0.914309	-0.84858		SHC-mediated cascade:FGFR2	0.99983	-0.687498		SHC-mediated cascade:FGFR2	0.431966	-1.27518
IRAK2 mediated activation of TAK1 complex	0.93426	0.803064		ATF4 activates genes in response to endoplasmic reticulum stress	0.915135	-0.839507		SHC-mediated cascade:FGFR3	0.99983	-0.687498		SHC-mediated cascade:FGFR3	0.431966	-1.27518
MAPK targets/ Nuclear events mediated by MAP kinases	0.93426	-0.844636		Activation of IRF3/IRF7 mediated by TBK1/IKK epsilon	0.915135	-0.81812		SHC-mediated cascade:FGFR4	0.99983	-0.687498		SHC-mediated cascade:FGFR4	0.431966	-1.27518
Nucleotide biosynthesis	0.93426	0.813957		Acyl chain remodelling of PE	0.915135	-0.813633		SHC-related events triggered by IGF1R	0.99983	-0.668205		SHC-related events triggered by IGF1R	0.69411	-0.997329
Synthesis of PIPs at the early endosome membrane	0.93426	0.808009		CDC42 GTPase cycle	0.915135	-0.894252		SHC1 events in EGFR signaling	0.99983	-0.687498		SHC1 events in EGFR signaling	0.431966	-1.27518
TICAM1,TRAF6-dependent induction of TAK1 complex	0.93426	0.803064		Classical antibody-mediated complement activation	0.915135	-0.810798		SHC1 events in ERBB2 signaling	0.88491	-1.06798		SHC1 events in ERBB2 signaling	0.599475	-1.09191
Packaging Of Telomere Ends	0.935283	-0.804014		Creation of C4 and C2 activators	0.915135	-0.810798		SHC1 events in ERBB4 signaling	0.99983	-0.687498		SHC1 events in ERBB4 signaling	0.431966	-1.27518
Post-transcriptional silencing by small RNAs	0.937015	0.800003		Deactivation of the beta-catenin transactivating complex	0.915135	0.840112		SHOC2 M1731 mutant abolishes MRAS complex function	0.533038	-1.41869		SHOC2 M1731 mutant abolishes MRAS complex function	0.88937	-0.799073
PI3K/AKT Signaling in Cancer	0.937392	-0.860145		EPH-Ephrin signaling	0.915135	-0.876275		SIRT1 negatively regulates rRNA expression	0.84186	1.11017		SIRT1 negatively regulates rRNA expression	0.828649	0.867967
POLB-Dependent Long Patch Base Excision Repair	0.937392	0.798584		ERK/MAPK targets	0.915135	0.820328		SLBP Dependent Processing of Replication-Dependent Histone Pre-mRNAs	0.99983	0.657396		SLBP Dependent Processing of Replication-Dependent Histone Pre-mRNAs	0.820698	-0.872547
Signaling by RAF1 mutants	0.937392	0.839913		Endogenous sterols	0.915135	-0.81428		SLBP independent Processing of Histone Pre-mRNAs	0.99983	0.632103		SLBP independent Processing of Histone Pre-mRNAs	0.960887	-0.698661
Activated NTRK2 signals through PI3K	0.937664	0.793484		GRB2:SOS provides linkage to MAPK signaling for Integrins	0.915135	0.818221		SLC transporter disorders	0.00453738	-2.00876		SLC transporter disorders	0.741638	-0.971762
Biosynthesis of specialized proresolving mediators (SPMs)	0.937664	-0.792266		Gap-filling DNA repair synthesis and ligation in TC-NER	0.915135	-0.877517		SLC-mediated transmembrane transport	0.99983	-0.894782		SLC-mediated transmembrane transport	5.96508e-06	2.27913
Crosslinking of collagen fibrils	0.937664	0.801207		Interferon alpha/beta signaling	0.915135	-0.846686		SMAC (DIABLO) binds to IAPs	0.99983	-0.869397		SMAC (DIABLO) binds to IAPs	0.726571	-0.962718
Frs2-mediated activation	0.937664	-0.802624		Interleukin receptor SHC signaling	0.915135	-0.825263		SMAC(DIABLO)-mediated dissociation of IAP:caspase complexes	0.99983	-0.869397		SMAC(DIABLO)-mediated dissociation of IAP:caspase complexes	0.726571	-0.962718
Gene Silencing by RNA	0.937664	0.854387		Intrinsic Pathway for Apoptosis	0.915135	-0.859146		SMAC, XIAP-regulated apoptotic response	0.99983	-0.869397		SMAC, XIAP-regulated apoptotic response	0.726571	-0.962718
Inactivation, recovery and regulation of the phototransduction cascade	0.937664	0.799161		Macroautophagy	0.915135	0.879444		SMAD2/SMAD3:SMAD4 heterotrimer regulates transcription	0.421474	-1.44965		SMAD2/SMAD3:SMAD4 heterotrimer regulates transcription	0.786398	-0.926081
Negative regulation of NOTCH4 signaling	0.937664	0.849121		Metabolism of lipids	0.915135	0.926447		SOS-mediated signalling	0.956508	-0.953663		SOS-mediated signalling	0.858658	-0.836084
Neurotransmitter release cycle	0.937664	-0.845559		Mucopolysaccharidoses	0.915135	-0.817669		SRP-dependent cotranslational protein targeting to membrane	0.460506	1.30666		SRP-dependent cotranslational protein targeting to membrane	0.967725	0.806166
RNA Polymerase I Transcription Initiation	0.937664	0.83767		Nef-mediates down modulation of cell surface receptors by recruiting them to clathrin adapters	0.915135	-0.826306		STAT3 nuclear events downstream of ALK signaling	0.956508	-0.96668		STAT3 nuclear events downstream of ALK signaling	0.764874	-0.935492
RNA Polymerase III Transcription Initiation From Type 1 Promoter	0.937664	0.821902		Nervous system development	0.915135	0.923101		STAT5 Activation	0.533038	1.41046		STAT5 Activation	0.292609	1.41653
RNA Polymerase III Transcription Initiation From Type 2 Promoter	0.937664	0.821902		Nuclear events stimulated by ALK signaling in cancer	0.915135	-0.833322		STAT5 activation downstream of FLT3 ITD mutants	0.720306	1.2799		STAT5 activation downstream of FLT3 ITD mutants	0.258232	1.45565
Regulated Necrosis	0.937664	0.831611		PCNA-Dependent Long Patch Base Excision Repair	0.915135	-0.836293		STING mediated induction of host immune responses	0.962942	0.935892		STING mediated induction of host immune responses	0.992412	0.609856
Regulation of NF-kappa B signaling	0.937664	0.797024		Phosphorylation of CD3 and TCR zeta chains	0.915135	-0.814629		SUMO E3 ligases SUMOylate target proteins	0.17348	-1.44769		SUMO E3 ligases SUMOylate target proteins	9.6378e-05	-2.01167
SARS-CoV-1 Infection	0.937664	0.872075		Prevention of phagosomal-lysosomal fusion	0.915135	0.809205		SUMO is conjugated to E1 (UBA2:SAE1)	0.960727	0.961465		SUMO is conjugated to E1 (UBA2:SAE1)	0.182526	-1.52242
SARS-CoV-2 modulates autophagy	0.937664	-0.804832		RSK activation	0.915135	0.803883		SUMO is proteolytically processed	0.99983	0.679216		SUMO is proteolytically processed	0.227614	-1.47482
TRAF6 mediated IRF7 activation in TLR7/8 or 9 signaling	0.937664	-0.795148		Regulation of FOXO transcriptional activity by acetylation	0.915135	0.811662		SUMO is transferred from E1 to E2 (UBE2I, UBC9)	0.871324	1.08561		SUMO is transferred from E1 to E2 (UBE2I, UBC9)	0.15819	-1.56803
The phototransduction cascade	0.937664	0.799161		SARS-CoV-2 modulates host translation machinery	0.915135	0.855617		SUMOylation	0.217719	-1.41582		SUMOylation	1.42027e-05	-2.03622
rRNA modification in the mitochondrion	0.937664	-0.792488		SOS-mediated signalling	0.915135	0.810762		SUMOylation of DNA damage response and repair proteins	0.0182044	-1.78254		SUMOylation of DNA damage response and repair proteins	0.000510077	-2.05513
Initiation of Nuclear Envelope (NE) Reformation	0.940146	-0.811953		Synthesis of Prostaglandins (PG) and Thromboxanes (TX)	0.915135	-0.816713		SUMOylation of DNA methylation proteins	0.99983	-0.735868		SUMOylation of DNA methylation proteins	0.997807	-0.517488
NoRC negatively regulates rRNA expression	0.941918	0.83377		Trafficking of GluR2-containing AMPA receptors	0.915135	-0.823666		SUMOylation of DNA replication proteins	0.204442	-1.56436		SUMOylation of DNA replication proteins	0.0105452	-1.86058
STAT3 nuclear events downstream of ALK signaling	0.943668	0.788686		Caspase activation via extrinsic apoptotic signalling pathway	0.915946	-0.818657		SUMOylation of RNA binding proteins	0.0158727	-1.94095		SUMOylation of RNA binding proteins	0.0257596	-1.72611
trans-Golgi Network Vesicle Budding	0.94404	0.847522		Factors involved in megakaryocyte development and platelet production	0.915946	-0.891848		SUMOylation of SUMOylation proteins	0.0230831	-1.85236		SUMOylation of SUMOylation proteins	0.0301301	-1.82009
Cellular response to hypoxia	0.944391	0.845046		Peroxisomal lipid metabolism	0.915946	0.822878		SUMOylation of chromatin organization proteins	0.0613834	-1.71746		SUMOylation of chromatin organization proteins	0.0337974	-1.64857
Metabolism of folate and pterines	0.944391	-0.797772		Miscellaneous transport and binding events	0.916616	-0.817563		SUMOylation of immune response proteins	0.314109	1.59803		SUMOylation of immune response proteins	0.876986	-0.814872
Pexophagy	0.944391	-0.787029		Aggrephagy	0.917913	-0.835384		SUMOylation of intracellular receptors	0.970054	0.920505		SUMOylation of intracellular receptors	0.820698	-0.888197
Regulation of cholesterol biosynthesis by SREBP (SREBF)	0.944391	0.836582		Early Phase of HIV Life Cycle	0.917913	0.805734		SUMOylation of transcription cofactors	0.951323	-0.991039		SUMOylation of transcription cofactors	0.348161	-1.26454
Activation of BAD and translocation to mitochondria	0.947799	0.787954		Elastic fibre formation	0.917913	0.833793		SUMOylation of transcription factors	0.99983	-0.796251		SUMOylation of transcription factors	0.375331	-1.30711
RNA Polymerase I Promoter Escape	0.947799	0.814042		HSF1 activation	0.918058	-0.824178		SUMOylation of ubiquitinylation proteins	0.0424452	-1.77476		SUMOylation of ubiquitinylation proteins	0.0431478	-1.6972
Sema3A PAK dependent Axon repulsion	0.947799	-0.803738		Inactivation of CDC42 and RAC1	0.919171	0.801486		Scavenging by Class A Receptors	0.305358	-1.5877		Scavenging by Class A Receptors	0.15819	-1.55989
VEGFR2 mediated vascular permeability	0.948273	0.811363		Interconversion of nucleotide di- and triphosphates	0.919718	0.831361		Sealing of the nuclear envelope (NE) by ESCRT-III	0.269094	1.59773		Sealing of the nuclear envelope (NE) by ESCRT-III	0.0502726	1.72479
ER-Phagosome pathway	0.949157	0.843287		Signaling by SCF-KIT	0.920382	-0.831148		Selective autophagy	0.99983	0.909502		Selective autophagy	0.299662	1.28147
Activation of PUMA and translocation to mitochondria	0.949337	0.777455		Ca2+ pathway	0.920871	-0.842558		Selenoamino acid metabolism	0.322311	1.38719		Selenoamino acid metabolism	0.992412	0.725522
Antigen activates B Cell Receptor (BCR) leading to generation of second messengers	0.949337	0.793988		Adherens junctions interactions	0.922044	0.807744		Selenocysteine synthesis	0.398647	1.3565		Selenocysteine synthesis	0.848105	0.902329
Association of TriC/CCT with target proteins during biosynthesis	0.949337	0.813126		Meiotic synapsis	0.922044	0.828298		Sema3A PAK dependent Axon repulsion	0.99983	-0.806307		Sema3A PAK dependent Axon repulsion	0.945461	0.747365
Chk1/Chk2(Cds1) mediated inactivation of Cyclin B:Cdk1 complex	0.949337	-0.77324		NOTCH2 Activation and Transmission of Signal to the Nucleus	0.922044	-0.811592		Sema4D in semaphorin signaling	0.211898	1.65867		Sema4D in semaphorin signaling	0.857422	0.856496
Defective B3GALTL causes PpS	0.949337	-0.775817		NOTCH2 intracellular domain regulates transcription	0.922044	0.791289		Sema4D induced cell migration and growth-cone collapse	0.134987	1.75584		Sema4D induced cell migration and growth-cone collapse	0.850771	0.860015
FCERI mediated MAPK activation	0.949337	0.803983		TRAF6 mediated IRF7 activation in TLR7/8 or 9 signaling	0.922044	0.797608		Sema4D mediated inhibition of cell attachment and migration	0.99983	0.790508		Sema4D mediated inhibition of cell attachment and migration	0.992412	0.627936
FOXO-mediated transcription of oxidative stress, metabolic and neuronal genes	0.949337	0.776678		Cytochrome P450 - arranged by substrate type	0.922229	-0.800134		Semaphorin interactions	0.970054	0.940185		Semaphorin interactions	0.378473	1.22425
Hedgehog ligand biogenesis	0.949337	0.832895		Diseases of mitotic cell cycle	0.922229	0.831255		Senescence-Associated Secretory Phenotype (SASP)	0.653119	1.24475		Senescence-Associated Secretory Phenotype (SASP)	0.246568	1.37337
Interleukin-15 signaling	0.949337	-0.77581		Telomere C-strand synthesis initiation	0.922229	0.799926		Sensing of DNA Double Strand Breaks	0.0607685	-1.76589		Sensing of DNA Double Strand Breaks	0.304382	-1.39242
Long-term potentiation	0.949337	-0.788506		Transport of nucleotide sugars	0.922229	0.795664		Sensory Perception	0.896456	1.03701		Sensory Perception	0.0781797	1.51498
MAP3K8 (TPL2)-dependent MAPK1/3 activation	0.949337	0.782704		Transcriptional Regulation by NPAS4	0.922276	0.818795		Sensory processing of sound	0.653119	1.24977		Sensory processing of sound	0.481651	1.1615
Mitochondrial calcium ion transport	0.949337	0.795029		alpha-linolenic (omega3) and linoleic (omega6) acid metabolism	0.922276	-0.797634		Sensory processing of sound by inner hair cells of the cochlea	0.645005	1.25956		Sensory processing of sound by inner hair cells of the cochlea	0.504088	1.14551
Mitophagy	0.949337	-0.809792		alpha-linolenic acid (ALA) metabolism	0.922276	-0.797634		Sensory processing of sound by outer hair cells of the cochlea	0.373249	1.50831		Sensory processing of sound by outer hair cells of the cochlea	0.850771	0.861984
Neurofascin interactions	0.949337	0.767321		RHOQ GTPase cycle	0.922331	0.841248		Separation of Sister Chromatids	0.211898	-1.37993		Separation of Sister Chromatids	1.052e-08	-2.28592
Oncogenic MAPK signaling	0.949337	0.840431		mRNA decay by 5' to 3' exoribonuclease	0.922847	0.802467		Serine biosynthesis	0.751035	-1.25092		Serine biosynthesis	0.968639	0.666726
Oxidative Stress Induced Senescence	0.949337	-0.84244		Common Pathway of Fibrin Clot Formation	0.923688	0.775085		Serotonin Neurotransmitter Release Cycle	0.378154	1.51917		Serotonin Neurotransmitter Release Cycle	0.68129	1.01743
Paradoxical activation of RAF signaling by kinase inactive BRAF	0.949337	0.81688		Constitutive Signaling by EGFRvIII	0.923688	0.785802		Sialic acid metabolism	0.99983	-0.841986		Sialic acid metabolism	0.183785	1.49896
Pre-NOTCH Processing in Golgi	0.949337	0.77216		Cytoprotection by HMOX1	0.923688	0.841408		Signal amplification	0.84186	1.10245		Signal amplification	0.141959	1.55262
Ras activation upon Ca2+ influx through NMDA receptor	0.949337	0.771316		Dual Incision in GG-NER	0.923688	-0.835555		Signal attenuation	0.99983	-0.720093		Signal attenuation	0.60314	1.08406
Reduction of cytosolic Ca++ levels	0.949337	0.78256		GTP hydrolysis and joining of the 60S ribosomal subunit	0.923688	0.867221		Signal regulatory protein family interactions	0.956508	0.948528		Signal regulatory protein family interactions	0.881888	0.809866
Regulation of Complement cascade	0.949337	-0.793238		Glycogen breakdown (glycogenolysis)	0.923688	0.78519		Signal transduction by L1	0.99983	0.699115		Signal transduction by L1	0.30017	1.35994
Signaling by FGFR1	0.949337	-0.810117		HDMs demethylate histones	0.923688	0.806473		Signaling by ALK	0.99983	0.748409		Signaling by ALK	0.927816	0.778027
Signaling by FGFR2 in disease	0.949337	0.802626		Ion channel transport	0.923688	0.854179		Signaling by ALK fusions and activated point mutants	0.374845	1.41945		Signaling by ALK fusions and activated point mutants	0.142701	-1.45218
Signaling by Interleukins	0.949337	0.884416		Metabolic disorders of biological oxidation enzymes	0.923688	0.794003		Signaling by ALK in cancer	0.374845	1.41945		Signaling by ALK in cancer	0.142701	-1.45218
Signaling by RAS mutants	0.949337	0.81688		NPAS4 regulates expression of target genes	0.923688	0.795847		Signaling by AMER1 mutants	0.800023	-1.16521		Signaling by AMER1 mutants	0.371371	-1.31294
Signaling by moderate kinase activity BRAF mutants	0.949337	0.81688		Na+/Cl- dependent neurotransmitter transporters	0.923688	0.774629		Signaling by APC mutants	0.800023	-1.16521		Signaling by APC mutants	0.371371	-1.31294
Signaling downstream of RAS mutants	0.949337	0.81688		RNA Polymerase I Promoter Clearance	0.923688	-0.841812		Signaling by AXIN mutants	0.800023	-1.16521		Signaling by AXIN mutants	0.371371	-1.31294
Signalling to ERKs	0.949337	-0.809401		RNA Polymerase I Transcription	0.923688	-0.841812		Signaling by Activin	0.99983	-0.641673		Signaling by Activin	0.952967	0.700607
Small interfering RNA (siRNA) biogenesis	0.949337	-0.769497		RNA Polymerase III Transcription Initiation From Type 1 Promoter	0.923688	-0.824005		Signaling by BMP	0.265501	-1.62925		Signaling by BMP	0.584347	-1.11225
The NLRP3 inflammasome	0.949337	-0.779921		RNA Polymerase III Transcription Initiation From Type 2 Promoter	0.923688	-0.824005		Signaling by BRAF and RAF1 fusions	0.99983	-0.819953		Signaling by BRAF and RAF1 fusions	0.876783	0.869534
Tristetraprolin (TTP, ZFP36) binds and destabilizes mRNA	0.949337	0.786908		Recruitment of NuMA to mitotic centrosomes	0.923688	-0.864957		Signaling by CSF1 (M-CSF) in myeloid cells	0.99983	0.694101		Signaling by CSF1 (M-CSF) in myeloid cells	0.992412	-0.684819
Activation of BH3-only proteins	0.949798	0.776822		Role of LAT2/NTAL/LAB on calcium mobilization	0.923688	-0.800893		Signaling by CSF3 (G-CSF)	0.99983	0.841009		Signaling by CSF3 (G-CSF)	0.829073	-0.88267
Asymmetric localization of PCP proteins	0.949798	0.814335		Signaling by EGFRvIII in Cancer	0.923688	0.785802		Signaling by CTNNB1 phospho-site mutants	0.820493	-1.13143		Signaling by CTNNB1 phospho-site mutants	0.299662	-1.39469
Attachment and Entry_9694614	0.949798	-0.770398		VEGFA-VEGFR2 Pathway	0.923688	0.856613		Signaling by EGFR	0.956508	-0.960189		Signaling by EGFR	0.489929	-1.15169
B-WICH complex positively regulates rRNA expression	0.949798	0.798242		VLDLR internalisation and degradation	0.923688	-0.79496		Signaling by EGFR in Cancer	0.99983	0.584773		Signaling by EGFR in Cancer	0.828629	-0.880806
Base-Excision Repair, AP Site Formation	0.949798	-0.772308		rRNA processing	0.923688	0.889177		Signaling by EGFRvIII in Cancer	0.99983	0.664012		Signaling by EGFRvIII in Cancer	0.762084	-0.936967
Caspase activation via extrinsic apoptotic signalling pathway	0.949798	-0.765983		tRNA modification in the nucleus and cytosol	0.923688	0.822495		Signaling by ERBB2	0.99983	-0.787183		Signaling by ERBB2	0.243359	-1.3815
Clathrin-mediated endocytosis	0.949798	-0.870083		Apoptosis induced DNA fragmentation	0.923806	0.772467		Signaling by ERBB2 ECD mutants	0.99983	-0.768842		Signaling by ERBB2 ECD mutants	0.427664	-1.25679
Cleavage of the damaged purine	0.949798	-0.767438		Cap-dependent Translation Initiation	0.923806	0.861129		Signaling by ERBB2 KD Mutants	0.99983	-0.768842		Signaling by ERBB2 KD Mutants	0.427664	-1.25679
Cleavage of the damaged pyrimidine	0.949798	-0.775927		Eukaryotic Translation Initiation	0.923806	0.861129		Signaling by ERBB2 TMD/JMD mutants	0.99983	0.725754		Signaling by ERBB2 TMD/JMD mutants	0.327527	-1.36854
Complement cascade	0.949798	-0.771732		Negative regulation of FGFR1 signaling	0.923806	0.790027		Signaling by ERBB2 in Cancer	0.956508	-0.955106		Signaling by ERBB2 in Cancer	0.258232	-1.42435
DNA Damage Recognition in GG-NER	0.949798	-0.809783		Neutrophil degranulation	0.923806	0.901765		Signaling by ERBB4	0.99983	0.867571		Signaling by ERBB4	0.828737	0.892104
Dectin-2 family	0.949798	-0.765393		Purine salvage	0.923806	0.782293		Signaling by Erythropoietin	0.956508	0.963848		Signaling by Erythropoietin	0.867874	0.847973
Degradation of DVL	0.949798	0.814413		Regulation of FZD by ubiquitination	0.923806	0.771641		Signaling by FGFR	0.937384	-1.01294		Signaling by FGFR	0.940786	0.805898
Depurination	0.949798	-0.767438		Signaling by MAPK mutants	0.923806	-0.772464		Signaling by FGFR in disease	0.937384	1.01226		Signaling by FGFR in disease	0.641667	-1.03909
Depyrimidination	0.949798	-0.775927		Caspase activation via Dependence Receptors in the absence of ligand	0.929635	0.773957		Signaling by FGFR1	0.99983	-0.849603		Signaling by FGFR1	0.992412	0.676514
FBXL7 down-regulates AURKA during mitotic entry and in early mitosis	0.949798	0.812361		Insulin processing	0.936722	-0.794448		Signaling by FGFR1 in disease	0.99983	0.661978		Signaling by FGFR1 in disease	0.421402	-1.21754
FGFR2 alternative splicing	0.949798	0.778287		Kinesins	0.937535	-0.829076		Signaling by FGFR2	0.838785	-1.08089		Signaling by FGFR2	0.884214	0.860097
Formation of HIV-1 elongation complex containing HIV-1 Tat	0.949798	0.809349		Activated NOTCH1 Transmits Signal to the Nucleus	0.938649	0.795278		Signaling by FGFR2 IIIa TM	0.662763	1.29316		Signaling by FGFR2 IIIa TM	0.676447	1.01889
Formation of the Early Elongation Complex	0.949798	-0.800055		RNA Polymerase III Transcription Initiation	0.939647	-0.804169		Signaling by FGFR2 in disease	0.99983	0.899953		Signaling by FGFR2 in disease	0.956713	-0.747672
Formation of the HIV-1 Early Elongation Complex	0.949798	-0.800055		Arachidonic acid metabolism	0.942132	-0.794989		Signaling by FGFR3	0.953655	-0.982228		Signaling by FGFR3	0.992412	0.634626
GAB1 signalosome	0.949798	-0.756055		Cell-extracellular matrix interactions	0.942132	-0.780041		Signaling by FGFR3 in disease	0.873826	-1.07418		Signaling by FGFR3 in disease	0.709695	-0.98613
Glycogen metabolism	0.949798	-0.768074		DDX58/IFIH1-mediated induction of interferon-alpha/beta	0.942132	0.815889		Signaling by FGFR4	0.953655	-0.982228		Signaling by FGFR4	0.992412	0.634626
HIV Transcription Elongation	0.949798	0.809349		DNA Damage/Telomere Stress Induced Senescence	0.942132	-0.801522		Signaling by FGFR4 in disease	0.873826	-1.07418		Signaling by FGFR4 in disease	0.709695	-0.98613
HIV elongation arrest and recovery	0.949798	0.78421		Glycogen storage diseases	0.942132	0.762386		Signaling by FLT3 ITD and TKD mutants	0.962942	0.927153		Signaling by FLT3 ITD and TKD mutants	0.945599	-0.726795
Immune System	0.949798	0.918944		RHOD GTPase cycle	0.942132	-0.824436		Signaling by FLT3 fusion proteins	0.956508	0.966203		Signaling by FLT3 fusion proteins	0.33839	-1.32861
Immunoregulatory interactions between a Lymphoid and a non-Lymphoid cell	0.949798	0.789075		RUNX2 regulates genes involved in cell migration	0.942132	-0.755647		Signaling by GPCR	0.99983	0.916857		Signaling by GPCR	0.0138854	1.54473
Inactivation of CSF3 (G-CSF) signaling	0.949798	0.750748		RHOT2 GTPase cycle	0.943	0.755123		Signaling by GSK3beta mutants	0.820493	-1.13143		Signaling by GSK3beta mutants	0.299662	-1.39469
Incretin synthesis, secretion, and inactivation	0.949798	0.770499		2-LTR circle formation	0.944919	0.745012		Signaling by Hedgehog	0.99983	-0.740178		Signaling by Hedgehog	0.686995	-1.00182
Laminin interactions	0.949798	0.760586		ABC transporters in lipid homeostasis	0.944919	0.752487		Signaling by Hippo	0.99983	-0.795958		Signaling by Hippo	0.258232	-1.43799
Mitochondrial iron-sulfur cluster biogenesis	0.949798	-0.751459		CD28 dependent PI3K/Akt signaling	0.944919	0.763372		Signaling by Insulin receptor	0.99983	0.713953		Signaling by Insulin receptor	0.709008	0.986494
Modulation by Mtb of host immune system	0.949798	-0.764983		Cellular response to starvation	0.944919	0.851545		Signaling by Interleukins	0.99983	0.922682		Signaling by Interleukins	0.403103	-1.122
Netrin-1 signaling	0.949798	0.790009		DNA replication initiation	0.944919	0.746947		Signaling by KIT in disease	0.790597	1.17534		Signaling by KIT in disease	0.741638	-0.956367
Nonsense Mediated Decay (NMD) enhanced by the Exon Junction Complex (EJC)	0.949798	-0.85586		Defective CHSY1 causes TPBS	0.944919	-0.741765		Signaling by Leptin	0.313135	1.59774		Signaling by Leptin	0.222098	1.49841
Nonsense-Mediated Decay (NMD)	0.949798	-0.85586		Downregulation of ERBB2:ERBB3 signaling	0.944919	-0.755118		Signaling by Ligand-Responsive EGFR Variants in Cancer	0.99983	0.584773		Signaling by Ligand-Responsive EGFR Variants in Cancer	0.828629	-0.880806
Oncogene Induced Senescence	0.949798	-0.772792		Downstream signal transduction	0.944919	-0.795978		Signaling by MAPK mutants	0.99983	0.692966		Signaling by MAPK mutants	0.0428678	1.72788
PI Metabolism	0.949798	0.825085		HDACs deacetylate histones	0.944919	0.800446		Signaling by MET	0.305358	-1.45837		Signaling by MET	0.316041	-1.26727
Pausing and recovery of HIV elongation	0.949798	0.78421		IRS-mediated signalling	0.944919	0.786664		Signaling by MRAS-complex mutants	0.533038	-1.41869		Signaling by MRAS-complex mutants	0.88937	-0.799073
Peroxisomal lipid metabolism	0.949798	-0.773572		L13a-mediated translational silencing of Ceruloplasmin expression	0.944919	0.838886		Signaling by NODAL	0.99983	0.747345		Signaling by NODAL	0.561484	1.15758
Prolonged ERK activation events	0.949798	-0.754534		L1CAM interactions	0.944919	-0.847704		Signaling by NOTCH	0.983818	-0.945263		Signaling by NOTCH	0.876783	0.902853
Pyruvate metabolism	0.949798	-0.798762		LRR FLII-interacting protein 1 (LRRFIP1) activates type I IFN production	0.944919	0.744043		Signaling by NOTCH1	0.501342	-1.31772		Signaling by NOTCH1	0.478582	1.1476
RA biosynthesis pathway	0.949798	-0.749759		NCAM signaling for neurite out-growth	0.944919	0.798247		Signaling by NOTCH1 HD Domain Mutants in Cancer	0.970054	-0.919415		Signaling by NOTCH1 HD Domain Mutants in Cancer	0.691347	0.997903
RUNX2 regulates genes involved in cell migration	0.949798	0.739579		Negative regulation of NMDA receptor-mediated neuronal transmission	0.944919	-0.770532		Signaling by NOTCH1 HD+PEST Domain Mutants in Cancer	0.81542	-1.10389		Signaling by NOTCH1 HD+PEST Domain Mutants in Cancer	0.937166	-0.800724
Recognition and association of DNA glycosylase with site containing an affected purine	0.949798	-0.767438		PKA activation	0.944919	-0.756991		Signaling by NOTCH1 PEST Domain Mutants in Cancer	0.81542	-1.10389		Signaling by NOTCH1 PEST Domain Mutants in Cancer	0.937166	-0.800724
Recognition and association of DNA glycosylase with site containing an affected pyrimidine	0.949798	-0.775927		RAB geranylgeranylation	0.944919	0.803117		Signaling by NOTCH1 in Cancer	0.81542	-1.10389		Signaling by NOTCH1 in Cancer	0.937166	-0.800724
SARS-CoV-2 targets host intracellular signalling and regulatory pathways	0.949798	-0.753884		SUMO is transferred from E1 to E2 (UBE2I, UBC9)	0.944919	0.747928		Signaling by NOTCH2	0.937779	-1.00783		Signaling by NOTCH2	0.275723	1.39199
SLBP independent Processing of Histone Pre-mRNAs	0.949798	0.757754		Signaling by Erythropoietin	0.944919	-0.780814		Signaling by NOTCH3	0.99983	0.605807		Signaling by NOTCH3	0.617053	1.06192
Signal regulatory protein family interactions	0.949798	-0.766682		Synthesis of PC	0.944919	0.765486		Signaling by NOTCH4	0.99983	-0.663799		Signaling by NOTCH4	0.321538	-1.24847
Signaling by WNT in cancer	0.949798	0.763463		TNFR1-induced proapoptotic signaling	0.944919	0.764454		Signaling by NTRK1 (TRKA)	0.448223	1.32631		Signaling by NTRK1 (TRKA)	0.351307	1.21675
Syndecan interactions	0.949798	0.774659		Transcriptional Regulation by VENTX	0.944919	0.791006		Signaling by NTRK2 (TRKB)	0.99983	0.486078		Signaling by NTRK2 (TRKB)	0.992412	-0.63186
Synthesis of bile acids and bile salts	0.949798	-0.778323		Transcriptional regulation by the AP-2 (TFAP2) family of transcription factors	0.944919	0.783585		Signaling by NTRK3 (TRKC)	0.99983	0.674143		Signaling by NTRK3 (TRKC)	0.815202	0.891711
Synthesis, secretion, and inactivation of Glucagon-like Peptide-1 (GLP-1)	0.949798	0.74218		Urea cycle	0.944919	0.74938		Signaling by NTRKs	0.448223	1.31353		Signaling by NTRKs	0.202622	1.33339
TICAM1-dependent activation of IRF3/IRF7	0.949798	0.75973		Zinc transporters	0.944919	0.75473		Signaling by Non-Receptor Tyrosine Kinases	0.800023	1.13511		Signaling by Non-Receptor Tyrosine Kinases	0.995382	0.620975
Tat-mediated elongation of the HIV-1 transcript	0.949798	0.809349		rRNA modification in the nucleus and cytosol	0.944919	0.819638		Signaling by Nuclear Receptors	0.99983	0.929491		Signaling by Nuclear Receptors	0.0450452	1.47286
Transport of nucleotide sugars	0.949798	0.767592		Regulation of actin dynamics for phagocytic cup formation	0.945046	0.809542		Signaling by PDGF	0.675278	-1.21635		Signaling by PDGF	0.685516	-1.00421
p75NTR signals via NF-kB	0.949798	-0.753478		HS-GAG degradation	0.946996	-0.767568		Signaling by PDGFR in disease	0.99983	0.670281		Signaling by PDGFR in disease	0.474568	-1.19459
Acyl chain remodelling of PE	0.950643	0.736683		Interleukin-10 signaling	0.948155	0.735064		Signaling by PDGFRA extracellular domain mutants	0.99983	0.582831		Signaling by PDGFRA extracellular domain mutants	0.784389	-0.914295
Bicarbonate transporters	0.950643	-0.721019		Dermatan sulfate biosynthesis	0.949321	-0.7311		Signaling by PDGFRA transmembrane, juxtamembrane and kinase domain mutants	0.99983	0.582831		Signaling by PDGFRA transmembrane, juxtamembrane and kinase domain mutants	0.784389	-0.914295
Constitutive Signaling by AKT1 E17K in Cancer	0.950643	0.752633		Formation of the Early Elongation Complex	0.949321	-0.783019		Signaling by PTK6	0.800023	1.13511		Signaling by PTK6	0.995382	0.620975
Constitutive Signaling by NOTCH1 HD+PEST Domain Mutants	0.950643	0.78876		Formation of the HIV-1 Early Elongation Complex	0.949321	-0.783019		Signaling by RAF1 mutants	0.99983	-0.703576		Signaling by RAF1 mutants	0.445058	1.1925
Constitutive Signaling by NOTCH1 PEST Domain Mutants	0.950643	0.78876		Metabolism of water-soluble vitamins and cofactors	0.949321	0.819796		Signaling by RAS mutants	0.99983	-0.604113		Signaling by RAS mutants	0.491617	1.15085
Cross-presentation of particulate exogenous antigens (phagosomes)	0.950643	-0.738416		Signaling by VEGF	0.949321	0.830007		Signaling by ROBO receptors	0.99983	-0.795559		Signaling by ROBO receptors	0.565784	-1.06091
Cyclin D associated events in G1	0.950643	-0.79174		Sphingolipid metabolism	0.949321	0.803366		Signaling by Receptor Tyrosine Kinases	0.99983	-0.848021		Signaling by Receptor Tyrosine Kinases	0.327527	1.14848
Cytoprotection by HMOX1	0.950643	0.796826		The role of Nef in HIV-1 replication and disease pathogenesis	0.949321	-0.763598		Signaling by Retinoic Acid	0.99983	-0.865496		Signaling by Retinoic Acid	0.784389	0.91968
Cytosolic iron-sulfur cluster assembly	0.950643	0.745124		Condensation of Prophase Chromosomes	0.949459	-0.757741		Signaling by Rho GTPases	0.470535	1.17543		Signaling by Rho GTPases	3.18953e-05	-1.66097
Downregulation of ERBB4 signaling	0.950643	-0.72589		RHOBTB3 ATPase cycle	0.949459	-0.735498		Signaling by Rho GTPases, Miro GTPases and RHOBTB3	0.422085	1.18727		Signaling by Rho GTPases, Miro GTPases and RHOBTB3	2.10189e-05	-1.66828
FOXO-mediated transcription of cell cycle genes	0.950643	-0.729202		RNA Polymerase I Transcription Termination	0.949459	-0.775759		Signaling by SCF-KIT	0.953655	0.983748		Signaling by SCF-KIT	0.56736	-1.10968
[truncated: 252 more rows]

## Sheet: e
pathway	padj_Aending	padj_sign_Proteomics
[truncated: 1,578 more rows]

[truncated: 11 more sheets: f, g, h, i, j, k, l, m, n, o, p]
