# Supplementary material for: Reprogramming neuroblastoma by diet-enhanced polyamine depletion
Source: Nature. 2025 Sep 24;646(8085):707–15. doi: 10.1038/s41586-025-09564-0 (PMC12527938; doi:10.1038/s41586-025-09564-0)
Supplement: Supplementary file 18 — Source Data Extended Data Fig. 8 [file 41586_2025_9564_MOESM18_ESM.xlsx]

## Sheet: a
	Non-Amplified	Non-Amplified	Non-Amplified	Non-Amplified	Non-Amplified	Non-Amplified	Non-Amplified	Non-Amplified	Non-Amplified	Non-Amplified	Non-Amplified	Non-Amplified	Non-Amplified	Non-Amplified	Non-Amplified	Non-Amplified	Non-Amplified	Non-Amplified	Non-Amplified	Non-Amplified	Non-Amplified	Non-Amplified	Non-Amplified	Non-Amplified	Non-Amplified	Non-Amplified	Non-Amplified	Non-Amplified	Non-Amplified	Non-Amplified	Non-Amplified	Non-Amplified	Non-Amplified	Non-Amplified	Non-Amplified	Non-Amplified	Non-Amplified	Non-Amplified	Non-Amplified	Non-Amplified	Non-Amplified	Non-Amplified	Non-Amplified	Non-Amplified	Non-Amplified	Non-Amplified	Non-Amplified	Non-Amplified	Non-Amplified
CENPR	0.519764	-0.019274	0.643394	-0.120579	0.118649	0.453188	0.205592	1.32002	0.811534	-0.0453332	-1.06582	-0.951482	0.20907	-0.313487	1.21969	0.0445021	-0.293479	-0.31636	-1.19384	-0.753957	-0.346322	0.16152	-0.942959	1.99476	0.474177	1.22818	0.899488	1.78679	-0.436914	1.55312	-0.127872	1.07401	0.754998	0.192838	0.496382	-0.694685	0.067547	0.0811758	1.0671	1.11046	0.276475	-0.135344	-0.490563	-0.530779	0.846268	-1.56287	-0.0597587	1.5581	0.485307
CEP57	0.602621	-0.86158	0.638975	0.0320265	-0.47894	0.540365	0.618515	-1.09395	-1.21036	-0.0543175	-1.14282	-0.242264	1.4373	0.947642	0.529035	0.257168	-1.86466	-0.140036	0.0654094	0.395956	0.737124	-0.431735	-1.56835	-0.382674	0.0631176	0.622736	0.807863	1.18022	-0.386156	0.937138	-0.0429454	0.62101	-0.397361	0.564831	-0.314342	-0.785788	-0.640465	0.821237	0.491389	0.91905	-0.614329	-0.923094	-0.748761	-1.2335	0.144639	0.333714	0.608895	0.558541	-1.51278
KIF2C	0.864153	1.12589	-0.435626	-0.380353	-1.47689	-0.0327973	0.628402	1.61846	1.26576	-0.0646491	-0.492924	-0.46967	0.907092	0.261631	1.40818	0.508756	0.0404978	-0.186107	-1.2608	-0.757816	0.263275	0.634038	-0.542305	0.892743	0.516268	-0.617377	0.232073	1.35676	-0.654566	1.57836	-1.75321	0.592371	1.19041	-0.902314	0.0696248	-1.41438	0.655644	-1.04411	0.242906	1.15726	0.989536	-1.11308	-3.1318	-0.644844	-1.16182	-1.66893	0.135372	1.1376	-0.174042
[truncated: 594 more columns]

## Sheet: b
Gene	value	status
CEP57	2513.7	Non-Amplified
CENPR	1920.5	Non-Amplified
KIF2C	10735.8	Non-Amplified
CEP57	2156.4	Amplified
CENPR	5337.8	Amplified
KIF2C	14803.7	Amplified
CEP57	1375.8	Non-Amplified
CENPR	1508.7	Non-Amplified
KIF2C	13221.2	Non-Amplified
CEP57	2551.6	Non-Amplified
CENPR	2029.8	Non-Amplified
KIF2C	3817	Non-Amplified
CEP57	1987.5	Non-Amplified
CENPR	1441.8	Non-Amplified
KIF2C	3988.6	Non-Amplified
CEP57	1610.5	Non-Amplified
CENPR	1604.8	Non-Amplified
KIF2C	1667	Non-Amplified
CEP57	2450.1	Non-Amplified
CENPR	1864.1	Non-Amplified
KIF2C	5259.1	Non-Amplified
CEP57	2530.2	Non-Amplified
CENPR	1668.5	Non-Amplified
KIF2C	8899.7	Non-Amplified
CEP57	1250.3	Non-Amplified
CENPR	2748	Non-Amplified
KIF2C	19564.5	Non-Amplified
CEP57	1191.8	Non-Amplified
CENPR	2188.5	Non-Amplified
KIF2C	14777.5	Non-Amplified
CEP57	1918.1	Non-Amplified
CENPR	1491.2	Non-Amplified
KIF2C	5127.5	Non-Amplified
CEP57	1225.4	Non-Amplified
CENPR	944.3	Non-Amplified
KIF2C	3646.9	Non-Amplified
CEP57	3436.6	Amplified
CENPR	1848	Amplified
KIF2C	8027.6	Amplified
CEP57	1775.3	Non-Amplified
CENPR	993.9	Non-Amplified
KIF2C	3715	Non-Amplified
CEP57	2728.8	Amplified
CENPR	756.2	Amplified
KIF2C	1799.1	Amplified
CEP57	3544.3	Non-Amplified
CENPR	1671.1	Non-Amplified
KIF2C	11108.9	Non-Amplified
CEP57	2897.3	Non-Amplified
CENPR	1322.5	Non-Amplified
KIF2C	6647.3	Non-Amplified
CEP57	2438.7	Non-Amplified
CENPR	2627.3	Non-Amplified
KIF2C	16550.6	Non-Amplified
CEP57	2180.5	Non-Amplified
CENPR	1552.4	Non-Amplified
KIF2C	8091.6	Non-Amplified
CEP57	910.4	Non-Amplified
CENPR	1334.4	Non-Amplified
KIF2C	5574.9	Non-Amplified
CEP57	1851.6	Non-Amplified
CENPR	1320.8	Non-Amplified
KIF2C	4655.2	Non-Amplified
CEP57	2015	Non-Amplified
CENPR	891.7	Non-Amplified
KIF2C	1979.7	Non-Amplified
CEP57	2308.7	Non-Amplified
CENPR	1085.8	Non-Amplified
KIF2C	2953.9	Non-Amplified
CEP57	2656.8	Non-Amplified
CENPR	1303.2	Non-Amplified
KIF2C	6656	Non-Amplified
CEP57	1642.1	Non-Amplified
CENPR	1635.9	Non-Amplified
KIF2C	8939.7	Non-Amplified
CEP57	1028.5	Non-Amplified
CENPR	997.7	Non-Amplified
KIF2C	3506.4	Non-Amplified
CEP57	1675.6	Non-Amplified
CENPR	3717.2	Non-Amplified
KIF2C	10982.8	Non-Amplified
CEP57	2013.1	Non-Amplified
CENPR	1881.7	Non-Amplified
KIF2C	8140.1	Non-Amplified
CEP57	2534.6	Non-Amplified
CENPR	2637.3	Non-Amplified
KIF2C	3303.1	Non-Amplified
CEP57	2735.3	Non-Amplified
CENPR	2276.4	Non-Amplified
KIF2C	6492.8	Non-Amplified
CEP57	3188.4	Non-Amplified
CENPR	3386.7	Non-Amplified
KIF2C	15887.1	Non-Amplified
CEP57	2787.6	Amplified
CENPR	1926.4	Amplified
KIF2C	10781.9	Amplified
CEP57	1673.2	Non-Amplified
CENPR	1251.4	Non-Amplified
KIF2C	3206.8	Non-Amplified
CEP57	1030	Amplified
CENPR	1990.7	Amplified
KIF2C	808.5	Amplified
CEP57	2884.8	Non-Amplified
CENPR	3050.3	Non-Amplified
KIF2C	18950.2	Non-Amplified
CEP57	1927.1	Non-Amplified
CENPR	1437.1	Non-Amplified
KIF2C	1338	Non-Amplified
CEP57	2837.9	Amplified
CENPR	2454.2	Amplified
KIF2C	11825.9	Amplified
CEP57	2532.8	Non-Amplified
CENPR	2461.4	Non-Amplified
KIF2C	8648.2	Non-Amplified
CEP57	1665.5	Non-Amplified
CENPR	2133.8	Non-Amplified
KIF2C	13917.6	Non-Amplified
CEP57	2474.9	Non-Amplified
CENPR	1659	Non-Amplified
KIF2C	2633.1	Non-Amplified
CEP57	1723.4	Non-Amplified
CENPR	1900.5	Non-Amplified
KIF2C	5705.6	Non-Amplified
CEP57	1419.4	Non-Amplified
CENPR	1115	Non-Amplified
KIF2C	1752	Non-Amplified
CEP57	1506.9	Non-Amplified
CENPR	1568.5	Non-Amplified
KIF2C	9094.7	Non-Amplified
CEP57	2750.4	Non-Amplified
CENPR	1578.1	Non-Amplified
KIF2C	2352.2	Non-Amplified
CEP57	2401.2	Non-Amplified
CENPR	2453.8	Non-Amplified
KIF2C	6549	Non-Amplified
CEP57	2863.4	Non-Amplified
CENPR	2501.9	Non-Amplified
KIF2C	13555.4	Non-Amplified
CEP57	1523.2	Non-Amplified
CENPR	1722.3	Non-Amplified
KIF2C	11862	Non-Amplified
CEP57	1341.4	Non-Amplified
CENPR	1432.3	Non-Amplified
KIF2C	2226.6	Non-Amplified
CEP57	1441.2	Non-Amplified
CENPR	1221.7	Non-Amplified
KIF2C	446.8	Non-Amplified
CEP57	1510.8	Amplified
CENPR	1646.7	Amplified
KIF2C	5277.3	Amplified
CEP57	1180.5	Non-Amplified
CENPR	1199.9	Non-Amplified
KIF2C	3231.7	Non-Amplified
CEP57	2081.8	Non-Amplified
CENPR	2222.8	Non-Amplified
KIF2C	2141.9	Non-Amplified
CEP57	2250.3	Non-Amplified
CENPR	755.9	Non-Amplified
KIF2C	1430.8	Non-Amplified
CEP57	2520.2	Non-Amplified
CENPR	1481.6	Non-Amplified
KIF2C	6012	Non-Amplified
CEP57	2468.5	Non-Amplified
CENPR	3057.1	Non-Amplified
KIF2C	13345	Non-Amplified
CEP57	1052.3	Non-Amplified
CENPR	1891.1	Non-Amplified
KIF2C	4700.1	Non-Amplified
CEP57	1410.2	Non-Amplified
CENPR	2414.8	Non-Amplified
KIF2C	10671	Non-Amplified
CEP57	1702.9	Non-Amplified
CENPR	3117	Non-Amplified
KIF2C	9766.7	Non-Amplified
CEP57	1574.9	Amplified
CENPR	2532.8	Amplified
KIF2C	9051.5	Amplified
CEP57	2223.6	Non-Amplified
CENPR	1594.6	Non-Amplified
KIF2C	3209.9	Non-Amplified
CEP57	1078.1	Non-Amplified
CENPR	636.5	Non-Amplified
KIF2C	510.4	Non-Amplified
CEP57	1487.2	Non-Amplified
CENPR	961.2	Non-Amplified
KIF2C	2235.5	Non-Amplified
CEP57	3133.4	Non-Amplified
CENPR	1549.5	Non-Amplified
KIF2C	9779.3	Non-Amplified
CEP57	2201	Non-Amplified
CENPR	896.7	Non-Amplified
KIF2C	1624.9	Non-Amplified
CEP57	3472.6	Amplified
CENPR	1834.1	Amplified
KIF2C	6578.2	Amplified
CEP57	3062.1	Non-Amplified
CENPR	1077.8	Non-Amplified
KIF2C	11410.6	Non-Amplified
CEP57	1588.4	Non-Amplified
CENPR	1259.2	Non-Amplified
KIF2C	3082.5	Non-Amplified
CEP57	2465.6	Non-Amplified
CENPR	837.9	Non-Amplified
KIF2C	3395	Non-Amplified
CEP57	1787.8	Non-Amplified
CENPR	1256.5	Non-Amplified
KIF2C	4963.1	Non-Amplified
CEP57	1266.4	Non-Amplified
CENPR	943.9	Non-Amplified
KIF2C	5346.8	Non-Amplified
CEP57	1104.6	Non-Amplified
CENPR	1098.4	Non-Amplified
KIF2C	7374	Non-Amplified
CEP57	3911.4	Amplified
CENPR	1328.9	Amplified
KIF2C	5205.9	Amplified
CEP57	3672.1	Amplified
CENPR	1116.9	Amplified
KIF2C	6472.4	Amplified
CEP57	1152.3	Non-Amplified
CENPR	1051.9	Non-Amplified
KIF2C	6037.5	Non-Amplified
CEP57	1334.1	Non-Amplified
CENPR	1002.1	Non-Amplified
KIF2C	2937.2	Non-Amplified
CEP57	988	Non-Amplified
CENPR	616.6	Non-Amplified
KIF2C	1422.4	Non-Amplified
CEP57	1140.3	Non-Amplified
CENPR	990	Non-Amplified
KIF2C	4838.7	Non-Amplified
CEP57	2184.5	Non-Amplified
CENPR	1560.6	Non-Amplified
KIF2C	9359.3	Non-Amplified
CEP57	1420.9	Non-Amplified
CENPR	772.1	Non-Amplified
KIF2C	1463.1	Non-Amplified
CEP57	2143.3	Non-Amplified
CENPR	1929.9	Non-Amplified
KIF2C	7062.7	Non-Amplified
CEP57	2314.1	Non-Amplified
CENPR	1653	Non-Amplified
KIF2C	6025.5	Non-Amplified
CEP57	2909.4	Non-Amplified
CENPR	1075.6	Non-Amplified
KIF2C	2820.6	Non-Amplified
CEP57	1828.8	Non-Amplified
CENPR	1655.1	Non-Amplified
KIF2C	11962.9	Non-Amplified
CEP57	1797.4	Non-Amplified
CENPR	1139.1	Non-Amplified
KIF2C	2458.8	Non-Amplified
CEP57	1151.5	Non-Amplified
CENPR	861.9	Non-Amplified
KIF2C	2653.5	Non-Amplified
CEP57	2540.6	Non-Amplified
CENPR	1246.9	Non-Amplified
KIF2C	4589	Non-Amplified
CEP57	2656.8	Non-Amplified
CENPR	1306.6	Non-Amplified
KIF2C	10214.9	Non-Amplified
CEP57	2373.1	Amplified
CENPR	1395.3	Amplified
KIF2C	13672.5	Amplified
CEP57	1741.8	Non-Amplified
CENPR	1039.8	Non-Amplified
KIF2C	998.4	Non-Amplified
CEP57	2024.9	Non-Amplified
CENPR	1635.1	Non-Amplified
KIF2C	18228.9	Non-Amplified
CEP57	2415.6	Non-Amplified
CENPR	1014.1	Non-Amplified
KIF2C	4140.3	Non-Amplified
CEP57	1952.8	Non-Amplified
CENPR	1469.2	Non-Amplified
KIF2C	3830.8	Non-Amplified
CEP57	1470	Non-Amplified
CENPR	748.7	Non-Amplified
KIF2C	5049.1	Non-Amplified
CEP57	1539.2	Non-Amplified
CENPR	1437.8	Non-Amplified
KIF2C	1171.6	Non-Amplified
CEP57	2625.4	Non-Amplified
CENPR	1755.3	Non-Amplified
KIF2C	12053.8	Non-Amplified
CEP57	2345.9	Non-Amplified
CENPR	1089.6	Non-Amplified
KIF2C	5296.8	Non-Amplified
CEP57	1707.5	Non-Amplified
CENPR	1853.4	Non-Amplified
KIF2C	3109.5	Non-Amplified
CEP57	1733	Non-Amplified
CENPR	3795.7	Non-Amplified
KIF2C	22104	Non-Amplified
CEP57	2014.4	Non-Amplified
CENPR	1306.4	Non-Amplified
KIF2C	5823.1	Non-Amplified
CEP57	1793.1	Non-Amplified
CENPR	2003	Non-Amplified
KIF2C	10855.9	Non-Amplified
CEP57	2117.8	Non-Amplified
CENPR	2563.5	Non-Amplified
KIF2C	17028.3	Non-Amplified
CEP57	1340.4	Non-Amplified
CENPR	2400	Non-Amplified
KIF2C	22666.1	Non-Amplified
CEP57	1922.1	Non-Amplified
CENPR	1223.5	Non-Amplified
KIF2C	3053.7	Non-Amplified
CEP57	2646	Non-Amplified
CENPR	1997.5	Non-Amplified
KIF2C	9703.5	Non-Amplified
CEP57	2285.9	Non-Amplified
CENPR	1136.8	Non-Amplified
KIF2C	1389	Non-Amplified
CEP57	1488.8	Non-Amplified
CENPR	1234.1	Non-Amplified
KIF2C	8048.7	Non-Amplified
CEP57	4384.6	Amplified
CENPR	2145.4	Amplified
KIF2C	11549.6	Amplified
CEP57	957.8	Non-Amplified
CENPR	994.2	Non-Amplified
KIF2C	1405.4	Non-Amplified
CEP57	1797.1	Non-Amplified
CENPR	1865.8	Non-Amplified
KIF2C	6130.3	Non-Amplified
CEP57	3076.8	Amplified
CENPR	2642.8	Amplified
KIF2C	7304	Amplified
CEP57	2260.4	Non-Amplified
CENPR	1759.7	Non-Amplified
KIF2C	12143.3	Non-Amplified
CEP57	1919.3	Non-Amplified
CENPR	772.1	Non-Amplified
KIF2C	926.5	Non-Amplified
CEP57	3081.4	Amplified
CENPR	1842.2	Amplified
KIF2C	9169.3	Amplified
CEP57	2502.8	Amplified
CENPR	1594.4	Amplified
KIF2C	7142.8	Amplified
CEP57	2146.8	Non-Amplified
CENPR	1943	Non-Amplified
KIF2C	1916.1	Non-Amplified
CEP57	2052.7	Non-Amplified
CENPR	1246.4	Non-Amplified
KIF2C	3266.4	Non-Amplified
CEP57	2672.5	Non-Amplified
CENPR	2250.3	Non-Amplified
KIF2C	7320.8	Non-Amplified
CEP57	2588.4	Non-Amplified
CENPR	2166.1	Non-Amplified
KIF2C	7238.4	Non-Amplified
CEP57	2743.6	Non-Amplified
CENPR	2293.1	Non-Amplified
KIF2C	10947.5	Non-Amplified
CEP57	2933	Non-Amplified
CENPR	1438.3	Non-Amplified
KIF2C	2296.2	Non-Amplified
CEP57	2295.4	Amplified
CENPR	1989	Amplified
KIF2C	4783.6	Amplified
CEP57	2189.3	Amplified
CENPR	2125.8	Amplified
KIF2C	3125.8	Amplified
CEP57	3343.5	Amplified
CENPR	2627.7	Amplified
KIF2C	24785.2	Amplified
CEP57	2081.8	Non-Amplified
CENPR	1489.3	Non-Amplified
KIF2C	6527	Non-Amplified
CEP57	2527.1	Non-Amplified
CENPR	1272.3	Non-Amplified
KIF2C	4901.9	Non-Amplified
CEP57	2027.8	Non-Amplified
CENPR	967	Non-Amplified
KIF2C	1362.1	Non-Amplified
CEP57	3604.6	Non-Amplified
CENPR	2600.2	Non-Amplified
KIF2C	16127.5	Non-Amplified
CEP57	3208.7	Non-Amplified
CENPR	2855.8	Non-Amplified
KIF2C	7045.6	Non-Amplified
CEP57	2786.6	Amplified
CENPR	2501.1	Amplified
KIF2C	9531.7	Amplified
CEP57	3013.9	Amplified
CENPR	3937.9	Amplified
KIF2C	4742.7	Amplified
CEP57	4804.6	Non-Amplified
CENPR	6571.2	Non-Amplified
KIF2C	23410.8	Non-Amplified
CEP57	3048.1	Amplified
CENPR	3793.3	Amplified
KIF2C	15359.3	Amplified
CEP57	849.3	Non-Amplified
CENPR	1243.2	Non-Amplified
KIF2C	998.6	Non-Amplified
CEP57	1215.8	Non-Amplified
CENPR	1358.6	Non-Amplified
KIF2C	10739.7	Non-Amplified
CEP57	1655.9	Non-Amplified
CENPR	1409.5	Non-Amplified
KIF2C	3156.7	Non-Amplified
CEP57	3178.3	Non-Amplified
CENPR	2153.9	Non-Amplified
KIF2C	9425.3	Non-Amplified
CEP57	1523	Non-Amplified
CENPR	2072.5	Non-Amplified
KIF2C	9557.2	Non-Amplified
CEP57	914.4	Non-Amplified
CENPR	1239.8	Non-Amplified
KIF2C	5250.5	Non-Amplified
CEP57	1877.7	Non-Amplified
CENPR	2237.4	Non-Amplified
KIF2C	7874.8	Non-Amplified
CEP57	740.9	Non-Amplified
CENPR	1636.7	Non-Amplified
KIF2C	6831.8	Non-Amplified
CEP57	725.6	Amplified
CENPR	588.1	Amplified
KIF2C	7483.8	Amplified
CEP57	2119.2	Non-Amplified
CENPR	1070.2	Non-Amplified
KIF2C	1932.3	Non-Amplified
CEP57	2422.1	Non-Amplified
CENPR	2447.1	Non-Amplified
KIF2C	11173.3	Non-Amplified
CEP57	2603.5	Amplified
CENPR	2051.7	Amplified
KIF2C	5103.3	Amplified
CEP57	2472.8	Non-Amplified
CENPR	2817	Non-Amplified
KIF2C	11006.8	Non-Amplified
CEP57	2220.2	Non-Amplified
CENPR	882.7	Non-Amplified
KIF2C	2683.9	Non-Amplified
CEP57	1982	Non-Amplified
CENPR	1355.3	Non-Amplified
KIF2C	7041.9	Non-Amplified
CEP57	1913	Amplified
CENPR	2241.9	Amplified
KIF2C	9359.3	Amplified
CEP57	2410.2	Non-Amplified
CENPR	2151.4	Non-Amplified
KIF2C	10546.7	Non-Amplified
CEP57	3690.2	Non-Amplified
CENPR	1798.2	Non-Amplified
KIF2C	23347.7	Non-Amplified
CEP57	1173	Non-Amplified
CENPR	1911.2	Non-Amplified
KIF2C	9298.9	Non-Amplified
CEP57	1534.7	Non-Amplified
CENPR	1046.1	Non-Amplified
KIF2C	2887.4	Non-Amplified
CEP57	3659.8	Amplified
CENPR	2770.9	Amplified
KIF2C	8346.6	Amplified
CEP57	2463.5	Non-Amplified
CENPR	1601	Non-Amplified
KIF2C	11584.8	Non-Amplified
CEP57	1918.7	Non-Amplified
CENPR	1206.5	Non-Amplified
KIF2C	1088.2	Non-Amplified
CEP57	1362.5	Non-Amplified
CENPR	1663.9	Non-Amplified
KIF2C	7938	Non-Amplified
CEP57	2871.7	Amplified
CENPR	1414	Amplified
KIF2C	5448.2	Amplified
CEP57	3128.2	Non-Amplified
CENPR	1803.9	Non-Amplified
KIF2C	8879.8	Non-Amplified
CEP57	2128.6	Non-Amplified
CENPR	931.1	Non-Amplified
KIF2C	2033.2	Non-Amplified
CEP57	1364.2	Non-Amplified
CENPR	1791.9	Non-Amplified
KIF2C	12986.7	Non-Amplified
CEP57	1274.4	Non-Amplified
CENPR	1355.3	Non-Amplified
KIF2C	2084.8	Non-Amplified
CEP57	2006.6	Non-Amplified
CENPR	1276.9	Non-Amplified
KIF2C	3462.7	Non-Amplified
CEP57	1305.2	Non-Amplified
CENPR	2423	Non-Amplified
KIF2C	11418.8	Non-Amplified
CEP57	2915.6	Non-Amplified
CENPR	1212.3	Non-Amplified
KIF2C	4500.9	Non-Amplified
CEP57	3456.7	Amplified
CENPR	2664.2	Amplified
KIF2C	13429	Amplified
CEP57	2088.5	Non-Amplified
CENPR	1042.1	Non-Amplified
KIF2C	2783.1	Non-Amplified
CEP57	2793	Non-Amplified
CENPR	2227.4	Non-Amplified
KIF2C	9011.5	Non-Amplified
CEP57	1481.3	Non-Amplified
CENPR	1793.7	Non-Amplified
KIF2C	6028.5	Non-Amplified
CEP57	1132.4	Non-Amplified
CENPR	930	Non-Amplified
KIF2C	1939.8	Non-Amplified
CEP57	1496.5	Non-Amplified
CENPR	1005.5	Non-Amplified
KIF2C	3012.2	Non-Amplified
CEP57	1920.8	Non-Amplified
CENPR	1219.2	Non-Amplified
KIF2C	7562.7	Non-Amplified
CEP57	1917.1	Non-Amplified
CENPR	1068.2	Non-Amplified
KIF2C	4294.2	Non-Amplified
CEP57	980.4	Non-Amplified
CENPR	1277.5	Non-Amplified
KIF2C	11611.3	Non-Amplified
CEP57	2416.9	Non-Amplified
CENPR	1431.1	Non-Amplified
KIF2C	6852.2	Non-Amplified
CEP57	1984	Non-Amplified
CENPR	819.3	Non-Amplified
KIF2C	1045.2	Non-Amplified
CEP57	2422.6	Non-Amplified
CENPR	1781	Non-Amplified
KIF2C	3255.5	Non-Amplified
CEP57	2205.4	Non-Amplified
CENPR	1024.8	Non-Amplified
KIF2C	1542.8	Non-Amplified
CEP57	2451.3	Non-Amplified
CENPR	1300.7	Non-Amplified
KIF2C	783.5	Non-Amplified
CEP57	1640	Amplified
CENPR	1933.9	Amplified
KIF2C	16295.1	Amplified
CEP57	1856.1	Non-Amplified
CENPR	1770.7	Non-Amplified
KIF2C	15856.2	Non-Amplified
CEP57	2909.4	Non-Amplified
CENPR	1087.2	Non-Amplified
KIF2C	2992.5	Non-Amplified
CEP57	1359.4	Non-Amplified
CENPR	1383.3	Non-Amplified
KIF2C	6054.1	Non-Amplified
CEP57	2276.4	Non-Amplified
CENPR	1010.2	Non-Amplified
KIF2C	2995.8	Non-Amplified
CEP57	2389	Non-Amplified
CENPR	1579.8	Non-Amplified
KIF2C	6410.8	Non-Amplified
CEP57	2016.1	Non-Amplified
CENPR	1499	Non-Amplified
KIF2C	5730.6	Non-Amplified
CEP57	1623.9	Non-Amplified
CENPR	1904.1	Non-Amplified
KIF2C	8209	Non-Amplified
CEP57	3135.8	Non-Amplified
CENPR	630.9	Non-Amplified
KIF2C	9478	Non-Amplified
CEP57	1754.8	Non-Amplified
CENPR	1587.4	Non-Amplified
KIF2C	6039.1	Non-Amplified
CEP57	1605.3	Non-Amplified
CENPR	1113.8	Non-Amplified
KIF2C	931.3	Non-Amplified
CEP57	1868.2	Non-Amplified
CENPR	1342.6	Non-Amplified
KIF2C	3421.6	Non-Amplified
CEP57	1574.9	Non-Amplified
CENPR	851.1	Non-Amplified
KIF2C	1508.8	Non-Amplified
CEP57	2842.5	Non-Amplified
CENPR	2642.8	Non-Amplified
KIF2C	9713.3	Non-Amplified
CEP57	1414	Non-Amplified
CENPR	1493.7	Non-Amplified
KIF2C	9632.2	Non-Amplified
CEP57	1790.6	Non-Amplified
CENPR	2239.7	Non-Amplified
KIF2C	16672.6	Non-Amplified
CEP57	1284.6	Non-Amplified
CENPR	1500.8	Non-Amplified
KIF2C	13249.8	Non-Amplified
CEP57	2467.3	Amplified
CENPR	2128.6	Amplified
KIF2C	5561.7	Amplified
CEP57	2274.8	Non-Amplified
CENPR	1898.3	Non-Amplified
KIF2C	10505.2	Non-Amplified
CEP57	2440.9	Non-Amplified
CENPR	1448.5	Non-Amplified
KIF2C	4091.6	Non-Amplified
CEP57	2476.6	Non-Amplified
CENPR	1591.9	Non-Amplified
KIF2C	5810.2	Non-Amplified
CEP57	2081.8	Non-Amplified
CENPR	1643.9	Non-Amplified
KIF2C	7150.6	Non-Amplified
CEP57	1857.5	Non-Amplified
CENPR	1760.5	Non-Amplified
KIF2C	7162.3	Non-Amplified
CEP57	2107.1	Non-Amplified
CENPR	1494.4	Non-Amplified
KIF2C	3731.2	Non-Amplified
CEP57	3931.5	Amplified
CENPR	3826.9	Amplified
KIF2C	7733.5	Amplified
CEP57	1673.2	Non-Amplified
CENPR	1552.9	Non-Amplified
KIF2C	1639.2	Non-Amplified
CEP57	2604.8	Non-Amplified
CENPR	1358.6	Non-Amplified
KIF2C	5693.4	Non-Amplified
CEP57	4186.3	Amplified
CENPR	1896.2	Amplified
KIF2C	8732.3	Amplified
CEP57	2818.5	Non-Amplified
CENPR	2194.3	Non-Amplified
KIF2C	10264.7	Non-Amplified
CEP57	2381.1	Amplified
CENPR	1067	Amplified
KIF2C	7532.9	Amplified
CEP57	2348.3	Non-Amplified
CENPR	1937.7	Non-Amplified
KIF2C	13660.7	Non-Amplified
CEP57	2501.5	Non-Amplified
CENPR	1430.2	Non-Amplified
KIF2C	5636.9	Non-Amplified
CEP57	1004.9	Non-Amplified
CENPR	1267	Non-Amplified
KIF2C	2971	Non-Amplified
CEP57	1832.6	Non-Amplified
CENPR	1627	Non-Amplified
KIF2C	8885.5	Non-Amplified
CEP57	2599.8	Non-Amplified
CENPR	1804.5	Non-Amplified
KIF2C	3596.1	Non-Amplified
CEP57	2928.7	Non-Amplified
CENPR	1861.1	Non-Amplified
KIF2C	8997.2	Non-Amplified
CEP57	3007.8	Non-Amplified
CENPR	2738.2	Non-Amplified
KIF2C	21403.3	Non-Amplified
CEP57	2606.6	Amplified
CENPR	1152.7	Amplified
KIF2C	5995.5	Amplified
CEP57	2687.2	Amplified
CENPR	865.3	Amplified
KIF2C	6941.2	Amplified
CEP57	3361.8	Non-Amplified
CENPR	1558.9	Non-Amplified
KIF2C	13077.1	Non-Amplified
CEP57	2597.5	Non-Amplified
CENPR	1421.1	Non-Amplified
KIF2C	7021	Non-Amplified
CEP57	2595.7	Non-Amplified
CENPR	1420	Non-Amplified
KIF2C	5913	Non-Amplified
CEP57	2125.8	Non-Amplified
CENPR	831.8	Non-Amplified
KIF2C	1389.6	Non-Amplified
CEP57	1948.3	Non-Amplified
CENPR	1815.6	Non-Amplified
KIF2C	11014.6	Non-Amplified
CEP57	1051.5	Non-Amplified
CENPR	1346.1	Non-Amplified
KIF2C	6139.3	Non-Amplified
CEP57	1093.5	Non-Amplified
CENPR	1570.3	Non-Amplified
KIF2C	7585.1	Non-Amplified
CEP57	2749.9	Non-Amplified
CENPR	1926.4	Non-Amplified
KIF2C	8908.2	Non-Amplified
CEP57	1427.4	Non-Amplified
CENPR	1975.2	Non-Amplified
KIF2C	12976.5	Non-Amplified
CEP57	3910.6	Amplified
CENPR	1875.4	Amplified
KIF2C	8928.2	Amplified
CEP57	1776.7	Non-Amplified
CENPR	1161.2	Non-Amplified
KIF2C	2576.5	Non-Amplified
CEP57	3252.3	Amplified
CENPR	2132.7	Amplified
KIF2C	8982.6	Amplified
CEP57	1797.4	Non-Amplified
CENPR	1280.9	Non-Amplified
KIF2C	4511.7	Non-Amplified
CEP57	2532.3	Non-Amplified
CENPR	1446.5	Non-Amplified
KIF2C	9054.3	Non-Amplified
CEP57	1824.7	Non-Amplified
CENPR	1858.7	Non-Amplified
KIF2C	6358.5	Non-Amplified
CEP57	2142.6	Non-Amplified
CENPR	1184	Non-Amplified
KIF2C	2689.6	Non-Amplified
CEP57	2891.7	Non-Amplified
CENPR	1275.2	Non-Amplified
KIF2C	2561.7	Non-Amplified
CEP57	964.6	Non-Amplified
CENPR	1075.4	Non-Amplified
KIF2C	1142.3	Non-Amplified
CEP57	1951.5	Amplified
CENPR	779.3	Amplified
KIF2C	3389.8	Amplified
CEP57	2183.8	Non-Amplified
CENPR	1048.7	Non-Amplified
KIF2C	1235.6	Non-Amplified
CEP57	2331	Non-Amplified
CENPR	2537.2	Non-Amplified
KIF2C	15444.6	Non-Amplified
CEP57	725.3	Amplified
CENPR	1880.1	Amplified
KIF2C	9449.9	Amplified
CEP57	1821.8	Non-Amplified
CENPR	1490.7	Non-Amplified
KIF2C	7213.8	Non-Amplified
CEP57	2070.2	Non-Amplified
CENPR	1020	Non-Amplified
KIF2C	2515	Non-Amplified
CEP57	1635.4	Non-Amplified
CENPR	1394.7	Non-Amplified
KIF2C	5651.7	Non-Amplified
CEP57	1044.8	Non-Amplified
CENPR	773.1	Non-Amplified
KIF2C	1440.3	Non-Amplified
CEP57	1946.5	Non-Amplified
CENPR	1385.2	Non-Amplified
KIF2C	5117.1	Non-Amplified
CEP57	2521	Non-Amplified
CENPR	1625.9	Non-Amplified
KIF2C	4040.9	Non-Amplified
CEP57	1967.5	Non-Amplified
CENPR	1577.1	Non-Amplified
KIF2C	8349.1	Non-Amplified
CEP57	2389.8	Non-Amplified
CENPR	1139.1	Non-Amplified
KIF2C	5306.5	Non-Amplified
CEP57	1497.4	Non-Amplified
CENPR	1330.1	Non-Amplified
KIF2C	3162.5	Non-Amplified
CEP57	1396.5	Amplified
CENPR	1930.8	Amplified
KIF2C	9690.4	Amplified
CEP57	3031.9	Non-Amplified
CENPR	1034	Non-Amplified
KIF2C	1003	Non-Amplified
CEP57	1875.1	Non-Amplified
CENPR	1315.5	Non-Amplified
KIF2C	5117.1	Non-Amplified
CEP57	2107.5	Non-Amplified
CENPR	959.8	Non-Amplified
KIF2C	2169.4	Non-Amplified
CEP57	2273.8	Non-Amplified
CENPR	1195.5	Non-Amplified
KIF2C	3530.4	Non-Amplified
CEP57	2043.3	Non-Amplified
CENPR	1324.9	Non-Amplified
KIF2C	2794	Non-Amplified
CEP57	1213	Non-Amplified
CENPR	1772.1	Non-Amplified
KIF2C	9478	Non-Amplified
CEP57	1380.6	Non-Amplified
CENPR	1382.1	Non-Amplified
KIF2C	8526	Non-Amplified
CEP57	2432.4	Non-Amplified
CENPR	1512.2	Non-Amplified
KIF2C	15834	Non-Amplified
CEP57	1121.1	Non-Amplified
CENPR	661	Non-Amplified
KIF2C	810.9	Non-Amplified
CEP57	1636.2	Non-Amplified
CENPR	1312.1	Non-Amplified
KIF2C	3253.6	Non-Amplified
CEP57	1185.4	Non-Amplified
CENPR	961.5	Non-Amplified
KIF2C	2869.6	Non-Amplified
CEP57	1695.4	Non-Amplified
CENPR	649.6	Non-Amplified
KIF2C	1174	Non-Amplified
CEP57	1143.7	Non-Amplified
CENPR	1861.4	Non-Amplified
KIF2C	7078.2	Non-Amplified
CEP57	1681.6	Non-Amplified
CENPR	929.2	Non-Amplified
KIF2C	1578.1	Non-Amplified
CEP57	3144	Non-Amplified
CENPR	2727.4	Non-Amplified
KIF2C	13232.5	Non-Amplified
CEP57	1796.5	Non-Amplified
CENPR	1183.7	Non-Amplified
KIF2C	6218.5	Non-Amplified
CEP57	1563.7	Non-Amplified
CENPR	534.6	Non-Amplified
KIF2C	1487.9	Non-Amplified
CEP57	1734.7	Non-Amplified
CENPR	914.6	Non-Amplified
KIF2C	4795.2	Non-Amplified
CEP57	2518	Non-Amplified
CENPR	1385	Non-Amplified
KIF2C	4581	Non-Amplified
CEP57	1261.9	Non-Amplified
CENPR	1089.1	Non-Amplified
KIF2C	7326.7	Non-Amplified
CEP57	1075.9	Non-Amplified
CENPR	809.2	Non-Amplified
KIF2C	1566.4	Non-Amplified
CEP57	1228.5	Non-Amplified
CENPR	1637.7	Non-Amplified
KIF2C	5951.3	Non-Amplified
CEP57	1414.2	Non-Amplified
CENPR	1863.8	Non-Amplified
KIF2C	15088.9	Non-Amplified
CEP57	1042.7	Non-Amplified
CENPR	1681.3	Non-Amplified
KIF2C	10363.2	Non-Amplified
CEP57	2244.2	Non-Amplified
CENPR	1030.4	Non-Amplified
KIF2C	4580.1	Non-Amplified
CEP57	1262.2	Non-Amplified
CENPR	1481.8	Non-Amplified
KIF2C	9763.2	Non-Amplified
CEP57	1794.7	Non-Amplified
CENPR	1273.3	Non-Amplified
KIF2C	1652.5	Non-Amplified
CEP57	1143.2	Non-Amplified
CENPR	1523.2	Non-Amplified
KIF2C	8055.9	Non-Amplified
CEP57	2546.4	Non-Amplified
CENPR	1360.4	Non-Amplified
KIF2C	7600.5	Non-Amplified
CEP57	1962.6	Amplified
CENPR	1966.3	Amplified
KIF2C	8539.1	Amplified
CEP57	3981.5	Non-Amplified
CENPR	1792.5	Non-Amplified
KIF2C	11514.9	Non-Amplified
CEP57	3324.4	Amplified
CENPR	1487.7	Amplified
KIF2C	7560.6	Amplified
CEP57	3109.5	Amplified
CENPR	1064.9	Amplified
KIF2C	9661.2	Amplified
CEP57	1894.7	Non-Amplified
CENPR	892.9	Non-Amplified
KIF2C	3500.9	Non-Amplified
CEP57	1729.7	Non-Amplified
CENPR	1399.6	Non-Amplified
KIF2C	4362.1	Non-Amplified
CEP57	1867	Non-Amplified
CENPR	1473.2	Non-Amplified
KIF2C	9796.5	Non-Amplified
CEP57	2277.6	Non-Amplified
CENPR	1677.4	Non-Amplified
KIF2C	12677.3	Non-Amplified
CEP57	1272.3	Non-Amplified
CENPR	678.2	Non-Amplified
KIF2C	1156.6	Non-Amplified
CEP57	1919	Non-Amplified
CENPR	1520.2	Non-Amplified
KIF2C	1958.8	Non-Amplified
CEP57	2113.7	Non-Amplified
CENPR	1311.9	Non-Amplified
KIF2C	5997	Non-Amplified
CEP57	4384.6	Amplified
CENPR	1147.2	Amplified
KIF2C	7267.2	Amplified
CEP57	1876	Non-Amplified
CENPR	2190.7	Non-Amplified
KIF2C	10036.1	Non-Amplified
CEP57	2203.2	Non-Amplified
CENPR	1826.2	Non-Amplified
KIF2C	7792.4	Non-Amplified
CEP57	2694.7	Non-Amplified
CENPR	2067.1	Non-Amplified
KIF2C	13695.9	Non-Amplified
CEP57	1785.8	Non-Amplified
CENPR	1535.6	Non-Amplified
KIF2C	3515.3	Non-Amplified
CEP57	1895.9	Non-Amplified
CENPR	1240.6	Non-Amplified
KIF2C	6312.5	Non-Amplified
CEP57	2465.2	Amplified
CENPR	1286.9	Amplified
KIF2C	6915.5	Amplified
CEP57	2433.3	Non-Amplified
CENPR	963.8	Non-Amplified
KIF2C	2906.7	Non-Amplified
CEP57	1612.8	Non-Amplified
CENPR	1328.5	Non-Amplified
KIF2C	2868.1	Non-Amplified
CEP57	1270.9	Non-Amplified
CENPR	1280.9	Non-Amplified
KIF2C	2717.8	Non-Amplified
CEP57	1534.7	Non-Amplified
CENPR	899.1	Non-Amplified
KIF2C	3038.7	Non-Amplified
CEP57	1647.5	Non-Amplified
CENPR	1366.8	Non-Amplified
KIF2C	3325.1	Non-Amplified
CEP57	1646.7	Non-Amplified
CENPR	1339.6	Non-Amplified
KIF2C	1599	Non-Amplified
CEP57	2127.5	Non-Amplified
CENPR	838.4	Non-Amplified
KIF2C	1091.5	Non-Amplified
CEP57	1687.7	Non-Amplified
CENPR	1728.3	Non-Amplified
KIF2C	6710.6	Non-Amplified
CEP57	3278.6	Amplified
CENPR	2555.2	Amplified
KIF2C	4586.9	Amplified
CEP57	2544.1	Non-Amplified
CENPR	1287.3	Non-Amplified
KIF2C	6822.6	Non-Amplified
CEP57	3121.1	Amplified
CENPR	2387.8	Amplified
KIF2C	7749.2	Amplified
CEP57	1215.8	Non-Amplified
CENPR	1144.9	Non-Amplified
KIF2C	9603.8	Non-Amplified
CEP57	1006.2	Non-Amplified
CENPR	1828.2	Non-Amplified
KIF2C	14639.7	Non-Amplified
CEP57	2235.9	Non-Amplified
CENPR	1345.5	Non-Amplified
KIF2C	6253.5	Non-Amplified
CEP57	1082.5	Non-Amplified
CENPR	633.2	Non-Amplified
KIF2C	822.6	Non-Amplified
CEP57	1466.4	Non-Amplified
CENPR	823.6	Non-Amplified
KIF2C	1481.6	Non-Amplified
CEP57	2381.9	Non-Amplified
CENPR	1577.4	Non-Amplified
KIF2C	10955.2	Non-Amplified
CEP57	2528.4	Non-Amplified
CENPR	1128.3	Non-Amplified
KIF2C	2554.7	Non-Amplified
CEP57	1486.3	Non-Amplified
CENPR	1083.2	Non-Amplified
KIF2C	2279.1	Non-Amplified
CEP57	2214.3	Non-Amplified
CENPR	992.1	Non-Amplified
KIF2C	2714	Non-Amplified
CEP57	2067.1	Non-Amplified
CENPR	920.5	Non-Amplified
KIF2C	2668.8	Non-Amplified
CEP57	2098.9	Non-Amplified
CENPR	980.8	Non-Amplified
KIF2C	4547.8	Non-Amplified
CEP57	1655.1	Non-Amplified
CENPR	838.3	Non-Amplified
KIF2C	3475.2	Non-Amplified
CEP57	1207.8	Non-Amplified
CENPR	858.1	Non-Amplified
KIF2C	2682	Non-Amplified
CEP57	1107.3	Non-Amplified
CENPR	1035.1	Non-Amplified
KIF2C	3122.3	Non-Amplified
CEP57	1970.7	Non-Amplified
CENPR	2465.2	Non-Amplified
KIF2C	17309.7	Non-Amplified
CEP57	1998.5	Non-Amplified
CENPR	1409.9	Non-Amplified
KIF2C	5173.7	Non-Amplified
CEP57	2166.5	Non-Amplified
CENPR	1171.8	Non-Amplified
KIF2C	5461.1	Non-Amplified
CEP57	1764.5	Non-Amplified
CENPR	1101.4	Non-Amplified
KIF2C	4302.2	Non-Amplified
CEP57	1101.7	Non-Amplified
CENPR	648	Non-Amplified
KIF2C	1033.6	Non-Amplified
CEP57	1785.2	Non-Amplified
CENPR	1400.9	Non-Amplified
KIF2C	4970.8	Non-Amplified
CEP57	1317.7	Non-Amplified
CENPR	1183.7	Non-Amplified
KIF2C	3267.7	Non-Amplified
CEP57	1737.7	Non-Amplified
CENPR	838.7	Non-Amplified
KIF2C	1466	Non-Amplified
CEP57	1623.9	Non-Amplified
CENPR	1019	Non-Amplified
KIF2C	1865.5	Non-Amplified
CEP57	3200.9	Non-Amplified
CENPR	1324.5	Non-Amplified
KIF2C	5729.2	Non-Amplified
CEP57	2414.3	Non-Amplified
CENPR	1000.8	Non-Amplified
KIF2C	1767.3	Non-Amplified
CEP57	962.1	Non-Amplified
CENPR	1412.7	Non-Amplified
KIF2C	7682.7	Non-Amplified
CEP57	1829.7	Non-Amplified
CENPR	761.1	Non-Amplified
KIF2C	5421.2	Non-Amplified
CEP57	1313.8	Non-Amplified
CENPR	988.3	Non-Amplified
KIF2C	3409.1	Non-Amplified
CEP57	2682.5	Amplified
CENPR	2291.2	Amplified
KIF2C	22246.2	Amplified
CEP57	1291.5	Non-Amplified
CENPR	957.4	Non-Amplified
KIF2C	2379.9	Non-Amplified
CEP57	2065.8	Non-Amplified
CENPR	1372.2	Non-Amplified
KIF2C	6263.1	Non-Amplified
CEP57	1830.8	Non-Amplified
CENPR	1540.4	Non-Amplified
KIF2C	8965.2	Non-Amplified
CEP57	1566.4	Non-Amplified
CENPR	931.9	Non-Amplified
KIF2C	3227.4	Non-Amplified
CEP57	2238.1	Non-Amplified
CENPR	1049	Non-Amplified
KIF2C	5019.7	Non-Amplified
CEP57	1748.7	Non-Amplified
CENPR	2128.6	Non-Amplified
KIF2C	12885.5	Non-Amplified
CEP57	1414.6	Non-Amplified
CENPR	1999.4	Non-Amplified
KIF2C	13121.1	Non-Amplified
CEP57	2648.8	Non-Amplified
CENPR	2655.4	Non-Amplified
KIF2C	5556.4	Non-Amplified
CEP57	926.1	Non-Amplified
CENPR	812.1	Non-Amplified
KIF2C	2817.5	Non-Amplified
CEP57	2993	Non-Amplified
CENPR	1452.6	Non-Amplified
KIF2C	9402.8	Non-Amplified
CEP57	2376.3	Non-Amplified
CENPR	1467.8	Non-Amplified
KIF2C	7767.4	Non-Amplified
CEP57	2396.7	Non-Amplified
CENPR	935.8	Non-Amplified
KIF2C	3432	Non-Amplified
CEP57	1144.7	Non-Amplified
CENPR	607.4	Non-Amplified
KIF2C	935.4	Non-Amplified
CEP57	1491.6	Non-Amplified
CENPR	968.1	Non-Amplified
KIF2C	5233.5	Non-Amplified
CEP57	2002	Non-Amplified
CENPR	773.9	Non-Amplified
KIF2C	2323.9	Non-Amplified
CEP57	2034.8	Non-Amplified
CENPR	1532.5	Non-Amplified
KIF2C	8968.2	Non-Amplified
CEP57	2737.2	Non-Amplified
CENPR	1241.6	Non-Amplified
KIF2C	1859.3	Non-Amplified
CEP57	2167.9	Non-Amplified
CENPR	1106.8	Non-Amplified
KIF2C	2973.7	Non-Amplified
CEP57	2030.1	Non-Amplified
CENPR	1163.1	Non-Amplified
KIF2C	5890.2	Non-Amplified
CEP57	1105.1	Non-Amplified
CENPR	1027.5	Non-Amplified
KIF2C	3366.9	Non-Amplified
CEP57	3049.7	Non-Amplified
CENPR	1631.6	Non-Amplified
KIF2C	12791.3	Non-Amplified
CEP57	1860.2	Non-Amplified
CENPR	1051.2	Non-Amplified
KIF2C	5244.2	Non-Amplified
CEP57	1161.4	Non-Amplified
CENPR	679.2	Non-Amplified
KIF2C	1444.5	Non-Amplified
CEP57	1733.8	Non-Amplified
CENPR	1496.3	Non-Amplified
KIF2C	10539	Non-Amplified
CEP57	1728	Non-Amplified
CENPR	1162.8	Non-Amplified
KIF2C	3907.4	Non-Amplified
CEP57	2445.1	Non-Amplified
CENPR	1516.7	Non-Amplified
KIF2C	11457.5	Non-Amplified
CEP57	2360.6	Amplified
CENPR	1589.4	Amplified
KIF2C	10478.6	Amplified
CEP57	1524.9	Non-Amplified
CENPR	1233.2	Non-Amplified
KIF2C	5023.1	Non-Amplified
CEP57	1213.6	Non-Amplified
CENPR	1336.8	Non-Amplified
KIF2C	5080	Non-Amplified
CEP57	1713.6	Non-Amplified
CENPR	885.6	Non-Amplified
KIF2C	1082.6	Non-Amplified
CEP57	2132.4	Non-Amplified
CENPR	1039	Non-Amplified
KIF2C	2190.4	Non-Amplified
CEP57	2184.5	Non-Amplified
CENPR	1277.5	Non-Amplified
KIF2C	3386	Non-Amplified
CEP57	3455.4	Amplified
CENPR	738	Amplified
KIF2C	3586.9	Amplified
CEP57	2012.4	Non-Amplified
CENPR	1237	Non-Amplified
KIF2C	6598.7	Non-Amplified
CEP57	2064.4	Non-Amplified
CENPR	1413.6	Non-Amplified
KIF2C	4484.5	Non-Amplified
CEP57	1481.1	Non-Amplified
CENPR	1496.3	Non-Amplified
KIF2C	4702.2	Non-Amplified
CEP57	1765.3	Non-Amplified
CENPR	1320.4	Non-Amplified
KIF2C	3048.1	Non-Amplified
CEP57	1618.1	Non-Amplified
CENPR	2499.5	Non-Amplified
KIF2C	7507.5	Non-Amplified
CEP57	1612.8	Non-Amplified
CENPR	1963.2	Non-Amplified
KIF2C	5367.1	Non-Amplified
CEP57	1563.7	Non-Amplified
CENPR	1039.5	Non-Amplified
KIF2C	3575.7	Non-Amplified
CEP57	2206.9	Non-Amplified
CENPR	2204.7	Non-Amplified
KIF2C	8063	Non-Amplified
CEP57	2465.6	Non-Amplified
CENPR	1141.5	Non-Amplified
KIF2C	4711.5	Non-Amplified
CEP57	3401.4	Amplified
CENPR	1627.2	Amplified
KIF2C	7003.4	Amplified
CEP57	1981	Non-Amplified
CENPR	1004.1	Non-Amplified
KIF2C	2147.9	Non-Amplified
CEP57	1167.8	Non-Amplified
CENPR	1405.2	Non-Amplified
KIF2C	8223.9	Non-Amplified
CEP57	2532.3	Amplified
CENPR	1284.1	Amplified
KIF2C	7011.3	Amplified
CEP57	2584.9	Non-Amplified
CENPR	1539.7	Non-Amplified
KIF2C	17230.1	Non-Amplified
CEP57	2817.5	Non-Amplified
CENPR	1396.4	Non-Amplified
KIF2C	3232.9	Non-Amplified
CEP57	3103.7	Non-Amplified
CENPR	2235.9	Non-Amplified
KIF2C	20770.1	Non-Amplified
CEP57	1203.8	Amplified
CENPR	1873.7	Amplified
KIF2C	6145.5	Amplified
CEP57	1233.1	Non-Amplified
CENPR	788.7	Non-Amplified
KIF2C	1012.3	Non-Amplified
CEP57	2022.2	Non-Amplified
CENPR	951	Non-Amplified
KIF2C	2424.2	Non-Amplified
CEP57	1872.1	Non-Amplified
CENPR	1051.3	Non-Amplified
KIF2C	6484.3	Non-Amplified
CEP57	3827.7	Non-Amplified
CENPR	2017.3	Non-Amplified
KIF2C	33115.6	Non-Amplified
CEP57	2856.8	Amplified
CENPR	1619.9	Amplified
KIF2C	7053.2	Amplified
CEP57	3322.5	Non-Amplified
CENPR	1462.7	Non-Amplified
KIF2C	7881.6	Non-Amplified
CEP57	1784.1	Non-Amplified
CENPR	1178.9	Non-Amplified
KIF2C	2024.2	Non-Amplified
CEP57	2118.8	Non-Amplified
CENPR	2049.3	Non-Amplified
KIF2C	2660.4	Non-Amplified
CEP57	2329.8	Non-Amplified
CENPR	1485.8	Non-Amplified
KIF2C	9934.6	Non-Amplified
CEP57	2876.6	Non-Amplified
CENPR	1271.3	Non-Amplified
KIF2C	4305.8	Non-Amplified
CEP57	2786.1	Non-Amplified
CENPR	1563.2	Non-Amplified
KIF2C	8184.1	Non-Amplified
CEP57	1385.8	Non-Amplified
CENPR	1207.9	Non-Amplified
KIF2C	2715.4	Non-Amplified
CEP57	2421	Non-Amplified
CENPR	1048.5	Non-Amplified
KIF2C	782.4	Non-Amplified
CEP57	2051.7	Non-Amplified
CENPR	1963.2	Non-Amplified
KIF2C	11006.8	Non-Amplified
CEP57	3083.1	Non-Amplified
CENPR	1211	Non-Amplified
KIF2C	2829.8	Non-Amplified
CEP57	2561.7	Non-Amplified
CENPR	1465.3	Non-Amplified
KIF2C	2949.5	Non-Amplified
CEP57	2584.5	Non-Amplified
CENPR	1577.4	Non-Amplified
KIF2C	8156.8	Non-Amplified
CEP57	1832.6	Non-Amplified
CENPR	953.2	Non-Amplified
KIF2C	2328.3	Non-Amplified
CEP57	2894.2	Non-Amplified
CENPR	1745.7	Non-Amplified
KIF2C	13418	Non-Amplified
CEP57	2269.1	Non-Amplified
CENPR	1483.4	Non-Amplified
KIF2C	6042.2	Non-Amplified
CEP57	1971	Non-Amplified
CENPR	1410.2	Non-Amplified
KIF2C	3828.6	Non-Amplified
CEP57	1712.8	Non-Amplified
CENPR	1644.7	Non-Amplified
KIF2C	4849.4	Non-Amplified
CEP57	2677.2	Non-Amplified
CENPR	1169.5	Non-Amplified
KIF2C	5422.5	Non-Amplified
CEP57	3011.7	Non-Amplified
CENPR	1399.4	Non-Amplified
KIF2C	7250.9	Non-Amplified
CEP57	1582.6	Non-Amplified
CENPR	1579.6	Non-Amplified
KIF2C	3239.6	Non-Amplified
CEP57	1769.9	Non-Amplified
CENPR	2162.5	Non-Amplified
KIF2C	11753	Non-Amplified
CEP57	1422.2	Non-Amplified
CENPR	1430.2	Non-Amplified
KIF2C	7959.1	Non-Amplified
CEP57	2212.8	Non-Amplified
CENPR	1356.3	Non-Amplified
KIF2C	3730.4	Non-Amplified
CEP57	3947.5	Amplified
CENPR	2070.8	Amplified
KIF2C	9244.1	Amplified
CEP57	1787.8	Non-Amplified
CENPR	1313.5	Non-Amplified
KIF2C	2905.7	Non-Amplified
CEP57	1588.6	Non-Amplified
CENPR	874.7	Non-Amplified
KIF2C	1775.3	Non-Amplified
CEP57	1769	Non-Amplified
CENPR	1953.8	Non-Amplified
KIF2C	4360.2	Non-Amplified
CEP57	1848.6	Non-Amplified
CENPR	1907.2	Non-Amplified
KIF2C	2488.5	Non-Amplified
CEP57	2137.2	Non-Amplified
CENPR	1090.1	Non-Amplified
KIF2C	2383.6	Non-Amplified
CEP57	1722.3	Non-Amplified
CENPR	1580.8	Non-Amplified
KIF2C	6986.3	Non-Amplified
CEP57	1686.7	Non-Amplified
CENPR	1616.6	Non-Amplified
KIF2C	2646	Non-Amplified
CEP57	2713.5	Amplified
CENPR	3408.5	Amplified
KIF2C	12601.3	Amplified
CEP57	3104.8	Non-Amplified
CENPR	2532.8	Non-Amplified
KIF2C	12769.5	Non-Amplified
CEP57	3286.2	Non-Amplified
CENPR	1574	Non-Amplified
KIF2C	5062.8	Non-Amplified
CEP57	2244.6	Non-Amplified
CENPR	1796.2	Non-Amplified
KIF2C	2170.4	Non-Amplified
CEP57	2649.8	Non-Amplified
CENPR	2442.5	Non-Amplified
KIF2C	11260.1	Non-Amplified
CEP57	1766.7	Non-Amplified
CENPR	2413.5	Non-Amplified
KIF2C	6486	Non-Amplified
CEP57	3805.5	Non-Amplified
CENPR	2322.3	Non-Amplified
KIF2C	15247.6	Non-Amplified
CEP57	1508.5	Non-Amplified
CENPR	1791.7	Non-Amplified
KIF2C	6868.8	Non-Amplified
CEP57	4196.7	Non-Amplified
CENPR	2057.7	Non-Amplified
KIF2C	17793.7	Non-Amplified
CEP57	2427	Non-Amplified
CENPR	1934.9	Non-Amplified
KIF2C	9415.7	Non-Amplified
CEP57	3164.3	Non-Amplified
CENPR	2221	Non-Amplified
KIF2C	4504.8	Non-Amplified
CEP57	4564.6	Amplified
CENPR	2465.6	Amplified
KIF2C	3033	Amplified
CEP57	1727.2	Non-Amplified
CENPR	1755	Non-Amplified
KIF2C	6415.8	Non-Amplified
CEP57	1974	Non-Amplified
CENPR	1709.3	Non-Amplified
KIF2C	6330.5	Non-Amplified
CEP57	2162.2	Non-Amplified
CENPR	1431.3	Non-Amplified
KIF2C	3307.4	Non-Amplified
CEP57	1204.5	Non-Amplified
CENPR	1252.2	Non-Amplified
KIF2C	1699.2	Non-Amplified
CEP57	3255.5	Non-Amplified
CENPR	2292	Non-Amplified
KIF2C	6852.2	Non-Amplified
CEP57	2974.2	Non-Amplified
CENPR	1662.9	Non-Amplified
KIF2C	10728.2	Non-Amplified
CEP57	1841.3	Non-Amplified
CENPR	1555.5	Non-Amplified
KIF2C	3683	Non-Amplified
CEP57	1544.2	Non-Amplified
CENPR	3550.6	Non-Amplified
KIF2C	17653.5	Non-Amplified
CEP57	3476.5	Non-Amplified
CENPR	2858.3	Non-Amplified
KIF2C	14691.7	Non-Amplified
CEP57	2465.4	Non-Amplified
CENPR	3380.2	Non-Amplified
KIF2C	14783.8	Non-Amplified
CEP57	1960.7	Non-Amplified
CENPR	1427.4	Non-Amplified
KIF2C	968.3	Non-Amplified
CEP57	1986.2	Non-Amplified
CENPR	2119.5	Non-Amplified
KIF2C	3313.6	Non-Amplified
CEP57	1738.5	Non-Amplified
CENPR	1084.7	Non-Amplified
KIF2C	1698.4	Non-Amplified
CEP57	1656.4	Non-Amplified
CENPR	2047.4	Non-Amplified
KIF2C	16591.3	Non-Amplified
CEP57	1071.7	Non-Amplified
CENPR	1866.4	Non-Amplified
KIF2C	20721.7	Non-Amplified
CEP57	1679.2	Non-Amplified
CENPR	2230.4	Non-Amplified
KIF2C	16907.1	Non-Amplified
CEP57	2748.9	Non-Amplified
CENPR	1492.8	Non-Amplified
KIF2C	3135.8	Non-Amplified
CEP57	3391.7	Non-Amplified
CENPR	2367.4	Non-Amplified
KIF2C	9065.9	Non-Amplified
CEP57	3672.1	Amplified
CENPR	1848.6	Amplified
KIF2C	9331.7	Amplified
CEP57	3462.7	Amplified
CENPR	1810.8	Amplified
KIF2C	8616.3	Amplified
CEP57	2452.1	Non-Amplified
CENPR	2471.1	Non-Amplified
KIF2C	14443.4	Non-Amplified
CEP57	2830.2	Amplified
CENPR	2045.7	Amplified
KIF2C	14999	Amplified
CEP57	2228.1	Non-Amplified
CENPR	1450.1	Non-Amplified
KIF2C	5270.1	Non-Amplified
CEP57	1826.5	Non-Amplified
CENPR	1509.4	Non-Amplified
KIF2C	4747.9	Non-Amplified
CEP57	1729.7	Non-Amplified
CENPR	1597.8	Non-Amplified
KIF2C	8931	Non-Amplified
CEP57	1888.7	Non-Amplified
CENPR	1250.3	Non-Amplified
KIF2C	2282.5	Non-Amplified
CEP57	3209.9	Non-Amplified
CENPR	3951.5	Non-Amplified
KIF2C	26295	Non-Amplified
CEP57	2040.5	Non-Amplified
CENPR	1373.2	Non-Amplified
KIF2C	4269.2	Non-Amplified
CEP57	2836.4	Non-Amplified
CENPR	1504.3	Non-Amplified
KIF2C	9746.3	Non-Amplified
CEP57	2981.2	Non-Amplified
CENPR	1526	Non-Amplified
KIF2C	5750.2	Non-Amplified
CEP57	3040.9	Non-Amplified
CENPR	1309.9	Non-Amplified
KIF2C	5165.2	Non-Amplified
CEP57	1706.1	Non-Amplified
CENPR	703.2	Non-Amplified
KIF2C	802.1	Non-Amplified
CEP57	1585.4	Non-Amplified
CENPR	3047.5	Non-Amplified
KIF2C	17141.4	Non-Amplified
CEP57	2550.2	Non-Amplified
CENPR	2263.8	Non-Amplified
KIF2C	13406.6	Non-Amplified
CEP57	1847.4	Non-Amplified
CENPR	2253.3	Non-Amplified
KIF2C	8505	Non-Amplified
CEP57	2315.7	Non-Amplified
CENPR	1472.5	Non-Amplified
KIF2C	7492.6	Non-Amplified
CEP57	3354.8	Amplified
CENPR	2172.2	Amplified
KIF2C	9934.6	Amplified
CEP57	2533.2	Non-Amplified
CENPR	1415.5	Non-Amplified
KIF2C	3631.2	Non-Amplified
CEP57	2927.6	Non-Amplified
CENPR	1809.3	Non-Amplified
KIF2C	11655.5	Non-Amplified
CEP57	1472.1	Non-Amplified
CENPR	1581.2	Non-Amplified
KIF2C	6513.1	Non-Amplified
CEP57	2310.1	Non-Amplified
CENPR	1480.2	Non-Amplified
KIF2C	5071.9	Non-Amplified
CEP57	3681.4	Amplified
CENPR	2522.8	Amplified
KIF2C	6486	Amplified
CEP57	2938.3	Non-Amplified
CENPR	1878.3	Non-Amplified
KIF2C	8001.3	Non-Amplified
CEP57	3016.6	Non-Amplified
CENPR	1364.4	Non-Amplified
KIF2C	2883.9	Non-Amplified
CEP57	2276.4	Non-Amplified
CENPR	2139.4	Non-Amplified
KIF2C	14081.3	Non-Amplified
CEP57	2516.8	Non-Amplified
CENPR	1778.4	Non-Amplified
KIF2C	11149.4	Non-Amplified
CEP57	2871.7	Non-Amplified
CENPR	1631.3	Non-Amplified
KIF2C	8651	Non-Amplified
CEP57	2542.4	Non-Amplified
CENPR	1874.2	Non-Amplified
KIF2C	4635.8	Non-Amplified
CEP57	3972.6	Amplified
CENPR	1731.4	Amplified
KIF2C	9789.7	Amplified
CEP57	1604.3	Non-Amplified
CENPR	2367.8	Non-Amplified
KIF2C	21297.6	Non-Amplified
CEP57	2393.4	Non-Amplified
CENPR	1510.6	Non-Amplified
KIF2C	3629.8	Non-Amplified
CEP57	1775	Non-Amplified
CENPR	931.8	Non-Amplified
KIF2C	2421.3	Non-Amplified
CEP57	1649.2	Non-Amplified
CENPR	1225.8	Non-Amplified
KIF2C	2699.9	Non-Amplified
CEP57	1882	Non-Amplified
CENPR	1587.2	Non-Amplified
KIF2C	14836.8	Non-Amplified
CEP57	1571	Non-Amplified
CENPR	1498.3	Non-Amplified
KIF2C	6243.9	Non-Amplified
CEP57	1952.8	Non-Amplified
CENPR	1127.2	Non-Amplified
KIF2C	4240.1	Non-Amplified
CEP57	2397.5	Non-Amplified
CENPR	5181.9	Non-Amplified
KIF2C	14063.3	Non-Amplified
CEP57	1777.5	Non-Amplified
CENPR	4270.1	Non-Amplified
KIF2C	13893.3	Non-Amplified
CEP57	2885.4	Amplified
CENPR	2001.1	Amplified
KIF2C	6306.1	Amplified
CEP57	1259.6	Non-Amplified
CENPR	1960.4	Non-Amplified
KIF2C	7914.4	Non-Amplified
CEP57	3290.6	Amplified
CENPR	2845.6	Amplified
KIF2C	7576.4	Amplified
CEP57	867.6	Non-Amplified
CENPR	2576	Non-Amplified
KIF2C	11230.8	Non-Amplified
CEP57	913.7	Non-Amplified
CENPR	1179.3	Non-Amplified
KIF2C	2345.1	Non-Amplified
CEP57	2054.7	Non-Amplified
CENPR	3935.5	Non-Amplified
KIF2C	10250.3	Non-Amplified
CEP57	1438.9	Amplified
CENPR	1804.5	Amplified
KIF2C	5320.3	Amplified
CEP57	3791	Amplified
CENPR	1435.4	Amplified
KIF2C	10337.8	Amplified
CEP57	1075	Non-Amplified
CENPR	2884.8	Non-Amplified
KIF2C	7339	Non-Amplified
CEP57	2321.5	Amplified
CENPR	2627.7	Amplified
KIF2C	13412.5	Amplified
CEP57	2190	Non-Amplified
CENPR	1258.8	Non-Amplified
KIF2C	2526.3	Non-Amplified
CEP57	2945.3	Non-Amplified
CENPR	3589	Non-Amplified
KIF2C	12626.8	Non-Amplified
CEP57	2164.3	Amplified
CENPR	1211.6	Amplified
KIF2C	4497.1	Amplified
CEP57	1278.4	Non-Amplified
CENPR	2112.6	Non-Amplified
KIF2C	7918.8	Non-Amplified
CEP57	1535.6	Non-Amplified
CENPR	1730	Non-Amplified
KIF2C	10517.2	Non-Amplified
CEP57	2926.1	Non-Amplified
CENPR	3941.1	Non-Amplified
KIF2C	14075.3	Non-Amplified
CEP57	1281.2	Non-Amplified
CENPR	3788.8	Non-Amplified
KIF2C	8086.7	Non-Amplified
CEP57	2654.9	Amplified
CENPR	1205.1	Amplified
KIF2C	3009.4	Amplified
CEP57	1755.6	Non-Amplified
CENPR	1589.7	Non-Amplified
KIF2C	4989.8	Non-Amplified
CEP57	1905.3	Non-Amplified
CENPR	1500.6	Non-Amplified
KIF2C	4951.9	Non-Amplified
CEP57	981.7	Non-Amplified
CENPR	1409.3	Non-Amplified
KIF2C	810.8	Non-Amplified
CEP57	2207.6	Non-Amplified
CENPR	1721.5	Non-Amplified
KIF2C	2080.8	Non-Amplified
CEP57	2588	Non-Amplified
CENPR	1386.3	Non-Amplified
KIF2C	5967.1	Non-Amplified
CEP57	1400	Non-Amplified
CENPR	2987.6	Non-Amplified
KIF2C	19587.7	Non-Amplified
CEP57	627.2	Amplified
CENPR	338.4	Amplified
KIF2C	3035.9	Amplified
CEP57	431.6	Non-Amplified
CENPR	702.9	Non-Amplified
KIF2C	5645	Non-Amplified
CEP57	877.9	Non-Amplified
CENPR	604.5	Non-Amplified
KIF2C	1032.8	Non-Amplified
CEP57	1043	Amplified
CENPR	495	Amplified
KIF2C	4805.6	Amplified
CEP57	502.2	Non-Amplified
CENPR	402.7	Non-Amplified
KIF2C	481.4	Non-Amplified
CEP57	614.2	Non-Amplified
CENPR	557.6	Non-Amplified
KIF2C	3520.9	Non-Amplified
CEP57	781.7	Non-Amplified
CENPR	419.7	Non-Amplified
KIF2C	5740.4	Non-Amplified
CEP57	244	Non-Amplified
CENPR	377.8	Non-Amplified
KIF2C	4166.6	Non-Amplified
CEP57	652	Non-Amplified
CENPR	410.9	Non-Amplified
KIF2C	5183.1	Non-Amplified
CEP57	327.5	Non-Amplified
CENPR	313.6	Non-Amplified
KIF2C	2965.1	Non-Amplified
CEP57	989.2	Non-Amplified
CENPR	1958.8	Non-Amplified
KIF2C	6204.4	Non-Amplified
CEP57	754.2	Non-Amplified
CENPR	282.8	Non-Amplified
KIF2C	2441.3	Non-Amplified
CEP57	791.2	Non-Amplified
CENPR	504.9	Non-Amplified
KIF2C	911.3	Non-Amplified
CEP57	1007.7	Non-Amplified
CENPR	646.9	Non-Amplified
KIF2C	2152.5	Non-Amplified
CEP57	1496.7	Non-Amplified
CENPR	2608.4	Non-Amplified
KIF2C	11545.3	Non-Amplified
CEP57	4415.4	Amplified
CENPR	2313.3	Amplified
KIF2C	6723.2	Amplified
CEP57	1631.8	Non-Amplified
CENPR	2446.3	Non-Amplified
KIF2C	10356	Non-Amplified
CEP57	1289.6	Non-Amplified
CENPR	2160.7	Non-Amplified
KIF2C	7475.5	Non-Amplified
CEP57	857.2	Non-Amplified
CENPR	829.9	Non-Amplified
KIF2C	1317.1	Non-Amplified
CEP57	2733.5	Non-Amplified
CENPR	1774.7	Non-Amplified
KIF2C	1713.6	Non-Amplified
CEP57	2842.9	Amplified
CENPR	3205	Amplified
KIF2C	15338.5	Amplified
CEP57	1541.8	Non-Amplified
CENPR	1250.3	Non-Amplified
KIF2C	2933	Non-Amplified
CEP57	4150.5	Non-Amplified
CENPR	1977.5	Non-Amplified
KIF2C	2787.1	Non-Amplified
CEP57	993.5	Non-Amplified
CENPR	1847.1	Non-Amplified
KIF2C	3814.7	Non-Amplified
CEP57	1464	Non-Amplified
CENPR	3248.2	Non-Amplified
KIF2C	9610.1	Non-Amplified
CEP57	2556.9	Non-Amplified
CENPR	3464.1	Non-Amplified
KIF2C	16525.8	Non-Amplified
CEP57	900.1	Non-Amplified
CENPR	2078.4	Non-Amplified
KIF2C	7055.1	Non-Amplified
CEP57	1490	Non-Amplified
CENPR	2179.4	Non-Amplified
KIF2C	9043.2	Non-Amplified
CEP57	1281.6	Non-Amplified
CENPR	2222.8	Non-Amplified
KIF2C	13277.6	Non-Amplified
CEP57	5564.3	Amplified
CENPR	2668.8	Amplified
KIF2C	6335.4	Amplified
CEP57	3407.1	Amplified
CENPR	1710.4	Amplified
KIF2C	8209	Amplified
CEP57	2610.7	Non-Amplified
CENPR	3276.8	Non-Amplified
KIF2C	18219.1	Non-Amplified
CEP57	1627	Non-Amplified
CENPR	2282.5	Non-Amplified
KIF2C	9869.9	Non-Amplified
CEP57	1574.5	Non-Amplified
CENPR	2509.7	Non-Amplified
KIF2C	5683.6	Non-Amplified
CEP57	1356.1	Non-Amplified
CENPR	2679.2	Non-Amplified
KIF2C	8812.2	Non-Amplified
CEP57	1852.2	Non-Amplified
CENPR	2742.6	Non-Amplified
KIF2C	8132.7	Non-Amplified
CEP57	4567.4	Amplified
CENPR	3518.8	Amplified
KIF2C	15102.7	Amplified
CEP57	869.6	Non-Amplified
CENPR	894.1	Non-Amplified
KIF2C	238.9	Non-Amplified
CEP57	1125	Non-Amplified
CENPR	736.5	Non-Amplified
KIF2C	2002	Non-Amplified
CEP57	3184.8	Amplified
CENPR	1764.2	Amplified
KIF2C	5564.3	Amplified
CEP57	1284.3	Non-Amplified
CENPR	2644.7	Non-Amplified
KIF2C	8048.7	Non-Amplified
CEP57	1688.8	Non-Amplified
CENPR	2101.3	Non-Amplified
KIF2C	12429.3	Non-Amplified
CEP57	2599.3	Non-Amplified
CENPR	1377.1	Non-Amplified
KIF2C	7162.3	Non-Amplified
CEP57	1660.3	Non-Amplified
CENPR	1483.8	Non-Amplified
KIF2C	8137.7	Non-Amplified
CEP57	1983.3	Non-Amplified
CENPR	2315.7	Non-Amplified
KIF2C	9537.5	Non-Amplified
CEP57	3144	Non-Amplified
CENPR	2110.9	Non-Amplified
KIF2C	6237.6	Non-Amplified
CEP57	2806	Non-Amplified
CENPR	1782.9	Non-Amplified
KIF2C	6486	Non-Amplified
CEP57	2659	Amplified
CENPR	4388.3	Amplified
KIF2C	10577	Amplified
CEP57	1804.5	Non-Amplified
CENPR	3952.3	Non-Amplified
KIF2C	9575.9	Non-Amplified
CEP57	1504.5	Non-Amplified
CENPR	2920.3	Non-Amplified
KIF2C	30739.4	Non-Amplified
CEP57	2038.9	Non-Amplified
CENPR	1746	Non-Amplified
KIF2C	6009	Non-Amplified
CEP57	1385.8	Non-Amplified
CENPR	1891.7	Non-Amplified
KIF2C	11704	Non-Amplified
CEP57	2142.6	Non-Amplified
CENPR	1034.9	Non-Amplified
KIF2C	1702.9	Non-Amplified
CEP57	2674.4	Non-Amplified
CENPR	1965.1	Non-Amplified
KIF2C	7136.9	Non-Amplified
CEP57	2251	Amplified
CENPR	2744.5	Amplified
KIF2C	12769.5	Amplified
CEP57	3215.4	Amplified
CENPR	1391.1	Amplified
KIF2C	7454.2	Amplified
CEP57	2647	Non-Amplified
CENPR	1725.5	Non-Amplified
KIF2C	8118.2	Non-Amplified
CEP57	2829.8	Non-Amplified
CENPR	1656.1	Non-Amplified
KIF2C	4400.4	Non-Amplified
CEP57	3902	Amplified
CENPR	1377.1	Amplified
KIF2C	6865	Amplified
CEP57	1662.6	Non-Amplified
CENPR	1061.2	Non-Amplified
KIF2C	916.6	Non-Amplified
CEP57	2883.3	Non-Amplified
CENPR	2714	Non-Amplified
KIF2C	6264.7	Non-Amplified
CEP57	1711.5	Non-Amplified
CENPR	1038.4	Non-Amplified
KIF2C	456.6	Non-Amplified
CEP57	2215.4	Non-Amplified
CENPR	1064.8	Non-Amplified
KIF2C	3341	Non-Amplified
CEP57	1925.8	Amplified
CENPR	2515.5	Amplified
KIF2C	8942.4	Amplified
CEP57	1991	Non-Amplified
CENPR	1343.8	Non-Amplified
KIF2C	2518	Non-Amplified
CEP57	2852.7	Non-Amplified
CENPR	1852.2	Non-Amplified
KIF2C	25044.6	Non-Amplified
CEP57	1954.4	Non-Amplified
CENPR	913.4	Non-Amplified
KIF2C	5444.3	Non-Amplified
CEP57	3701.2	Amplified
CENPR	4192.3	Amplified
KIF2C	21168.5	Amplified
CEP57	1800.2	Non-Amplified
CENPR	1859	Non-Amplified
KIF2C	5028.5	Non-Amplified
CEP57	3108.9	Non-Amplified
CENPR	2238.1	Non-Amplified
KIF2C	15473.2	Non-Amplified
CEP57	2780.7	Non-Amplified
CENPR	1304	Non-Amplified
KIF2C	2366.6	Non-Amplified
CEP57	1940.1	Non-Amplified
CENPR	1102.2	Non-Amplified
KIF2C	4361.1	Non-Amplified
CEP57	2953.3	Non-Amplified
CENPR	2725.5	Non-Amplified
KIF2C	19311.7	Non-Amplified
CEP57	2427	Non-Amplified
CENPR	1319.1	Non-Amplified
KIF2C	6282.2	Non-Amplified
CEP57	2165	Non-Amplified
CENPR	1264.7	Non-Amplified
KIF2C	5198.8	Non-Amplified
CEP57	1693.8	Non-Amplified
CENPR	1190.5	Non-Amplified
KIF2C	5097.4	Non-Amplified
CEP57	3935.5	Non-Amplified
CENPR	2158.9	Non-Amplified
KIF2C	5042.2	Non-Amplified
CEP57	3285.6	Non-Amplified
CENPR	4645	Non-Amplified
KIF2C	11825.9	Non-Amplified
CEP57	2470.2	Non-Amplified
CENPR	2620.5	Non-Amplified
KIF2C	6602.1	Non-Amplified
CEP57	3707.1	Non-Amplified
CENPR	3354.2	Non-Amplified
KIF2C	10505.2	Non-Amplified
CEP57	3189.6	Amplified
CENPR	1565.2	Amplified
KIF2C	6614.5	Amplified
CEP57	1721.5	Non-Amplified
CENPR	2204	Non-Amplified
KIF2C	10087.8	Non-Amplified
CEP57	3098.6	Non-Amplified
CENPR	3621.3	Non-Amplified
KIF2C	16018.5	Non-Amplified
CEP57	1577.8	Amplified
CENPR	970.5	Amplified
KIF2C	3915.4	Amplified
CEP57	1649.2	Non-Amplified
CENPR	1459.1	Non-Amplified
KIF2C	5753.1	Non-Amplified
CEP57	2579.6	Non-Amplified
CENPR	1153	Non-Amplified
KIF2C	11075.7	Non-Amplified
CEP57	3138.6	Amplified
CENPR	3029.1	Amplified
KIF2C	7271.3	Amplified
CEP57	837	Non-Amplified
CENPR	1308.1	Non-Amplified
KIF2C	7269.3	Non-Amplified
CEP57	672.3	Non-Amplified
CENPR	957.6	Non-Amplified
KIF2C	2454.7	Non-Amplified
CEP57	448	Non-Amplified
CENPR	988.4	Non-Amplified
KIF2C	2179.4	Non-Amplified
CEP57	591.6	Non-Amplified
CENPR	369.4	Non-Amplified
KIF2C	2617.4	Non-Amplified
CEP57	1764.8	Amplified
CENPR	288.1	Amplified
KIF2C	4709.4	Amplified
CEP57	2179.4	Non-Amplified
CENPR	1893.5	Non-Amplified
KIF2C	12827.8	Non-Amplified
CEP57	3062.7	Non-Amplified
CENPR	1620.1	Non-Amplified
KIF2C	15387.8	Non-Amplified
CEP57	796.8	Non-Amplified
CENPR	633.9	Non-Amplified
KIF2C	6809.5	Non-Amplified
CEP57	1424.5	Non-Amplified
CENPR	2117.8	Non-Amplified
KIF2C	12590.7	Non-Amplified
CEP57	1493	Non-Amplified
CENPR	1919	Non-Amplified
KIF2C	6630.2	Non-Amplified
CEP57	1830.5	Non-Amplified
CENPR	1460.2	Non-Amplified
KIF2C	2108.9	Non-Amplified
CEP57	2580.9	Non-Amplified
CENPR	1873.4	Non-Amplified
KIF2C	2659.5	Non-Amplified
CEP57	2555.6	Non-Amplified
CENPR	1262.6	Non-Amplified
KIF2C	6275.8	Non-Amplified
CEP57	2314.5	Non-Amplified
CENPR	1435.8	Non-Amplified
KIF2C	9346.9	Non-Amplified
CEP57	1056.6	Non-Amplified
CENPR	1337.2	Non-Amplified
KIF2C	1067.1	Non-Amplified
CEP57	2632.2	Non-Amplified
CENPR	1411	Non-Amplified
KIF2C	3864.8	Non-Amplified
CEP57	2062	Amplified
CENPR	3054.2	Amplified
KIF2C	7970.7	Amplified
CEP57	1541.6	Non-Amplified
CENPR	1047.3	Non-Amplified
KIF2C	1698.6	Non-Amplified
CEP57	3002.8	Non-Amplified
CENPR	1741	Non-Amplified
KIF2C	14553.4	Non-Amplified
CEP57	4616	Non-Amplified
CENPR	2938.8	Non-Amplified
KIF2C	3154.9	Non-Amplified
CEP57	1620.4	Non-Amplified
CENPR	2228.5	Non-Amplified
KIF2C	11812.9	Non-Amplified
CEP57	1443.8	Non-Amplified
CENPR	1499	Non-Amplified
KIF2C	6739.2	Non-Amplified
CEP57	3741.7	Amplified
CENPR	5245.5	Amplified
KIF2C	13056.1	Amplified
CEP57	2774.2	Non-Amplified
CENPR	2253.7	Non-Amplified
KIF2C	4376.9	Non-Amplified
CEP57	1437.1	Non-Amplified
CENPR	953.4	Non-Amplified
KIF2C	3204.4	Non-Amplified
CEP57	2560.9	Amplified
CENPR	2065.8	Amplified
KIF2C	10923	Amplified
CEP57	1797.1	Non-Amplified
CENPR	1572.5	Non-Amplified
KIF2C	4544.9	Non-Amplified
CEP57	2547.7	Non-Amplified
CENPR	1698.1	Non-Amplified
KIF2C	5900	Non-Amplified
CEP57	1963.2	Non-Amplified
CENPR	1788.1	Non-Amplified
KIF2C	7384.4	Non-Amplified
CEP57	3947.5	Non-Amplified
CENPR	2901	Non-Amplified
KIF2C	982.4	Non-Amplified
CEP57	1746	Non-Amplified
CENPR	1759.1	Non-Amplified
KIF2C	7578.6	Non-Amplified
CEP57	2516.3	Amplified
CENPR	1886.6	Amplified
KIF2C	6937.6	Amplified
CEP57	2086.5	Non-Amplified
CENPR	1570.3	Non-Amplified
KIF2C	9195.8	Non-Amplified
CEP57	2239.7	Non-Amplified
CENPR	3164.3	Non-Amplified
KIF2C	23474.9	Non-Amplified
CEP57	2124.4	Non-Amplified
CENPR	1859.9	Non-Amplified
KIF2C	11243.5	Non-Amplified
CEP57	1678.5	Non-Amplified
CENPR	2951.7	Non-Amplified
KIF2C	23085.1	Non-Amplified
CEP57	1448.5	Non-Amplified
CENPR	1755.2	Non-Amplified
KIF2C	8140.1	Non-Amplified
CEP57	2567.5	Amplified
CENPR	2612.9	Amplified
KIF2C	9154.2	Amplified
CEP57	1032.4	Non-Amplified
CENPR	1886.3	Non-Amplified
KIF2C	7447.7	Non-Amplified
CEP57	917.6	Non-Amplified
CENPR	957.6	Non-Amplified
KIF2C	887.1	Non-Amplified

## Sheet: c
Gene	value	stage
CEP57	2513.7	st4
CENPR	1920.5	st4
KIF2C	10735.8	st4
CEP57	2156.4	st4
CENPR	5337.8	st4
KIF2C	14803.7	st4
CEP57	1375.8	st4
CENPR	1508.7	st4
KIF2C	13221.2	st4
CEP57	1987.5	st1
CENPR	1441.8	st1
KIF2C	3988.6	st1
CEP57	2450.1	st2
CENPR	1864.1	st2
KIF2C	5259.1	st2
CEP57	2530.2	st4
CENPR	1668.5	st4
KIF2C	8899.7	st4
CEP57	1250.3	st4
CENPR	2748	st4
KIF2C	19564.5	st4
CEP57	1191.8	st4
CENPR	2188.5	st4
KIF2C	14777.5	st4
CEP57	1918.1	st2
CENPR	1491.2	st2
KIF2C	5127.5	st2
CEP57	3436.6	st4
CENPR	1848	st4
KIF2C	8027.6	st4
CEP57	1775.3	st3
CENPR	993.9	st3
KIF2C	3715	st3
CEP57	3544.3	st2
CENPR	1671.1	st2
KIF2C	11108.9	st2
CEP57	2897.3	st1
CENPR	1322.5	st1
KIF2C	6647.3	st1
CEP57	2180.5	st3
CENPR	1552.4	st3
KIF2C	8091.6	st3
CEP57	910.4	st3
CENPR	1334.4	st3
KIF2C	5574.9	st3
CEP57	1851.6	st1
CENPR	1320.8	st1
KIF2C	4655.2	st1
CEP57	2015	st2
CENPR	891.7	st2
KIF2C	1979.7	st2
CEP57	2308.7	st1
CENPR	1085.8	st1
KIF2C	2953.9	st1
CEP57	2656.8	st3
CENPR	1303.2	st3
KIF2C	6656	st3
CEP57	1642.1	st2
CENPR	1635.9	st2
KIF2C	8939.7	st2
CEP57	1028.5	st4
CENPR	997.7	st4
KIF2C	3506.4	st4
CEP57	1675.6	st4
CENPR	3717.2	st4
KIF2C	10982.8	st4
CEP57	2013.1	st4
CENPR	1881.7	st4
KIF2C	8140.1	st4
CEP57	2534.6	st4
CENPR	2637.3	st4
KIF2C	3303.1	st4
CEP57	2735.3	st4
CENPR	2276.4	st4
KIF2C	6492.8	st4
CEP57	3188.4	st4
CENPR	3386.7	st4
KIF2C	15887.1	st4
CEP57	2787.6	st1
CENPR	1926.4	st1
KIF2C	10781.9	st1
CEP57	1673.2	st4
CENPR	1251.4	st4
KIF2C	3206.8	st4
CEP57	1030	st2
CENPR	1990.7	st2
KIF2C	808.5	st2
CEP57	1927.1	st2
CENPR	1437.1	st2
KIF2C	1338	st2
CEP57	2837.9	st4
CENPR	2454.2	st4
KIF2C	11825.9	st4
CEP57	2532.8	st4
CENPR	2461.4	st4
KIF2C	8648.2	st4
CEP57	1665.5	st4
CENPR	2133.8	st4
KIF2C	13917.6	st4
CEP57	2474.9	st4
CENPR	1659	st4
KIF2C	2633.1	st4
CEP57	1419.4	st1
CENPR	1115	st1
KIF2C	1752	st1
CEP57	2750.4	st4
CENPR	1578.1	st4
KIF2C	2352.2	st4
CEP57	2401.2	st4
CENPR	2453.8	st4
KIF2C	6549	st4
CEP57	2863.4	st4
CENPR	2501.9	st4
KIF2C	13555.4	st4
CEP57	1523.2	st3
CENPR	1722.3	st3
KIF2C	11862	st3
CEP57	1341.4	st3
CENPR	1432.3	st3
KIF2C	2226.6	st3
CEP57	1441.2	st3
CENPR	1221.7	st3
KIF2C	446.8	st3
CEP57	1510.8	st4
CENPR	1646.7	st4
KIF2C	5277.3	st4
CEP57	2081.8	st1
CENPR	2222.8	st1
KIF2C	2141.9	st1
CEP57	2250.3	st1
CENPR	755.9	st1
KIF2C	1430.8	st1
CEP57	2520.2	st1
CENPR	1481.6	st1
KIF2C	6012	st1
CEP57	2468.5	st4
CENPR	3057.1	st4
KIF2C	13345	st4
CEP57	1052.3	st4
CENPR	1891.1	st4
KIF2C	4700.1	st4
CEP57	1410.2	st4
CENPR	2414.8	st4
KIF2C	10671	st4
CEP57	1702.9	st4
CENPR	3117	st4
KIF2C	9766.7	st4
CEP57	1574.9	st4
CENPR	2532.8	st4
KIF2C	9051.5	st4
CEP57	2223.6	st3
CENPR	1594.6	st3
KIF2C	3209.9	st3
CEP57	1078.1	st1
CENPR	636.5	st1
KIF2C	510.4	st1
CEP57	1487.2	st4
CENPR	961.2	st4
KIF2C	2235.5	st4
CEP57	3133.4	st2
CENPR	1549.5	st2
KIF2C	9779.3	st2
CEP57	2201	st2
CENPR	896.7	st2
KIF2C	1624.9	st2
CEP57	3472.6	st3
CENPR	1834.1	st3
KIF2C	6578.2	st3
CEP57	3062.1	st3
CENPR	1077.8	st3
KIF2C	11410.6	st3
CEP57	1588.4	st2
CENPR	1259.2	st2
KIF2C	3082.5	st2
CEP57	2465.6	st2
CENPR	837.9	st2
KIF2C	3395	st2
CEP57	1787.8	st2
CENPR	1256.5	st2
KIF2C	4963.1	st2
CEP57	1266.4	st4
CENPR	943.9	st4
KIF2C	5346.8	st4
CEP57	1104.6	st4
CENPR	1098.4	st4
KIF2C	7374	st4
CEP57	3911.4	st1
CENPR	1328.9	st1
KIF2C	5205.9	st1
CEP57	3672.1	st4
CENPR	1116.9	st4
KIF2C	6472.4	st4
CEP57	1152.3	st4
CENPR	1051.9	st4
KIF2C	6037.5	st4
CEP57	1334.1	st4
CENPR	1002.1	st4
KIF2C	2937.2	st4
CEP57	988	st1
CENPR	616.6	st1
KIF2C	1422.4	st1
CEP57	1140.3	st4
CENPR	990	st4
KIF2C	4838.7	st4
CEP57	2184.5	st2
CENPR	1560.6	st2
KIF2C	9359.3	st2
CEP57	1420.9	st4
CENPR	772.1	st4
KIF2C	1463.1	st4
CEP57	2143.3	st4
CENPR	1929.9	st4
KIF2C	7062.7	st4
CEP57	2314.1	st1
CENPR	1653	st1
KIF2C	6025.5	st1
CEP57	2909.4	st2
CENPR	1075.6	st2
KIF2C	2820.6	st2
CEP57	1797.4	st2
CENPR	1139.1	st2
KIF2C	2458.8	st2
CEP57	1151.5	st2
CENPR	861.9	st2
KIF2C	2653.5	st2
CEP57	2656.8	st1
CENPR	1306.6	st1
KIF2C	10214.9	st1
CEP57	2373.1	st3
CENPR	1395.3	st3
KIF2C	13672.5	st3
CEP57	2024.9	st1
CENPR	1635.1	st1
KIF2C	18228.9	st1
CEP57	1952.8	st1
CENPR	1469.2	st1
KIF2C	3830.8	st1
CEP57	1470	st3
CENPR	748.7	st3
KIF2C	5049.1	st3
CEP57	1539.2	st2
CENPR	1437.8	st2
KIF2C	1171.6	st2
CEP57	2625.4	st2
CENPR	1755.3	st2
KIF2C	12053.8	st2
CEP57	2345.9	st1
CENPR	1089.6	st1
KIF2C	5296.8	st1
CEP57	1733	st4
CENPR	3795.7	st4
KIF2C	22104	st4
CEP57	2014.4	st2
CENPR	1306.4	st2
KIF2C	5823.1	st2
CEP57	2117.8	st4
CENPR	2563.5	st4
KIF2C	17028.3	st4
CEP57	1340.4	st4
CENPR	2400	st4
KIF2C	22666.1	st4
CEP57	2646	st3
CENPR	1997.5	st3
KIF2C	9703.5	st3
CEP57	2285.9	st2
CENPR	1136.8	st2
KIF2C	1389	st2
CEP57	1488.8	st3
CENPR	1234.1	st3
KIF2C	8048.7	st3
CEP57	4384.6	st3
CENPR	2145.4	st3
KIF2C	11549.6	st3
CEP57	957.8	st4
CENPR	994.2	st4
KIF2C	1405.4	st4
CEP57	1797.1	st2
CENPR	1865.8	st2
KIF2C	6130.3	st2
CEP57	3076.8	st4
CENPR	2642.8	st4
KIF2C	7304	st4
CEP57	2260.4	st2
CENPR	1759.7	st2
KIF2C	12143.3	st2
CEP57	1919.3	st1
CENPR	772.1	st1
KIF2C	926.5	st1
CEP57	3081.4	st4
CENPR	1842.2	st4
KIF2C	9169.3	st4
CEP57	2502.8	st4
CENPR	1594.4	st4
KIF2C	7142.8	st4
CEP57	2146.8	st2
CENPR	1943	st2
KIF2C	1916.1	st2
CEP57	2052.7	st3
CENPR	1246.4	st3
KIF2C	3266.4	st3
CEP57	2672.5	st1
CENPR	2250.3	st1
KIF2C	7320.8	st1
CEP57	2588.4	st3
CENPR	2166.1	st3
KIF2C	7238.4	st3
CEP57	2743.6	st1
CENPR	2293.1	st1
KIF2C	10947.5	st1
CEP57	2933	st1
CENPR	1438.3	st1
KIF2C	2296.2	st1
CEP57	2295.4	st4
CENPR	1989	st4
KIF2C	4783.6	st4
CEP57	2189.3	st2
CENPR	2125.8	st2
KIF2C	3125.8	st2
CEP57	3343.5	st4
CENPR	2627.7	st4
KIF2C	24785.2	st4
CEP57	2081.8	st1
CENPR	1489.3	st1
KIF2C	6527	st1
CEP57	2527.1	st1
CENPR	1272.3	st1
KIF2C	4901.9	st1
CEP57	2027.8	st1
CENPR	967	st1
KIF2C	1362.1	st1
CEP57	3604.6	st4
CENPR	2600.2	st4
KIF2C	16127.5	st4
CEP57	3208.7	st4
CENPR	2855.8	st4
KIF2C	7045.6	st4
CEP57	2786.6	st4
CENPR	2501.1	st4
KIF2C	9531.7	st4
CEP57	3013.9	st4
CENPR	3937.9	st4
KIF2C	4742.7	st4
CEP57	4804.6	st4
CENPR	6571.2	st4
KIF2C	23410.8	st4
CEP57	3048.1	st4
CENPR	3793.3	st4
KIF2C	15359.3	st4
CEP57	849.3	st4
CENPR	1243.2	st4
KIF2C	998.6	st4
CEP57	1215.8	st2
CENPR	1358.6	st2
KIF2C	10739.7	st2
CEP57	1655.9	st2
CENPR	1409.5	st2
KIF2C	3156.7	st2
CEP57	3178.3	st3
CENPR	2153.9	st3
KIF2C	9425.3	st3
CEP57	1523	st4
CENPR	2072.5	st4
KIF2C	9557.2	st4
CEP57	914.4	st4
CENPR	1239.8	st4
KIF2C	5250.5	st4
CEP57	1877.7	st4
CENPR	2237.4	st4
KIF2C	7874.8	st4
CEP57	740.9	st3
CENPR	1636.7	st3
KIF2C	6831.8	st3
CEP57	725.6	st4
CENPR	588.1	st4
KIF2C	7483.8	st4
CEP57	2119.2	st1
CENPR	1070.2	st1
KIF2C	1932.3	st1
CEP57	2422.1	st4
CENPR	2447.1	st4
KIF2C	11173.3	st4
CEP57	2603.5	st3
CENPR	2051.7	st3
KIF2C	5103.3	st3
CEP57	2472.8	st4
CENPR	2817	st4
KIF2C	11006.8	st4
CEP57	2220.2	st1
CENPR	882.7	st1
KIF2C	2683.9	st1
CEP57	1913	st4
CENPR	2241.9	st4
KIF2C	9359.3	st4
CEP57	1173	st4
CENPR	1911.2	st4
KIF2C	9298.9	st4
CEP57	1534.7	st3
CENPR	1046.1	st3
KIF2C	2887.4	st3
CEP57	3659.8	st3
CENPR	2770.9	st3
KIF2C	8346.6	st3
CEP57	1918.7	st1
CENPR	1206.5	st1
KIF2C	1088.2	st1
CEP57	1362.5	st4
CENPR	1663.9	st4
KIF2C	7938	st4
CEP57	2871.7	st2
CENPR	1414	st2
KIF2C	5448.2	st2
CEP57	3128.2	st3
CENPR	1803.9	st3
KIF2C	8879.8	st3
CEP57	1364.2	st4
CENPR	1791.9	st4
KIF2C	12986.7	st4
CEP57	1274.4	st4
CENPR	1355.3	st4
KIF2C	2084.8	st4
CEP57	2006.6	st2
CENPR	1276.9	st2
KIF2C	3462.7	st2
CEP57	1305.2	st4
CENPR	2423	st4
KIF2C	11418.8	st4
CEP57	2915.6	st1
CENPR	1212.3	st1
KIF2C	4500.9	st1
CEP57	3456.7	st3
CENPR	2664.2	st3
KIF2C	13429	st3
CEP57	2088.5	st1
CENPR	1042.1	st1
KIF2C	2783.1	st1
CEP57	2793	st1
CENPR	2227.4	st1
KIF2C	9011.5	st1
CEP57	1481.3	st3
CENPR	1793.7	st3
KIF2C	6028.5	st3
CEP57	1132.4	st1
CENPR	930	st1
KIF2C	1939.8	st1
CEP57	1496.5	st3
CENPR	1005.5	st3
KIF2C	3012.2	st3
CEP57	1917.1	st1
CENPR	1068.2	st1
KIF2C	4294.2	st1
CEP57	980.4	st4
CENPR	1277.5	st4
KIF2C	11611.3	st4
CEP57	2416.9	st2
CENPR	1431.1	st2
KIF2C	6852.2	st2
CEP57	2422.6	st1
CENPR	1781	st1
KIF2C	3255.5	st1
CEP57	2205.4	st1
CENPR	1024.8	st1
KIF2C	1542.8	st1
CEP57	1640	st3
CENPR	1933.9	st3
KIF2C	16295.1	st3
CEP57	2909.4	st3
CENPR	1087.2	st3
KIF2C	2992.5	st3
CEP57	1359.4	st4
CENPR	1383.3	st4
KIF2C	6054.1	st4
CEP57	2276.4	st4
CENPR	1010.2	st4
KIF2C	2995.8	st4
CEP57	2389	st2
CENPR	1579.8	st2
KIF2C	6410.8	st2
CEP57	1623.9	st2
CENPR	1904.1	st2
KIF2C	8209	st2
CEP57	3135.8	st4
CENPR	630.9	st4
KIF2C	9478	st4
CEP57	1754.8	st2
CENPR	1587.4	st2
KIF2C	6039.1	st2
CEP57	1605.3	st1
CENPR	1113.8	st1
KIF2C	931.3	st1
CEP57	1868.2	st1
CENPR	1342.6	st1
KIF2C	3421.6	st1
CEP57	1574.9	st2
CENPR	851.1	st2
KIF2C	1508.8	st2
CEP57	2842.5	st2
CENPR	2642.8	st2
KIF2C	9713.3	st2
CEP57	1414	st4
CENPR	1493.7	st4
KIF2C	9632.2	st4
CEP57	1790.6	st2
CENPR	2239.7	st2
KIF2C	16672.6	st2
CEP57	1284.6	st2
CENPR	1500.8	st2
KIF2C	13249.8	st2
CEP57	2467.3	st4
CENPR	2128.6	st4
KIF2C	5561.7	st4
CEP57	2274.8	st1
CENPR	1898.3	st1
KIF2C	10505.2	st1
CEP57	2440.9	st3
CENPR	1448.5	st3
KIF2C	4091.6	st3
CEP57	2476.6	st1
CENPR	1591.9	st1
KIF2C	5810.2	st1
CEP57	2081.8	st2
CENPR	1643.9	st2
KIF2C	7150.6	st2
CEP57	1857.5	st1
CENPR	1760.5	st1
KIF2C	7162.3	st1
CEP57	2107.1	st1
CENPR	1494.4	st1
KIF2C	3731.2	st1
CEP57	3931.5	st4
CENPR	3826.9	st4
KIF2C	7733.5	st4
CEP57	1673.2	st2
CENPR	1552.9	st2
KIF2C	1639.2	st2
CEP57	2604.8	st1
CENPR	1358.6	st1
KIF2C	5693.4	st1
CEP57	4186.3	st4
CENPR	1896.2	st4
KIF2C	8732.3	st4
CEP57	2818.5	st3
CENPR	2194.3	st3
KIF2C	10264.7	st3
CEP57	2381.1	st3
CENPR	1067	st3
KIF2C	7532.9	st3
CEP57	2348.3	st1
CENPR	1937.7	st1
KIF2C	13660.7	st1
CEP57	2501.5	st1
CENPR	1430.2	st1
KIF2C	5636.9	st1
CEP57	1004.9	st1
CENPR	1267	st1
KIF2C	2971	st1
CEP57	1832.6	st2
CENPR	1627	st2
KIF2C	8885.5	st2
CEP57	2599.8	st2
CENPR	1804.5	st2
KIF2C	3596.1	st2
CEP57	2928.7	st3
CENPR	1861.1	st3
KIF2C	8997.2	st3
CEP57	3007.8	st2
CENPR	2738.2	st2
KIF2C	21403.3	st2
CEP57	2606.6	st4
CENPR	1152.7	st4
KIF2C	5995.5	st4
CEP57	2687.2	st4
CENPR	865.3	st4
KIF2C	6941.2	st4
CEP57	3361.8	st4
CENPR	1558.9	st4
KIF2C	13077.1	st4
CEP57	2597.5	st2
CENPR	1421.1	st2
KIF2C	7021	st2
CEP57	2595.7	st1
CENPR	1420	st1
KIF2C	5913	st1
CEP57	2125.8	st3
CENPR	831.8	st3
KIF2C	1389.6	st3
CEP57	1948.3	st3
CENPR	1815.6	st3
KIF2C	11014.6	st3
CEP57	1051.5	st4
CENPR	1346.1	st4
KIF2C	6139.3	st4
CEP57	1093.5	st4
CENPR	1570.3	st4
KIF2C	7585.1	st4
CEP57	2749.9	st1
CENPR	1926.4	st1
KIF2C	8908.2	st1
CEP57	1427.4	st4
CENPR	1975.2	st4
KIF2C	12976.5	st4
CEP57	3910.6	st4
CENPR	1875.4	st4
KIF2C	8928.2	st4
CEP57	1776.7	st1
CENPR	1161.2	st1
KIF2C	2576.5	st1
CEP57	3252.3	st3
CENPR	2132.7	st3
KIF2C	8982.6	st3
CEP57	1797.4	st1
CENPR	1280.9	st1
KIF2C	4511.7	st1
CEP57	2532.3	st2
CENPR	1446.5	st2
KIF2C	9054.3	st2
CEP57	2142.6	st1
CENPR	1184	st1
KIF2C	2689.6	st1
CEP57	2891.7	st2
CENPR	1275.2	st2
KIF2C	2561.7	st2
CEP57	964.6	st4
CENPR	1075.4	st4
KIF2C	1142.3	st4
CEP57	1951.5	st4
CENPR	779.3	st4
KIF2C	3389.8	st4
CEP57	2183.8	st1
CENPR	1048.7	st1
KIF2C	1235.6	st1
CEP57	725.3	st1
CENPR	1880.1	st1
KIF2C	9449.9	st1
CEP57	1821.8	st1
CENPR	1490.7	st1
KIF2C	7213.8	st1
CEP57	2070.2	st1
CENPR	1020	st1
KIF2C	2515	st1
CEP57	1635.4	st1
CENPR	1394.7	st1
KIF2C	5651.7	st1
CEP57	1044.8	st4
CENPR	773.1	st4
KIF2C	1440.3	st4
CEP57	1967.5	st2
CENPR	1577.1	st2
KIF2C	8349.1	st2
CEP57	2389.8	st3
CENPR	1139.1	st3
KIF2C	5306.5	st3
CEP57	1497.4	st3
CENPR	1330.1	st3
KIF2C	3162.5	st3
CEP57	1396.5	st4
CENPR	1930.8	st4
KIF2C	9690.4	st4
CEP57	1875.1	st1
CENPR	1315.5	st1
KIF2C	5117.1	st1
CEP57	2107.5	st1
CENPR	959.8	st1
KIF2C	2169.4	st1
CEP57	2273.8	st4
CENPR	1195.5	st4
KIF2C	3530.4	st4
CEP57	2043.3	st2
CENPR	1324.9	st2
KIF2C	2794	st2
CEP57	1213	st4
CENPR	1772.1	st4
KIF2C	9478	st4
CEP57	1380.6	st4
CENPR	1382.1	st4
KIF2C	8526	st4
CEP57	2432.4	st3
CENPR	1512.2	st3
KIF2C	15834	st3
CEP57	1185.4	st2
CENPR	961.5	st2
KIF2C	2869.6	st2
CEP57	1143.7	st4
CENPR	1861.4	st4
KIF2C	7078.2	st4
CEP57	1681.6	st3
CENPR	929.2	st3
KIF2C	1578.1	st3
CEP57	3144	st4
CENPR	2727.4	st4
KIF2C	13232.5	st4
CEP57	1796.5	st3
CENPR	1183.7	st3
KIF2C	6218.5	st3
CEP57	1563.7	st3
CENPR	534.6	st3
KIF2C	1487.9	st3
CEP57	1734.7	st1
CENPR	914.6	st1
KIF2C	4795.2	st1
CEP57	2518	st4
CENPR	1385	st4
KIF2C	4581	st4
CEP57	1261.9	st4
CENPR	1089.1	st4
KIF2C	7326.7	st4
CEP57	1075.9	st2
CENPR	809.2	st2
KIF2C	1566.4	st2
CEP57	1228.5	st4
CENPR	1637.7	st4
KIF2C	5951.3	st4
CEP57	1414.2	st4
CENPR	1863.8	st4
KIF2C	15088.9	st4
CEP57	1042.7	st1
CENPR	1681.3	st1
KIF2C	10363.2	st1
CEP57	2244.2	st2
CENPR	1030.4	st2
KIF2C	4580.1	st2
CEP57	1262.2	st4
CENPR	1481.8	st4
KIF2C	9763.2	st4
CEP57	1794.7	st3
CENPR	1273.3	st3
KIF2C	1652.5	st3
CEP57	1143.2	st4
CENPR	1523.2	st4
KIF2C	8055.9	st4
CEP57	2546.4	st3
CENPR	1360.4	st3
KIF2C	7600.5	st3
CEP57	1962.6	st4
CENPR	1966.3	st4
KIF2C	8539.1	st4
CEP57	3324.4	st4
CENPR	1487.7	st4
KIF2C	7560.6	st4
CEP57	1867	st4
CENPR	1473.2	st4
KIF2C	9796.5	st4
CEP57	2277.6	st3
CENPR	1677.4	st3
KIF2C	12677.3	st3
CEP57	1272.3	st4
CENPR	678.2	st4
KIF2C	1156.6	st4
CEP57	1919	st1
CENPR	1520.2	st1
KIF2C	1958.8	st1
CEP57	2113.7	st1
CENPR	1311.9	st1
KIF2C	5997	st1
CEP57	4384.6	st4
CENPR	1147.2	st4
KIF2C	7267.2	st4
CEP57	1876	st3
CENPR	2190.7	st3
KIF2C	10036.1	st3
CEP57	2203.2	st3
CENPR	1826.2	st3
KIF2C	7792.4	st3
CEP57	1895.9	st1
CENPR	1240.6	st1
KIF2C	6312.5	st1
CEP57	2465.2	st3
CENPR	1286.9	st3
KIF2C	6915.5	st3
CEP57	2433.3	st1
CENPR	963.8	st1
KIF2C	2906.7	st1
CEP57	1612.8	st1
CENPR	1328.5	st1
KIF2C	2868.1	st1
CEP57	1270.9	st1
CENPR	1280.9	st1
KIF2C	2717.8	st1
CEP57	1534.7	st1
CENPR	899.1	st1
KIF2C	3038.7	st1
CEP57	1647.5	st2
CENPR	1366.8	st2
KIF2C	3325.1	st2
CEP57	1646.7	st1
CENPR	1339.6	st1
KIF2C	1599	st1
CEP57	1687.7	st3
CENPR	1728.3	st3
KIF2C	6710.6	st3
CEP57	3278.6	st4
CENPR	2555.2	st4
KIF2C	4586.9	st4
CEP57	2544.1	st2
CENPR	1287.3	st2
KIF2C	6822.6	st2
CEP57	3121.1	st3
CENPR	2387.8	st3
KIF2C	7749.2	st3
CEP57	1215.8	st4
CENPR	1144.9	st4
KIF2C	9603.8	st4
CEP57	1006.2	st4
CENPR	1828.2	st4
KIF2C	14639.7	st4
CEP57	2235.9	st3
CENPR	1345.5	st3
KIF2C	6253.5	st3
CEP57	1082.5	st2
CENPR	633.2	st2
KIF2C	822.6	st2
CEP57	1466.4	st1
CENPR	823.6	st1
KIF2C	1481.6	st1
CEP57	2381.9	st2
CENPR	1577.4	st2
KIF2C	10955.2	st2
CEP57	2528.4	st1
CENPR	1128.3	st1
KIF2C	2554.7	st1
CEP57	1486.3	st4
CENPR	1083.2	st4
KIF2C	2279.1	st4
CEP57	2214.3	st1
CENPR	992.1	st1
KIF2C	2714	st1
CEP57	2067.1	st3
CENPR	920.5	st3
KIF2C	2668.8	st3
CEP57	2098.9	st4
CENPR	980.8	st4
KIF2C	4547.8	st4
CEP57	1655.1	st1
CENPR	838.3	st1
KIF2C	3475.2	st1
CEP57	1207.8	st4
CENPR	858.1	st4
KIF2C	2682	st4
CEP57	1107.3	st4
CENPR	1035.1	st4
KIF2C	3122.3	st4
CEP57	1998.5	st1
CENPR	1409.9	st1
KIF2C	5173.7	st1
CEP57	1764.5	st1
CENPR	1101.4	st1
KIF2C	4302.2	st1
CEP57	1101.7	st1
CENPR	648	st1
KIF2C	1033.6	st1
CEP57	1785.2	st1
CENPR	1400.9	st1
KIF2C	4970.8	st1
CEP57	1317.7	st4
CENPR	1183.7	st4
KIF2C	3267.7	st4
CEP57	1737.7	st1
CENPR	838.7	st1
KIF2C	1466	st1
CEP57	1623.9	st2
CENPR	1019	st2
KIF2C	1865.5	st2
CEP57	3200.9	st1
CENPR	1324.5	st1
KIF2C	5729.2	st1
CEP57	2414.3	st2
CENPR	1000.8	st2
KIF2C	1767.3	st2
CEP57	962.1	st4
CENPR	1412.7	st4
KIF2C	7682.7	st4
CEP57	1829.7	st2
CENPR	761.1	st2
KIF2C	5421.2	st2
CEP57	1313.8	st3
CENPR	988.3	st3
KIF2C	3409.1	st3
CEP57	2682.5	st3
CENPR	2291.2	st3
KIF2C	22246.2	st3
CEP57	1291.5	st4
CENPR	957.4	st4
KIF2C	2379.9	st4
CEP57	2065.8	st4
CENPR	1372.2	st4
KIF2C	6263.1	st4
CEP57	1566.4	st1
CENPR	931.9	st1
KIF2C	3227.4	st1
CEP57	2238.1	st1
CENPR	1049	st1
KIF2C	5019.7	st1
CEP57	1748.7	st3
CENPR	2128.6	st3
KIF2C	12885.5	st3
CEP57	1414.6	st4
CENPR	1999.4	st4
KIF2C	13121.1	st4
CEP57	2648.8	st4
CENPR	2655.4	st4
KIF2C	5556.4	st4
CEP57	926.1	st1
CENPR	812.1	st1
KIF2C	2817.5	st1
CEP57	2993	st3
CENPR	1452.6	st3
KIF2C	9402.8	st3
CEP57	2376.3	st1
CENPR	1467.8	st1
KIF2C	7767.4	st1
CEP57	2396.7	st1
CENPR	935.8	st1
KIF2C	3432	st1
CEP57	1144.7	st2
CENPR	607.4	st2
KIF2C	935.4	st2
CEP57	1491.6	st2
CENPR	968.1	st2
KIF2C	5233.5	st2
CEP57	2002	st1
CENPR	773.9	st1
KIF2C	2323.9	st1
CEP57	2034.8	st1
CENPR	1532.5	st1
KIF2C	8968.2	st1
CEP57	2737.2	st2
CENPR	1241.6	st2
KIF2C	1859.3	st2
CEP57	2167.9	st2
CENPR	1106.8	st2
KIF2C	2973.7	st2
CEP57	2030.1	st1
CENPR	1163.1	st1
KIF2C	5890.2	st1
CEP57	1105.1	st1
CENPR	1027.5	st1
KIF2C	3366.9	st1
CEP57	1860.2	st2
CENPR	1051.2	st2
KIF2C	5244.2	st2
CEP57	1161.4	st2
CENPR	679.2	st2
KIF2C	1444.5	st2
CEP57	1733.8	st4
CENPR	1496.3	st4
KIF2C	10539	st4
CEP57	1728	st1
CENPR	1162.8	st1
KIF2C	3907.4	st1
CEP57	2445.1	st2
CENPR	1516.7	st2
KIF2C	11457.5	st2
CEP57	2360.6	st3
CENPR	1589.4	st3
KIF2C	10478.6	st3
CEP57	1524.9	st1
CENPR	1233.2	st1
KIF2C	5023.1	st1
CEP57	1213.6	st4
CENPR	1336.8	st4
KIF2C	5080	st4
CEP57	1713.6	st1
CENPR	885.6	st1
KIF2C	1082.6	st1
CEP57	2132.4	st1
CENPR	1039	st1
KIF2C	2190.4	st1
CEP57	2184.5	st1
CENPR	1277.5	st1
KIF2C	3386	st1
CEP57	3455.4	st4
CENPR	738	st4
KIF2C	3586.9	st4
CEP57	2012.4	st2
CENPR	1237	st2
KIF2C	6598.7	st2
CEP57	2064.4	st2
CENPR	1413.6	st2
KIF2C	4484.5	st2
CEP57	1481.1	st3
CENPR	1496.3	st3
KIF2C	4702.2	st3
CEP57	1765.3	st1
CENPR	1320.4	st1
KIF2C	3048.1	st1
CEP57	1612.8	st4
CENPR	1963.2	st4
KIF2C	5367.1	st4
CEP57	1563.7	st3
CENPR	1039.5	st3
KIF2C	3575.7	st3
CEP57	2206.9	st2
CENPR	2204.7	st2
KIF2C	8063	st2
CEP57	2465.6	st1
CENPR	1141.5	st1
KIF2C	4711.5	st1
CEP57	3401.4	st4
CENPR	1627.2	st4
KIF2C	7003.4	st4
CEP57	1981	st1
CENPR	1004.1	st1
KIF2C	2147.9	st1
CEP57	1167.8	st4
CENPR	1405.2	st4
KIF2C	8223.9	st4
CEP57	2532.3	st4
CENPR	1284.1	st4
KIF2C	7011.3	st4
CEP57	3103.7	st4
CENPR	2235.9	st4
KIF2C	20770.1	st4
CEP57	1203.8	st4
CENPR	1873.7	st4
KIF2C	6145.5	st4
CEP57	1233.1	st1
CENPR	788.7	st1
KIF2C	1012.3	st1
CEP57	2022.2	st1
CENPR	951	st1
KIF2C	2424.2	st1
CEP57	1872.1	st2
CENPR	1051.3	st2
KIF2C	6484.3	st2
CEP57	3827.7	st3
CENPR	2017.3	st3
KIF2C	33115.6	st3
CEP57	2856.8	st4
CENPR	1619.9	st4
KIF2C	7053.2	st4
CEP57	3322.5	st2
CENPR	1462.7	st2
KIF2C	7881.6	st2
CEP57	1784.1	st2
CENPR	1178.9	st2
KIF2C	2024.2	st2
CEP57	2118.8	st1
CENPR	2049.3	st1
KIF2C	2660.4	st1
CEP57	2329.8	st1
CENPR	1485.8	st1
KIF2C	9934.6	st1
CEP57	2876.6	st1
CENPR	1271.3	st1
KIF2C	4305.8	st1
CEP57	2786.1	st1
CENPR	1563.2	st1
KIF2C	8184.1	st1
CEP57	1385.8	st1
CENPR	1207.9	st1
KIF2C	2715.4	st1
CEP57	2421	st2
CENPR	1048.5	st2
KIF2C	782.4	st2
CEP57	2051.7	st2
CENPR	1963.2	st2
KIF2C	11006.8	st2
CEP57	3083.1	st2
CENPR	1211	st2
KIF2C	2829.8	st2
CEP57	2561.7	st4
CENPR	1465.3	st4
KIF2C	2949.5	st4
CEP57	2584.5	st2
CENPR	1577.4	st2
KIF2C	8156.8	st2
CEP57	1832.6	st1
CENPR	953.2	st1
KIF2C	2328.3	st1
CEP57	2894.2	st2
CENPR	1745.7	st2
KIF2C	13418	st2
CEP57	2269.1	st2
CENPR	1483.4	st2
KIF2C	6042.2	st2
CEP57	1971	st2
CENPR	1410.2	st2
KIF2C	3828.6	st2
CEP57	1712.8	st1
CENPR	1644.7	st1
KIF2C	4849.4	st1
CEP57	2677.2	st2
CENPR	1169.5	st2
KIF2C	5422.5	st2
CEP57	3011.7	st1
CENPR	1399.4	st1
KIF2C	7250.9	st1
CEP57	1769.9	st4
CENPR	2162.5	st4
KIF2C	11753	st4
CEP57	1422.2	st4
CENPR	1430.2	st4
KIF2C	7959.1	st4
CEP57	2212.8	st2
CENPR	1356.3	st2
KIF2C	3730.4	st2
CEP57	1787.8	st3
CENPR	1313.5	st3
KIF2C	2905.7	st3
CEP57	1588.6	st2
CENPR	874.7	st2
KIF2C	1775.3	st2
CEP57	1848.6	st2
CENPR	1907.2	st2
KIF2C	2488.5	st2
CEP57	1722.3	st1
CENPR	1580.8	st1
KIF2C	6986.3	st1
CEP57	1686.7	st1
CENPR	1616.6	st1
KIF2C	2646	st1
CEP57	2713.5	st4
CENPR	3408.5	st4
KIF2C	12601.3	st4
CEP57	3104.8	st4
CENPR	2532.8	st4
KIF2C	12769.5	st4
CEP57	2244.6	st1
CENPR	1796.2	st1
KIF2C	2170.4	st1
CEP57	2649.8	st2
CENPR	2442.5	st2
KIF2C	11260.1	st2
CEP57	2427	st1
CENPR	1934.9	st1
KIF2C	9415.7	st1
CEP57	3164.3	st1
CENPR	2221	st1
KIF2C	4504.8	st1
CEP57	4564.6	st4
CENPR	2465.6	st4
KIF2C	3033	st4
CEP57	1727.2	st3
CENPR	1755	st3
KIF2C	6415.8	st3
CEP57	2162.2	st1
CENPR	1431.3	st1
KIF2C	3307.4	st1
CEP57	1204.5	st1
CENPR	1252.2	st1
KIF2C	1699.2	st1
CEP57	3255.5	st2
CENPR	2292	st2
KIF2C	6852.2	st2
CEP57	2974.2	st1
CENPR	1662.9	st1
KIF2C	10728.2	st1
CEP57	1841.3	st3
CENPR	1555.5	st3
KIF2C	3683	st3
CEP57	1544.2	st4
CENPR	3550.6	st4
KIF2C	17653.5	st4
CEP57	3476.5	st1
CENPR	2858.3	st1
KIF2C	14691.7	st1
CEP57	1986.2	st1
CENPR	2119.5	st1
KIF2C	3313.6	st1
CEP57	1071.7	st4
CENPR	1866.4	st4
KIF2C	20721.7	st4
CEP57	1679.2	st4
CENPR	2230.4	st4
KIF2C	16907.1	st4
CEP57	2748.9	st1
CENPR	1492.8	st1
KIF2C	3135.8	st1
CEP57	3391.7	st1
CENPR	2367.4	st1
KIF2C	9065.9	st1
CEP57	3672.1	st4
CENPR	1848.6	st4
KIF2C	9331.7	st4
CEP57	3462.7	st3
CENPR	1810.8	st3
KIF2C	8616.3	st3
CEP57	2228.1	st1
CENPR	1450.1	st1
KIF2C	5270.1	st1
CEP57	1826.5	st1
CENPR	1509.4	st1
KIF2C	4747.9	st1
CEP57	1729.7	st1
CENPR	1597.8	st1
KIF2C	8931	st1
CEP57	3209.9	st3
CENPR	3951.5	st3
KIF2C	26295	st3
CEP57	2040.5	st2
CENPR	1373.2	st2
KIF2C	4269.2	st2
CEP57	2836.4	st2
CENPR	1504.3	st2
KIF2C	9746.3	st2
CEP57	2981.2	st2
CENPR	1526	st2
KIF2C	5750.2	st2
CEP57	3040.9	st1
CENPR	1309.9	st1
KIF2C	5165.2	st1
CEP57	1706.1	st1
CENPR	703.2	st1
KIF2C	802.1	st1
CEP57	1585.4	st4
CENPR	3047.5	st4
KIF2C	17141.4	st4
CEP57	2550.2	st3
CENPR	2263.8	st3
KIF2C	13406.6	st3
CEP57	1847.4	st3
CENPR	2253.3	st3
KIF2C	8505	st3
CEP57	2315.7	st2
CENPR	1472.5	st2
KIF2C	7492.6	st2
CEP57	3354.8	st4
CENPR	2172.2	st4
KIF2C	9934.6	st4
CEP57	2533.2	st2
CENPR	1415.5	st2
KIF2C	3631.2	st2
CEP57	2927.6	st3
CENPR	1809.3	st3
KIF2C	11655.5	st3
CEP57	1472.1	st4
CENPR	1581.2	st4
KIF2C	6513.1	st4
CEP57	2310.1	st1
CENPR	1480.2	st1
KIF2C	5071.9	st1
CEP57	3681.4	st3
CENPR	2522.8	st3
KIF2C	6486	st3
CEP57	2938.3	st2
CENPR	1878.3	st2
KIF2C	8001.3	st2
CEP57	3016.6	st1
CENPR	1364.4	st1
KIF2C	2883.9	st1
CEP57	2276.4	st1
CENPR	2139.4	st1
KIF2C	14081.3	st1
CEP57	2516.8	st1
CENPR	1778.4	st1
KIF2C	11149.4	st1
CEP57	2871.7	st3
CENPR	1631.3	st3
KIF2C	8651	st3
CEP57	2542.4	st3
CENPR	1874.2	st3
KIF2C	4635.8	st3
CEP57	3972.6	st4
CENPR	1731.4	st4
KIF2C	9789.7	st4
CEP57	1604.3	st4
CENPR	2367.8	st4
KIF2C	21297.6	st4
CEP57	2393.4	st1
CENPR	1510.6	st1
KIF2C	3629.8	st1
CEP57	1775	st3
CENPR	931.8	st3
KIF2C	2421.3	st3
CEP57	1649.2	st2
CENPR	1225.8	st2
KIF2C	2699.9	st2
CEP57	1882	st2
CENPR	1587.2	st2
KIF2C	14836.8	st2
CEP57	1571	st4
CENPR	1498.3	st4
KIF2C	6243.9	st4
CEP57	1952.8	st1
CENPR	1127.2	st1
KIF2C	4240.1	st1
CEP57	2397.5	st4
CENPR	5181.9	st4
KIF2C	14063.3	st4
CEP57	1777.5	st4
CENPR	4270.1	st4
KIF2C	13893.3	st4
CEP57	2885.4	st4
CENPR	2001.1	st4
KIF2C	6306.1	st4
CEP57	1259.6	st4
CENPR	1960.4	st4
KIF2C	7914.4	st4
CEP57	3290.6	st4
CENPR	2845.6	st4
KIF2C	7576.4	st4
CEP57	867.6	st4
CENPR	2576	st4
KIF2C	11230.8	st4
CEP57	913.7	st4
CENPR	1179.3	st4
KIF2C	2345.1	st4
CEP57	2054.7	st4
CENPR	3935.5	st4
KIF2C	10250.3	st4
CEP57	1438.9	st4
CENPR	1804.5	st4
KIF2C	5320.3	st4
CEP57	3791	st4
CENPR	1435.4	st4
KIF2C	10337.8	st4
CEP57	1075	st4
CENPR	2884.8	st4
KIF2C	7339	st4
CEP57	2321.5	st4
CENPR	2627.7	st4
KIF2C	13412.5	st4
CEP57	2190	st1
CENPR	1258.8	st1
KIF2C	2526.3	st1
CEP57	2945.3	st3
CENPR	3589	st3
KIF2C	12626.8	st3
CEP57	2164.3	st4
CENPR	1211.6	st4
KIF2C	4497.1	st4
CEP57	1278.4	st4
CENPR	2112.6	st4
KIF2C	7918.8	st4
CEP57	2926.1	st4
CENPR	3941.1	st4
KIF2C	14075.3	st4
CEP57	1281.2	st4
CENPR	3788.8	st4
KIF2C	8086.7	st4
CEP57	2654.9	st4
CENPR	1205.1	st4
KIF2C	3009.4	st4
CEP57	1755.6	st1
CENPR	1589.7	st1
KIF2C	4989.8	st1
CEP57	1905.3	st1
CENPR	1500.6	st1
KIF2C	4951.9	st1
CEP57	981.7	st4
CENPR	1409.3	st4
KIF2C	810.8	st4
CEP57	2207.6	st1
CENPR	1721.5	st1
KIF2C	2080.8	st1
CEP57	2588	st1
CENPR	1386.3	st1
KIF2C	5967.1	st1
CEP57	1400	st4
CENPR	2987.6	st4
KIF2C	19587.7	st4
CEP57	627.2	st4
CENPR	338.4	st4
KIF2C	3035.9	st4
CEP57	431.6	st4
CENPR	702.9	st4
KIF2C	5645	st4
CEP57	877.9	st3
CENPR	604.5	st3
KIF2C	1032.8	st3
CEP57	1043	st4
CENPR	495	st4
KIF2C	4805.6	st4
CEP57	502.2	st3
CENPR	402.7	st3
KIF2C	481.4	st3
CEP57	614.2	st3
CENPR	557.6	st3
KIF2C	3520.9	st3
CEP57	781.7	st1
CENPR	419.7	st1
KIF2C	5740.4	st1
CEP57	244	st4
CENPR	377.8	st4
KIF2C	4166.6	st4
CEP57	652	st2
CENPR	410.9	st2
KIF2C	5183.1	st2
CEP57	327.5	st4
CENPR	313.6	st4
KIF2C	2965.1	st4
CEP57	989.2	st4
CENPR	1958.8	st4
KIF2C	6204.4	st4
CEP57	791.2	st1
CENPR	504.9	st1
KIF2C	911.3	st1
CEP57	1007.7	st2
CENPR	646.9	st2
KIF2C	2152.5	st2
CEP57	1496.7	st4
CENPR	2608.4	st4
KIF2C	11545.3	st4
CEP57	4415.4	st4
CENPR	2313.3	st4
KIF2C	6723.2	st4
CEP57	1631.8	st3
CENPR	2446.3	st3
KIF2C	10356	st3
CEP57	1289.6	st4
CENPR	2160.7	st4
KIF2C	7475.5	st4
CEP57	857.2	st4
CENPR	829.9	st4
KIF2C	1317.1	st4
CEP57	2842.9	st4
CENPR	3205	st4
KIF2C	15338.5	st4
CEP57	1541.8	st4
CENPR	1250.3	st4
KIF2C	2933	st4
CEP57	4150.5	st4
CENPR	1977.5	st4
KIF2C	2787.1	st4
CEP57	993.5	st4
CENPR	1847.1	st4
KIF2C	3814.7	st4
CEP57	1464	st4
CENPR	3248.2	st4
KIF2C	9610.1	st4
CEP57	2556.9	st4
CENPR	3464.1	st4
KIF2C	16525.8	st4
CEP57	900.1	st4
CENPR	2078.4	st4
KIF2C	7055.1	st4
CEP57	1490	st4
CENPR	2179.4	st4
KIF2C	9043.2	st4
CEP57	1281.6	st4
CENPR	2222.8	st4
KIF2C	13277.6	st4
CEP57	5564.3	st4
CENPR	2668.8	st4
KIF2C	6335.4	st4
CEP57	3407.1	st4
CENPR	1710.4	st4
KIF2C	8209	st4
CEP57	2610.7	st4
CENPR	3276.8	st4
KIF2C	18219.1	st4
CEP57	1627	st4
CENPR	2282.5	st4
KIF2C	9869.9	st4
CEP57	1574.5	st4
CENPR	2509.7	st4
KIF2C	5683.6	st4
CEP57	1356.1	st4
CENPR	2679.2	st4
KIF2C	8812.2	st4
CEP57	1852.2	st4
CENPR	2742.6	st4
KIF2C	8132.7	st4
CEP57	4567.4	st4
CENPR	3518.8	st4
KIF2C	15102.7	st4
CEP57	869.6	st4
CENPR	894.1	st4
KIF2C	238.9	st4
CEP57	1125	st4
CENPR	736.5	st4
KIF2C	2002	st4
CEP57	3184.8	st4
CENPR	1764.2	st4
KIF2C	5564.3	st4
CEP57	1284.3	st2
CENPR	2644.7	st2
KIF2C	8048.7	st2
CEP57	1688.8	st2
CENPR	2101.3	st2
KIF2C	12429.3	st2
CEP57	2599.3	st1
CENPR	1377.1	st1
KIF2C	7162.3	st1
CEP57	1660.3	st2
CENPR	1483.8	st2
KIF2C	8137.7	st2
CEP57	3144	st1
CENPR	2110.9	st1
KIF2C	6237.6	st1
CEP57	2806	st1
CENPR	1782.9	st1
KIF2C	6486	st1
CEP57	2659	st4
CENPR	4388.3	st4
KIF2C	10577	st4
CEP57	1804.5	st4
CENPR	3952.3	st4
KIF2C	9575.9	st4
CEP57	1504.5	st4
CENPR	2920.3	st4
KIF2C	30739.4	st4
CEP57	1385.8	st4
CENPR	1891.7	st4
KIF2C	11704	st4
CEP57	2142.6	st1
CENPR	1034.9	st1
KIF2C	1702.9	st1
CEP57	2674.4	st3
CENPR	1965.1	st3
KIF2C	7136.9	st3
CEP57	2251	st2
CENPR	2744.5	st2
KIF2C	12769.5	st2
CEP57	3215.4	st4
CENPR	1391.1	st4
KIF2C	7454.2	st4
CEP57	2647	st1
CENPR	1725.5	st1
KIF2C	8118.2	st1
CEP57	2829.8	st2
CENPR	1656.1	st2
KIF2C	4400.4	st2
CEP57	3902	st4
CENPR	1377.1	st4
KIF2C	6865	st4
CEP57	1662.6	st2
CENPR	1061.2	st2
KIF2C	916.6	st2
CEP57	2883.3	st4
CENPR	2714	st4
KIF2C	6264.7	st4
CEP57	1711.5	st3
CENPR	1038.4	st3
KIF2C	456.6	st3
CEP57	2215.4	st3
CENPR	1064.8	st3
KIF2C	3341	st3
CEP57	1925.8	st1
CENPR	2515.5	st1
KIF2C	8942.4	st1
CEP57	1991	st3
CENPR	1343.8	st3
KIF2C	2518	st3
CEP57	3701.2	st4
CENPR	4192.3	st4
KIF2C	21168.5	st4
CEP57	1800.2	st2
CENPR	1859	st2
KIF2C	5028.5	st2
CEP57	3108.9	st2
CENPR	2238.1	st2
KIF2C	15473.2	st2
CEP57	2780.7	st1
CENPR	1304	st1
KIF2C	2366.6	st1
CEP57	1940.1	st3
CENPR	1102.2	st3
KIF2C	4361.1	st3
CEP57	2953.3	st1
CENPR	2725.5	st1
KIF2C	19311.7	st1
CEP57	2427	st1
CENPR	1319.1	st1
KIF2C	6282.2	st1
CEP57	2165	st1
CENPR	1264.7	st1
KIF2C	5198.8	st1
CEP57	1693.8	st2
CENPR	1190.5	st2
KIF2C	5097.4	st2
CEP57	3935.5	st4
CENPR	2158.9	st4
KIF2C	5042.2	st4
CEP57	3285.6	st4
CENPR	4645	st4
KIF2C	11825.9	st4
CEP57	2470.2	st4
CENPR	2620.5	st4
KIF2C	6602.1	st4
CEP57	3707.1	st4
CENPR	3354.2	st4
KIF2C	10505.2	st4
CEP57	3189.6	st1
CENPR	1565.2	st1
KIF2C	6614.5	st1
CEP57	1721.5	st4
CENPR	2204	st4
KIF2C	10087.8	st4
CEP57	3098.6	st4
CENPR	3621.3	st4
KIF2C	16018.5	st4
CEP57	1577.8	st4
CENPR	970.5	st4
KIF2C	3915.4	st4
CEP57	1649.2	st3
CENPR	1459.1	st3
KIF2C	5753.1	st3
CEP57	2579.6	st3
CENPR	1153	st3
KIF2C	11075.7	st3
CEP57	3138.6	st4
CENPR	3029.1	st4
KIF2C	7271.3	st4
CEP57	837	st3
CENPR	1308.1	st3
KIF2C	7269.3	st3
CEP57	672.3	st2
CENPR	957.6	st2
KIF2C	2454.7	st2
CEP57	448	st2
CENPR	988.4	st2
KIF2C	2179.4	st2
CEP57	591.6	st3
CENPR	369.4	st3
KIF2C	2617.4	st3
CEP57	1764.8	st4
CENPR	288.1	st4
KIF2C	4709.4	st4
CEP57	2179.4	st2
CENPR	1893.5	st2
KIF2C	12827.8	st2
CEP57	796.8	st3
CENPR	633.9	st3
KIF2C	6809.5	st3
CEP57	1424.5	st2
CENPR	2117.8	st2
KIF2C	12590.7	st2
CEP57	1493	st1
CENPR	1919	st1
KIF2C	6630.2	st1
CEP57	1830.5	st1
CENPR	1460.2	st1
KIF2C	2108.9	st1
CEP57	2580.9	st2
CENPR	1873.4	st2
KIF2C	2659.5	st2
CEP57	2555.6	st3
CENPR	1262.6	st3
KIF2C	6275.8	st3
CEP57	2314.5	st2
CENPR	1435.8	st2
KIF2C	9346.9	st2
CEP57	1056.6	st2
CENPR	1337.2	st2
KIF2C	1067.1	st2
CEP57	2632.2	st3
CENPR	1411	st3
KIF2C	3864.8	st3
CEP57	2062	st4
CENPR	3054.2	st4
KIF2C	7970.7	st4
CEP57	3002.8	st2
CENPR	1741	st2
KIF2C	14553.4	st2
CEP57	4616	st1
CENPR	2938.8	st1
KIF2C	3154.9	st1
CEP57	1620.4	st4
CENPR	2228.5	st4
KIF2C	11812.9	st4
CEP57	1443.8	st2
CENPR	1499	st2
KIF2C	6739.2	st2
CEP57	3741.7	st4
CENPR	5245.5	st4
KIF2C	13056.1	st4
CEP57	2774.2	st1
CENPR	2253.7	st1
KIF2C	4376.9	st1
CEP57	2560.9	st4
CENPR	2065.8	st4
KIF2C	10923	st4
CEP57	1797.1	st2
CENPR	1572.5	st2
KIF2C	4544.9	st2
CEP57	2547.7	st1
CENPR	1698.1	st1
KIF2C	5900	st1
CEP57	1963.2	st3
CENPR	1788.1	st3
KIF2C	7384.4	st3
CEP57	3947.5	st1
CENPR	2901	st1
KIF2C	982.4	st1
CEP57	1746	st1
CENPR	1759.1	st1
KIF2C	7578.6	st1
CEP57	2516.3	st4
CENPR	1886.6	st4
KIF2C	6937.6	st4
CEP57	2086.5	st3
CENPR	1570.3	st3
KIF2C	9195.8	st3
CEP57	1678.5	st2
CENPR	2951.7	st2
KIF2C	23085.1	st2
CEP57	1448.5	st1
CENPR	1755.2	st1
KIF2C	8140.1	st1
CEP57	2567.5	st4
CENPR	2612.9	st4
KIF2C	9154.2	st4
CEP57	1032.4	st4
CENPR	1886.3	st4
KIF2C	7447.7	st4
CEP57	917.6	st2
CENPR	957.6	st2
KIF2C	887.1	st2

## Sheet: e
CENPR
shSCR	shCENPR-1	shCENPR-2
0.961	0.248	0.313
1.048	0.197	0.295
0.992	0.209	0.305

## Sheet: f
Day	SCR																shCENPR-1																shCENPR-2
0	0	0	0	0	0	0	0	0	0	0	0	0	0	0	0	0	0	0	0	0	0	0	0	0	0	0	0	0	0	0	0	0	0	0	0	0	0	0	0	0	0	0	0	0	0	0	0	0
2	83.2558	115.581	94.4186	108.14	79.0698	100.698	104.419	129.07	129.535	110.93	108.14	108.837	116.279	106.047	107.442	107.209	34.3646	59.0055	60.884	22.5414	41.8785	49.0608	23.9779	28.6188	25.3039	33.7017	30.4972	2.09945	34.5856	38.674	32.9282	27.9558	124.966	118.69	96.9986	83.2196	89.2224	116.508	135.061	50.0682	123.329	136.289	96.8622	38.7449	120.055	112.688	134.925	71.8963
3	237.442	354.186	222.791	348.605	349.302	205.814	390.233	268.14	202.791	268.14	366.512	407.209	303.953	279.767	284.419	296.279	139.227	167.956	209.392	137.901	178.232	166.077	154.033	153.923	159.337	133.481	188.287	185.083	155.028	245.967	192.044	148.95	330.15	309.141	298.499	267.804	235.471	299.045	316.917	240.655	282.265	282.128	275.443	370.396	344.202	281.31	273.124	284.311
4	639.302	901.163	913.256	1074.65	693.953	923.023	730	1032.09	948.372	983.953	865.581	938.605	486.047	963.721	807.907	803.256	427.624	389.171	468.95	635.691	435.801	533.923	550.387	447.403	125.746	439.669	459.116	402.21	379.337	503.425	457.017	543.425	865.621	904.775	752.524	465.211	825.921	950.614	791.132	608.595	778.445	849.25	853.206	286.221	669.714	737.244	887.722	205.73
5	1840.93	2063.26	2118.14	2463.02	2506.98	2081.4	1952.33	2542.79	2171.86	2226.74	2241.16	2253.72	2108.37	2239.07	1971.63	2466.05	1234.25	921.105	1198.45	1497.57	1171.16	1705.52	1373.92	590.829	1134.7	1121.99	1477.46	244.53	1157.02	1479.34	1566.74	1399.78	1831.11	1970.12	2028.65	273.943	1935.06	1992.36	1917.46	1743.52	1851.43	1776.4	2016.92	842.019	1833.97	1692.77	2056.89	623.874

## Sheet: g
KIF2C
SCR	KIF2C-3	KIF2C-4
1.083	0.49	0.147
0.898	0.495	0.155
1.028	0.496	0.148

## Sheet: h
Day	SCR										shKIF2C-3										shKIF2C-4
0	0	0	0	0	0	0	0	0	0	0	0	0	0	0	0	0	0	0	0	0	0	0	0	0	0	0	0	0	0	0
2	70.5426	60.9819	80.6202	97.1576	89.1473	67.1835	100.517	111.628	76.4858	102.584	24.2424	22.5589	35.6902	6.73401	13.468	22.8956	15.8249	12.1212	6.06061	25.5892	30.7393	24.9027	12.4514	24.5136	21.4008	40.0778	47.4708	35.7977	37.3541	14.0078
3	317.571	300	389.922	298.966	337.468	349.096	293.023	366.925	317.313	364.341	78.4512	78.1145		144.108	25.5892	56.229	108.418	96.9697	88.8889	46.1279	139.3	84.8249	120.623	84.4358	68.8716	143.191	98.8327	63.8132	103.502	68.0934
4	957.364	979.587	812.145	757.106	885.788	952.196	966.925	791.214	827.649	913.953	201.347	167.34	142.088	115.152	193.939	143.771	202.02	330.976	224.242	140.404	270.039	265.37	151.362	169.65	239.689	263.424	198.444	223.735	265.759	150.584
5	1748.84	1816.8	1268.99	1567.44	2145.99	1696.64	1606.98	1702.84	1752.45	1946.25	355.892	453.872	318.519	290.236	376.431	455.892	299.663	400.337	287.205	293.266	409.728	466.926	375.097	454.864	225.681	176.265	292.996	165.759	423.346	349.416

## Sheet: j
Day	SCR										shCENPR-1 & shKIF2C-2
0	0	0	0	0	0	0	0	0	0	0	0	0	0	0	0	0	0	0	0	0
2	70.5426	60.9819	80.6202	97.1576	89.1473	67.1835	100.517	111.628	76.4858	102.584	35.1695	85.1695	30.9322	3.38983	41.5254	4.23729	25	25.8475
3	317.571	300	389.922	298.966	337.468	349.096	293.023	366.925	317.313	364.341	52.9661	126.271	51.2712	25.4237	43.2203	41.1017	105.932	73.7288	113.983	167.373
4	957.364	979.587	812.145	757.106	885.788	952.196	966.925	791.214	827.649	913.953	93.2203	214.407	120.763	76.6949	57.2034	41.5254	45.7627	91.9492	77.5424	53.3898
5	1748.84	1816.8	1268.99	1567.44	2145.99	1696.64	1606.98	1702.84	1752.45	1946.25	177.119	149.576	173.305	109.746	588.136	944.915	372.458	163.983		958.898

## Sheet: m
	shSCR			shCENPR-1&shKIF2C-2
G0-G1	53.63	51.7	48.39	62.13	59.99	59.18
S	32.13	36.79	39.92	26.04	25.89	26.54
G2-M	14.24	11.5	11.7	14.13	14.13	14.27

## Sheet: n
Control				20% ProArg DFMO
3163.13	3671.52	2986.41	3891.53	311.556	3470.28	372.817	3536.09
3037.29	3585.13	2460.82	3775.19	274.114	2861.07	358.155	3601.11
2776.68	3482.32	3212.95	3725.11	295.223	3211.79	392.257	3420.19
2836.03	3738.18	3076.93	3585.17	303.698	3576.57	369.522	3448.49
3200.84	3389.36	2912.16	3404.54	331.279	3726.17	367.216	3670.59
2971.37	2623.32	2970.14	4019.06	283.667	3275.28	355.354	3448.49
2771.79	3231.93	2947.39	3267.78	293.837	3689.18	645.14	3876.15
3164.53	3322.07	2739.34	3529.2	300.77	3265.75	456.178	3591.26
3063.13	2862.28	2863.82	3620.88		3043.3	374.959	3301.11
2594.41	3076.84	3018.48	3281.39	309.707	3147.66	398.353	3198.09
2849.3	2894.05	3504.26	3682.15	353.621	3513.25		3305.88
2922.35	2873.55	3315.96	3513.62	321.88	2866.72	368.369	3744.36
3003.21	3154.77	3041.86	3437.82	343.452	3776.74	364.745	3927.98
2885.2	2886.23	2739.18	3486.84	296.302	3333.6	414.498	3651.19
2816.9	2857.59	2916.75	3640.24	324.807	3115.83	373.97	3402.23
3200	3131.61	2885.94	3426.02	305.547	3265.75	412.191	3034.18
2986.87	3318.78	2943.92	3496.82	305.547	3388.37	411.862	3634.98
3066.48	2843.82	2607.27	3589.11	327.427	3249.76	386.161	3450.24
2908.24	3130.99	3254.82	3486.23	310.478	3484.17	411.038	3545.15
2839.53	2859.94	3021.17	3078.22	276.733	3621.49	386.985	3391.41
-	-	-	-	+	+	+	+	20% ProArg DFMO
+	+	-	-	+	+	-	-	shSCR
-	-	+	+	-	-	+	+	shDHPS
-	+	-	+	-	+	-	+	Putrescine
