# Supplementary material for: Reprogramming neuroblastoma by diet-enhanced polyamine depletion
Source: Nature. 2025 Sep 24;646(8085):707–15. doi: 10.1038/s41586-025-09564-0 (PMC12527938; doi:10.1038/s41586-025-09564-0)
Supplement: Supplementary file 19 — Source Data Extended Data Fig. 9 [file 41586_2025_9564_MOESM19_ESM.xlsx]

## Sheet: b
pathway	padj	NES	Omic-ComparisonGroup
ADIPOGENESIS	0.474928	-1.08419	Ribo-CD DFMO
ALLOGRAFT REJECTION	0.00133194	-1.80647	Ribo-CD DFMO
ANDROGEN RESPONSE	0.990872	-0.700276	Ribo-CD DFMO
ANGIOGENESIS	0.772814	0.913186	Ribo-CD DFMO
APICAL JUNCTION	0.477884	-1.08214	Ribo-CD DFMO
APICAL SURFACE	0.468231	1.15699	Ribo-CD DFMO
APOPTOSIS	0.468231	-1.11051	Ribo-CD DFMO
BILE ACID METABOLISM	0.990872	-0.70739	Ribo-CD DFMO
CHOLESTEROL HOMEOSTASIS	0.547933	-1.0397	Ribo-CD DFMO
COAGULATION	0.0206761	-1.64391	Ribo-CD DFMO
COMPLEMENT	0.00133194	-1.71975	Ribo-CD DFMO
DNA REPAIR	0.779163	-0.931161	Ribo-CD DFMO
E2F TARGETS	0.990872	-0.814108	Ribo-CD DFMO
EPITHELIAL MESENCHYMAL TRANSITION	0.000116486	-1.88856	Ribo-CD DFMO
ESTROGEN RESPONSE EARLY	0.56419	-1.0189	Ribo-CD DFMO
ESTROGEN RESPONSE LATE	0.477884	1.07861	Ribo-CD DFMO
FATTY ACID METABOLISM	0.990872	-0.768514	Ribo-CD DFMO
G2M CHECKPOINT	1	0.568075	Ribo-CD DFMO
GLYCOLYSIS	0.155417	-1.26163	Ribo-CD DFMO
HEDGEHOG SIGNALING	0.215072	1.34792	Ribo-CD DFMO
HEME METABOLISM	0.56419	-1.01802	Ribo-CD DFMO
HYPOXIA	0.000838054	-1.77391	Ribo-CD DFMO
IL2 STAT5 SIGNALING	0.0369354	-1.46927	Ribo-CD DFMO
IL6 JAK STAT3 SIGNALING	0.00428913	-1.85711	Ribo-CD DFMO
INFLAMMATORY RESPONSE	0.00283724	-1.76166	Ribo-CD DFMO
INTERFERON ALPHA RESPONSE	0.0538663	-1.52698	Ribo-CD DFMO
INTERFERON GAMMA RESPONSE	0.00129615	-1.76034	Ribo-CD DFMO
KRAS SIGNALING DN	0.0688851	-1.50542	Ribo-CD DFMO
KRAS SIGNALING UP	0.148894	-1.29851	Ribo-CD DFMO
MITOTIC SPINDLE	0.990872	-0.76404	Ribo-CD DFMO
MTORC1 SIGNALING	0.103924	-1.31358	Ribo-CD DFMO
MYC TARGETS V1	0.921872	-0.880746	Ribo-CD DFMO
MYC TARGETS V2	0.000113103	-2.12816	Ribo-CD DFMO
MYOGENESIS	4.0534e-06	-2.1196	Ribo-CD DFMO
NOTCH SIGNALING	0.477884	1.12189	Ribo-CD DFMO
OXIDATIVE PHOSPHORYLATION	0.990872	0.829463	Ribo-CD DFMO
P53 PATHWAY	0.279947	-1.17699	Ribo-CD DFMO
PANCREAS BETA CELLS	0.121047	-1.53422	Ribo-CD DFMO
PEROXISOME	0.990872	0.72377	Ribo-CD DFMO
PI3K AKT MTOR SIGNALING	0.547933	1.04529	Ribo-CD DFMO
PROTEIN SECRETION	0.155417	1.32143	Ribo-CD DFMO
REACTIVE OXIGEN SPECIES PATHWAY	0.477884	-1.09955	Ribo-CD DFMO
SPERMATOGENESIS	0.779163	0.913221	Ribo-CD DFMO
TGF BETA SIGNALING	0.90421	0.836812	Ribo-CD DFMO
TNFA SIGNALING VIA NFKB	0.000113103	-1.93772	Ribo-CD DFMO
UNFOLDED PROTEIN RESPONSE	0.598097	-1.00371	Ribo-CD DFMO
UV RESPONSE DN	0.279947	1.19458	Ribo-CD DFMO
UV RESPONSE UP	0.215072	-1.24443	Ribo-CD DFMO
WNT BETA CATENIN SIGNALING	0.0344193	-1.67844	Ribo-CD DFMO
XENOBIOTIC METABOLISM	0.00689677	-1.6204	Ribo-CD DFMO
ADIPOGENESIS	0.328782	1.10959	RNA-CD DFMO
ALLOGRAFT REJECTION	0.0690079	-1.50636	RNA-CD DFMO
ANDROGEN RESPONSE	0.0916331	1.47364	RNA-CD DFMO
ANGIOGENESIS	0.358538	1.18179	RNA-CD DFMO
APICAL JUNCTION	0.0735727	1.42149	RNA-CD DFMO
APICAL SURFACE	0.756443	0.83699	RNA-CD DFMO
APOPTOSIS	0.139417	1.34279	RNA-CD DFMO
BILE ACID METABOLISM	0.216383	1.32273	RNA-CD DFMO
CHOLESTEROL HOMEOSTASIS	0.0640377	1.65025	RNA-CD DFMO
COAGULATION	0.221231	1.30256	RNA-CD DFMO
COMPLEMENT	0.682324	0.959031	RNA-CD DFMO
DNA REPAIR	0.342256	-1.14492	RNA-CD DFMO
E2F TARGETS	0.342256	-1.13319	RNA-CD DFMO
EPITHELIAL MESENCHYMAL TRANSITION	0.0133396	1.68902	RNA-CD DFMO
ESTROGEN RESPONSE EARLY	0.424007	1.08031	RNA-CD DFMO
ESTROGEN RESPONSE LATE	0.786007	-0.871552	RNA-CD DFMO
FATTY ACID METABOLISM	0.0133396	1.70919	RNA-CD DFMO
G2M CHECKPOINT	0.951434	-0.761039	RNA-CD DFMO
GLYCOLYSIS	0.24661	1.17879	RNA-CD DFMO
HEDGEHOG SIGNALING	0.0640377	1.90313	RNA-CD DFMO
HEME METABOLISM	0.221231	1.20503	RNA-CD DFMO
HYPOXIA	0.216383	1.25252	RNA-CD DFMO
IL2 STAT5 SIGNALING	0.485654	-1.05599	RNA-CD DFMO
IL6 JAK STAT3 SIGNALING	0.38855	-1.14857	RNA-CD DFMO
INFLAMMATORY RESPONSE	0.258904	-1.26113	RNA-CD DFMO
INTERFERON ALPHA RESPONSE	0.270126	-1.25338	RNA-CD DFMO
INTERFERON GAMMA RESPONSE	0.298894	-1.20185	RNA-CD DFMO
KRAS SIGNALING DN	0.0735727	-1.5459	RNA-CD DFMO
KRAS SIGNALING UP	0.0690079	1.54439	RNA-CD DFMO
MITOTIC SPINDLE	0.0735727	1.33124	RNA-CD DFMO
MTORC1 SIGNALING	0.55224	1.01165	RNA-CD DFMO
MYC TARGETS V1	0.233991	-1.20914	RNA-CD DFMO
MYC TARGETS V2	0.216383	-1.32574	RNA-CD DFMO
MYOGENESIS	0.0690079	-1.4771	RNA-CD DFMO
NOTCH SIGNALING	0.861312	0.741833	RNA-CD DFMO
OXIDATIVE PHOSPHORYLATION	0.814583	-0.874329	RNA-CD DFMO
P53 PATHWAY	0.221231	1.20847	RNA-CD DFMO
PANCREAS BETA CELLS	0.621496	0.965938	RNA-CD DFMO
PEROXISOME	0.0690079	1.53394	RNA-CD DFMO
PI3K AKT MTOR SIGNALING	0.0640377	1.62782	RNA-CD DFMO
PROTEIN SECRETION	0.0690079	1.5184	RNA-CD DFMO
REACTIVE OXIGEN SPECIES PATHWAY	0.966596	0.642393	RNA-CD DFMO
SPERMATOGENESIS	0.43721	-1.0959	RNA-CD DFMO
TGF BETA SIGNALING	0.442049	1.07416	RNA-CD DFMO
TNFA SIGNALING VIA NFKB	0.928397	-0.746077	RNA-CD DFMO
UNFOLDED PROTEIN RESPONSE	0.756443	-0.899565	RNA-CD DFMO
UV RESPONSE DN	0.692863	0.9412	RNA-CD DFMO
UV RESPONSE UP	0.169909	1.28459	RNA-CD DFMO
WNT BETA CATENIN SIGNALING	0.162146	1.52439	RNA-CD DFMO
XENOBIOTIC METABOLISM	0.221231	1.21399	RNA-CD DFMO
ADIPOGENESIS	1	-0.765954	Proteo-CD DFMO
ALLOGRAFT REJECTION	0.983375	-0.752063	Proteo-CD DFMO
ANDROGEN RESPONSE	0.926008	-0.837722	Proteo-CD DFMO
ANGIOGENESIS	0.750034	-1.00729	Proteo-CD DFMO
APICAL JUNCTION	0.580029	1.10471	Proteo-CD DFMO
APICAL SURFACE	0.753611	0.975054	Proteo-CD DFMO
APOPTOSIS	0.750034	-1.01085	Proteo-CD DFMO
BILE ACID METABOLISM	0.133299	-1.48366	Proteo-CD DFMO
CHOLESTEROL HOMEOSTASIS	0.983375	0.757341	Proteo-CD DFMO
COAGULATION	0.0260092	-1.61287	Proteo-CD DFMO
COMPLEMENT	0.236278	-1.33358	Proteo-CD DFMO
DNA REPAIR	0.926008	-0.872424	Proteo-CD DFMO
E2F TARGETS	0.934332	-0.862283	Proteo-CD DFMO
EPITHELIAL MESENCHYMAL TRANSITION	0.134176	1.38311	Proteo-CD DFMO
ESTROGEN RESPONSE EARLY	0.595334	-1.10665	Proteo-CD DFMO
ESTROGEN RESPONSE LATE	0.767618	-0.969946	Proteo-CD DFMO
FATTY ACID METABOLISM	0.732113	1.01526	Proteo-CD DFMO
G2M CHECKPOINT	1	0.738674	Proteo-CD DFMO
GLYCOLYSIS	0.586818	-1.11345	Proteo-CD DFMO
HEDGEHOG SIGNALING	0.153046	1.55715	Proteo-CD DFMO
HEME METABOLISM	0.019081	-1.60732	Proteo-CD DFMO
HYPOXIA	0.361589	-1.23371	Proteo-CD DFMO
IL2 STAT5 SIGNALING	0.595334	1.07666	Proteo-CD DFMO
IL6 JAK STAT3 SIGNALING	0.340926	-1.36979	Proteo-CD DFMO
INFLAMMATORY RESPONSE	0.586818	-1.1339	Proteo-CD DFMO
INTERFERON ALPHA RESPONSE	0.366632	-1.2651	Proteo-CD DFMO
INTERFERON GAMMA RESPONSE	0.236278	-1.33575	Proteo-CD DFMO
KRAS SIGNALING DN	0.000256495	-1.97686	Proteo-CD DFMO
KRAS SIGNALING UP	0.750034	-0.99532	Proteo-CD DFMO
MITOTIC SPINDLE	0.270817	1.22693	Proteo-CD DFMO
MTORC1 SIGNALING	0.741871	-1.02134	Proteo-CD DFMO
MYC TARGETS V1	1	0.642446	Proteo-CD DFMO
MYC TARGETS V2	0.0260092	-1.70573	Proteo-CD DFMO
MYOGENESIS	5e-09	-2.21117	Proteo-CD DFMO
NOTCH SIGNALING	0.361589	1.3655	Proteo-CD DFMO
OXIDATIVE PHOSPHORYLATION	1	0.589832	Proteo-CD DFMO
P53 PATHWAY	0.983375	-0.793776	Proteo-CD DFMO
PANCREAS BETA CELLS	0.850808	-0.877885	Proteo-CD DFMO
PEROXISOME	0.865636	-0.896926	Proteo-CD DFMO
PI3K AKT MTOR SIGNALING	0.926008	0.860588	Proteo-CD DFMO
PROTEIN SECRETION	0.722567	1.03085	Proteo-CD DFMO
REACTIVE OXIGEN SPECIES PATHWAY	0.673141	-1.08446	Proteo-CD DFMO
SPERMATOGENESIS	0.529597	1.16502	Proteo-CD DFMO
TGF BETA SIGNALING	0.586818	1.13643	Proteo-CD DFMO
TNFA SIGNALING VIA NFKB	0.850808	-0.918144	Proteo-CD DFMO
UNFOLDED PROTEIN RESPONSE	0.850808	-0.921031	Proteo-CD DFMO
UV RESPONSE DN	0.361589	1.21527	Proteo-CD DFMO
UV RESPONSE UP	0.753611	-0.981645	Proteo-CD DFMO
WNT BETA CATENIN SIGNALING	0.983375	-0.678771	Proteo-CD DFMO
XENOBIOTIC METABOLISM	0.019081	-1.61139	Proteo-CD DFMO
ALLOGRAFT REJECTION	0.00935444	-1.6147	Ribo-ProArg DFMO
ANDROGEN RESPONSE	0.88858	0.827673	Ribo-ProArg DFMO
ANGIOGENESIS	0.136677	1.46328	Ribo-ProArg DFMO
APICAL JUNCTION	0.894897	0.840784	Ribo-ProArg DFMO
APICAL SURFACE	0.55132	1.06363	Ribo-ProArg DFMO
APOPTOSIS	0.668691	0.975516	Ribo-ProArg DFMO
BILE ACID METABOLISM	0.963456	-0.697121	Ribo-ProArg DFMO
CHOLESTEROL HOMEOSTASIS	0.923439	0.742607	Ribo-ProArg DFMO
COAGULATION	0.0657625	-1.42514	Ribo-ProArg DFMO
COMPLEMENT	0.121073	-1.29958	Ribo-ProArg DFMO
DNA REPAIR	0.00725383	-1.58097	Ribo-ProArg DFMO
EPITHELIAL MESENCHYMAL TRANSITION	0.0906766	-1.30224	Ribo-ProArg DFMO
ESTROGEN RESPONSE EARLY	0.504183	1.08204	Ribo-ProArg DFMO
ESTROGEN RESPONSE LATE	0.0657625	1.42136	Ribo-ProArg DFMO
FATTY ACID METABOLISM	0.904717	0.820367	Ribo-ProArg DFMO
GLYCOLYSIS	0.220602	-1.1734	Ribo-ProArg DFMO
HEDGEHOG SIGNALING	0.362805	1.21634	Ribo-ProArg DFMO
HEME METABOLISM	0.520074	1.06466	Ribo-ProArg DFMO
HYPOXIA	0.245997	-1.15167	Ribo-ProArg DFMO
IL2 STAT5 SIGNALING	0.212121	-1.21766	Ribo-ProArg DFMO
IL6 JAK STAT3 SIGNALING	0.0568913	-1.55864	Ribo-ProArg DFMO
INFLAMMATORY RESPONSE	0.236179	-1.19391	Ribo-ProArg DFMO
INTERFERON ALPHA RESPONSE	0.220602	-1.24447	Ribo-ProArg DFMO
INTERFERON GAMMA RESPONSE	0.00725383	-1.62998	Ribo-ProArg DFMO
KRAS SIGNALING DN	0.504183	1.1053	Ribo-ProArg DFMO
KRAS SIGNALING UP	0.0568913	1.43857	Ribo-ProArg DFMO
MITOTIC SPINDLE	0.000797001	-1.6998	Ribo-ProArg DFMO
MTORC1 SIGNALING	0.216324	-1.17582	Ribo-ProArg DFMO
MYC TARGETS V1	0.000885894	-1.65742	Ribo-ProArg DFMO
MYOGENESIS	0.00725383	-1.58158	Ribo-ProArg DFMO
NOTCH SIGNALING	0.526762	1.08285	Ribo-ProArg DFMO
P53 PATHWAY	0.504183	1.07616	Ribo-ProArg DFMO
PANCREAS BETA CELLS	0.591279	1.02663	Ribo-ProArg DFMO
PEROXISOME	0.647803	0.986987	Ribo-ProArg DFMO
PI3K AKT MTOR SIGNALING	0.668691	0.958076	Ribo-ProArg DFMO
PROTEIN SECRETION	0.0657625	1.46117	Ribo-ProArg DFMO
REACTIVE OXIGEN SPECIES PATHWAY	0.963456	-0.66219	Ribo-ProArg DFMO
SPERMATOGENESIS	0.923439	0.759667	Ribo-ProArg DFMO
TGF BETA SIGNALING	0.109901	1.45146	Ribo-ProArg DFMO
TNFA SIGNALING VIA NFKB	0.668691	0.967814	Ribo-ProArg DFMO
UNFOLDED PROTEIN RESPONSE	0.696864	-0.952861	Ribo-ProArg DFMO
UV RESPONSE DN	0.00935444	1.62699	Ribo-ProArg DFMO
UV RESPONSE UP	0.88858	0.849623	Ribo-ProArg DFMO
WNT BETA CATENIN SIGNALING	0.0657625	-1.58977	Ribo-ProArg DFMO
XENOBIOTIC METABOLISM	0.154228	-1.25783	Ribo-ProArg DFMO
ALLOGRAFT REJECTION	0.0415637	-1.48196	RNA-ProArg DFMO
ANDROGEN RESPONSE	0.0107012	1.79242	RNA-ProArg DFMO
ANGIOGENESIS	0.269898	1.22879	RNA-ProArg DFMO
APICAL JUNCTION	0.104041	1.30957	RNA-ProArg DFMO
APICAL SURFACE	0.400478	1.09106	RNA-ProArg DFMO
APOPTOSIS	0.00149681	1.81241	RNA-ProArg DFMO
BILE ACID METABOLISM	0.219131	1.25248	RNA-ProArg DFMO
CHOLESTEROL HOMEOSTASIS	0.000965026	2.13555	RNA-ProArg DFMO
COAGULATION	0.0782917	1.47316	RNA-ProArg DFMO
COMPLEMENT	0.133909	1.25949	RNA-ProArg DFMO
DNA REPAIR	0.0898118	-1.34794	RNA-ProArg DFMO
EPITHELIAL MESENCHYMAL TRANSITION	0.000965026	1.88349	RNA-ProArg DFMO
ESTROGEN RESPONSE EARLY	0.13625	1.28794	RNA-ProArg DFMO
ESTROGEN RESPONSE LATE	0.238066	1.16694	RNA-ProArg DFMO
FATTY ACID METABOLISM	0.000965026	1.90318	RNA-ProArg DFMO
GLYCOLYSIS	0.281775	1.11664	RNA-ProArg DFMO
HEDGEHOG SIGNALING	0.0266588	1.79598	RNA-ProArg DFMO
HEME METABOLISM	0.0302026	1.46661	RNA-ProArg DFMO
HYPOXIA	0.0140463	1.58851	RNA-ProArg DFMO
IL2 STAT5 SIGNALING	0.239033	-1.19668	RNA-ProArg DFMO
IL6 JAK STAT3 SIGNALING	0.932758	0.707995	RNA-ProArg DFMO
INFLAMMATORY RESPONSE	0.677876	-0.887852	RNA-ProArg DFMO
INTERFERON ALPHA RESPONSE	0.37777	-1.09993	RNA-ProArg DFMO
INTERFERON GAMMA RESPONSE	0.609442	-0.952024	RNA-ProArg DFMO
KRAS SIGNALING DN	0.0738464	-1.48017	RNA-ProArg DFMO
KRAS SIGNALING UP	0.001148	1.95108	RNA-ProArg DFMO
MITOTIC SPINDLE	0.677876	0.932156	RNA-ProArg DFMO
MTORC1 SIGNALING	0.0100607	1.50376	RNA-ProArg DFMO
MYC TARGETS V1	0.316582	-1.10471	RNA-ProArg DFMO
MYOGENESIS	0.0222013	1.51255	RNA-ProArg DFMO
NOTCH SIGNALING	0.677876	-0.868946	RNA-ProArg DFMO
P53 PATHWAY	0.150003	1.23329	RNA-ProArg DFMO
PANCREAS BETA CELLS	0.452	1.04905	RNA-ProArg DFMO
PEROXISOME	0.0302026	1.56298	RNA-ProArg DFMO
PI3K AKT MTOR SIGNALING	0.00898639	1.74151	RNA-ProArg DFMO
PROTEIN SECRETION	0.001148	1.94426	RNA-ProArg DFMO
REACTIVE OXIGEN SPECIES PATHWAY	1	0.41399	RNA-ProArg DFMO
SPERMATOGENESIS	0.281445	-1.17199	RNA-ProArg DFMO
TGF BETA SIGNALING	0.0227964	1.7324	RNA-ProArg DFMO
TNFA SIGNALING VIA NFKB	0.101302	1.36487	RNA-ProArg DFMO
UNFOLDED PROTEIN RESPONSE	0.473087	1.01925	RNA-ProArg DFMO
UV RESPONSE DN	0.0202607	1.61173	RNA-ProArg DFMO
UV RESPONSE UP	0.127315	1.26361	RNA-ProArg DFMO
WNT BETA CATENIN SIGNALING	0.114904	1.47414	RNA-ProArg DFMO
XENOBIOTIC METABOLISM	0.23138	1.1767	RNA-ProArg DFMO
ALLOGRAFT REJECTION	0.362462	-1.16149	Proteo-ProArg DFMO
ANDROGEN RESPONSE	0.893725	-0.822775	Proteo-ProArg DFMO
ANGIOGENESIS	0.208895	1.36966	Proteo-ProArg DFMO
APICAL JUNCTION	0.125271	1.31111	Proteo-ProArg DFMO
APICAL SURFACE	0.106116	1.53346	Proteo-ProArg DFMO
APOPTOSIS	0.208895	1.25177	Proteo-ProArg DFMO
BILE ACID METABOLISM	0.84836	0.846128	Proteo-ProArg DFMO
CHOLESTEROL HOMEOSTASIS	0.736921	0.928256	Proteo-ProArg DFMO
COAGULATION	0.14202	-1.30738	Proteo-ProArg DFMO
COMPLEMENT	0.799944	0.900347	Proteo-ProArg DFMO
DNA REPAIR	0.0577367	-1.44611	Proteo-ProArg DFMO
EPITHELIAL MESENCHYMAL TRANSITION	3.2465e-07	2.14325	Proteo-ProArg DFMO
ESTROGEN RESPONSE EARLY	0.404086	1.12746	Proteo-ProArg DFMO
ESTROGEN RESPONSE LATE	0.467419	1.08981	Proteo-ProArg DFMO
FATTY ACID METABOLISM	8.51257e-06	1.98763	Proteo-ProArg DFMO
GLYCOLYSIS	0.14202	1.26923	Proteo-ProArg DFMO
HEDGEHOG SIGNALING	0.0577367	1.62638	Proteo-ProArg DFMO
HEME METABOLISM	0.728951	-0.959023	Proteo-ProArg DFMO
HYPOXIA	0.0391051	1.4853	Proteo-ProArg DFMO
IL2 STAT5 SIGNALING	0.046834	1.49071	Proteo-ProArg DFMO
IL6 JAK STAT3 SIGNALING	0.532179	-1.07622	Proteo-ProArg DFMO
INFLAMMATORY RESPONSE	0.736921	-0.930804	Proteo-ProArg DFMO
INTERFERON ALPHA RESPONSE	0.909492	-0.792106	Proteo-ProArg DFMO
INTERFERON GAMMA RESPONSE	0.315845	-1.16863	Proteo-ProArg DFMO
KRAS SIGNALING DN	0.0851045	-1.46181	Proteo-ProArg DFMO
KRAS SIGNALING UP	0.457497	1.09986	Proteo-ProArg DFMO
MITOTIC SPINDLE	0.106116	-1.29474	Proteo-ProArg DFMO
MTORC1 SIGNALING	0.991068	-0.760825	Proteo-ProArg DFMO
MYC TARGETS V1	0.532269	-1.03459	Proteo-ProArg DFMO
MYOGENESIS	0.0980175	-1.33973	Proteo-ProArg DFMO
NOTCH SIGNALING	0.781871	0.862432	Proteo-ProArg DFMO
P53 PATHWAY	0.632614	0.997855	Proteo-ProArg DFMO
PANCREAS BETA CELLS	0.477178	1.12154	Proteo-ProArg DFMO
PEROXISOME	0.14202	1.33299	Proteo-ProArg DFMO
PI3K AKT MTOR SIGNALING	0.610059	1.00801	Proteo-ProArg DFMO
PROTEIN SECRETION	0.000976546	1.7911	Proteo-ProArg DFMO
REACTIVE OXIGEN SPECIES PATHWAY	0.477178	1.10226	Proteo-ProArg DFMO
SPERMATOGENESIS	0.781871	0.899172	Proteo-ProArg DFMO
TGF BETA SIGNALING	0.931392	0.721033	Proteo-ProArg DFMO
TNFA SIGNALING VIA NFKB	0.14202	1.34713	Proteo-ProArg DFMO
UNFOLDED PROTEIN RESPONSE	0.998087	-0.604875	Proteo-ProArg DFMO
UV RESPONSE DN	3.16156e-05	1.98065	Proteo-ProArg DFMO
UV RESPONSE UP	0.315845	1.16584	Proteo-ProArg DFMO
WNT BETA CATENIN SIGNALING	0.700773	-0.958649	Proteo-ProArg DFMO
XENOBIOTIC METABOLISM	0.799944	-0.901359	Proteo-ProArg DFMO
ADIPOGENESIS	0.88858	0.866248	Ribo-ProArg DFMO
ADIPOGENESIS	0.0130286	1.5193	RNA-ProArg DFMO
ADIPOGENESIS	1.66667e-09	2.33888	Proteo-ProArg DFMO
E2F TARGETS	5e-09	-2.33347	Ribo-ProArg DFMO
E2F TARGETS	0.00149681	-1.66429	RNA-ProArg DFMO
E2F TARGETS	1.66667e-09	-2.62856	Proteo-ProArg DFMO
G2M CHECKPOINT	1.23089e-05	-1.89878	Ribo-ProArg DFMO
G2M CHECKPOINT	0.104041	-1.29784	RNA-ProArg DFMO
G2M CHECKPOINT	1.03246e-07	-2.12379	Proteo-ProArg DFMO
MYC TARGETS V2	2.61029e-08	-2.53192	Ribo-ProArg DFMO
MYC TARGETS V2	0.114904	-1.37336	RNA-ProArg DFMO
MYC TARGETS V2	9.05437e-06	-2.22224	Proteo-ProArg DFMO
OXIDATIVE PHOSPHORYLATION	0.584931	1.022	Ribo-ProArg DFMO
OXIDATIVE PHOSPHORYLATION	0.321595	1.0743	RNA-ProArg DFMO
OXIDATIVE PHOSPHORYLATION	1.66667e-09	2.85937	Proteo-ProArg DFMO
ADIPOGENESIS	0.0722862	-1.44925	Ribo-ProArg
ALLOGRAFT REJECTION	0.0024207	-1.9031	Ribo-ProArg
ANDROGEN RESPONSE	0.490109	-1.13794	Ribo-ProArg
ANGIOGENESIS	0.420751	1.23538	Ribo-ProArg
APICAL JUNCTION	0.316627	1.19725	Ribo-ProArg
APICAL SURFACE	0.577687	1.05628	Ribo-ProArg
APOPTOSIS	0.577687	-1.03204	Ribo-ProArg
BILE ACID METABOLISM	0.0505255	-1.71396	Ribo-ProArg
CHOLESTEROL HOMEOSTASIS	0.952563	-0.724151	Ribo-ProArg
COAGULATION	0.068334	-1.60046	Ribo-ProArg
COMPLEMENT	0.0289065	-1.65978	Ribo-ProArg
DNA REPAIR	0.955545	-0.726447	Ribo-ProArg
E2F TARGETS	0.0722862	1.35596	Ribo-ProArg
EPITHELIAL MESENCHYMAL TRANSITION	0.00113882	1.80308	Ribo-ProArg
ESTROGEN RESPONSE EARLY	0.783217	-0.939991	Ribo-ProArg
ESTROGEN RESPONSE LATE	0.949165	0.860483	Ribo-ProArg
FATTY ACID METABOLISM	0.490109	-1.09893	Ribo-ProArg
G2M CHECKPOINT	0.212405	1.23834	Ribo-ProArg
GLYCOLYSIS	0.490109	-1.09282	Ribo-ProArg
HEDGEHOG SIGNALING	0.949165	-0.763056	Ribo-ProArg
HEME METABOLISM	0.223092	1.2414	Ribo-ProArg
HYPOXIA	0.439489	-1.14314	Ribo-ProArg
IL2 STAT5 SIGNALING	0.524533	-1.07832	Ribo-ProArg
IL6 JAK STAT3 SIGNALING	0.0780053	-1.62955	Ribo-ProArg
INFLAMMATORY RESPONSE	0.212835	-1.35376	Ribo-ProArg
INTERFERON ALPHA RESPONSE	0.0822998	-1.55921	Ribo-ProArg
INTERFERON GAMMA RESPONSE	0.00738641	-1.78441	Ribo-ProArg
KRAS SIGNALING DN	0.323467	-1.27107	Ribo-ProArg
KRAS SIGNALING UP	0.727981	-0.972759	Ribo-ProArg
MITOTIC SPINDLE	0.949165	0.901389	Ribo-ProArg
MTORC1 SIGNALING	0.949165	-0.888121	Ribo-ProArg
MYC TARGETS V1	0.0505255	1.39618	Ribo-ProArg
MYC TARGETS V2	0.952563	-0.677948	Ribo-ProArg
MYOGENESIS	0.577687	-1.04146	Ribo-ProArg
NOTCH SIGNALING	0.952563	0.679993	Ribo-ProArg
OXIDATIVE PHOSPHORYLATION	0.952563	-0.798323	Ribo-ProArg
P53 PATHWAY	0.490109	-1.09134	Ribo-ProArg
PANCREAS BETA CELLS	0.490109	-1.15145	Ribo-ProArg
PEROXISOME	0.347499	-1.24757	Ribo-ProArg
PI3K AKT MTOR SIGNALING	0.952563	-0.716638	Ribo-ProArg
PROTEIN SECRETION	0.949165	-0.796314	Ribo-ProArg
REACTIVE OXIGEN SPECIES PATHWAY	0.949165	-0.787485	Ribo-ProArg
SPERMATOGENESIS	0.949165	0.813404	Ribo-ProArg
TGF BETA SIGNALING	0.316627	1.28442	Ribo-ProArg
TNFA SIGNALING VIA NFKB	0.0730028	-1.46532	Ribo-ProArg
UNFOLDED PROTEIN RESPONSE	0.439489	-1.16358	Ribo-ProArg
UV RESPONSE DN	0.00495153	1.70857	Ribo-ProArg
UV RESPONSE UP	0.577687	-1.03871	Ribo-ProArg
WNT BETA CATENIN SIGNALING	0.949165	-0.729698	Ribo-ProArg
XENOBIOTIC METABOLISM	0.00738641	-1.75428	Ribo-ProArg
ADIPOGENESIS	0.89392	0.861211	RNA-ProArg
ALLOGRAFT REJECTION	0.00618202	-1.81171	RNA-ProArg
ANDROGEN RESPONSE	0.222292	1.33977	RNA-ProArg
ANGIOGENESIS	0.404981	1.20042	RNA-ProArg
APICAL JUNCTION	0.00602605	1.84532	RNA-ProArg
APICAL SURFACE	0.951415	0.590044	RNA-ProArg
APOPTOSIS	0.535393	1.06637	RNA-ProArg
BILE ACID METABOLISM	0.768795	0.900142	RNA-ProArg
CHOLESTEROL HOMEOSTASIS	0.0814746	1.50246	RNA-ProArg
COAGULATION	0.792978	0.864577	RNA-ProArg
COMPLEMENT	0.241375	-1.25381	RNA-ProArg
DNA REPAIR	0.899631	-0.842866	RNA-ProArg
E2F TARGETS	0.361887	1.13278	RNA-ProArg
EPITHELIAL MESENCHYMAL TRANSITION	0.0113152	1.73636	RNA-ProArg
ESTROGEN RESPONSE EARLY	0.0814746	1.47495	RNA-ProArg
ESTROGEN RESPONSE LATE	0.361887	-1.16948	RNA-ProArg
FATTY ACID METABOLISM	0.59388	1.03348	RNA-ProArg
G2M CHECKPOINT	0.018591	1.55525	RNA-ProArg
GLYCOLYSIS	0.718561	0.955176	RNA-ProArg
HEDGEHOG SIGNALING	0.0563014	1.68959	RNA-ProArg
HEME METABOLISM	0.0563014	1.48364	RNA-ProArg
HYPOXIA	0.241375	1.2435	RNA-ProArg
IL2 STAT5 SIGNALING	0.691964	-0.965198	RNA-ProArg
IL6 JAK STAT3 SIGNALING	0.627335	-0.999898	RNA-ProArg
INFLAMMATORY RESPONSE	0.169694	-1.40737	RNA-ProArg
INTERFERON ALPHA RESPONSE	0.0166078	-1.82355	RNA-ProArg
INTERFERON GAMMA RESPONSE	0.0290806	-1.60641	RNA-ProArg
KRAS SIGNALING DN	0.624508	-1.01623	RNA-ProArg
KRAS SIGNALING UP	0.730506	0.937009	RNA-ProArg
MITOTIC SPINDLE	0.00190142	1.7798	RNA-ProArg
MTORC1 SIGNALING	0.221613	1.24989	RNA-ProArg
MYC TARGETS V1	0.923734	-0.81954	RNA-ProArg
MYC TARGETS V2	0.899631	0.776628	RNA-ProArg
MYOGENESIS	0.361887	1.14228	RNA-ProArg
NOTCH SIGNALING	0.564383	1.08851	RNA-ProArg
OXIDATIVE PHOSPHORYLATION	0.0758548	-1.36767	RNA-ProArg
P53 PATHWAY	0.792978	-0.892583	RNA-ProArg
PANCREAS BETA CELLS	0.627213	1.00829	RNA-ProArg
PEROXISOME	0.404981	1.14936	RNA-ProArg
PI3K AKT MTOR SIGNALING	0.0256503	1.69027	RNA-ProArg
PROTEIN SECRETION	0.59388	1.03291	RNA-ProArg
REACTIVE OXIGEN SPECIES PATHWAY	0.899631	0.751477	RNA-ProArg
SPERMATOGENESIS	0.792978	-0.889454	RNA-ProArg
TGF BETA SIGNALING	0.241375	1.3621	RNA-ProArg
TNFA SIGNALING VIA NFKB	0.656859	0.982378	RNA-ProArg
UNFOLDED PROTEIN RESPONSE	0.404981	1.12004	RNA-ProArg
UV RESPONSE DN	0.252364	1.24973	RNA-ProArg
UV RESPONSE UP	0.132056	1.35002	RNA-ProArg
WNT BETA CATENIN SIGNALING	0.0814746	1.62413	RNA-ProArg
XENOBIOTIC METABOLISM	0.334074	-1.18766	RNA-ProArg
ADIPOGENESIS	0.497845	-1.12759	Proteo-ProArg
ALLOGRAFT REJECTION	0.497845	-1.16381	Proteo-ProArg
ANDROGEN RESPONSE	0.52016	-1.11632	Proteo-ProArg
ANGIOGENESIS	0.460813	-1.27252	Proteo-ProArg
APICAL JUNCTION	0.895143	-0.865438	Proteo-ProArg
APICAL SURFACE	0.497845	-1.19626	Proteo-ProArg
APOPTOSIS	0.52016	-1.09562	Proteo-ProArg
BILE ACID METABOLISM	0.14437	-1.52205	Proteo-ProArg
CHOLESTEROL HOMEOSTASIS	0.542162	1.06952	Proteo-ProArg
COAGULATION	0.120435	-1.51889	Proteo-ProArg
COMPLEMENT	0.497845	-1.1414	Proteo-ProArg
DNA REPAIR	0.651438	1.01786	Proteo-ProArg
E2F TARGETS	0.174309	1.26507	Proteo-ProArg
EPITHELIAL MESENCHYMAL TRANSITION	0.434595	-1.19961	Proteo-ProArg
ESTROGEN RESPONSE EARLY	0.671155	-1.01119	Proteo-ProArg
ESTROGEN RESPONSE LATE	0.384555	-1.25871	Proteo-ProArg
FATTY ACID METABOLISM	0.384555	-1.2399	Proteo-ProArg
G2M CHECKPOINT	0.988593	0.789635	Proteo-ProArg
GLYCOLYSIS	0.174309	-1.35556	Proteo-ProArg
HEDGEHOG SIGNALING	0.497845	1.15875	Proteo-ProArg
HEME METABOLISM	0.000234571	1.80479	Proteo-ProArg
HYPOXIA	0.235029	-1.32528	Proteo-ProArg
IL2 STAT5 SIGNALING	0.935771	-0.827924	Proteo-ProArg
IL6 JAK STAT3 SIGNALING	0.52016	-1.13538	Proteo-ProArg
INFLAMMATORY RESPONSE	0.700788	0.954026	Proteo-ProArg
INTERFERON ALPHA RESPONSE	0.690297	0.965066	Proteo-ProArg
INTERFERON GAMMA RESPONSE	0.497845	-1.12141	Proteo-ProArg
KRAS SIGNALING DN	0.174309	-1.46552	Proteo-ProArg
KRAS SIGNALING UP	0.655763	-1.02626	Proteo-ProArg
MITOTIC SPINDLE	0.419397	1.13608	Proteo-ProArg
MTORC1 SIGNALING	0.988593	0.797148	Proteo-ProArg
MYC TARGETS V1	5.97059e-06	1.93296	Proteo-ProArg
MYC TARGETS V2	0.988593	0.681867	Proteo-ProArg
MYOGENESIS	0.102572	-1.48345	Proteo-ProArg
NOTCH SIGNALING	0.174309	1.55408	Proteo-ProArg
OXIDATIVE PHOSPHORYLATION	0.690297	0.989897	Proteo-ProArg
P53 PATHWAY	0.497845	-1.13405	Proteo-ProArg
PANCREAS BETA CELLS	0.988593	0.67213	Proteo-ProArg
PEROXISOME	0.690297	-0.985303	Proteo-ProArg
PI3K AKT MTOR SIGNALING	0.988593	-0.698002	Proteo-ProArg
PROTEIN SECRETION	0.891598	-0.8605	Proteo-ProArg
REACTIVE OXIGEN SPECIES PATHWAY	0.384555	1.28186	Proteo-ProArg
SPERMATOGENESIS	0.174309	1.4171	Proteo-ProArg
TGF BETA SIGNALING	0.29967	1.37375	Proteo-ProArg
TNFA SIGNALING VIA NFKB	0.690297	-0.964854	Proteo-ProArg
UNFOLDED PROTEIN RESPONSE	0.690297	-0.971596	Proteo-ProArg
UV RESPONSE DN	0.988593	-0.701135	Proteo-ProArg
UV RESPONSE UP	0.996776	0.664852	Proteo-ProArg
WNT BETA CATENIN SIGNALING	0.988593	0.698604	Proteo-ProArg
XENOBIOTIC METABOLISM	0.0473083	-1.58435	Proteo-ProArg

## Sheet: d
transcript	transcript	protein	protein
transcript	log2(ProArg-free DFMO/CD)	protein	log2(ProArg-free DFMO/CD)
Mycn_ENSMUST00000043396	1.05382	Mycn~P03966	-0.485728
Hand2_ENSMUST00000040104	-0.0354321	Hand2~Q61039	-0.0739574
Isl1_ENSMUST00000036060	0.565487	Isl1~P61372	-0.0431251
Phox2b_ENSMUST00000012664	-0.0239186	Phox2b~O35690	-0.767254
Gata3_ENSMUST00000102976	-0.166764	Gata3~P23772	-0.996822
Tbx2_ENSMUST00000000095	-1.50454	Tbx2~Q60707	-0.255804

## Sheet: e
transcript	transcript	protein	protein
transcript	log2(ProArg-free DFMO/CD)	protein	log2(ProArg-free DFMO/CD)
Sox11_ENSMUST00000079063	-2.21709	Sox11~Q7M6Y2	-1.6176
Gata3_ENSMUST00000102976	-0.166764	Gata3~P23772	-0.996822
Phox2b_ENSMUST00000012664	-0.0239186	Phox2b~O35690	-0.767254
Isl1_ENSMUST00000036060	0.565487	Isl1~P61372	-0.0431251
Hand2_ENSMUST00000040104	-0.0354321	Hand2~Q61039	-0.0739574
Tbx2_ENSMUST00000000095	-1.50454	Tbx2~Q60707	-0.255804
Rara_ENSMUST00000107474	-0.488379	Rara~P11416	-0.696102
Meis1_ENSMUST00000185131	1.51956	Meis1~H3BLB6	-0.432964
Sox4_ENSMUST00000067230	-4.5715	Sox4~Q06831	-0.929203

## Sheet: g
TranscriptName	TranscriptID.x	TranscriptID.y	ProteinName	ProteinID	Omics	FoldChange	geneGroup
Amd1	ENSMUST00000238969	ENSMUST00000238969	Amd1	A0A5F8MPF5	RNA	1.52394	Polyamines Biosynthesis
Odc1	ENSMUST00000171737	ENSMUST00000171737	Odc1	P00860	RNA	0.0908731	Polyamines Biosynthesis
Sms	ENSMUST00000112529	ENSMUST00000112529	Sms	P97355	RNA	-0.101527	Polyamines Biosynthesis
Srm	ENSMUST00000006611	ENSMUST00000006611	Srm	Q64674	RNA	0.302515	Polyamines Biosynthesis
Azin2	ENSMUST00000030581	ENSMUST00000030581	NA	NA	RNA	-0.192576	Polyamines Biosynthesis
Smox	ENSMUST00000110181	ENSMUST00000110181	NA	NA	RNA	-0.111566	Polyamines Biosynthesis
Amd1	ENSMUST00000238969	ENSMUST00000238969	Amd1	A0A5F8MPF5	Ribo	1.66378	Polyamines Biosynthesis
Odc1	ENSMUST00000171737	ENSMUST00000171737	Odc1	P00860	Ribo	0.466347	Polyamines Biosynthesis
Sms	ENSMUST00000112529	ENSMUST00000112529	Sms	P97355	Ribo	0.206802	Polyamines Biosynthesis
Srm	ENSMUST00000006611	ENSMUST00000006611	Srm	Q64674	Ribo	-0.491448	Polyamines Biosynthesis
Azin1	NA	ENSMUST00000065308	NA	NA	Ribo	1.26808	Polyamines Biosynthesis
Azin2	ENSMUST00000030581	ENSMUST00000030581	NA	NA	Ribo	0.363641	Polyamines Biosynthesis
Smox	ENSMUST00000110181	ENSMUST00000110181	NA	NA	Ribo	0.100392	Polyamines Biosynthesis
Amd1	ENSMUST00000238969	ENSMUST00000238969	Amd1	A0A5F8MPF5	Proteo	1.32937	Polyamines Biosynthesis
Odc1	ENSMUST00000171737	ENSMUST00000171737	Odc1	P00860	Proteo	1.64645	Polyamines Biosynthesis
Sms	ENSMUST00000112529	ENSMUST00000112529	Sms	P97355	Proteo	-0.0243836	Polyamines Biosynthesis
Srm	ENSMUST00000006611	ENSMUST00000006611	Srm	Q64674	Proteo	-0.430131	Polyamines Biosynthesis

## Sheet: h
group	proteinName	lfq		group	proteinName	lfq		group	proteinName	lfq		group	proteinName	lfq
CD DFMO	Amd1.A0A5F8MPF5	5.63398		CD DFMO	Odc1.P00860	6.32062		CD DFMO	Srm.Q64674	13.8184		CD DFMO	Sms.P97355	9.52232
CD DFMO	Amd1.A0A5F8MPF5	5.7798		CD DFMO	Odc1.P00860	8.1034		CD DFMO	Srm.Q64674	13.9563		CD DFMO	Sms.P97355	9.5039
CD DFMO	Amd1.A0A5F8MPF5	5.91568		CD DFMO	Odc1.P00860	7.99499		CD DFMO	Srm.Q64674	14.2828		CD DFMO	Sms.P97355	9.56953
CD DFMO	Amd1.A0A5F8MPF5	7.84669		CD DFMO	Odc1.P00860	8.21938		CD DFMO	Srm.Q64674	14.03		CD DFMO	Sms.P97355	9.24949
CD DFMO	Amd1.A0A5F8MPF5	6.21344		CD DFMO	Odc1.P00860	8.81725		CD DFMO	Srm.Q64674	14.636		CD DFMO	Sms.P97355	9.6517
CD DFMO	Amd1.A0A5F8MPF5	6.12272		CD DFMO	Odc1.P00860	8.22967		CD DFMO	Srm.Q64674	14.667		CD DFMO	Sms.P97355	9.65595
ProArg-free DFMO	Amd1.A0A5F8MPF5	5.81045		ProArg-free DFMO	Odc1.P00860	6.90323		ProArg-free DFMO	Srm.Q64674	13.4925		ProArg-free DFMO	Sms.P97355	9.14895
ProArg-free DFMO	Amd1.A0A5F8MPF5	7.78171		ProArg-free DFMO	Odc1.P00860	8.1581		ProArg-free DFMO	Srm.Q64674	13.9927		ProArg-free DFMO	Sms.P97355	9.54866
ProArg-free DFMO	Amd1.A0A5F8MPF5	7.2056		ProArg-free DFMO	Odc1.P00860	7.31877		ProArg-free DFMO	Srm.Q64674	13.6881		ProArg-free DFMO	Sms.P97355	9.42735
ProArg-free DFMO	Amd1.A0A5F8MPF5	6.92379		ProArg-free DFMO	Odc1.P00860	6.77385		ProArg-free DFMO	Srm.Q64674	14.031		ProArg-free DFMO	Sms.P97355	9.56784
ProArg-free DFMO	Amd1.A0A5F8MPF5	6.2256		ProArg-free DFMO	Odc1.P00860	6.38228		ProArg-free DFMO	Srm.Q64674	14.0087		ProArg-free DFMO	Sms.P97355	9.60096
ProArg-free DFMO	Amd1.A0A5F8MPF5	6.082		ProArg-free DFMO	Odc1.P00860	7.5756		ProArg-free DFMO	Srm.Q64674	13.5993		ProArg-free DFMO	Sms.P97355	9.52449
CD	Amd1.A0A5F8MPF5	5.64935		CD	Odc1.P00860	5.49037		CD	Srm.Q64674	14.1327		CD	Sms.P97355	9.59546
CD	Amd1.A0A5F8MPF5	5.42646		CD	Odc1.P00860	5.22511		CD	Srm.Q64674	14.2329		CD	Sms.P97355	9.47241
CD	Amd1.A0A5F8MPF5	5.3588		CD	Odc1.P00860	5.80135		CD	Srm.Q64674	14.065		CD	Sms.P97355	9.47579
CD	Amd1.A0A5F8MPF5	5.39902		CD	Odc1.P00860	5.66081		CD	Srm.Q64674	14.3535		CD	Sms.P97355	9.34211
CD	Amd1.A0A5F8MPF5	4.87715		CD	Odc1.P00860	5.51665		CD	Srm.Q64674	14.3767		CD	Sms.P97355	9.5847
ProArg-free	Amd1.A0A5F8MPF5	5.87811		ProArg-free	Odc1.P00860	6.10385		ProArg-free	Srm.Q64674	15.2238		ProArg-free	Sms.P97355	10.0667
ProArg-free	Amd1.A0A5F8MPF5	5.82856		ProArg-free	Odc1.P00860	6.00922		ProArg-free	Srm.Q64674	14.4292		ProArg-free	Sms.P97355	9.55228
ProArg-free	Amd1.A0A5F8MPF5	5.64797		ProArg-free	Odc1.P00860	6.00782		ProArg-free	Srm.Q64674	13.9394		ProArg-free	Sms.P97355	9.25194
ProArg-free	Amd1.A0A5F8MPF5	5.99873		ProArg-free	Odc1.P00860	6.38888		ProArg-free	Srm.Q64674	14.1555		ProArg-free	Sms.P97355	9.31149
ProArg-free	Amd1.A0A5F8MPF5	6.02812		ProArg-free	Odc1.P00860	6.04603		ProArg-free	Srm.Q64674	14.1698		ProArg-free	Sms.P97355	9.70265
ProArg-free	Amd1.A0A5F8MPF5	5.58948		ProArg-free	Odc1.P00860	5.74001		ProArg-free	Srm.Q64674	14.535		ProArg-free	Sms.P97355	9.43893

## Sheet: j
group	proteinName	lfq		group	proteinName	lfq
CD DFMO	Trp53.A0A158SIS7	7.06806		CD DFMO	Mdm2.J3QP04	2.61154
CD DFMO	Trp53.A0A158SIS7	6.1852		CD DFMO	Mdm2.J3QP04	1.11345
CD DFMO	Trp53.A0A158SIS7	6.30921		CD DFMO	Mdm2.J3QP04	2.33224
CD DFMO	Trp53.A0A158SIS7	5.73466		CD DFMO	Mdm2.J3QP04	1.11386
CD DFMO	Trp53.A0A158SIS7	6.32724		CD DFMO	Mdm2.J3QP04	2.46646
CD DFMO	Trp53.A0A158SIS7	5.91128		CD DFMO	Mdm2.J3QP04	1.75809
ProArg-free DFMO	Trp53.A0A158SIS7	10.1514		ProArg-free DFMO	Mdm2.J3QP04	1.6911
ProArg-free DFMO	Trp53.A0A158SIS7	6.31866		ProArg-free DFMO	Mdm2.J3QP04	1.98388
ProArg-free DFMO	Trp53.A0A158SIS7	6.25794		ProArg-free DFMO	Mdm2.J3QP04	2.06341
ProArg-free DFMO	Trp53.A0A158SIS7	5.86421		ProArg-free DFMO	Mdm2.J3QP04	2.59298
ProArg-free DFMO	Trp53.A0A158SIS7	5.75633		ProArg-free DFMO	Mdm2.J3QP04	1.90614
ProArg-free DFMO	Trp53.A0A158SIS7	5.37233		ProArg-free DFMO	Mdm2.J3QP04	1.45252
CD	Trp53.A0A158SIS7	6.55742		CD	Mdm2.J3QP04	1.80778
CD	Trp53.A0A158SIS7	6.19265		CD	Mdm2.J3QP04	2.68202
CD	Trp53.A0A158SIS7	5.7323		CD	Mdm2.J3QP04	1.97751
CD	Trp53.A0A158SIS7	6.8179		CD	Mdm2.J3QP04	3.44019
CD	Trp53.A0A158SIS7	5.67097		CD	Mdm2.J3QP04	2.64333
ProArg-free	Trp53.A0A158SIS7	5.73122		ProArg-free	Mdm2.J3QP04	2.29866
ProArg-free	Trp53.A0A158SIS7	6.32214		ProArg-free	Mdm2.J3QP04	2.50811
ProArg-free	Trp53.A0A158SIS7	6.3936		ProArg-free	Mdm2.J3QP04	2.4825
ProArg-free	Trp53.A0A158SIS7	6.34507		ProArg-free	Mdm2.J3QP04	2.74634
ProArg-free	Trp53.A0A158SIS7	5.91288		ProArg-free	Mdm2.J3QP04	2.50811
ProArg-free	Trp53.A0A158SIS7	5.82603		ProArg-free	Mdm2.J3QP04	2.47933

## Sheet: k
	position	ProArg DFMO	CD	codon
Trp53_ENSMUST00000108658.Trp53_ENSMUST00000108658	1	13.7972	18.7413	ACT
Trp53_ENSMUST00000108658.Trp53_ENSMUST00000108658.1	2	0.512227	1.69662	GCC
Trp53_ENSMUST00000108658.Trp53_ENSMUST00000108658.2	3	2.02411	0	ATG
Trp53_ENSMUST00000108658.Trp53_ENSMUST00000108658.3	4	8.36183	2.27876	GAG
Trp53_ENSMUST00000108658.Trp53_ENSMUST00000108658.4	5	0.512227	0	GAG
Trp53_ENSMUST00000108658.Trp53_ENSMUST00000108658.5	6	0.279952	0	TCA
Trp53_ENSMUST00000108658.Trp53_ENSMUST00000108658.6	7	0.461672	0	CAG
Trp53_ENSMUST00000108658.Trp53_ENSMUST00000108658.7	8	1.59423	3.96877	TCG
Trp53_ENSMUST00000108658.Trp53_ENSMUST00000108658.8	9	2.39105	2.95186	GAT
Trp53_ENSMUST00000108658.Trp53_ENSMUST00000108658.9	10	7.94262	1.30845	ATC
Trp53_ENSMUST00000108658.Trp53_ENSMUST00000108658.10	11	0	0	AGC
Trp53_ENSMUST00000108658.Trp53_ENSMUST00000108658.11	12	0.649188	0.726316	CTC
Trp53_ENSMUST00000108658.Trp53_ENSMUST00000108658.12	13	2.74869	1.6116	GAG
Trp53_ENSMUST00000108658.Trp53_ENSMUST00000108658.13	14	0.461672	0.582134	CTC
Trp53_ENSMUST00000108658.Trp53_ENSMUST00000108658.14	15	2.07759	10.3594	CCT
Trp53_ENSMUST00000108658.Trp53_ENSMUST00000108658.15	16	5.06298	7.10641	CTG
Trp53_ENSMUST00000108658.Trp53_ENSMUST00000108658.16	17	0.571498	0	AGC
Trp53_ENSMUST00000108658.Trp53_ENSMUST00000108658.17	18	0.279952	0	CAG
Trp53_ENSMUST00000108658.Trp53_ENSMUST00000108658.18	19	2.24922	0.557245	GAG
Trp53_ENSMUST00000108658.Trp53_ENSMUST00000108658.19	20	4.80724	6.8617	ACA
Trp53_ENSMUST00000108658.Trp53_ENSMUST00000108658.20	21	1.61729	1.02478	TTT
Trp53_ENSMUST00000108658.Trp53_ENSMUST00000108658.21	22	1.00683	2.13926	TCA
Trp53_ENSMUST00000108658.Trp53_ENSMUST00000108658.22	23	1.95767	0.442642	GGC
Trp53_ENSMUST00000108658.Trp53_ENSMUST00000108658.23	24	0.649188	0	TTA
Trp53_ENSMUST00000108658.Trp53_ENSMUST00000108658.24	25	0.792179	1.02478	TGG
Trp53_ENSMUST00000108658.Trp53_ENSMUST00000108658.25	26	0.830908	0	AAA
Trp53_ENSMUST00000108658.Trp53_ENSMUST00000108658.26	27	1.51906	1.02478	CTA
Trp53_ENSMUST00000108658.Trp53_ENSMUST00000108658.27	28	2.55338	1.34495	CTT
Trp53_ENSMUST00000108658.Trp53_ENSMUST00000108658.28	29	3.20257	6.3121	CCT
Trp53_ENSMUST00000108658.Trp53_ENSMUST00000108658.29	30	6.4786	0.726316	CCA
Trp53_ENSMUST00000108658.Trp53_ENSMUST00000108658.30	31	3.27331	2.07126	GAA
Trp53_ENSMUST00000108658.Trp53_ENSMUST00000108658.31	32	9.56266	3.21064	GAT
Trp53_ENSMUST00000108658.Trp53_ENSMUST00000108658.32	33	2.94316	5.80489	ATC
Trp53_ENSMUST00000108658.Trp53_ENSMUST00000108658.33	34	1.51189	0.582134	CTG
Trp53_ENSMUST00000108658.Trp53_ENSMUST00000108658.34	35	1.44137	0	CCA
Trp53_ENSMUST00000108658.Trp53_ENSMUST00000108658.35	36	1.49484	0	TCA
Trp53_ENSMUST00000108658.Trp53_ENSMUST00000108658.36	37	0.559905	0	CCT
Trp53_ENSMUST00000108658.Trp53_ENSMUST00000108658.37	38	1.66067	0	CAC
Trp53_ENSMUST00000108658.Trp53_ENSMUST00000108658.38	39	1.50609	1.32792	TGC
Trp53_ENSMUST00000108658.Trp53_ENSMUST00000108658.39	40	3.25083	3.53868	ATG
Trp53_ENSMUST00000108658.Trp53_ENSMUST00000108658.40	41	2.2841	1.46742	GAC
Trp53_ENSMUST00000108658.Trp53_ENSMUST00000108658.41	42	7.3029	7.30657	GAT
Trp53_ENSMUST00000108658.Trp53_ENSMUST00000108658.42	43	0.929141	0.726316	CTG
Trp53_ENSMUST00000108658.Trp53_ENSMUST00000108658.43	44	0.565701	1.34495	TTG
Trp53_ENSMUST00000108658.Trp53_ENSMUST00000108658.44	45	2.92324	4.42271	CTG
Trp53_ENSMUST00000108658.Trp53_ENSMUST00000108658.45	46	4.54283	2.98018	CCC
Trp53_ENSMUST00000108658.Trp53_ENSMUST00000108658.46	47	1.74416	4.05187	CAG
Trp53_ENSMUST00000108658.Trp53_ENSMUST00000108658.47	48	5.21372	4.4841	GAT
Trp53_ENSMUST00000108658.Trp53_ENSMUST00000108658.48	49	5.60895	6.17953	GTT
Trp53_ENSMUST00000108658.Trp53_ENSMUST00000108658.49	50	5.66729	13.0607	GAG
Trp53_ENSMUST00000108658.Trp53_ENSMUST00000108658.50	51	1.70835	8.35498	GAG
Trp53_ENSMUST00000108658.Trp53_ENSMUST00000108658.51	52	1.54368	1.13938	TTT
Trp53_ENSMUST00000108658.Trp53_ENSMUST00000108658.52	53	0.862698	0	TTT
Trp53_ENSMUST00000108658.Trp53_ENSMUST00000108658.53	54	3.24308	2.90208	GAA
Trp53_ENSMUST00000108658.Trp53_ENSMUST00000108658.54	55	1.01263	2.13926	GGC
Trp53_ENSMUST00000108658.Trp53_ENSMUST00000108658.55	56	4.11645	2.11438	CCA
Trp53_ENSMUST00000108658.Trp53_ENSMUST00000108658.56	57	3.88377	13.3656	AGT
Trp53_ENSMUST00000108658.Trp53_ENSMUST00000108658.57	58	9.84009	7.02483	GAA
Trp53_ENSMUST00000108658.Trp53_ENSMUST00000108658.58	59	4.38337	3.00976	GCC
Trp53_ENSMUST00000108658.Trp53_ENSMUST00000108658.59	60	0	0	CTC
Trp53_ENSMUST00000108658.Trp53_ENSMUST00000108658.60	61	1.90884	1.45955	CGA
Trp53_ENSMUST00000108658.Trp53_ENSMUST00000108658.61	62	2.22775	1.11449	GTG
Trp53_ENSMUST00000108658.Trp53_ENSMUST00000108658.62	63	1.81468	7.79487	TCA
Trp53_ENSMUST00000108658.Trp53_ENSMUST00000108658.63	64	1.73119	0.582134	GGA
Trp53_ENSMUST00000108658.Trp53_ENSMUST00000108658.64	65	1.18855	2.73619	GCT
Trp53_ENSMUST00000108658.Trp53_ENSMUST00000108658.65	66	11.0515	0.442642	CCT
Trp53_ENSMUST00000108658.Trp53_ENSMUST00000108658.66	67	4.61628	2.74311	GCA
Trp53_ENSMUST00000108658.Trp53_ENSMUST00000108658.67	68	0	1.89527	GCA
Trp53_ENSMUST00000108658.Trp53_ENSMUST00000108658.68	69	0.279952	1.32792	CAG
Trp53_ENSMUST00000108658.Trp53_ENSMUST00000108658.69	70	4.96359	1.30845	GAC
Trp53_ENSMUST00000108658.Trp53_ENSMUST00000108658.70	71	1.45124	4.28202	CCT
Trp53_ENSMUST00000108658.Trp53_ENSMUST00000108658.71	72	3.31126	1.7262	GTC
Trp53_ENSMUST00000108658.Trp53_ENSMUST00000108658.72	73	3.09349	2.94399	ACC
Trp53_ENSMUST00000108658.Trp53_ENSMUST00000108658.73	74	5.30208	7.93776	GAG
Trp53_ENSMUST00000108658.Trp53_ENSMUST00000108658.74	75	2.5679	1.28356	ACC
Trp53_ENSMUST00000108658.Trp53_ENSMUST00000108658.75	76	3.43255	7.36573	CCT
Trp53_ENSMUST00000108658.Trp53_ENSMUST00000108658.76	77	8.7881	13.6426	GGG
Trp53_ENSMUST00000108658.Trp53_ENSMUST00000108658.77	78	0.693947	5.55101	CCA
Trp53_ENSMUST00000108658.Trp53_ENSMUST00000108658.78	79	2.1169	2.34484	GTG
Trp53_ENSMUST00000108658.Trp53_ENSMUST00000108658.79	80	0	0.885283	GCC
Trp53_ENSMUST00000108658.Trp53_ENSMUST00000108658.80	81	0.830908	0	CCT
Trp53_ENSMUST00000108658.Trp53_ENSMUST00000108658.81	82	0	0	GCC
Trp53_ENSMUST00000108658.Trp53_ENSMUST00000108658.82	83	0.18172	0	CCA
Trp53_ENSMUST00000108658.Trp53_ENSMUST00000108658.83	84	1.22069	0	GCC
Trp53_ENSMUST00000108658.Trp53_ENSMUST00000108658.84	85	0.18172	0.557245	ACT
Trp53_ENSMUST00000108658.Trp53_ENSMUST00000108658.85	86	2.77153	0.442642	CCA
Trp53_ENSMUST00000108658.Trp53_ENSMUST00000108658.86	87	1.52663	1.11449	TGG
Trp53_ENSMUST00000108658.Trp53_ENSMUST00000108658.87	88	2.81921	1.02478	CCC
Trp53_ENSMUST00000108658.Trp53_ENSMUST00000108658.88	89	2.37654	1.62862	CTG
Trp53_ENSMUST00000108658.Trp53_ENSMUST00000108658.89	90	0.929141	1.44253	TCA
Trp53_ENSMUST00000108658.Trp53_ENSMUST00000108658.90	91	0.946184	2.90994	TCT
Trp53_ENSMUST00000108658.Trp53_ENSMUST00000108658.91	92	0.363439	1.55713	TTT
Trp53_ENSMUST00000108658.Trp53_ENSMUST00000108658.92	93	3.265	1.67173	GTC
Trp53_ENSMUST00000108658.Trp53_ENSMUST00000108658.93	94	5.03107	4.18095	CCT
Trp53_ENSMUST00000108658.Trp53_ENSMUST00000108658.94	95	3.21324	1.45955	TCT
Trp53_ENSMUST00000108658.Trp53_ENSMUST00000108658.95	96	4.04593	2.44783	CAA
Trp53_ENSMUST00000108658.Trp53_ENSMUST00000108658.96	97	1.5454	0	AAA
Trp53_ENSMUST00000108658.Trp53_ENSMUST00000108658.97	98	2.37808	0.557245	ACT
Trp53_ENSMUST00000108658.Trp53_ENSMUST00000108658.98	99	2.3587	0	TAC
Trp53_ENSMUST00000108658.Trp53_ENSMUST00000108658.99	100	0.363439	0	CAG
Trp53_ENSMUST00000108658.Trp53_ENSMUST00000108658.100	101	1.04442	0.557245	GGC
Trp53_ENSMUST00000108658.Trp53_ENSMUST00000108658.101	102	0.401026	0.557245	AAC
Trp53_ENSMUST00000108658.Trp53_ENSMUST00000108658.102	103	0	0	TAT
Trp53_ENSMUST00000108658.Trp53_ENSMUST00000108658.103	104	6.73451	1.90219	GGC
Trp53_ENSMUST00000108658.Trp53_ENSMUST00000108658.104	105	5.74724	0.999886	TTC
Trp53_ENSMUST00000108658.Trp53_ENSMUST00000108658.105	106	1.09497	1.02478	CAC
Trp53_ENSMUST00000108658.Trp53_ENSMUST00000108658.106	107	1.60003	0.557245	CTG
Trp53_ENSMUST00000108658.Trp53_ENSMUST00000108658.107	108	1.73119	0.902308	GGC
Trp53_ENSMUST00000108658.Trp53_ENSMUST00000108658.108	109	4.22181	0.582134	TTC
Trp53_ENSMUST00000108658.Trp53_ENSMUST00000108658.109	110	1.4743	3.76097	CTG
Trp53_ENSMUST00000108658.Trp53_ENSMUST00000108658.110	111	1.02445	0	CAG
Trp53_ENSMUST00000108658.Trp53_ENSMUST00000108658.111	112	2.13823	0.582134	TCT
Trp53_ENSMUST00000108658.Trp53_ENSMUST00000108658.112	113	0	0.726316	GGG
Trp53_ENSMUST00000108658.Trp53_ENSMUST00000108658.113	114	7.88725	3.30353	ACA
Trp53_ENSMUST00000108658.Trp53_ENSMUST00000108658.114	115	0.649188	1.78759	GCC
Trp53_ENSMUST00000108658.Trp53_ENSMUST00000108658.115	116	11.86	2.79758	AAG
Trp53_ENSMUST00000108658.Trp53_ENSMUST00000108658.116	117	1.51189	0	TCT
Trp53_ENSMUST00000108658.Trp53_ENSMUST00000108658.117	118	1.25965	0.885283	GTT
Trp53_ENSMUST00000108658.Trp53_ENSMUST00000108658.118	119	2.61093	0.582134	ATG
Trp53_ENSMUST00000108658.Trp53_ENSMUST00000108658.119	120	0	1.89058	TGC
Trp53_ENSMUST00000108658.Trp53_ENSMUST00000108658.120	121	1.26372	1.62862	ACG
Trp53_ENSMUST00000108658.Trp53_ENSMUST00000108658.121	122	0.946184	0	TAC
Trp53_ENSMUST00000108658.Trp53_ENSMUST00000108658.122	123	3.48023	1.13938	TCT
Trp53_ENSMUST00000108658.Trp53_ENSMUST00000108658.123	124	1.26544	0	CCT
Trp53_ENSMUST00000108658.Trp53_ENSMUST00000108658.124	125	1.41135	0.557245	CCC
Trp53_ENSMUST00000108658.Trp53_ENSMUST00000108658.125	126	0.285749	0	CTC
Trp53_ENSMUST00000108658.Trp53_ENSMUST00000108658.126	127	0	0	AAT
Trp53_ENSMUST00000108658.Trp53_ENSMUST00000108658.127	128	7.8938	2.32781	AAG
Trp53_ENSMUST00000108658.Trp53_ENSMUST00000108658.128	129	0.680978	0.557245	CTA
Trp53_ENSMUST00000108658.Trp53_ENSMUST00000108658.129	130	0.18172	0	TTC
Trp53_ENSMUST00000108658.Trp53_ENSMUST00000108658.130	131	3.31439	3.16873	TGC
Trp53_ENSMUST00000108658.Trp53_ENSMUST00000108658.131	132	1.73119	0.726316	CAG
Trp53_ENSMUST00000108658.Trp53_ENSMUST00000108658.132	133	0.825111	4.17403	CTG
Trp53_ENSMUST00000108658.Trp53_ENSMUST00000108658.133	134	1.95881	5.45098	GCG
Trp53_ENSMUST00000108658.Trp53_ENSMUST00000108658.134	135	3.81189	7.05512	AAG
Trp53_ENSMUST00000108658.Trp53_ENSMUST00000108658.135	136	2.61753	4.50112	ACG
Trp53_ENSMUST00000108658.Trp53_ENSMUST00000108658.136	137	4.2272	0.557245	TGC
Trp53_ENSMUST00000108658.Trp53_ENSMUST00000108658.137	138	2.52509	4.54081	CCT
Trp53_ENSMUST00000108658.Trp53_ENSMUST00000108658.138	139	1.55527	0.885283	GTG
Trp53_ENSMUST00000108658.Trp53_ENSMUST00000108658.139	140	1.54368	1.6116	CAG
Trp53_ENSMUST00000108658.Trp53_ENSMUST00000108658.140	141	1.92766	1.28356	TTG
Trp53_ENSMUST00000108658.Trp53_ENSMUST00000108658.141	142	2.93737	2.89047	TGG
Trp53_ENSMUST00000108658.Trp53_ENSMUST00000108658.142	143	2.46582	1.86569	GTC
Trp53_ENSMUST00000108658.Trp53_ENSMUST00000108658.143	144	1.95629	2.19373	AGC
Trp53_ENSMUST00000108658.Trp53_ENSMUST00000108658.144	145	1.32472	0.726316	GCC
Trp53_ENSMUST00000108658.Trp53_ENSMUST00000108658.145	146	7.65768	0.885283	ACA
Trp53_ENSMUST00000108658.Trp53_ENSMUST00000108658.146	147	7.76286	9.39773	CCT
Trp53_ENSMUST00000108658.Trp53_ENSMUST00000108658.147	148	6.10493	8.09397	CCA
Trp53_ENSMUST00000108658.Trp53_ENSMUST00000108658.148	149	1.50609	2.768	GCT
Trp53_ENSMUST00000108658.Trp53_ENSMUST00000108658.149	150	0.934937	0.726316	GGG
Trp53_ENSMUST00000108658.Trp53_ENSMUST00000108658.150	151	0.934937	0.442642	AGC
Trp53_ENSMUST00000108658.Trp53_ENSMUST00000108658.151	152	2.31881	1.89527	CGT
Trp53_ENSMUST00000108658.Trp53_ENSMUST00000108658.152	153	3.20319	4.50207	GTC
Trp53_ENSMUST00000108658.Trp53_ENSMUST00000108658.153	154	0	0	CGC
Trp53_ENSMUST00000108658.Trp53_ENSMUST00000108658.154	155	0	0	GCC
Trp53_ENSMUST00000108658.Trp53_ENSMUST00000108658.155	156	0	0	ATG
Trp53_ENSMUST00000108658.Trp53_ENSMUST00000108658.156	157	0.979696	0	GCC
Trp53_ENSMUST00000108658.Trp53_ENSMUST00000108658.157	158	4.16464	2.18587	ATC
Trp53_ENSMUST00000108658.Trp53_ENSMUST00000108658.158	159	1.26544	0	TAC
Trp53_ENSMUST00000108658.Trp53_ENSMUST00000108658.159	160	0.363439	1.45955	AAG
Trp53_ENSMUST00000108658.Trp53_ENSMUST00000108658.160	161	2.02411	0	AAG
Trp53_ENSMUST00000108658.Trp53_ENSMUST00000108658.161	162	1.87011	0	TCA
Trp53_ENSMUST00000108658.Trp53_ENSMUST00000108658.162	163	2.44453	0.902308	CAG
Trp53_ENSMUST00000108658.Trp53_ENSMUST00000108658.163	164	1.02737	0.885283	CAC
Trp53_ENSMUST00000108658.Trp53_ENSMUST00000108658.164	165	3.77293	0	ATG
Trp53_ENSMUST00000108658.Trp53_ENSMUST00000108658.165	166	0.279952	4.90185	ACG
Trp53_ENSMUST00000108658.Trp53_ENSMUST00000108658.166	167	3.1916	7.22252	GAG
Trp53_ENSMUST00000108658.Trp53_ENSMUST00000108658.167	168	7.61056	17.5458	GTC
Trp53_ENSMUST00000108658.Trp53_ENSMUST00000108658.168	169	1.10506	4.55559	GTG
Trp53_ENSMUST00000108658.Trp53_ENSMUST00000108658.169	170	4.73098	9.65557	AGA
Trp53_ENSMUST00000108658.Trp53_ENSMUST00000108658.170	171	4.1728	1.13938	CGC
Trp53_ENSMUST00000108658.Trp53_ENSMUST00000108658.171	172	3.21015	0.557245	TGC
Trp53_ENSMUST00000108658.Trp53_ENSMUST00000108658.172	173	4.43027	2.35494	CCC
Trp53_ENSMUST00000108658.Trp53_ENSMUST00000108658.173	174	2.8498	1.11449	CAC
Trp53_ENSMUST00000108658.Trp53_ENSMUST00000108658.174	175	3.18151	0	CAT
Trp53_ENSMUST00000108658.Trp53_ENSMUST00000108658.175	176	2.69792	0.726316	GAG
Trp53_ENSMUST00000108658.Trp53_ENSMUST00000108658.176	177	4.15948	1.16427	CGC
Trp53_ENSMUST00000108658.Trp53_ENSMUST00000108658.177	178	0	0	TGC
Trp53_ENSMUST00000108658.Trp53_ENSMUST00000108658.178	179	0.401026	0.557245	TCC
Trp53_ENSMUST00000108658.Trp53_ENSMUST00000108658.179	180	2.07214	0	GAT
Trp53_ENSMUST00000108658.Trp53_ENSMUST00000108658.180	181	2.86375	4.00496	GGT
Trp53_ENSMUST00000108658.Trp53_ENSMUST00000108658.181	182	11.1565	27.1985	GAT
Trp53_ENSMUST00000108658.Trp53_ENSMUST00000108658.182	183	7.10415	1.44253	GGC
Trp53_ENSMUST00000108658.Trp53_ENSMUST00000108658.183	184	6.49253	12.3389	CTG
Trp53_ENSMUST00000108658.Trp53_ENSMUST00000108658.184	185	0.747421	0	GCT
Trp53_ENSMUST00000108658.Trp53_ENSMUST00000108658.185	186	0.467469	0	CCT
Trp53_ENSMUST00000108658.Trp53_ENSMUST00000108658.186	187	2.34607	0	CCC
Trp53_ENSMUST00000108658.Trp53_ENSMUST00000108658.187	188	0.18172	0	CAG
Trp53_ENSMUST00000108658.Trp53_ENSMUST00000108658.188	189	0.686775	0.557245	CAT
Trp53_ENSMUST00000108658.Trp53_ENSMUST00000108658.189	190	2.64466	2.21076	CTT
Trp53_ENSMUST00000108658.Trp53_ENSMUST00000108658.190	191	6.06109	4.94377	ATC
Trp53_ENSMUST00000108658.Trp53_ENSMUST00000108658.191	192	2.35404	3.23553	CGG
Trp53_ENSMUST00000108658.Trp53_ENSMUST00000108658.192	193	3.38917	2.24726	GTG
Trp53_ENSMUST00000108658.Trp53_ENSMUST00000108658.193	194	4.28692	2.93483	GAA
Trp53_ENSMUST00000108658.Trp53_ENSMUST00000108658.194	195	11.8153	2.95186	GGA
Trp53_ENSMUST00000108658.Trp53_ENSMUST00000108658.195	196	5.95161	9.99178	AAT
Trp53_ENSMUST00000108658.Trp53_ENSMUST00000108658.196	197	0.559905	1.44253	TTG
Trp53_ENSMUST00000108658.Trp53_ENSMUST00000108658.197	198	2.63887	0.557245	TAT
Trp53_ENSMUST00000108658.Trp53_ENSMUST00000108658.198	199	1.42548	0	CCC
Trp53_ENSMUST00000108658.Trp53_ENSMUST00000108658.199	200	0.571498	0	GAG
Trp53_ENSMUST00000108658.Trp53_ENSMUST00000108658.200	201	1.11086	0.442642	TAT
Trp53_ENSMUST00000108658.Trp53_ENSMUST00000108658.201	202	0	0	CTG
Trp53_ENSMUST00000108658.Trp53_ENSMUST00000108658.202	203	1.98653	0	GAA
Trp53_ENSMUST00000108658.Trp53_ENSMUST00000108658.203	204	5.30787	3.00507	GAC
Trp53_ENSMUST00000108658.Trp53_ENSMUST00000108658.204	205	3.13675	2.90526	AGG
Trp53_ENSMUST00000108658.Trp53_ENSMUST00000108658.205	206	0.18172	1.45263	CAG
Trp53_ENSMUST00000108658.Trp53_ENSMUST00000108658.206	207	4.20109	0.885283	ACT
Trp53_ENSMUST00000108658.Trp53_ENSMUST00000108658.207	208	1.01263	0	TTT
Trp53_ENSMUST00000108658.Trp53_ENSMUST00000108658.208	209	0.741624	1.30845	CGC
Trp53_ENSMUST00000108658.Trp53_ENSMUST00000108658.209	210	0.747421	4.81438	CAC
Trp53_ENSMUST00000108658.Trp53_ENSMUST00000108658.210	211	0.285749	1.44253	AGC
Trp53_ENSMUST00000108658.Trp53_ENSMUST00000108658.211	212	0.726878	4.80277	GTG
Trp53_ENSMUST00000108658.Trp53_ENSMUST00000108658.212	213	0.565701	0	GTG
Trp53_ENSMUST00000108658.Trp53_ENSMUST00000108658.213	214	5.19416	1.45263	GTA
Trp53_ENSMUST00000108658.Trp53_ENSMUST00000108658.214	215	4.93761	8.33676	CCT
Trp53_ENSMUST00000108658.Trp53_ENSMUST00000108658.215	216	0	0	TAT
Trp53_ENSMUST00000108658.Trp53_ENSMUST00000108658.216	217	0.582745	1.69662	GAG
Trp53_ENSMUST00000108658.Trp53_ENSMUST00000108658.217	218	4.73522	1.80462	CCA
Trp53_ENSMUST00000108658.Trp53_ENSMUST00000108658.218	219	3.73109	2.75098	CCC
Trp53_ENSMUST00000108658.Trp53_ENSMUST00000108658.219	220	0.285749	0.557245	GAG
Trp53_ENSMUST00000108658.Trp53_ENSMUST00000108658.220	221	0.693947	0	GCC
Trp53_ENSMUST00000108658.Trp53_ENSMUST00000108658.221	222	0	0	GGC
Trp53_ENSMUST00000108658.Trp53_ENSMUST00000108658.222	223	8.26436	0.582134	TCT
Trp53_ENSMUST00000108658.Trp53_ENSMUST00000108658.223	224	3.39187	0.557245	GAG
Trp53_ENSMUST00000108658.Trp53_ENSMUST00000108658.224	225	2.18299	0	TAT
Trp53_ENSMUST00000108658.Trp53_ENSMUST00000108658.225	226	3.14972	1.34495	ACC
Trp53_ENSMUST00000108658.Trp53_ENSMUST00000108658.226	227	0	0	ACC
Trp53_ENSMUST00000108658.Trp53_ENSMUST00000108658.227	228	1.60432	0	ATC
Trp53_ENSMUST00000108658.Trp53_ENSMUST00000108658.228	229	0.461672	0	CAC
Trp53_ENSMUST00000108658.Trp53_ENSMUST00000108658.229	230	2.49916	0.582134	TAC
Trp53_ENSMUST00000108658.Trp53_ENSMUST00000108658.230	231	9.94898	3.03465	AAG
Trp53_ENSMUST00000108658.Trp53_ENSMUST00000108658.231	232	1.10506	0	TAC
Trp53_ENSMUST00000108658.Trp53_ENSMUST00000108658.232	233	1.97356	0	ATG
Trp53_ENSMUST00000108658.Trp53_ENSMUST00000108658.233	234	0	0	TGT
Trp53_ENSMUST00000108658.Trp53_ENSMUST00000108658.234	235	3.07025	0	AAT
Trp53_ENSMUST00000108658.Trp53_ENSMUST00000108658.235	236	0.582745	0.442642	AGC
Trp53_ENSMUST00000108658.Trp53_ENSMUST00000108658.236	237	2.92554	1.32792	TCC
Trp53_ENSMUST00000108658.Trp53_ENSMUST00000108658.237	238	0.649188	0	TGC
Trp53_ENSMUST00000108658.Trp53_ENSMUST00000108658.238	239	0.741624	0	ATG
Trp53_ENSMUST00000108658.Trp53_ENSMUST00000108658.239	240	0.649188	1.16896	GGG
Trp53_ENSMUST00000108658.Trp53_ENSMUST00000108658.240	241	2.04873	4.00027	GGC
Trp53_ENSMUST00000108658.Trp53_ENSMUST00000108658.241	242	8.81214	9.19023	ATG
Trp53_ENSMUST00000108658.Trp53_ENSMUST00000108658.242	243	2.9085	0	AAC
Trp53_ENSMUST00000108658.Trp53_ENSMUST00000108658.243	244	3.70682	3.39325	CGC
Trp53_ENSMUST00000108658.Trp53_ENSMUST00000108658.244	245	0.797976	0.557245	CGA
Trp53_ENSMUST00000108658.Trp53_ENSMUST00000108658.245	246	1.95939	0	CCT
Trp53_ENSMUST00000108658.Trp53_ENSMUST00000108658.246	247	0.764465	0	ATC
Trp53_ENSMUST00000108658.Trp53_ENSMUST00000108658.247	248	0.545159	0	CTT
Trp53_ENSMUST00000108658.Trp53_ENSMUST00000108658.248	249	0.18172	0	ACC
Trp53_ENSMUST00000108658.Trp53_ENSMUST00000108658.249	250	2.84693	0.726316	ATC
Trp53_ENSMUST00000108658.Trp53_ENSMUST00000108658.250	251	2.86799	0	ATC
Trp53_ENSMUST00000108658.Trp53_ENSMUST00000108658.251	252	0.401026	0	ACA
Trp53_ENSMUST00000108658.Trp53_ENSMUST00000108658.252	253	1.11086	0.557245	CTG
Trp53_ENSMUST00000108658.Trp53_ENSMUST00000108658.253	254	2.20118	0	GAA
Trp53_ENSMUST00000108658.Trp53_ENSMUST00000108658.254	255	2.32283	0	GAC
Trp53_ENSMUST00000108658.Trp53_ENSMUST00000108658.255	256	0	2.04169	TCC
Trp53_ENSMUST00000108658.Trp53_ENSMUST00000108658.256	257	0.363439	0.582134	AGT
Trp53_ENSMUST00000108658.Trp53_ENSMUST00000108658.257	258	6.46641	13.1841	GGG
Trp53_ENSMUST00000108658.Trp53_ENSMUST00000108658.258	259	14.9443	22.2598	AAC
Trp53_ENSMUST00000108658.Trp53_ENSMUST00000108658.259	260	1.20617	1.69662	CTT
Trp53_ENSMUST00000108658.Trp53_ENSMUST00000108658.260	261	0.643391	0	CTG
Trp53_ENSMUST00000108658.Trp53_ENSMUST00000108658.261	262	0.857247	0.582134	GGA
Trp53_ENSMUST00000108658.Trp53_ENSMUST00000108658.262	263	2.11225	1.16427	CGG
Trp53_ENSMUST00000108658.Trp53_ENSMUST00000108658.263	264	2.33758	4.99698	GAC
Trp53_ENSMUST00000108658.Trp53_ENSMUST00000108658.264	265	0.285749	0	AGC
Trp53_ENSMUST00000108658.Trp53_ENSMUST00000108658.265	266	0.285749	2.0168	TTT
Trp53_ENSMUST00000108658.Trp53_ENSMUST00000108658.266	267	0.862698	1.7262	GAG
Trp53_ENSMUST00000108658.Trp53_ENSMUST00000108658.267	268	3.80896	4.04146	GTT
Trp53_ENSMUST00000108658.Trp53_ENSMUST00000108658.268	269	0.461672	1.45263	CGT
Trp53_ENSMUST00000108658.Trp53_ENSMUST00000108658.269	270	0.285749	3.6486	GTT
Trp53_ENSMUST00000108658.Trp53_ENSMUST00000108658.270	271	1.32437	11.5338	TGT
Trp53_ENSMUST00000108658.Trp53_ENSMUST00000108658.271	272	2.24514	5.02781	GCC
Trp53_ENSMUST00000108658.Trp53_ENSMUST00000108658.272	273	3.73246	8.35155	TGC
Trp53_ENSMUST00000108658.Trp53_ENSMUST00000108658.273	274	4.83323	3.95643	CCT
Trp53_ENSMUST00000108658.Trp53_ENSMUST00000108658.274	275	5.23563	12.114	GGG
Trp53_ENSMUST00000108658.Trp53_ENSMUST00000108658.275	276	3.24016	1.02478	AGA
Trp53_ENSMUST00000108658.Trp53_ENSMUST00000108658.276	277	6.44964	0.557245	GAC
Trp53_ENSMUST00000108658.Trp53_ENSMUST00000108658.277	278	2.41819	0.582134	CGC
Trp53_ENSMUST00000108658.Trp53_ENSMUST00000108658.278	279	2.0559	0	CGT
Trp53_ENSMUST00000108658.Trp53_ENSMUST00000108658.279	280	0.401026	0.557245	ACA
Trp53_ENSMUST00000108658.Trp53_ENSMUST00000108658.280	281	1.01263	0	GAA
Trp53_ENSMUST00000108658.Trp53_ENSMUST00000108658.281	282	2.45715	0.902308	GAA
Trp53_ENSMUST00000108658.Trp53_ENSMUST00000108658.282	283	1.89007	1.34495	GAA
Trp53_ENSMUST00000108658.Trp53_ENSMUST00000108658.283	284	4.41436	0.885283	AAT
Trp53_ENSMUST00000108658.Trp53_ENSMUST00000108658.284	285	2.29689	2.38675	TTC
Trp53_ENSMUST00000108658.Trp53_ENSMUST00000108658.285	286	0.693947	0	CGC
Trp53_ENSMUST00000108658.Trp53_ENSMUST00000108658.286	287	1.67055	0.902308	AAA
Trp53_ENSMUST00000108658.Trp53_ENSMUST00000108658.287	288	2.58809	0.442642	AAG
Trp53_ENSMUST00000108658.Trp53_ENSMUST00000108658.288	289	3.25025	6.39734	GAA
Trp53_ENSMUST00000108658.Trp53_ENSMUST00000108658.289	290	9.22849	12.8795	GTC
Trp53_ENSMUST00000108658.Trp53_ENSMUST00000108658.290	291	0.741624	7.39478	CTT
Trp53_ENSMUST00000108658.Trp53_ENSMUST00000108658.291	292	3.62436	5.39427	TGC
Trp53_ENSMUST00000108658.Trp53_ENSMUST00000108658.292	293	6.23587	14.5347	CCT
Trp53_ENSMUST00000108658.Trp53_ENSMUST00000108658.293	294	1.8366	1.46742	GAA
Trp53_ENSMUST00000108658.Trp53_ENSMUST00000108658.294	295	2.31124	12.4159	CTG
Trp53_ENSMUST00000108658.Trp53_ENSMUST00000108658.295	296	5.86812	9.99647	CCC
Trp53_ENSMUST00000108658.Trp53_ENSMUST00000108658.296	297	2.31995	0	CCA
Trp53_ENSMUST00000108658.Trp53_ENSMUST00000108658.297	298	3.8105	1.78759	GGG
Trp53_ENSMUST00000108658.Trp53_ENSMUST00000108658.298	299	2.695	0.442642	AGC
Trp53_ENSMUST00000108658.Trp53_ENSMUST00000108658.299	300	5.80632	3.30036	GCA
Trp53_ENSMUST00000108658.Trp53_ENSMUST00000108658.300	301	3.50886	2.16884	AAG
Trp53_ENSMUST00000108658.Trp53_ENSMUST00000108658.301	302	0	0	AGA
Trp53_ENSMUST00000108658.Trp53_ENSMUST00000108658.302	303	0.571498	0	GCG
Trp53_ENSMUST00000108658.Trp53_ENSMUST00000108658.303	304	4.67377	0.902308	CTG
Trp53_ENSMUST00000108658.Trp53_ENSMUST00000108658.304	305	2.91895	0.582134	CCC
Trp53_ENSMUST00000108658.Trp53_ENSMUST00000108658.305	306	5.67425	3.00976	ACC
Trp53_ENSMUST00000108658.Trp53_ENSMUST00000108658.306	307	0	0	TGC
Trp53_ENSMUST00000108658.Trp53_ENSMUST00000108658.307	308	0.467469	0	ACA
Trp53_ENSMUST00000108658.Trp53_ENSMUST00000108658.308	309	0.680978	0	AGC
Trp53_ENSMUST00000108658.Trp53_ENSMUST00000108658.309	310	0.797976	0.582134	GCC
Trp53_ENSMUST00000108658.Trp53_ENSMUST00000108658.310	311	0.285749	1.13938	TCT
Trp53_ENSMUST00000108658.Trp53_ENSMUST00000108658.311	312	1.48613	0	CCC
Trp53_ENSMUST00000108658.Trp53_ENSMUST00000108658.312	313	1.53243	0.442642	CCG
Trp53_ENSMUST00000108658.Trp53_ENSMUST00000108658.313	314	2.67158	0.557245	CAA
Trp53_ENSMUST00000108658.Trp53_ENSMUST00000108658.314	315	0.279952	0	AAG
Trp53_ENSMUST00000108658.Trp53_ENSMUST00000108658.315	316	1.31428	0	AAA
Trp53_ENSMUST00000108658.Trp53_ENSMUST00000108658.316	317	1.01263	1.16427	AAA
Trp53_ENSMUST00000108658.Trp53_ENSMUST00000108658.317	318	3.90002	2.07126	CCA
Trp53_ENSMUST00000108658.Trp53_ENSMUST00000108658.318	319	1.7705	0	CTT
Trp53_ENSMUST00000108658.Trp53_ENSMUST00000108658.319	320	3.41063	2.63637	GAT
Trp53_ENSMUST00000108658.Trp53_ENSMUST00000108658.320	321	1.53668	0	GGA
Trp53_ENSMUST00000108658.Trp53_ENSMUST00000108658.321	322	1.73119	0.557245	GAG
Trp53_ENSMUST00000108658.Trp53_ENSMUST00000108658.322	323	1.78059	0.557245	TAT
Trp53_ENSMUST00000108658.Trp53_ENSMUST00000108658.323	324	0.946184	3.65646	TTC
Trp53_ENSMUST00000108658.Trp53_ENSMUST00000108658.324	325	2.6733	4.13117	ACC
Trp53_ENSMUST00000108658.Trp53_ENSMUST00000108658.325	326	1.12561	0.442642	CTC
Trp53_ENSMUST00000108658.Trp53_ENSMUST00000108658.326	327	1.18855	0	AAG
Trp53_ENSMUST00000108658.Trp53_ENSMUST00000108658.327	328	2.8591	0	ATC
Trp53_ENSMUST00000108658.Trp53_ENSMUST00000108658.328	329	4.51415	5.38641	CGC
Trp53_ENSMUST00000108658.Trp53_ENSMUST00000108658.329	330	3.72236	3.16873	GGG
Trp53_ENSMUST00000108658.Trp53_ENSMUST00000108658.330	331	5.38459	5.83691	CGT
Trp53_ENSMUST00000108658.Trp53_ENSMUST00000108658.331	332	15.4721	35.1283	AAA
Trp53_ENSMUST00000108658.Trp53_ENSMUST00000108658.332	333	2.3289	8.08387	CGC
Trp53_ENSMUST00000108658.Trp53_ENSMUST00000108658.333	334	6.21722	5.39969	TTC
Trp53_ENSMUST00000108658.Trp53_ENSMUST00000108658.334	335	1.10506	0.582134	GAG
Trp53_ENSMUST00000108658.Trp53_ENSMUST00000108658.335	336	3.18415	4.90727	ATG
Trp53_ENSMUST00000108658.Trp53_ENSMUST00000108658.336	337	4.49148	3.44771	TTC
Trp53_ENSMUST00000108658.Trp53_ENSMUST00000108658.337	338	3.85933	1.86569	CGG
Trp53_ENSMUST00000108658.Trp53_ENSMUST00000108658.338	339	11.4349	29.1045	GAG
Trp53_ENSMUST00000108658.Trp53_ENSMUST00000108658.339	340	1.36947	1.69662	CTG
Trp53_ENSMUST00000108658.Trp53_ENSMUST00000108658.340	341	1.04442	0.557245	AAT
Trp53_ENSMUST00000108658.Trp53_ENSMUST00000108658.341	342	4.26949	6.38796	GAG
Trp53_ENSMUST00000108658.Trp53_ENSMUST00000108658.342	343	3.16964	2.35494	GCC
Trp53_ENSMUST00000108658.Trp53_ENSMUST00000108658.343	344	0.830908	0.442642	TTA
Trp53_ENSMUST00000108658.Trp53_ENSMUST00000108658.344	345	5.14054	2.18587	GAG
Trp53_ENSMUST00000108658.Trp53_ENSMUST00000108658.345	346	4.06934	1.11449	TTA
Trp53_ENSMUST00000108658.Trp53_ENSMUST00000108658.346	347	9.88829	11.178	AAG
Trp53_ENSMUST00000108658.Trp53_ENSMUST00000108658.347	348	3.58172	0.999886	GAT
Trp53_ENSMUST00000108658.Trp53_ENSMUST00000108658.348	349	5.26025	0.582134	GCC
Trp53_ENSMUST00000108658.Trp53_ENSMUST00000108658.349	350	2.1169	0	CAT
Trp53_ENSMUST00000108658.Trp53_ENSMUST00000108658.350	351	3.24308	1.7464	GCT
Trp53_ENSMUST00000108658.Trp53_ENSMUST00000108658.351	352	4.07708	2.07126	ACA
Trp53_ENSMUST00000108658.Trp53_ENSMUST00000108658.352	353	1.82243	0.557245	GAG
Trp53_ENSMUST00000108658.Trp53_ENSMUST00000108658.353	354	1.84819	0.582134	GAG
Trp53_ENSMUST00000108658.Trp53_ENSMUST00000108658.354	355	1.84239	2.24726	TCT
Trp53_ENSMUST00000108658.Trp53_ENSMUST00000108658.355	356	2.04116	0	GGA
Trp53_ENSMUST00000108658.Trp53_ENSMUST00000108658.356	357	3.19156	6.45279	GAC
Trp53_ENSMUST00000108658.Trp53_ENSMUST00000108658.357	358	2.88136	11.4482	AGC
Trp53_ENSMUST00000108658.Trp53_ENSMUST00000108658.358	359	0.18172	0.557245	AGG
Trp53_ENSMUST00000108658.Trp53_ENSMUST00000108658.359	360	0.279952	0	GCT
Trp53_ENSMUST00000108658.Trp53_ENSMUST00000108658.360	361	1.143	0	CAC
Trp53_ENSMUST00000108658.Trp53_ENSMUST00000108658.361	362	0.934937	0	TCC
Trp53_ENSMUST00000108658.Trp53_ENSMUST00000108658.362	363	1.60254	1.28356	AGC
Trp53_ENSMUST00000108658.Trp53_ENSMUST00000108658.363	364	0	0	TAC
Trp53_ENSMUST00000108658.Trp53_ENSMUST00000108658.364	365	0.18172	0	CTG
Trp53_ENSMUST00000108658.Trp53_ENSMUST00000108658.365	366	2.1787	0.442642	AAG
Trp53_ENSMUST00000108658.Trp53_ENSMUST00000108658.366	367	0	0.999886	ACC
Trp53_ENSMUST00000108658.Trp53_ENSMUST00000108658.367	368	1.69361	3.3945	AAG
Trp53_ENSMUST00000108658.Trp53_ENSMUST00000108658.368	369	1.96546	0.582134	AAG
Trp53_ENSMUST00000108658.Trp53_ENSMUST00000108658.369	370	2.25386	3.28333	GGC
Trp53_ENSMUST00000108658.Trp53_ENSMUST00000108658.370	371	2.81629	2.35494	CAG
Trp53_ENSMUST00000108658.Trp53_ENSMUST00000108658.371	372	4.02401	3.61137	TCT
Trp53_ENSMUST00000108658.Trp53_ENSMUST00000108658.372	373	6.20099	3.76789	ACT
Trp53_ENSMUST00000108658.Trp53_ENSMUST00000108658.373	374	0.285749	2.04955	TCC
Trp53_ENSMUST00000108658.Trp53_ENSMUST00000108658.374	375	1.52485	0.582134	CGC
Trp53_ENSMUST00000108658.Trp53_ENSMUST00000108658.375	376	0.363439	0	CAT
Trp53_ENSMUST00000108658.Trp53_ENSMUST00000108658.376	377	4.68037	0	AAA
Trp53_ENSMUST00000108658.Trp53_ENSMUST00000108658.377	378	1.1279	0.582134	AAA
Trp53_ENSMUST00000108658.Trp53_ENSMUST00000108658.378	379	2.03128	0	ACA
Trp53_ENSMUST00000108658.Trp53_ENSMUST00000108658.379	380	0.726878	1.62862	ATG
Trp53_ENSMUST00000108658.Trp53_ENSMUST00000108658.380	381	0.565701	0	GTC
Trp53_ENSMUST00000108658.Trp53_ENSMUST00000108658.381	382	0	0	AAG
Trp53_ENSMUST00000108658.Trp53_ENSMUST00000108658.382	383	1.7254	1.92708	AAA
Trp53_ENSMUST00000108658.Trp53_ENSMUST00000108658.383	384	2.29144	2.79758	GTG
Trp53_ENSMUST00000108658.Trp53_ENSMUST00000108658.384	385	2.92359	0.885283	GGG
Trp53_ENSMUST00000108658.Trp53_ENSMUST00000108658.385	386	1.22614	2.30834	CCT
Trp53_ENSMUST00000108658.Trp53_ENSMUST00000108658.386	387	23.6141	19.3132	GAC
Trp53_ENSMUST00000108658.Trp53_ENSMUST00000108658.387	388	3.64181	3.21851	TCA
Trp53_ENSMUST00000108658.Trp53_ENSMUST00000108658.388	389	8.62882	14.0953	GAC
Trp53_ENSMUST00000108658.Trp53_ENSMUST00000108658.389	390	5.24317	1.91006	TGA
Trp53_ENSMUST00000108658.Trp53_ENSMUST00000108658.390	391	0.680978	0	TGA
