# Supplementary material for: Reprogramming neuroblastoma by diet-enhanced polyamine depletion
Source: Nature. 2025 Sep 24;646(8085):707–15. doi: 10.1038/s41586-025-09564-0 (PMC12527938; doi:10.1038/s41586-025-09564-0)
Supplement: Supplementary file 20 — Source Data Extended Data Fig. 10 [file 41586_2025_9564_MOESM20_ESM.xlsx]

## Sheet: a
	Un/poorly differentiated, no neuropil	Poorly differentiated, with neuropil	Differentiating, with neuropil
CD	6	0	0
CD DFMO	4	0	2
ProArg-free	6	0	0
ProArg-free DFMO	2	2	2

## Sheet: c
Mouse ID	Group	cumDay	Tumor Volume (cm3)
21	CD	0	0.268808
21	CD	3	0.324542
21	CD	5	0.481037
21	CD	7	0.672259
21	CD	10	1.28732
21	CD	12	1.86382
21	CD	13	2.39861
22	CD	0	0.339936
22	CD	3	0.339987
22	CD	5	0.403136
22	CD	7	0.438875
22	CD	10	0.55278
22	CD	12	0.937874
22	CD	13	0.947569
22	CD	14	0.947569
22	CD	17	1.55859
22	CD	19	2.14769
23	CD	0	0.231327
23	CD	3	0.264975
23	CD	5	0.294586
23	CD	7	0.363594
23	CD	10	0.595122
23	CD	12	0.905736
23	CD	13	1.30792
23	CD	14	1.30792
23	CD	17	2.30249
24	CD	0	0.365839
24	CD	3	0.361867
24	CD	5	0.384371
24	CD	7	0.475694
24	CD	10	0.721228
24	CD	12	1.14142
24	CD	13	1.54731
24	CD	14	1.54731
24	CD	17	2.91314
25	CD	0	0.218548
25	CD	3	0.279538
25	CD	5	0.40989
25	CD	7	0.711869
25	CD	10	1.15519
25	CD	12	1.83162
25	CD	13	2.21278
26	CD	0	0.230668
26	CD	3	0.298804
26	CD	5	0.400467
26	CD	7	0.430979
26	CD	10	0.485737
26	CD	12	0.570891
26	CD	13	0.758714
26	CD	14	0.758714
26	CD	17	1.17689
26	CD	19	1.35735
26	CD	20	1.85786
26	CD	21	1.85786
26	CD	24	2.56546
27	CD	0	0.243942
27	CD	3	0.289555
27	CD	5	0.275504
27	CD	7	0.299207
27	CD	10	0.2927
27	CD	12	0.284409
27	CD	13	0.334323
27	CD	14	0.334323
27	CD	17	0.440309
27	CD	19	0.577187
27	CD	20	0.482909
27	CD	21	0.482909
27	CD	24	0.991305
27	CD	26	0.619628
27	CD	28	1.11676
27	CD	32	0.931856
27	CD	34	1.23085
27	CD	35	1.61216
27	CD	38	1.90165
27	CD	40	2.05685
28	CD	0	0.267024
28	CD	3	0.346857
28	CD	5	0.415071
28	CD	7	0.499802
28	CD	10	0.616525
28	CD	12	0.814239
28	CD	13	1.19742
28	CD	14	1.19742
28	CD	17	1.997
28	CD	19	2.49503
29	CD	0	0.24541
29	CD	3	0.29594
29	CD	5	0.349623
29	CD	7	0.383249
29	CD	10	0.484203
29	CD	12	0.617862
29	CD	13	0.931741
29	CD	14	0.931741
29	CD	17	1.24186
29	CD	19	1.78903
29	CD	20	2.35938
30	CD	0	0.243216
30	CD	3	0.301082
30	CD	5	0.407364
30	CD	7	0.411196
30	CD	10	0.531375
30	CD	12	0.808592
30	CD	13	1.27726
30	CD	14	1.27726
30	CD	17	1.82352
30	CD	19	2.01648
30	CD	20	2.22987
47	CD	0	0.328375
47	CD	3	0.44019
47	CD	5	0.933192
47	CD	7	0.933192
47	CD	10	1.13731
47	CD	12	1.49648
47	CD	13	1.92432
47	CD	14	2.98116
31	CD DFMO	0	0.220789
31	CD DFMO	3	0.247467
31	CD DFMO	5	0.380502
31	CD DFMO	7	0.331474
31	CD DFMO	10	0.46269
31	CD DFMO	12	0.569974
31	CD DFMO	14	0.693659
31	CD DFMO	17	1.11296
31	CD DFMO	19	1.27222
31	CD DFMO	21	1.26677
31	CD DFMO	24	1.51359
31	CD DFMO	26	1.5505
31	CD DFMO	27	1.94799
31	CD DFMO	28	1.72433
31	CD DFMO	32	2.00401
32	CD DFMO	0	0.305827
32	CD DFMO	3	0.671148
32	CD DFMO	5	0.831467
32	CD DFMO	7	1.22269
32	CD DFMO	10	1.82844
32	CD DFMO	12	2.34305
33	CD DFMO	0	0.257521
33	CD DFMO	3	0.40054
33	CD DFMO	5	0.510129
33	CD DFMO	7	0.809534
33	CD DFMO	10	1.13515
33	CD DFMO	12	1.33911
33	CD DFMO	14	1.56067
33	CD DFMO	17	2.11391
34	CD DFMO	0	0.219442
34	CD DFMO	3	0.277448
34	CD DFMO	5	0.176806
34	CD DFMO	7	0.32233
34	CD DFMO	10	0.345624
34	CD DFMO	12	0.350779
35	CD DFMO	0	0.184996
35	CD DFMO	3	0.276407
35	CD DFMO	5	0.360156
35	CD DFMO	7	0.32233
35	CD DFMO	10	0.345624
35	CD DFMO	12	0.350779
35	CD DFMO	14	0.482909
35	CD DFMO	17	0.786255
35	CD DFMO	19	0.838508
35	CD DFMO	21	0.840953
35	CD DFMO	24	1.08986
35	CD DFMO	26	1.25346
35	CD DFMO	27	1.35918
35	CD DFMO	28	1.35918
35	CD DFMO	32	1.51001
35	CD DFMO	34	1.56687
35	CD DFMO	35	1.61828
35	CD DFMO	38	2.00738
36	CD DFMO	0	0.250421
36	CD DFMO	3	0.181505
36	CD DFMO	5	0.226317
36	CD DFMO	7	0.283467
36	CD DFMO	10	0.296841
36	CD DFMO	12	0.313287
36	CD DFMO	14	0.389314
36	CD DFMO	17	0.505812
36	CD DFMO	19	0.571853
36	CD DFMO	21	0.723943
36	CD DFMO	24	0.910848
36	CD DFMO	26	1.03642
36	CD DFMO	27	1.17611
36	CD DFMO	28	1.17611
36	CD DFMO	32	1.4761
36	CD DFMO	34	1.55812
36	CD DFMO	35	1.64156
36	CD DFMO	38	2.11926
37	CD DFMO	0	0.219223
37	CD DFMO	3	0.371287
37	CD DFMO	5	0.359466
37	CD DFMO	7	0.45769
37	CD DFMO	10	0.589962
37	CD DFMO	12	0.680945
37	CD DFMO	14	0.708347
37	CD DFMO	17	1.19391
37	CD DFMO	19	1.41513
37	CD DFMO	21	1.84184
37	CD DFMO	24	2.20107
38	CD DFMO	0	0.34846
38	CD DFMO	3	0.282824
38	CD DFMO	5	0.266828
38	CD DFMO	7	0.261776
38	CD DFMO	10	0.494969
38	CD DFMO	12	0.51957
38	CD DFMO	14	0.527369
38	CD DFMO	17	0.830821
38	CD DFMO	19	0.879816
38	CD DFMO	21	0.922681
38	CD DFMO	24	1.56253
38	CD DFMO	26	1.76176
38	CD DFMO	27	1.29463
38	CD DFMO	28	1.30451
38	CD DFMO	32	2.16481
39	CD DFMO	0	0.204112
39	CD DFMO	3	0.342653
39	CD DFMO	5	0.414518
39	CD DFMO	7	0.466717
39	CD DFMO	10	0.805021
39	CD DFMO	12	1.01387
39	CD DFMO	14	1.38645
39	CD DFMO	17	1.61616
39	CD DFMO	19	2.12665
40	CD DFMO	0	0.308605
40	CD DFMO	3	0.316564
40	CD DFMO	5	0.35515
40	CD DFMO	7	0.377317
40	CD DFMO	10	0.408581
40	CD DFMO	12	0.565062
40	CD DFMO	14	0.664469
40	CD DFMO	17	0.971978
40	CD DFMO	19	1.12024
40	CD DFMO	21	1.34812
40	CD DFMO	24	2.49896
43	CD DFMO	0	0.262191
43	CD DFMO	3	0.332228
43	CD DFMO	5	0.422353
43	CD DFMO	7	0.592719
43	CD DFMO	10	0.671295
43	CD DFMO	12	0.827955
43	CD DFMO	14	1.29442
43	CD DFMO	17	1.41755
43	CD DFMO	19	1.44293
43	CD DFMO	21	1.85337
43	CD DFMO	24	2.54635
44	CD DFMO	0	0.270748
44	CD DFMO	3	0.281096
44	CD DFMO	5	0.346435
44	CD DFMO	7	0.512794
44	CD DFMO	10	0.557952
44	CD DFMO	12	0.740872
44	CD DFMO	14	1.14323
44	CD DFMO	17	1.26725
44	CD DFMO	19	1.28294
44	CD DFMO	21	1.22073
44	CD DFMO	24	1.7529
44	CD DFMO	26	1.84604
44	CD DFMO	27	2.11415
46	CD DFMO	0	0.26672
46	CD DFMO	3	0.323794
46	CD DFMO	5	0.80781
46	CD DFMO	7	0.781632
46	CD DFMO	10	1.03449
46	CD DFMO	12	1.2385
46	CD DFMO	14	1.64387
46	CD DFMO	17	1.21506
46	CD DFMO	19	1.58171
46	CD DFMO	21	1.81711
46	CD DFMO	24	2.40417
1	ProArg	0	0.333368
1	ProArg	3	0.276807
1	ProArg	5	0.27998
1	ProArg	7	0.335507
1	ProArg	10	0.324889
1	ProArg	12	0.414809
1	ProArg	13	0.511479
1	ProArg	14	0.511479
1	ProArg	17	0.935175
1	ProArg	19	1.04723
1	ProArg	20	1.31425
1	ProArg	21	1.31425
1	ProArg	24	2.13822
2	ProArg	0	0.22343
2	ProArg	3	0.219276
2	ProArg	5	0.226734
2	ProArg	7	0.219385
2	ProArg	10	0.211621
2	ProArg	12	0.218838
2	ProArg	13	0.207744
2	ProArg	14	0.207744
2	ProArg	17	0.329718
2	ProArg	19	0.380604
2	ProArg	20	0.342398
2	ProArg	21	0.342398
2	ProArg	24	0.532061
2	ProArg	26	0.630142
2	ProArg	28	0.657985
2	ProArg	32	0.850301
2	ProArg	34	0.938292
2	ProArg	35	1.12095
2	ProArg	38	1.1547
2	ProArg	40	1.50324
2	ProArg	41	1.66167
2	ProArg	45	2.01738
3	ProArg	0	0.263422
3	ProArg	3	0.289754
3	ProArg	5	0.289239
3	ProArg	7	0.324344
3	ProArg	10	0.496105
3	ProArg	12	0.656868
3	ProArg	13	1.00032
3	ProArg	14	1.00032
3	ProArg	17	1.8512
3	ProArg	19	2.24064
4	ProArg	0	0.195735
4	ProArg	3	0.211514
4	ProArg	5	0.342522
4	ProArg	7	0.242791
4	ProArg	10	0.319044
4	ProArg	12	0.347319
4	ProArg	13	0.390535
4	ProArg	14	0.390535
4	ProArg	17	0.925342
4	ProArg	19	1.18435
4	ProArg	20	0.996542
4	ProArg	21	0.996542
4	ProArg	24	2.01112
5	ProArg	0	0.470761
5	ProArg	3	0.574369
5	ProArg	5	0.774096
5	ProArg	7	0.68848
5	ProArg	10	1.32138
5	ProArg	12	1.91587
5	ProArg	13	2.34157
6	ProArg	0	0.222396
6	ProArg	3	0.23402
6	ProArg	5	0.270248
6	ProArg	7	0.300149
6	ProArg	10	0.585626
6	ProArg	12	0.791228
6	ProArg	13	1.24402
6	ProArg	14	1.24402
6	ProArg	17	2.3714
7	ProArg	0	0.34455
7	ProArg	3	0.466878
7	ProArg	5	0.811686
7	ProArg	7	0.966778
7	ProArg	10	2.16626
8	ProArg	0	0.213141
8	ProArg	3	0.245982
8	ProArg	5	0.309727
8	ProArg	7	0.314522
8	ProArg	10	0.378648
8	ProArg	12	0.616793
8	ProArg	13	0.922401
8	ProArg	14	0.922401
8	ProArg	17	1.59032
8	ProArg	19	2.2363
9	ProArg	0	0.202026
9	ProArg	3	0.276554
9	ProArg	5	0.333387
9	ProArg	7	0.473843
9	ProArg	10	0.697806
9	ProArg	12	0.752237
9	ProArg	13	1.14168
9	ProArg	14	1.14168
9	ProArg	17	2.32208
9	ProArg	19	2.39036
10	ProArg	0	0.412632
10	ProArg	3	0.522984
10	ProArg	5	0.700286
10	ProArg	7	1.08205
10	ProArg	10	2.07174
45	ProArg	0	0.206293
45	ProArg	3	0.2139
45	ProArg	5	0.281961
45	ProArg	7	0.215461
45	ProArg	10	0.392472
45	ProArg	12	0.752668
45	ProArg	13	0.752668
45	ProArg	14	1.33336
45	ProArg	17	1.83437
45	ProArg	19	2.40121
48	ProArg	0	0.217719
48	ProArg	3	0.254869
48	ProArg	5	0.262709
48	ProArg	7	0.262709
48	ProArg	10	0.470589
48	ProArg	12	0.583768
48	ProArg	13	0.846307
48	ProArg	14	1.2285
11	ProArg DFMO	0	0.340796
11	ProArg DFMO	3	0.432827
11	ProArg DFMO	5	0.678077
11	ProArg DFMO	7	0.81234
11	ProArg DFMO	10	1.10279
11	ProArg DFMO	12	1.34
11	ProArg DFMO	14	1.53455
11	ProArg DFMO	17	1.8719
11	ProArg DFMO	19	1.96866
11	ProArg DFMO	20	2.24418
12	ProArg DFMO	0	0.308536
12	ProArg DFMO	3	0.26691
12	ProArg DFMO	5	0.269038
12	ProArg DFMO	7	0.369908
12	ProArg DFMO	10	0.629844
12	ProArg DFMO	12	0.673518
12	ProArg DFMO	14	0.735119
12	ProArg DFMO	17	1.00144
12	ProArg DFMO	19	1.17303
12	ProArg DFMO	20	1.16732
12	ProArg DFMO	21	1.16732
12	ProArg DFMO	24	1.49334
12	ProArg DFMO	26	1.55322
12	ProArg DFMO	27	1.90143
12	ProArg DFMO	28	2.05739
13	ProArg DFMO	0	0.267364
13	ProArg DFMO	3	0.306139
13	ProArg DFMO	5	0.357252
13	ProArg DFMO	7	0.383006
13	ProArg DFMO	10	0.488123
13	ProArg DFMO	12	0.608077
13	ProArg DFMO	14	0.566346
13	ProArg DFMO	17	0.683506
13	ProArg DFMO	19	0.682585
13	ProArg DFMO	20	0.681475
13	ProArg DFMO	21	0.681475
13	ProArg DFMO	24	0.582125
13	ProArg DFMO	26	0.984905
13	ProArg DFMO	27	1.11916
13	ProArg DFMO	28	1.11916
13	ProArg DFMO	32	1.08562
13	ProArg DFMO	34	0.976001
13	ProArg DFMO	35	1.03734
13	ProArg DFMO	38	1.30702
13	ProArg DFMO	40	1.81469
13	ProArg DFMO	41	1.84054
13	ProArg DFMO	45	2.74443
14	ProArg DFMO	0	0.329643
14	ProArg DFMO	3	0.276755
14	ProArg DFMO	5	0.237105
14	ProArg DFMO	7	0.261632
14	ProArg DFMO	10	0.314204
14	ProArg DFMO	12	0.279623
14	ProArg DFMO	14	0.243184
14	ProArg DFMO	17	0.25338
14	ProArg DFMO	19	0.235245
14	ProArg DFMO	20	0.189959
14	ProArg DFMO	21	0.189959
14	ProArg DFMO	24	0.232481
14	ProArg DFMO	26	0.222659
14	ProArg DFMO	27	0.272077
14	ProArg DFMO	28	0.272077
14	ProArg DFMO	32	0.228586
14	ProArg DFMO	34	0.214314
14	ProArg DFMO	35	0.242922
14	ProArg DFMO	38	0.215485
14	ProArg DFMO	40	0.215405
14	ProArg DFMO	41	0.202212
14	ProArg DFMO	45	0.28095
14	ProArg DFMO	47	0.266457
14	ProArg DFMO	49	0.298608
14	ProArg DFMO	52	0.294731
14	ProArg DFMO	55	0.218612
14	ProArg DFMO	56	0.16327
14	ProArg DFMO	59	0.171718
14	ProArg DFMO	61	0.149716
14	ProArg DFMO	63	0.168033
14	ProArg DFMO	66	0.146328
14	ProArg DFMO	68	0.151599
14	ProArg DFMO	70	0.12835
14	ProArg DFMO	73	0.117498
14	ProArg DFMO	75	0.117237
14	ProArg DFMO	77	0.092319
14	ProArg DFMO	80	0.0863146
14	ProArg DFMO	82	0.112871
14	ProArg DFMO	84	0.0881793
14	ProArg DFMO	87	0.077023
14	ProArg DFMO	89	0.0701338
14	ProArg DFMO	91	0.0870216
14	ProArg DFMO	94	0.0887641
14	ProArg DFMO	96	0.0689739
14	ProArg DFMO	98	0.067972
14	ProArg DFMO	101	0.0585294
15	ProArg DFMO	0	0.397025
15	ProArg DFMO	3	0.547878
15	ProArg DFMO	5	0.511447
15	ProArg DFMO	7	0.465024
15	ProArg DFMO	10	0.732239
15	ProArg DFMO	12	0.77801
15	ProArg DFMO	14	1.12151
15	ProArg DFMO	17	1.51707
15	ProArg DFMO	19	1.48477
15	ProArg DFMO	20	1.52989
15	ProArg DFMO	21	1.52989
15	ProArg DFMO	24	1.77703
15	ProArg DFMO	26	1.44034
15	ProArg DFMO	27	2.35448
15	ProArg DFMO	28	2.35448
16	ProArg DFMO	0	0.207402
16	ProArg DFMO	3	0.277713
16	ProArg DFMO	5	0.316761
16	ProArg DFMO	7	0.366063
16	ProArg DFMO	10	0.52176
16	ProArg DFMO	12	0.59134
16	ProArg DFMO	14	0.628175
16	ProArg DFMO	17	0.7782
16	ProArg DFMO	19	0.774632
16	ProArg DFMO	20	0.789064
16	ProArg DFMO	21	0.789064
16	ProArg DFMO	24	0.652473
16	ProArg DFMO	26	0.613524
16	ProArg DFMO	27	0.644092
16	ProArg DFMO	28	0.644092
16	ProArg DFMO	32	0.573923
16	ProArg DFMO	34	0.506411
16	ProArg DFMO	35	0.522933
16	ProArg DFMO	38	0.572629
16	ProArg DFMO	40	0.681393
16	ProArg DFMO	41	0.634528
16	ProArg DFMO	45	1.0458
16	ProArg DFMO	47	1.19958
16	ProArg DFMO	49	1.35052
16	ProArg DFMO	52	1.32402
16	ProArg DFMO	55	1.67546
16	ProArg DFMO	56	2.03594
17	ProArg DFMO	0	0.167548
17	ProArg DFMO	3	0.21402
17	ProArg DFMO	5	0.170314
17	ProArg DFMO	7	0.196097
17	ProArg DFMO	10	0.279555
17	ProArg DFMO	12	0.415833
17	ProArg DFMO	14	0.415833
17	ProArg DFMO	17	0.540323
17	ProArg DFMO	19	0.72184
17	ProArg DFMO	20	0.897544
17	ProArg DFMO	21	0.897544
17	ProArg DFMO	24	0.897808
17	ProArg DFMO	26	1.09141
17	ProArg DFMO	27	1.24427
17	ProArg DFMO	28	1.24427
17	ProArg DFMO	32	1.27754
17	ProArg DFMO	34	1.33132
17	ProArg DFMO	35	1.49479
17	ProArg DFMO	38	2.80559
18	ProArg DFMO	0	0.209742
18	ProArg DFMO	3	0.228691
18	ProArg DFMO	5	0.286136
18	ProArg DFMO	7	0.269019
18	ProArg DFMO	10	0.286894
18	ProArg DFMO	12	0.30514
18	ProArg DFMO	14	0.314051
18	ProArg DFMO	17	0.340514
18	ProArg DFMO	19	0.398528
18	ProArg DFMO	20	0.306856
18	ProArg DFMO	21	0.306856
18	ProArg DFMO	24	0.406755
18	ProArg DFMO	26	0.248453
18	ProArg DFMO	27	0.359906
18	ProArg DFMO	28	0.359906
18	ProArg DFMO	32	0.319466
18	ProArg DFMO	34	0.344014
18	ProArg DFMO	35	0.327295
18	ProArg DFMO	38	0.261817
18	ProArg DFMO	40	0.213236
18	ProArg DFMO	41	0.316145
18	ProArg DFMO	45	0.602913
18	ProArg DFMO	47	0.528584
18	ProArg DFMO	49	0.522446
18	ProArg DFMO	52	0.532898
18	ProArg DFMO	55	0.52779
18	ProArg DFMO	56	0.53583
18	ProArg DFMO	59	0.405789
18	ProArg DFMO	61	0.467318
18	ProArg DFMO	63	0.34032
18	ProArg DFMO	66	0.427473
18	ProArg DFMO	68	0.290091
18	ProArg DFMO	70	0.285726
18	ProArg DFMO	73	0.382885
18	ProArg DFMO	75	0.273928
18	ProArg DFMO	77	0.259365
18	ProArg DFMO	80	0.210566
18	ProArg DFMO	82	0.175741
18	ProArg DFMO	84	0.153211
18	ProArg DFMO	87	0.160538
18	ProArg DFMO	89	0.131249
18	ProArg DFMO	91	0.12549
18	ProArg DFMO	94	0.0800357
18	ProArg DFMO	96	0.074786
18	ProArg DFMO	98	0.065462
18	ProArg DFMO	101	0.0327811
19	ProArg DFMO	0	0.258921
19	ProArg DFMO	3	0.335906
19	ProArg DFMO	5	0.363996
19	ProArg DFMO	7	0.581041
19	ProArg DFMO	10	0.682025
19	ProArg DFMO	12	0.731469
19	ProArg DFMO	14	1.03273
19	ProArg DFMO	17	1.26191
19	ProArg DFMO	19	1.88978
19	ProArg DFMO	20	1.60142
19	ProArg DFMO	21	1.4525
19	ProArg DFMO	24	1.51325
19	ProArg DFMO	26	1.45038
19	ProArg DFMO	27	1.66938
19	ProArg DFMO	28	1.66938
19	ProArg DFMO	32	2.70403
20	ProArg DFMO	0	0.315377
20	ProArg DFMO	3	0.289197
20	ProArg DFMO	5	0.235008
20	ProArg DFMO	7	0.408294
20	ProArg DFMO	10	0.464094
20	ProArg DFMO	12	0.639605
20	ProArg DFMO	14	0.695965
20	ProArg DFMO	17	0.971451
20	ProArg DFMO	19	0.872735
20	ProArg DFMO	20	0.829567
20	ProArg DFMO	21	0.829567
20	ProArg DFMO	24	1.093
20	ProArg DFMO	26	1.20271
20	ProArg DFMO	27	1.29976
20	ProArg DFMO	28	1.42911
20	ProArg DFMO	32	1.76826
20	ProArg DFMO	34	1.76026
20	ProArg DFMO	35	1.80558
20	ProArg DFMO	38	2.1521
41	ProArg DFMO	0	0.206583
41	ProArg DFMO	3	0.244115
41	ProArg DFMO	5	0.192311
41	ProArg DFMO	7	0.273831
41	ProArg DFMO	10	0.300008
41	ProArg DFMO	12	0.257708
41	ProArg DFMO	14	0.232035
41	ProArg DFMO	17	0.321568
41	ProArg DFMO	19	0.241476
41	ProArg DFMO	20	0.217989
41	ProArg DFMO	21	0.217989
41	ProArg DFMO	24	0.217335
41	ProArg DFMO	26	0.280847
41	ProArg DFMO	27	0.203859
41	ProArg DFMO	28	0.203859
41	ProArg DFMO	32	0.151408
41	ProArg DFMO	34	0.196164
41	ProArg DFMO	35	0.181798
41	ProArg DFMO	38	0.252315
41	ProArg DFMO	40	0.200528
41	ProArg DFMO	41	0.151001
41	ProArg DFMO	45	0.362618
41	ProArg DFMO	47	0.350652
41	ProArg DFMO	49	0.402663
41	ProArg DFMO	52	0.428572
41	ProArg DFMO	55	0.502353
41	ProArg DFMO	56	0.365561
41	ProArg DFMO	59	0.479778
41	ProArg DFMO	61	0.473195
41	ProArg DFMO	63	0.50728
41	ProArg DFMO	66	0.666115
41	ProArg DFMO	68	0.662866
41	ProArg DFMO	70	0.600723
41	ProArg DFMO	73	0.668499
41	ProArg DFMO	75	0.714272
41	ProArg DFMO	77	0.696458
41	ProArg DFMO	80	0.708467
41	ProArg DFMO	82	0.705835
41	ProArg DFMO	84	0.722411
41	ProArg DFMO	87	0.843933
41	ProArg DFMO	89	0.815993
41	ProArg DFMO	91	0.592222
41	ProArg DFMO	94	0.746894
41	ProArg DFMO	96	0.685035
41	ProArg DFMO	98	0.777852
41	ProArg DFMO	101	0.687837
42	ProArg DFMO	0	0.262452
42	ProArg DFMO	3	0.269728
42	ProArg DFMO	5	0.195461
42	ProArg DFMO	7	0.172651
42	ProArg DFMO	10	0.249084
42	ProArg DFMO	12	0.254417
42	ProArg DFMO	14	0.283336
42	ProArg DFMO	17	0.266242
42	ProArg DFMO	19	0.340999
42	ProArg DFMO	20	0.486699
42	ProArg DFMO	21	0.486699
42	ProArg DFMO	24	0.434241
42	ProArg DFMO	26	0.530697
42	ProArg DFMO	27	0.639341
42	ProArg DFMO	28	0.639341
42	ProArg DFMO	32	0.656053
42	ProArg DFMO	34	0.532002
42	ProArg DFMO	35	0.642394
42	ProArg DFMO	38	0.925985
42	ProArg DFMO	40	1.00952
42	ProArg DFMO	41	0.983628
42	ProArg DFMO	45	1.16015
42	ProArg DFMO	47	1.26045
42	ProArg DFMO	49	1.57636
42	ProArg DFMO	52	1.58589
42	ProArg DFMO	55	1.9471
42	ProArg DFMO	56	2.54806

## Sheet: d
Intervention	Days	average Tumor Volume (cm3)	SE lower Tumor Volume (cm3)	SE higher Tumor Volume (cm3)
CD	0	0.27119	0.256064	0.286317
CD	3	0.322122	0.307268	0.336975
CD	5	0.432204	0.379183	0.485225
CD	7	0.510902	0.454458	0.567345
CD	10	0.7145	0.615966	0.813034
CD	12	1.02481	0.870375	1.17925
CD	13	1.34891	1.15914	1.53867
CD	14	1.29136	1.09145	1.49128
CD	17	1.68356	1.4693	1.89782
CD	19	1.92185	1.71807	2.12562
CD	20	2.05031	1.86648	2.23414
CD	21	2.05031	1.86648	2.23414
CD	24	2.12818	1.97844	2.27792
CD	26	2.08688	1.8975	2.27626
CD	28	2.14212	2.00554	2.2787
CD	32	2.12158	1.96555	2.2776
CD	34	2.1548	2.03004	2.27956
CD	35	2.19717	2.11014	2.2842
CD	38	2.22933	2.16684	2.29182
CD	40	2.24658	2.19376	2.29939
CD DFMO	0	0.255312	0.242437	0.268187
CD DFMO	3	0.331151	0.298872	0.36343
CD DFMO	5	0.419841	0.365163	0.47452
CD DFMO	7	0.518652	0.442075	0.595228
CD DFMO	10	0.69051	0.571363	0.809656
CD DFMO	12	0.834904	0.680077	0.98973
CD DFMO	14	1.06981	0.898235	1.24139
CD DFMO	17	1.28123	1.12707	1.43538
CD DFMO	19	1.41575	1.2567	1.57479
CD DFMO	21	1.53493	1.37602	1.69384
CD DFMO	24	1.86523	1.70277	2.02769
CD DFMO	26	1.92145	1.77686	2.06605
CD DFMO	27	1.96181	1.82083	2.10278
CD DFMO	28	1.94237	1.80015	2.0846
CD DFMO	32	2.08699	1.98832	2.18566
CD DFMO	34	2.09962	2.00849	2.19074
CD DFMO	35	2.11187	2.02787	2.19587
CD DFMO	38	2.19067	2.14262	2.23873
ProArg	0	0.275456	0.248699	0.302213
ProArg	3	0.315575	0.278423	0.352728
ProArg	5	0.406881	0.344042	0.46972
ProArg	7	0.452168	0.366011	0.538325
ProArg	10	0.786348	0.588678	0.984019
ProArg	12	0.9407	0.740547	1.14085
ProArg	13	1.13306	0.928856	1.33727
ProArg	14	1.2133	1.01388	1.41272
ProArg	17	1.70356	1.49641	1.91072
ProArg	19	1.92948	1.73575	2.12321
ProArg	20	1.9329	1.73849	2.12731
ProArg	21	1.9329	1.73849	2.12731
ProArg	24	2.10191	1.95452	2.24931
ProArg	26	2.11009	1.97059	2.24958
ProArg	28	2.11241	1.97515	2.24967
ProArg	32	2.12843	2.00654	2.25033
ProArg	34	2.13577	2.02084	2.25069
ProArg	35	2.15099	2.05036	2.25162
ProArg	38	2.1538	2.05578	2.25182
ProArg	40	2.18285	2.11091	2.25478
ProArg	41	2.19605	2.13508	2.25702
ProArg	45	2.22569	2.18426	2.26712
ProArg DFMO	0	0.272616	0.253071	0.29216
ProArg DFMO	3	0.30749	0.280172	0.334808
ProArg DFMO	5	0.317742	0.275084	0.3604
ProArg DFMO	7	0.379909	0.32841	0.431408
ProArg DFMO	10	0.504219	0.431373	0.577065
ProArg DFMO	12	0.572895	0.483496	0.662293
ProArg DFMO	14	0.650236	0.533124	0.767347
ProArg DFMO	17	0.817292	0.665333	0.969252
ProArg DFMO	19	0.89869	0.723028	1.07435
ProArg DFMO	20	0.911829	0.730874	1.09278
ProArg DFMO	21	0.899419	0.72238	1.07646
ProArg DFMO	24	0.962001	0.770726	1.15328
ProArg DFMO	26	0.98861	0.806977	1.17024
ProArg DFMO	27	1.16266	0.943855	1.38147
ProArg DFMO	28	1.27629	1.05155	1.50102
ProArg DFMO	32	1.25595	1.00516	1.50673
ProArg DFMO	34	1.23925	0.985594	1.49291
ProArg DFMO	35	1.27213	1.01998	1.52428
ProArg DFMO	38	1.33617	1.05948	1.61286
ProArg DFMO	40	1.39067	1.11069	1.67065
ProArg DFMO	41	1.39006	1.10957	1.67055
ProArg DFMO	45	1.4615	1.18985	1.73316
ProArg DFMO	47	1.47683	1.20443	1.74924
ProArg DFMO	49	1.53132	1.26525	1.79739
ProArg DFMO	52	1.53287	1.26802	1.79773
ProArg DFMO	55	1.60339	1.33556	1.87123
ProArg DFMO	56	1.5848	1.27353	1.89607
ProArg DFMO	59	1.58398	1.27271	1.89526
ProArg DFMO	61	1.58764	1.2778	1.89748
ProArg DFMO	63	1.57935	1.26566	1.89305
ProArg DFMO	66	1.60427	1.30111	1.90744
ProArg DFMO	68	1.58923	1.27858	1.89989
ProArg DFMO	70	1.57926	1.26424	1.89429
ProArg DFMO	73	1.59638	1.28897	1.9038
ProArg DFMO	75	1.58933	1.27757	1.90109
ProArg DFMO	77	1.58297	1.26802	1.89791
ProArg DFMO	80	1.57821	1.26045	1.89597
ProArg DFMO	82	1.577	1.25875	1.89525
ProArg DFMO	84	1.5736	1.253	1.89419
ProArg DFMO	87	1.58667	1.27003	1.90332
ProArg DFMO	89	1.57955	1.25969	1.8994
ProArg DFMO	91	1.55592	1.2285	1.88335
ProArg DFMO	94	1.56825	1.24399	1.89251
ProArg DFMO	96	1.55859	1.23052	1.88667
ProArg DFMO	98	1.56776	1.24231	1.89321
ProArg DFMO	101	1.55308	1.22179	1.88436

## Sheet: f
Mouse #	Group	DOD	Sacrificed (Tumor > 2cm3)
21	CD	13	TRUE
22	CD	19	TRUE
23	CD	17	TRUE
24	CD	17	TRUE
25	CD	13	TRUE
26	CD	24	TRUE
27	CD	40	TRUE
28	CD	19	TRUE
29	CD	20	TRUE
30	CD	20	TRUE
47	CD	14	TRUE
31	CD DFMO	32	TRUE
32	CD DFMO	12	TRUE
33	CD DFMO	17	TRUE
34	CD DFMO	12	TRUE
35	CD DFMO	38	TRUE
36	CD DFMO	38	TRUE
37	CD DFMO	24	TRUE
38	CD DFMO	32	TRUE
39	CD DFMO	19	TRUE
40	CD DFMO	24	TRUE
43	CD DFMO	24	TRUE
44	CD DFMO	27	TRUE
46	CD DFMO	24	TRUE
1	ProArg-free	24	TRUE
2	ProArg-free	45	TRUE
3	ProArg-free	19	TRUE
4	ProArg-free	24	TRUE
5	ProArg-free	13	TRUE
6	ProArg-free	17	TRUE
7	ProArg-free	10	TRUE
8	ProArg-free	19	TRUE
9	ProArg-free	19	TRUE
10	ProArg-free	10	TRUE
45	ProArg-free	19	TRUE
48	ProArg-free	14	TRUE
11	ProArg-free DFMO	20	TRUE
12	ProArg-free DFMO	28	TRUE
13	ProArg-free DFMO	45	TRUE
14	ProArg-free DFMO	101	FALSE
15	ProArg-free DFMO	28	TRUE
16	ProArg-free DFMO	56	TRUE
17	ProArg-free DFMO	38	TRUE
18	ProArg-free DFMO	101	FALSE
19	ProArg-free DFMO	32	TRUE
20	ProArg-free DFMO	38	TRUE
41	ProArg-free DFMO	101	FALSE
42	ProArg-free DFMO	56	TRUE

## Sheet: g
Mouse ID	Group	Day	MouseWeight
21	CD	0	25.0774
21	CD	3	24.3105
21	CD	5	23.8228
21	CD	7	23.7933
21	CD	10	23.6552
21	CD	12	23.2634
21	CD	13	22.6217
22	CD	0	24.8921
22	CD	3	25.392
22	CD	5	24.1162
22	CD	7	24.4733
22	CD	10	24.6367
22	CD	12	25.0746
22	CD	13	24.5629
22	CD	14	24.5629
22	CD	17	24.5297
22	CD	19	23.6228
23	CD	0	22.8224
23	CD	3	22.982
23	CD	5	22.4465
23	CD	7	22.2637
23	CD	10	21.6859
23	CD	12	22.0131
23	CD	13	21.6305
23	CD	14	21.6305
23	CD	17	21.537
24	CD	0	24.661
24	CD	3	24.0658
24	CD	5	24.0388
24	CD	7	24.6292
24	CD	10	23.7345
24	CD	12	24.9303
24	CD	13	24.3432
24	CD	14	24.3432
24	CD	17	23.8042
25	CD	0	24.8377
25	CD	3	25.2646
25	CD	5	25.4081
25	CD	7	25.1458
25	CD	10	24.7138
25	CD	12	25.0021
25	CD	13	24.7447
26	CD	0	22.3232
26	CD	3	22.5414
26	CD	5	22.9194
26	CD	7	24.0828
26	CD	10	24.2171
26	CD	12	24.4149
26	CD	13	24.2895
26	CD	14	24.2895
26	CD	17	23.6877
26	CD	19	23.5712
26	CD	20	23.3706
26	CD	21	23.3706
26	CD	24	23.1214
27	CD	0	25.8073
27	CD	3	26.1525
27	CD	5	27.0694
27	CD	7	28.041
27	CD	10	28.7488
27	CD	13	30.6988
27	CD	14	30.6988
27	CD	17	30.6716
27	CD	19	31.1074
27	CD	20	31.0205
27	CD	21	31.0205
27	CD	24	31.0104
27	CD	26	31.2564
27	CD	28	30.7599
27	CD	32	30.7818
27	CD	34	30.723
27	CD	35	30.7654
27	CD	38	29.818
27	CD	40	30.2318
28	CD	0	22.1796
28	CD	3	22.2838
28	CD	5	22.9019
28	CD	7	23.4002
28	CD	10	23.2602
28	CD	12	23.4229
28	CD	13	22.7631
28	CD	14	22.7631
28	CD	17	21.4036
28	CD	19	21.606
29	CD	0	20.9055
29	CD	3	20.9449
29	CD	5	21.4805
29	CD	7	21.8401
29	CD	10	21.719
29	CD	12	21.6586
29	CD	13	21.6819
29	CD	14	21.6819
29	CD	17	21.1098
29	CD	19	20.7532
29	CD	20	20.5687
30	CD	0	24.2081
30	CD	3	24.2387
30	CD	5	23.8112
30	CD	7	24.0066
30	CD	10	24.0624
30	CD	12	24.4297
30	CD	13	24.5673
30	CD	14	24.5673
30	CD	17	23.8118
30	CD	19	24.0802
30	CD	20	23.8242
47	CD	0	25.9059
47	CD	3	25.9718
47	CD	5	26.2802
47	CD	7	26.2802
47	CD	10	26.9352
47	CD	12	26.7042
47	CD	13	26.3908
47	CD	14	26.4226
31	CD DFMO	0	21.9351
31	CD DFMO	3	21.603
31	CD DFMO	5	21.6434
31	CD DFMO	7	21.8022
31	CD DFMO	10	21.6448
31	CD DFMO	12	21.016
31	CD DFMO	14	21.4676
31	CD DFMO	17	20.7645
31	CD DFMO	19	20.7733
31	CD DFMO	21	21.0799
31	CD DFMO	24	20.2837
31	CD DFMO	26	21.5394
31	CD DFMO	27	21.3624
31	CD DFMO	28	22.3308
31	CD DFMO	32	21.6952
32	CD DFMO	0	25.733
32	CD DFMO	3	24.6946
32	CD DFMO	5	26.7022
32	CD DFMO	7	26.3328
32	CD DFMO	10	26.7059
32	CD DFMO	12	27.2883
33	CD DFMO	0	22.491
33	CD DFMO	3	21.8194
33	CD DFMO	5	22.3878
33	CD DFMO	7	21.9286
33	CD DFMO	10	22.2378
33	CD DFMO	12	21.7931
33	CD DFMO	14	21.8272
33	CD DFMO	17	20.8633
34	CD DFMO	0	22.6367
34	CD DFMO	3	21.3671
34	CD DFMO	5	22.5878
34	CD DFMO	7	25.5132
34	CD DFMO	10	25.2853
34	CD DFMO	12	25.7791
35	CD DFMO	0	25.478
35	CD DFMO	3	25.7683
35	CD DFMO	5	24.9678
35	CD DFMO	7	25.5132
35	CD DFMO	10	25.2853
35	CD DFMO	12	25.7791
35	CD DFMO	14	25.3205
35	CD DFMO	17	25.8565
35	CD DFMO	19	25.6938
35	CD DFMO	21	25.5909
35	CD DFMO	24	25.8922
35	CD DFMO	26	26.2958
35	CD DFMO	27	26.769
35	CD DFMO	28	26.769
35	CD DFMO	32	26.288
35	CD DFMO	34	26.5198
35	CD DFMO	35	26.5581
35	CD DFMO	38	25.9911
36	CD DFMO	0	24.5995
36	CD DFMO	3	22.9822
36	CD DFMO	5	22.7284
36	CD DFMO	7	22.9598
36	CD DFMO	10	22.8438
36	CD DFMO	12	23.4241
36	CD DFMO	14	23.4328
36	CD DFMO	17	23.293
36	CD DFMO	19	23.5138
36	CD DFMO	21	24.0313
36	CD DFMO	24	23.907
36	CD DFMO	26	24.0563
36	CD DFMO	27	23.5887
36	CD DFMO	28	23.5887
36	CD DFMO	32	23.3287
36	CD DFMO	34	24.4303
36	CD DFMO	35	24.9301
36	CD DFMO	38	23.7569
37	CD DFMO	0	28.1369
37	CD DFMO	3	28.6545
37	CD DFMO	5	28.3686
37	CD DFMO	7	27.9508
37	CD DFMO	10	28.992
37	CD DFMO	12	29.1829
37	CD DFMO	14	29.25
37	CD DFMO	17	27.8673
37	CD DFMO	19	21.8018
37	CD DFMO	21	27.9898
37	CD DFMO	24	26.7587
38	CD DFMO	0	22.7818
38	CD DFMO	3	22.4606
38	CD DFMO	5	21.7798
38	CD DFMO	7	22.3859
38	CD DFMO	10	22.106
38	CD DFMO	12	22.1765
38	CD DFMO	14	22.2672
38	CD DFMO	17	21.903
38	CD DFMO	19	22.5442
38	CD DFMO	21	22.2928
38	CD DFMO	24	21.425
38	CD DFMO	26	21.7859
38	CD DFMO	27	22.2464
38	CD DFMO	28	22.5346
38	CD DFMO	32	21.4022
39	CD DFMO	0	24.5551
39	CD DFMO	3	23.8888
39	CD DFMO	5	23.3026
39	CD DFMO	7	23.9399
39	CD DFMO	10	24.634
39	CD DFMO	12	24.9834
39	CD DFMO	14	25.2363
39	CD DFMO	17	25.4606
39	CD DFMO	19	24.748
40	CD DFMO	0	27.7297
40	CD DFMO	3	26.3201
40	CD DFMO	5	26.5738
40	CD DFMO	7	26.2472
40	CD DFMO	10	27.7097
40	CD DFMO	12	28.1219
40	CD DFMO	14	29.3026
40	CD DFMO	17	28.8336
40	CD DFMO	19	28.2557
40	CD DFMO	21	28.5823
40	CD DFMO	24	26.7012
43	CD DFMO	0	24.2854
43	CD DFMO	3	23.7013
43	CD DFMO	5	23.9932
43	CD DFMO	7	24.6887
43	CD DFMO	10	24.2944
43	CD DFMO	12	24.7065
43	CD DFMO	14	24.5467
43	CD DFMO	17	24.3989
43	CD DFMO	19	24.8685
43	CD DFMO	21	24.576
43	CD DFMO	24	24.6444
44	CD DFMO	0	26.5751
44	CD DFMO	3	26.6627
44	CD DFMO	5	26.6843
44	CD DFMO	7	26.4846
44	CD DFMO	10	26.5305
44	CD DFMO	12	26.311
44	CD DFMO	14	26.0281
44	CD DFMO	17	26.3793
44	CD DFMO	19	26.9605
44	CD DFMO	21	26.3351
44	CD DFMO	24	26.8965
44	CD DFMO	26	26.8848
44	CD DFMO	27	26.663
46	CD DFMO	0	26.7799
46	CD DFMO	3	25.0114
46	CD DFMO	5	24.3306
46	CD DFMO	7	24.562
46	CD DFMO	10	24.2586
46	CD DFMO	12	24.1138
46	CD DFMO	14	24.4274
46	CD DFMO	17	25.0419
46	CD DFMO	19	25.2019
46	CD DFMO	21	25.3195
46	CD DFMO	24	24.915
1	ProArg-free	0	24.1
1	ProArg-free	3	23.7678
1	ProArg-free	5	23.764
1	ProArg-free	7	23.6974
1	ProArg-free	10	23.1101
1	ProArg-free	12	23.9022
1	ProArg-free	13	23.5862
1	ProArg-free	14	23.5862
1	ProArg-free	17	24.3778
1	ProArg-free	19	24.1433
1	ProArg-free	20	23.8229
1	ProArg-free	21	23.8229
1	ProArg-free	24	22.9341
2	ProArg-free	0	26.3319
2	ProArg-free	3	26.2369
2	ProArg-free	5	24.8279
2	ProArg-free	7	24.7367
2	ProArg-free	10	25.1461
2	ProArg-free	12	25.9374
2	ProArg-free	13	26.1507
2	ProArg-free	14	26.1507
2	ProArg-free	17	26.6043
2	ProArg-free	19	26.9433
2	ProArg-free	20	26.9891
2	ProArg-free	21	26.9891
2	ProArg-free	24	27.0615
2	ProArg-free	26	27.3438
2	ProArg-free	28	27.8104
2	ProArg-free	32	27.2796
2	ProArg-free	34	26.874
2	ProArg-free	35	26.6549
2	ProArg-free	38	26.8144
2	ProArg-free	40	26.5961
2	ProArg-free	41	26.906
2	ProArg-free	45	27.1791
3	ProArg-free	0	26.3839
3	ProArg-free	3	25.9523
3	ProArg-free	5	26.0529
3	ProArg-free	7	26.1108
3	ProArg-free	10	25.9047
3	ProArg-free	12	26.8118
3	ProArg-free	13	26.8996
3	ProArg-free	14	26.8996
3	ProArg-free	17	26.9786
3	ProArg-free	19	26.7112
4	ProArg-free	0	22.0651
4	ProArg-free	3	21.9462
4	ProArg-free	5	21.589
4	ProArg-free	7	22.0087
4	ProArg-free	10	22.1171
4	ProArg-free	12	22.2832
4	ProArg-free	13	21.9314
4	ProArg-free	14	21.9314
4	ProArg-free	17	21.8896
4	ProArg-free	19	21.4788
4	ProArg-free	20	22.2041
4	ProArg-free	21	22.2041
4	ProArg-free	24	21.4867
5	ProArg-free	0	24.8351
5	ProArg-free	3	24.5108
5	ProArg-free	5	24.1711
5	ProArg-free	7	24.7738
5	ProArg-free	10	24.4143
5	ProArg-free	12	23.701
5	ProArg-free	13	23.0901
6	ProArg-free	0	21.5331
6	ProArg-free	3	20.3192
6	ProArg-free	5	21.3757
6	ProArg-free	7	20.5398
6	ProArg-free	10	19.5972
6	ProArg-free	13	20.4072
6	ProArg-free	14	20.4072
6	ProArg-free	17	20.7543
7	ProArg-free	0	22.8865
7	ProArg-free	3	22.8397
7	ProArg-free	5	23.126
7	ProArg-free	7	22.8399
7	ProArg-free	10	22.0005
8	ProArg-free	0	27.5442
8	ProArg-free	3	26.9048
8	ProArg-free	5	26.0283
8	ProArg-free	7	26.4226
8	ProArg-free	10	25.4456
8	ProArg-free	12	26.4598
8	ProArg-free	13	26.6931
8	ProArg-free	14	26.6931
8	ProArg-free	17	26.7916
8	ProArg-free	19	24.9164
9	ProArg-free	0	22.9576
9	ProArg-free	3	21.8681
9	ProArg-free	5	21.8999
9	ProArg-free	7	21.7314
9	ProArg-free	10	21.7626
9	ProArg-free	12	21.6973
9	ProArg-free	13	21.43
9	ProArg-free	14	21.43
9	ProArg-free	17	21.3135
9	ProArg-free	19	21.3316
10	ProArg-free	0	21.7048
10	ProArg-free	3	21.8724
10	ProArg-free	5	21.6597
10	ProArg-free	7	21.4015
10	ProArg-free	10	20.7139
45	ProArg-free	0	23.6524
45	ProArg-free	3	23.7433
45	ProArg-free	5	23.4616
45	ProArg-free	7	24.1414
45	ProArg-free	10	24.629
45	ProArg-free	12	24.4968
45	ProArg-free	13	24.4968
45	ProArg-free	14	24.2
45	ProArg-free	17	22.6988
45	ProArg-free	19	23.8185
48	ProArg-free	0	23.5387
48	ProArg-free	3	22.9942
48	ProArg-free	5	23.3847
48	ProArg-free	7	23.3847
48	ProArg-free	10	23.2353
48	ProArg-free	12	22.8995
48	ProArg-free	13	22.7844
48	ProArg-free	14	22.8258
11	ProArg-free DFMO	0	20.991
11	ProArg-free DFMO	3	20.2806
11	ProArg-free DFMO	5	19.6863
11	ProArg-free DFMO	7	21.4252
11	ProArg-free DFMO	10	20.6766
11	ProArg-free DFMO	12	21.292
11	ProArg-free DFMO	14	20.4585
11	ProArg-free DFMO	17	20.7537
11	ProArg-free DFMO	19	20.2376
11	ProArg-free DFMO	20	19.907
12	ProArg-free DFMO	0	25.0298
12	ProArg-free DFMO	3	23.5797
12	ProArg-free DFMO	5	23.7772
12	ProArg-free DFMO	7	24.3561
12	ProArg-free DFMO	10	22.7442
12	ProArg-free DFMO	12	24.8918
12	ProArg-free DFMO	14	24.9179
12	ProArg-free DFMO	17	25.4983
12	ProArg-free DFMO	19	25.6924
12	ProArg-free DFMO	20	25.7992
12	ProArg-free DFMO	21	25.7992
12	ProArg-free DFMO	24	25.108
12	ProArg-free DFMO	26	25.0361
12	ProArg-free DFMO	27	25.5183
12	ProArg-free DFMO	28	25.0311
13	ProArg-free DFMO	0	22.4792
13	ProArg-free DFMO	3	22.0326
13	ProArg-free DFMO	5	22.1713
13	ProArg-free DFMO	7	21.9404
13	ProArg-free DFMO	10	22.5143
13	ProArg-free DFMO	12	22.7703
13	ProArg-free DFMO	14	22.9204
13	ProArg-free DFMO	17	23.7798
13	ProArg-free DFMO	19	22.9809
13	ProArg-free DFMO	20	23.9822
13	ProArg-free DFMO	21	23.9822
13	ProArg-free DFMO	24	24.1015
13	ProArg-free DFMO	26	23.5181
13	ProArg-free DFMO	27	23.057
13	ProArg-free DFMO	28	23.057
13	ProArg-free DFMO	32	23.2973
13	ProArg-free DFMO	34	23.4288
13	ProArg-free DFMO	35	23.2552
13	ProArg-free DFMO	38	22.8316
13	ProArg-free DFMO	40	22.1224
13	ProArg-free DFMO	41	21.8913
13	ProArg-free DFMO	45	21.1067
14	ProArg-free DFMO	0	22.9044
14	ProArg-free DFMO	3	21.9679
14	ProArg-free DFMO	5	21.9155
14	ProArg-free DFMO	7	22.886
14	ProArg-free DFMO	10	22.723
14	ProArg-free DFMO	12	23.2645
14	ProArg-free DFMO	14	23.6082
14	ProArg-free DFMO	17	23.3959
14	ProArg-free DFMO	19	23.4177
14	ProArg-free DFMO	20	23.772
14	ProArg-free DFMO	21	23.772
14	ProArg-free DFMO	24	23.421
14	ProArg-free DFMO	26	24.2328
14	ProArg-free DFMO	27	24.5735
14	ProArg-free DFMO	28	24.5735
14	ProArg-free DFMO	32	24.6257
14	ProArg-free DFMO	34	24.7428
14	ProArg-free DFMO	35	24.7085
14	ProArg-free DFMO	38	23.9414
14	ProArg-free DFMO	40	24.3415
14	ProArg-free DFMO	41	23.9573
14	ProArg-free DFMO	45	24.3629
14	ProArg-free DFMO	47	23.7803
14	ProArg-free DFMO	49	23.6417
14	ProArg-free DFMO	52	26.1463
14	ProArg-free DFMO	55	22.5377
14	ProArg-free DFMO	56	22.6041
14	ProArg-free DFMO	59	22.7939
14	ProArg-free DFMO	61	22.7203
14	ProArg-free DFMO	63	22.2984
14	ProArg-free DFMO	66	22.8244
14	ProArg-free DFMO	68	22.9181
14	ProArg-free DFMO	70	23.546
14	ProArg-free DFMO	73	23.559
14	ProArg-free DFMO	75	23.8593
14	ProArg-free DFMO	77	23.5892
14	ProArg-free DFMO	82	24.1646
14	ProArg-free DFMO	84	24.0942
14	ProArg-free DFMO	87	23.9076
14	ProArg-free DFMO	89	24.0158
14	ProArg-free DFMO	91	24.1956
14	ProArg-free DFMO	94	24.0935
14	ProArg-free DFMO	96	24.3172
14	ProArg-free DFMO	98	24.7184
14	ProArg-free DFMO	101	24.8298
15	ProArg-free DFMO	0	23.2236
15	ProArg-free DFMO	3	23.2425
15	ProArg-free DFMO	5	23.3863
15	ProArg-free DFMO	7	23.342
15	ProArg-free DFMO	10	23.4213
15	ProArg-free DFMO	12	24.1664
15	ProArg-free DFMO	14	23.2542
15	ProArg-free DFMO	17	23.6795
15	ProArg-free DFMO	19	23.5183
15	ProArg-free DFMO	20	24.0641
15	ProArg-free DFMO	21	24.0641
15	ProArg-free DFMO	24	23.9676
15	ProArg-free DFMO	26	24.5716
15	ProArg-free DFMO	27	23.9746
15	ProArg-free DFMO	28	23.9746
16	ProArg-free DFMO	0	24.1511
16	ProArg-free DFMO	3	22.9667
16	ProArg-free DFMO	5	23.0199
16	ProArg-free DFMO	7	23.2607
16	ProArg-free DFMO	10	22.4739
16	ProArg-free DFMO	12	22.9904
16	ProArg-free DFMO	14	23.0462
16	ProArg-free DFMO	17	22.9662
16	ProArg-free DFMO	19	23.2704
16	ProArg-free DFMO	20	23.1531
16	ProArg-free DFMO	21	23.1531
16	ProArg-free DFMO	24	24.117
16	ProArg-free DFMO	26	23.9638
16	ProArg-free DFMO	27	24.3271
16	ProArg-free DFMO	28	24.3271
16	ProArg-free DFMO	32	24.3113
16	ProArg-free DFMO	34	24.2923
16	ProArg-free DFMO	35	24.1725
16	ProArg-free DFMO	38	24.0128
16	ProArg-free DFMO	40	23.6823
16	ProArg-free DFMO	41	23.5386
16	ProArg-free DFMO	45	22.645
16	ProArg-free DFMO	47	22.3605
16	ProArg-free DFMO	49	21.8794
16	ProArg-free DFMO	52	20.2112
16	ProArg-free DFMO	55	20.0894
16	ProArg-free DFMO	56	19.2569
17	ProArg-free DFMO	0	22.3989
17	ProArg-free DFMO	3	22.3432
17	ProArg-free DFMO	5	23.2956
17	ProArg-free DFMO	7	23.0647
17	ProArg-free DFMO	10	23.0645
17	ProArg-free DFMO	12	22.601
17	ProArg-free DFMO	14	22.601
17	ProArg-free DFMO	17	22.7516
17	ProArg-free DFMO	19	23.0338
17	ProArg-free DFMO	20	22.6229
17	ProArg-free DFMO	21	22.6229
17	ProArg-free DFMO	24	22.2226
17	ProArg-free DFMO	26	22.2903
17	ProArg-free DFMO	27	22.7069
17	ProArg-free DFMO	28	22.7069
17	ProArg-free DFMO	32	22.5669
17	ProArg-free DFMO	34	22.5024
17	ProArg-free DFMO	35	22.2062
17	ProArg-free DFMO	38	20.3333
18	ProArg-free DFMO	0	23.7483
18	ProArg-free DFMO	3	22.4256
18	ProArg-free DFMO	5	22.7566
18	ProArg-free DFMO	7	22.4772
18	ProArg-free DFMO	10	22.6557
18	ProArg-free DFMO	12	22.8338
18	ProArg-free DFMO	14	22.7231
18	ProArg-free DFMO	17	22.8914
18	ProArg-free DFMO	19	22.0218
18	ProArg-free DFMO	20	22.2318
18	ProArg-free DFMO	21	22.2318
18	ProArg-free DFMO	24	21.9119
18	ProArg-free DFMO	26	21.8019
18	ProArg-free DFMO	27	21.5681
18	ProArg-free DFMO	28	21.5681
18	ProArg-free DFMO	32	20.8166
18	ProArg-free DFMO	34	20.3872
18	ProArg-free DFMO	35	20.1072
18	ProArg-free DFMO	38	20.3858
18	ProArg-free DFMO	40	20.5441
18	ProArg-free DFMO	41	20.2206
18	ProArg-free DFMO	45	19.3765
18	ProArg-free DFMO	47	19.8657
18	ProArg-free DFMO	49	20.0731
18	ProArg-free DFMO	52	19.3605
18	ProArg-free DFMO	55	19.6667
18	ProArg-free DFMO	56	19.757
18	ProArg-free DFMO	59	19.7131
18	ProArg-free DFMO	61	19.9392
18	ProArg-free DFMO	63	20.3916
18	ProArg-free DFMO	66	19.587
18	ProArg-free DFMO	68	20.0519
18	ProArg-free DFMO	70	20.1571
18	ProArg-free DFMO	73	21.3405
18	ProArg-free DFMO	75	20.9713
18	ProArg-free DFMO	77	21.3888
18	ProArg-free DFMO	82	22.3891
18	ProArg-free DFMO	84	22.2161
18	ProArg-free DFMO	87	23.6074
18	ProArg-free DFMO	89	22.7425
18	ProArg-free DFMO	91	22.3494
18	ProArg-free DFMO	94	23.204
18	ProArg-free DFMO	96	23.9103
18	ProArg-free DFMO	98	23.9214
18	ProArg-free DFMO	101	23.8607
19	ProArg-free DFMO	0	24.0893
19	ProArg-free DFMO	3	23.8969
19	ProArg-free DFMO	5	24.3632
19	ProArg-free DFMO	7	24.9028
19	ProArg-free DFMO	10	24.9816
19	ProArg-free DFMO	12	25.2222
19	ProArg-free DFMO	14	25.5607
19	ProArg-free DFMO	17	24.7857
19	ProArg-free DFMO	19	24.6323
19	ProArg-free DFMO	21	24.957
19	ProArg-free DFMO	24	24.7841
19	ProArg-free DFMO	26	25.0595
19	ProArg-free DFMO	27	24.9967
19	ProArg-free DFMO	28	24.9967
19	ProArg-free DFMO	32	23.9552
20	ProArg-free DFMO	0	23.5215
20	ProArg-free DFMO	3	23.253
20	ProArg-free DFMO	5	23.218
20	ProArg-free DFMO	7	24.01
20	ProArg-free DFMO	10	24.4431
20	ProArg-free DFMO	12	24.6325
20	ProArg-free DFMO	14	25.0648
20	ProArg-free DFMO	17	25.2343
20	ProArg-free DFMO	19	25.2527
20	ProArg-free DFMO	20	26.3045
20	ProArg-free DFMO	21	26.3045
20	ProArg-free DFMO	24	26.1884
20	ProArg-free DFMO	26	26.6567
20	ProArg-free DFMO	27	26.4403
20	ProArg-free DFMO	28	26.2851
20	ProArg-free DFMO	32	25.4781
20	ProArg-free DFMO	34	25.3877
20	ProArg-free DFMO	35	24.9333
20	ProArg-free DFMO	38	23.5175
41	ProArg-free DFMO	0	24.2521
41	ProArg-free DFMO	3	24.1071
41	ProArg-free DFMO	5	22.9692
41	ProArg-free DFMO	7	23.7714
41	ProArg-free DFMO	10	23.54
41	ProArg-free DFMO	12	23.7908
41	ProArg-free DFMO	14	23.2216
41	ProArg-free DFMO	17	23.2141
41	ProArg-free DFMO	19	23.3102
41	ProArg-free DFMO	20	24.0384
41	ProArg-free DFMO	21	24.0384
41	ProArg-free DFMO	24	23.1392
41	ProArg-free DFMO	26	23.463
41	ProArg-free DFMO	27	23.6554
41	ProArg-free DFMO	28	23.6554
41	ProArg-free DFMO	32	23.7183
41	ProArg-free DFMO	34	23.9646
41	ProArg-free DFMO	35	23.5818
41	ProArg-free DFMO	38	23.3972
41	ProArg-free DFMO	40	23.3594
41	ProArg-free DFMO	41	23.3188
41	ProArg-free DFMO	45	23.2649
41	ProArg-free DFMO	47	23.6792
41	ProArg-free DFMO	49	23.2168
41	ProArg-free DFMO	52	21.5857
41	ProArg-free DFMO	55	22.3972
41	ProArg-free DFMO	56	22.6613
41	ProArg-free DFMO	59	21.9243
41	ProArg-free DFMO	61	21.8322
41	ProArg-free DFMO	63	21.5913
41	ProArg-free DFMO	66	21.6007
41	ProArg-free DFMO	68	21.4046
41	ProArg-free DFMO	70	21.6791
41	ProArg-free DFMO	73	21.7978
41	ProArg-free DFMO	75	21.5429
41	ProArg-free DFMO	77	21.7643
41	ProArg-free DFMO	82	22.053
41	ProArg-free DFMO	84	21.9331
41	ProArg-free DFMO	87	22.7873
41	ProArg-free DFMO	89	22.3208
41	ProArg-free DFMO	91	22.8893
41	ProArg-free DFMO	94	23.1037
41	ProArg-free DFMO	96	23.378
41	ProArg-free DFMO	98	23.2666
41	ProArg-free DFMO	101	23.6746
42	ProArg-free DFMO	0	27.8851
42	ProArg-free DFMO	3	26.6763
42	ProArg-free DFMO	5	25.6654
42	ProArg-free DFMO	7	26.4928
42	ProArg-free DFMO	10	26.4011
42	ProArg-free DFMO	12	27.0947
42	ProArg-free DFMO	14	26.56
42	ProArg-free DFMO	17	27.8805
42	ProArg-free DFMO	19	28.0908
42	ProArg-free DFMO	20	28.416
42	ProArg-free DFMO	21	28.416
42	ProArg-free DFMO	24	28.0789
42	ProArg-free DFMO	26	27.7632
42	ProArg-free DFMO	27	28.2328
42	ProArg-free DFMO	28	28.2328
42	ProArg-free DFMO	32	28.0127
42	ProArg-free DFMO	34	27.6616
42	ProArg-free DFMO	35	27.1291
42	ProArg-free DFMO	38	27.3888
42	ProArg-free DFMO	40	27.1886
42	ProArg-free DFMO	41	26.5196
42	ProArg-free DFMO	45	26.1078
42	ProArg-free DFMO	47	25.7875
42	ProArg-free DFMO	49	25.2084
42	ProArg-free DFMO	52	24.5969
42	ProArg-free DFMO	55	25.1635
42	ProArg-free DFMO	56	24.4423

## Sheet: h
MYCN					ODC1
CD	CD DFMO	ProArg-free	ProArg-free DFMO		CD	CD DFMO	ProArg-free	ProArg-free DFMO
1	1.1969	4.14483	1.61608		1	1.18237	1.40227	1.68014
1.7299	3.77575	10.5431	1.8672		1.6811	1.74173	1.98056	2.30363
2.2889	2.15211	2.3926	2.15802		2.2049	1.64052	1.4895	1.90934
2.4969	2.23854	2.92267	2.0992		1.7452	1.24114	1.92476	1.8634
2.7306	5.14635	2.34594	1.87373		2.243	0.95702	1.80046	1.49193
1.6423	1.48938	1.80238	5.23922		1.7181	1.11455	1.52786	2.20351
1.0566	1.76735	2.74878	1.76224		1.1675	1.55909	3.02112	1.57825
2.0282	4.55556	2.49634			1.76	1.82757	2.85793

## Sheet: j
	>80%	51-80%	31-50%	<30%
CD	7	4	0	0
CD DFMO	0	6	6	0
ProArg-free	4	8	0	0
ProArg-free DFMO	0	2	8	2

## Sheet: k
	Undifferentiated, no neuropil	Poorly differentiated, rare neuropil	Poorly differentiated, with neuropil	Differentiating, with neuropil
CD	5	4	2	0
CD DFMO	2	6	4	0
ProArg-free	5	5	2	0
ProArg-free DFMO	1	3	6	2
